# Supplementary material for: Transcriptome Profiling Reveals Enhanced Mitochondrial Activity as a Cold Adaptive Strategy to Hypothermia in Zebrafish Muscle
Source: Cells. 2023 May 11;12(10):1366. doi: 10.3390/cells12101366 (PMC10216211; doi:10.3390/cells12101366)
Supplement: Supplementary file 1 [file cells-12-01366-s001.zip]

Archive with 29 entries (29 files):
- Table_S1-S3_Reverse_transcriptase_qPCR_protocol_and_primers_description_muscle.xlsx
- Table_S4_DEG_Radiation_vs_control_zeb_muscle.xlsx
- Table_S5_ORA_Radiation_vs_control_zeb_muscle.xlsx
- Table_S6_IPG_radiation_vs_control_zeb_muscle.xlsx
- Table_S7_DEG_Torpor_vs_control_zeb_muscle.xlsx
- Table_S8_ORA_Torpor_vs_control_zeb_muscle.xlsx
- Table_S9_IPG_Torpor_vs_contorl_zeb_muscle.xlsx
- Table_S10_DEG_Torpor_Radiation_vs_control_zeb_muscle.xlsx
- Table_S11_ORA_Torpor_Radaition_vs-control_muscle.xlsx
- Table_S12_IPG_Torpor_radiation_vs_control_zeb_muscle.xlsx
- Table_S13_Shared_genes_in_torpor_radiation_vs_radiation.xlsx
- Table_S14_ORA_of_shared_genes_in_torpor_radiation_vs_radiation.xlsx
- Table_S15_Shared_genes_in_torpor_radiation_vs_torpor_group.xlsx
- Table_S16_ORA_of_shared_genes_in_torpor_radiation_vs_torpor_group.xlsx
- Table_S17_DEG_urus_arctos_gastroc_hib_v_act.xlsx
- Table_S18_ORA_hibernating_vs_active_bear_gastroc.xlsx
- Table_S19_IPG_Hibernating_vs_active_bear_gastroc.xlsx
- Table_S20_DEGs shared_in_torpor_vs_control_zebrafish_vs_hibernating_vs_active_bear.xlsx
- Table_S21_Comparison_of_GO_in_torpor_zebrafish_and_hibernating_bear_and_ORA_of_shared_genes.xlsx
- Supplementary_Figure_S1_Enrichmentmap_of_up_and_downregulated_genes_radiation_vs_control.tif
- Supplementary_Figure_S2_Enrichmentmap_of_upregulated_genes_torpor_vs_control.tif
- Supplementary_Figure_S3_IPG_ECM_receptor_interaction_for_torpor_vs_control.png
- Supplementary_Figure_S4_Enrichmentmap_of_downregulated_genes_torpor_vs_control.tif
- Supplementary_Figure_S5_IPG_Oxidative_phosphorylation_torpor_radiation_vs_control.png
- Supplementary_Figure_S6_IPG_Cytokine_cytokine_receptor_interaction.png
- Supplementary_Figure_S7_Enrichmentmap_of_upregulated_genes_torpor+radiation_vs_control.tif
- Supplementary_Figure_S8_Enrichmentmap_of_downregulated_genes_torpor+radiation_vs_control.tif
- Supplementary_Figure_S9_Bubble_plot_showing_shared_GO_terms_in_torpor_radiation_vs_radiation_group.tif
- Supplementary_Figure_S10_ECM_development_network_analysis.tif
