# Supplementary material for: Transcriptome Profiling Reveals Enhanced Mitochondrial Activity as a Cold Adaptive Strategy to Hypothermia in Zebrafish Muscle
Source: Cells. 2023 May 11;12(10):1366. doi: 10.3390/cells12101366 (PMC10216211; doi:10.3390/cells12101366)
Supplement: Supplementary file 1 [file cells-12-01366-s001.zip › Table_S1-S3_Reverse_transcriptase_qPCR_protocol_and_primers_description_muscle.xlsx]

## Sheet: Reverse_transcription
Supplementary Table S1. Reverse transcriptase incubation protocol.
Reverse Transcription
Procedure	Temperature (℃)	Time (min)
Priming	25	5
Reverse transcription	4	20
RT inactivation	95	1
Optional step	4	∞

## Sheet: Primers
Supplementary Table S2. Sequences of primers for selected genes.
Gene	Accession	Forward	Tm	Reverse	Tm
aurka	NM_001003640.2	AACCTCACCAAACTCCTTCC	58.1	ATGCTCCACTCCTGCTTTC	58
ccna2	NM_152949.1	TGTCAATCCTAACCCTAAAGCAG	59.7	GGTGGATCTCTGTAAAGGTGC	58.7
cox4i1	NM_214701.1	CGGAGACGCTAGAATGTTGG	60.8	CGGTCAAAGTATGCAGGGAG	60.6
psmd8	NM_001002131.1	GCACGAGATGTTTTGGAGATT	59.2	GAAGAGCAGGTTTAGTCCCAG	58.1
erbb2	NM_200119.2	CCACTATCTACGACCCAATCAC	58.5	TTCCCATTCCCAGACCATAAC	60.9
mybpc1	NM_001007322.1	CTTCCTAATGATAGCGACCCTG	60.1	TGCCCTTGAACCACTTTACG	61.0

## Sheet: qPCR
Supplementary Table S3. qPCR thermocycler protocol
qPCR
Procedure	Cycle	Temperature(℃)	Time (sec)
Pre-incubation	1	95	Until 95
Amplification	45	95	30
		65	30
		72	30
Melting curve	1	95	5
		65	60
		97	∞
Cooling	1	40	30
