# Supplementary material for: Transcriptome Profiling Reveals Enhanced Mitochondrial Activity as a Cold Adaptive Strategy to Hypothermia in Zebrafish Muscle
Source: Cells. 2023 May 11;12(10):1366. doi: 10.3390/cells12101366 (PMC10216211; doi:10.3390/cells12101366)
Supplement: Supplementary file 1 [file cells-12-01366-s001.zip › Table_S4_DEG_Radiation_vs_control_zeb_muscle.xlsx]

## Sheet: Radiation_vs_control_zeb_muscle
Supplementary Table S4: DEGs of radiation vs control group
Symbol	Gene.name	Human.gene.name	Human.homology.type	baseMean	log2FoldChange	lfcSE	stat	pvalue	padj
ENSDARG00000000001	slc35a5	SLC35A5	ortholog_one2one	10.7267	-0.11371	0.800402	-0.142066	0.887028	0.999841
ENSDARG00000000018	nrf1	NRF1	ortholog_one2one	128.003	0.225819	0.398813	0.566227	0.57124	0.999841
ENSDARG00000000019	ube2h	UBE2H	ortholog_one2one	1057.58	-0.0508909	0.327933	-0.155187	0.876674	0.999841
ENSDARG00000000069	dap	DAP	ortholog_one2one	13.2484	0.0733041	0.771833	0.0949741	0.924335	0.999841
ENSDARG00000000086	itsn1	ITSN1	ortholog_one2one	156.657	-0.256923	0.314457	-0.817036	0.413908	0.999841
ENSDARG00000000103	myh10	MYH10	ortholog_one2one	387.074	0.106722	0.328022	0.325351	0.744916	0.999841
ENSDARG00000000142	tmem267	TMEM267	ortholog_one2one	8.76033	0.0105389	0.84174	0.0125204	0.99001	0.999841
ENSDARG00000000175	hoxb2a	HOXB2	ortholog_one2one	6.95317	-0.598697	0.901198	-0.664334	0.506476	0.999841
ENSDARG00000000229	usp49	USP49	ortholog_one2one	59.1527	0.312233	0.39287	0.794748	0.42676	0.999841
ENSDARG00000000241	slc40a1	SLC40A1	ortholog_one2one	267.404	0.453403	0.269576	1.68191	0.0925864	0.942977
ENSDARG00000000349	cfap300	CFAP300	ortholog_one2one	0.121413	-1.62041	4.54841	-0.356259	0.721646	NA
ENSDARG00000000442	slc39a13	SLC39A13	ortholog_one2one	115.012	0.0828856	0.405607	0.20435	0.83808	0.999841
ENSDARG00000000476	pms1	PMS1	ortholog_one2one	38.3972	-0.0440397	0.453425	-0.0971268	0.922626	0.999841
ENSDARG00000000489	upf3b	UPF3B	ortholog_one2one	98.3568	0.00466788	0.467475	0.0099853	0.992033	0.999841
ENSDARG00000000503	stx1b	STX1B	ortholog_one2one	30.4643	1.2597	0.981621	1.28328	0.199392	0.999841
ENSDARG00000000516	ankar	ANKAR	ortholog_one2one	2.24011	-0.980584	1.58955	-0.616894	0.537305	NA
ENSDARG00000000529	ofd1	OFD1	ortholog_one2one	24.1502	-0.127167	0.496488	-0.256132	0.797849	0.999841
ENSDARG00000000542	gtf2e1	GTF2E1	ortholog_one2one	9.97034	0.211104	0.818042	0.258061	0.79636	0.999841
ENSDARG00000000551	slc1a4	SLC1A4	ortholog_one2one	52.5921	-0.226405	0.653142	-0.34664	0.728862	0.999841
ENSDARG00000000568	ell	ELL	ortholog_one2one	2096.24	0.245809	0.452254	0.54352	0.586772	0.999841
ENSDARG00000000588	grasp	TAMALIN	ortholog_one2one	58.6003	0.0961741	0.354826	0.271046	0.786356	0.999841
ENSDARG00000000606	dnah6	DNAH6	ortholog_one2one	1.7918	-1.84564	1.61958	-1.13958	0.25446	NA
ENSDARG00000000651	osgepl1	OSGEPL1	ortholog_one2one	16.7787	0.453211	0.684605	0.662003	0.507969	0.999841
ENSDARG00000000656	psmb9a	PSMB9	ortholog_one2one	45.5208	-0.256212	0.674578	-0.379811	0.704086	0.999841
ENSDARG00000000666	creg2	CREG2	ortholog_one2one	798.303	0.218774	0.238924	0.915661	0.359845	0.999841
ENSDARG00000000729	daxx	DAXX	ortholog_one2one	62.0081	-0.283768	0.439068	-0.646296	0.518088	0.999841
ENSDARG00000000747	lcmt2	LCMT2	ortholog_one2one	2.35773	-0.423792	1.66241	-0.254927	0.79878	NA
ENSDARG00000000760	znf511	ZNF511	ortholog_one2one	36.5162	-0.410034	0.43694	-0.938421	0.348028	0.999841
ENSDARG00000000767	spi1b	SPI1	ortholog_one2one	60.3825	0.694096	0.75286	0.921945	0.356557	0.999841
ENSDARG00000000779	scfd1	SCFD1	ortholog_one2one	184.394	0.125618	0.293444	0.42808	0.668593	0.999841
ENSDARG00000000796	nr4a1	NR4A1	ortholog_one2one	453.816	-0.430986	0.596637	-0.72236	0.470073	0.999841
ENSDARG00000000804	rassf6	RASSF6	ortholog_one2one	5.62791	-0.949434	1.64701	-0.576459	0.564305	0.999841
ENSDARG00000000830	telo2	TELO2	ortholog_one2one	18.7109	0.133645	0.676084	0.197676	0.843299	0.999841
ENSDARG00000000853	dstyk	DSTYK	ortholog_one2one	225.203	0.0545569	0.373777	0.145961	0.883952	0.999841
ENSDARG00000000861	scrib	SCRIB	ortholog_one2one	1924.7	-0.377844	0.212326	-1.77954	0.0751509	0.894523
ENSDARG00000000906	skap2	SKAP2	ortholog_one2one	24.0512	-0.186014	0.736535	-0.252552	0.800614	0.999841
ENSDARG00000000935	unk	UNK	ortholog_one2one	33.5527	-0.317258	0.491845	-0.645037	0.518904	0.999841
ENSDARG00000000943	dzip1	DZIP1	ortholog_one2one	14.0538	-0.135488	0.666694	-0.203223	0.83896	0.999841
ENSDARG00000000966	ncor2	NCOR2	ortholog_one2one	354.712	-0.266821	0.272779	-0.97816	0.327995	0.999841
ENSDARG00000001057	bysl	BYSL	ortholog_one2one	291.027	0.409506	0.368208	1.11216	0.266071	0.999841
ENSDARG00000001129	dicer1	DICER1	ortholog_one2one	165.621	0.750606	0.343847	2.18296	0.0290385	0.638811
ENSDARG00000001169	hsd17b8	HSD17B8	ortholog_one2one	175.438	0.111608	0.319797	0.348996	0.727092	0.999841
ENSDARG00000001210	arl14ep	ARL14EP	ortholog_one2one	43.993	0.48817	0.467015	1.0453	0.295885	0.999841
ENSDARG00000001220	mycbp2	MYCBP2	ortholog_one2one	271.281	-0.361521	0.360169	-1.00375	0.315498	0.999841
ENSDARG00000001249	pcgf1	PCGF1	ortholog_one2one	46.8268	-0.144825	0.462708	-0.312993	0.754286	0.999841
ENSDARG00000001303	psmb8a	PSMB8	ortholog_one2one	34.491	-0.379443	0.555208	-0.683424	0.494339	0.999841
ENSDARG00000001498	skap1	SKAP1	ortholog_one2one	1.4329	-1.6522	2.38391	-0.693065	0.488269	NA
ENSDARG00000001558	kifc1	KIFC1	ortholog_one2one	13.9471	-1.7752	0.931837	-1.90505	0.0567737	0.819548
ENSDARG00000001559	csmd2	CR2	ortholog_one2one	2.31563	-1.89929	1.99627	-0.95142	0.341391	NA
ENSDARG00000001578	echs1	ECHS1	ortholog_one2one	1265.21	0.140446	0.25994	0.540301	0.588989	0.999841
ENSDARG00000001676	gpm6bb	GPM6B	ortholog_one2one	160.478	-0.416697	0.423488	-0.983965	0.325133	0.999841
ENSDARG00000001729	strn3	STRN3	ortholog_one2one	814.673	0.00946802	0.209724	0.0451452	0.963992	0.999841
ENSDARG00000001734	fkbp8	FKBP8	ortholog_one2one	103.026	-0.252109	0.417085	-0.604454	0.545542	0.999841
ENSDARG00000001754	noc2l	NOC2L	ortholog_one2one	25.0872	1.90794	0.69367	2.75051	0.00595027	0.285657
ENSDARG00000001760	tnxba	TNXB	ortholog_one2one	5.45956	-0.725823	3.54251	-0.204889	0.837659	0.999841
ENSDARG00000001769	ptpra	PTPRA	ortholog_one2one	25.9933	-1.00543	0.568676	-1.76802	0.0770579	0.904748
ENSDARG00000001777	nup155	NUP155	ortholog_one2one	99.1931	0.0102103	0.483964	0.0210972	0.983168	0.999841
ENSDARG00000001781	tspan11	TSPAN11	ortholog_one2one	19.2457	-0.653542	0.567197	-1.15223	0.249225	0.999841
ENSDARG00000001785	irx2a	IRX2	ortholog_one2one	13.5247	-0.0403666	0.816999	-0.0494084	0.960594	0.999841
ENSDARG00000001807	tnfrsf21	TNFRSF21	ortholog_one2one	216.577	-0.0903694	0.518137	-0.174412	0.861541	0.999841
ENSDARG00000001825	cfap43	CFAP43	ortholog_one2one	4.44037	-0.431714	1.17858	-0.366301	0.714141	0.999841
ENSDARG00000001829	zgc:112982	BCLAF3	ortholog_one2one	184.54	-0.222405	0.375976	-0.59154	0.554159	0.999841
ENSDARG00000001835	nalcn	NALCN	ortholog_one2one	2.5726	1.85871	1.98914	0.93443	0.350082	NA
ENSDARG00000001857	aff4	AFF4	ortholog_one2one	103.226	-0.415022	0.532183	-0.779849	0.43548	0.999841
ENSDARG00000001859	dbx1b	DBX1	ortholog_one2one	1.51448	-4.79301	2.87059	-1.66969	0.0949799	NA
ENSDARG00000001873	phgdh	PHGDH	ortholog_one2one	7.23612	-2.12882	1.12308	-1.89551	0.0580245	0.8214
ENSDARG00000001882	kbtbd12	KBTBD12	ortholog_one2one	3448.72	-0.044206	0.276721	-0.15975	0.873078	0.999841
ENSDARG00000001890	stt3b	STT3B	ortholog_one2one	304.097	-0.0584764	0.338855	-0.172571	0.862989	0.999841
ENSDARG00000001898	manea	MANEA	ortholog_one2one	70.315	0.00783447	0.412532	0.0189912	0.984848	0.999841
ENSDARG00000001909	vill	VILL	ortholog_one2one	4.84668	-6.55211	2.01131	-3.25762	0.00112349	0.0933447
ENSDARG00000001929	pink1	PINK1	ortholog_one2one	1424.29	0.512801	0.36946	1.38797	0.165145	0.999841
ENSDARG00000001930	klhl15	KLHL15	ortholog_one2one	106.345	0.0308206	0.299286	0.10298	0.917979	0.999841
ENSDARG00000001939	b3gat3	B3GAT3	ortholog_one2one	13.7566	0.594092	0.752819	0.789157	0.43002	0.999841
ENSDARG00000001940	dnajc1	DNAJC1	ortholog_one2one	831.428	0.344456	0.294341	1.17026	0.241895	0.999841
ENSDARG00000001950	ak1	AK1	ortholog_one2one	26109	0.0218968	0.250804	0.0873064	0.930428	0.999841
ENSDARG00000001953	pfkfb3	PFKFB3	ortholog_one2one	1230.07	1.12124	0.534536	2.09759	0.0359415	0.698774
ENSDARG00000001968	dock5	DOCK5	ortholog_one2one	3.91752	-0.0170054	1.28842	-0.0131986	0.989469	0.999841
ENSDARG00000001969	txlng	TXLNG	ortholog_one2one	77.6872	0.148782	0.383581	0.387876	0.698107	0.999841
ENSDARG00000001975	hsd11b2	HSD11B2	ortholog_one2one	801.649	0.575174	0.275975	2.08416	0.037146	0.702792
ENSDARG00000001999	adamts18	ADAMTS18	ortholog_one2one	1.00366	-3.63768	2.89309	-1.25737	0.208621	NA
ENSDARG00000002002	lmcd1	LMCD1	ortholog_one2one	44.4517	-0.341467	0.503923	-0.677617	0.498014	0.999841
ENSDARG00000002016	ppil2	PPIL2	ortholog_one2one	52.643	-0.352402	0.377887	-0.932559	0.351048	0.999841
ENSDARG00000002021	pygb	PYGB	ortholog_one2one	22.0897	0.247994	0.631198	0.392895	0.694397	0.999841
ENSDARG00000002071	adss2	ADSS2	ortholog_one2one	2433.77	0.206817	0.37231	0.555497	0.578555	0.999841
ENSDARG00000002077	mnat1	MNAT1	ortholog_one2one	60.9268	0.741458	0.50172	1.47783	0.139452	0.999841
ENSDARG00000002084	lamb2	LAMB2	ortholog_one2one	1074.59	-0.362684	0.403987	-0.897762	0.369312	0.999841
ENSDARG00000002127	stam	STAM	ortholog_one2one	279.649	0.302147	0.24495	1.2335	0.217388	0.999841
ENSDARG00000002128	cwf19l1	CWF19L1	ortholog_one2one	75.0139	-0.142074	0.394553	-0.360089	0.718781	0.999841
ENSDARG00000002165	psme1	PSME1	ortholog_one2one	241.888	0.153655	0.397028	0.387013	0.698746	0.999841
ENSDARG00000002167	cacnb1	CACNB1	ortholog_one2one	210.118	-1.04553	0.454048	-2.30269	0.0212965	0.560218
ENSDARG00000002168	tra2b	TRA2B	ortholog_one2one	130.135	-0.195928	0.31925	-0.613713	0.539405	0.999841
ENSDARG00000002174	itfg2	ITFG2	ortholog_one2one	32.0723	-0.573707	0.48692	-1.17824	0.238702	0.999841
ENSDARG00000002192	aspn	ASPN	ortholog_one2one	88.6017	-0.0280922	0.780736	-0.0359817	0.971297	0.999841
ENSDARG00000002197	pygl	PYGL	ortholog_one2one	19.8202	-0.357819	0.872858	-0.409939	0.681851	0.999841
ENSDARG00000002213	invs	INVS	ortholog_one2one	19.9144	0.774134	0.649793	1.19136	0.233514	0.999841
ENSDARG00000002215	rtca	RTCA	ortholog_one2one	260.466	0.274445	0.303862	0.903192	0.366424	0.999841
ENSDARG00000002216	tbx3a	TBX3	ortholog_one2one	15.2198	-1.94735	0.858039	-2.26953	0.0232359	0.588187
ENSDARG00000002220	C5H9orf78	C9orf78	ortholog_one2one	56.9686	-0.0619482	0.421394	-0.147008	0.883126	0.999841
ENSDARG00000002240	psmb6	PSMB6	ortholog_one2one	397.817	0.0545718	0.341253	0.159916	0.872947	0.999841
ENSDARG00000002249	tbxas1	TBXAS1	ortholog_one2one	139.842	-0.0981127	0.342673	-0.286315	0.774637	0.999841
ENSDARG00000002264	mrpl41	MRPL41	ortholog_one2one	301.425	0.331165	0.313909	1.05497	0.291437	0.999841
ENSDARG00000002267	dcaf13	DCAF13	ortholog_one2one	95.6044	-0.234815	0.344404	-0.6818	0.495365	0.999841
ENSDARG00000002298	ankrd22	ANKRD22	ortholog_one2one	3.16489	-1.08928	1.86573	-0.583838	0.55933	0.999841
ENSDARG00000002299	arsh	ARSD	ortholog_one2one	2.6463	-0.550523	1.53411	-0.358856	0.719703	NA
ENSDARG00000002300	p2rx2	P2RX2	ortholog_one2one	0.562643	0.859967	4.44215	0.193592	0.846495	NA
ENSDARG00000002304	gins2	GINS2	ortholog_one2one	2.82255	-1.53562	1.50055	-1.02337	0.306133	0.999841
ENSDARG00000002305	me3	ME3	ortholog_one2one	1668.98	-0.385323	0.255265	-1.5095	0.131172	0.999841
ENSDARG00000002332	frmd6	FRMD6	ortholog_one2one	272.563	0.00247875	0.336037	0.00737642	0.994115	0.999841
ENSDARG00000002339	sgf29	SGF29	ortholog_one2one	45.5588	0.603608	0.471638	1.27981	0.200611	0.999841
ENSDARG00000002365	cers5	CERS5	ortholog_one2one	24.6872	-0.0278893	0.611077	-0.0456395	0.963598	0.999841
ENSDARG00000002369	UBB	UBB	ortholog_one2one	28.3236	-0.153621	0.554914	-0.276837	0.781905	0.999841
ENSDARG00000002377	mief2	MIEF2	ortholog_one2one	338.419	-0.295293	0.372351	-0.793051	0.427748	0.999841
ENSDARG00000002385	atm	ATM	ortholog_one2one	38.6412	-0.45161	0.439581	-1.02736	0.304249	0.999841
ENSDARG00000002391	tlcd1	TLCD1	ortholog_one2one	29.8043	-0.184538	0.512569	-0.360026	0.718828	0.999841
ENSDARG00000002401	gale	GALE	ortholog_one2one	8.32041	-0.807111	0.945188	-0.853916	0.393152	0.999841
ENSDARG00000002402	ercc3	ERCC3	ortholog_one2one	133.341	0.00624952	0.295527	0.021147	0.983128	0.999841
ENSDARG00000002406	zmynd10	ZMYND10	ortholog_one2one	0.0952491	0	4.562	0	1	NA
ENSDARG00000002445	prdm1a	PRDM1	ortholog_one2one	4.76389	-0.114258	1.15307	-0.09909	0.921067	0.999841
ENSDARG00000002463	arhgef37	ARHGEF37	ortholog_one2one	17.5129	-0.219927	0.63816	-0.344627	0.730375	0.999841
ENSDARG00000002479	ercc6l	ERCC6L	ortholog_one2one	5.52981	-1.68032	1.43679	-1.1695	0.242203	0.999841
ENSDARG00000002487	noc3l	NOC3L	ortholog_one2one	66.4822	0.000852348	0.386785	0.00220367	0.998242	1
ENSDARG00000002494	itgb6	ITGB6	ortholog_one2one	22.6032	-0.142204	0.678441	-0.209604	0.833977	0.999841
ENSDARG00000002506	C7H16orf87	C16orf87	ortholog_one2one	427.238	-0.209647	0.301675	-0.694943	0.487091	0.999841
ENSDARG00000002507	itga10	ITGA10	ortholog_one2one	104.853	-0.157714	0.519684	-0.303481	0.761524	0.999841
ENSDARG00000002523	hsdl2	HSDL2	ortholog_one2one	1940.26	0.250544	0.388408	0.645054	0.518892	0.999841
ENSDARG00000002533	adora2b	ADORA2B	ortholog_one2one	2.02288	-0.665923	1.80466	-0.369001	0.712127	NA
ENSDARG00000002536	tm9sf4	TM9SF4	ortholog_one2one	143.99	0.622254	0.302346	2.05808	0.0395823	0.724438
ENSDARG00000002538	smu1a	SMU1	ortholog_one2one	77.6797	-0.18336	0.415362	-0.441445	0.658891	0.999841
ENSDARG00000002571	tmod2	TMOD3	ortholog_one2one	28.7974	-0.487818	0.631924	-0.771957	0.44014	0.999841
ENSDARG00000002582	tbx15	TBX15	ortholog_one2one	577.406	0.169556	0.372641	0.45501	0.649102	0.999841
ENSDARG00000002587	dpysl3	DPYSL3	ortholog_one2one	444.918	-0.162204	0.23772	-0.682331	0.49503	0.999841
ENSDARG00000002591	ruvbl1	RUVBL1	ortholog_one2one	79.3307	-0.0811265	0.457199	-0.177442	0.859161	0.999841
ENSDARG00000002593	slc45a2	SLC45A2	ortholog_one2one	1.1448	2.27254	2.97692	0.763388	0.445232	NA
ENSDARG00000002597	pabpc1l	PABPC1L	ortholog_one2one	6.0334	-7.20375	1.7169	-4.19578	2.72e-05	0.00465701
ENSDARG00000002600	pcsk1	PCSK1	ortholog_one2one	1.07432	-1.44314	2.13847	-0.674849	0.499772	NA
ENSDARG00000002613	rpa3	RPA3	ortholog_one2one	25.3312	-0.317693	0.637497	-0.498344	0.618242	0.999841
ENSDARG00000002634	b4galt1	B4GALT1	ortholog_one2one	2.52823	-0.992884	1.61082	-0.616383	0.537642	NA
ENSDARG00000002644	rgs5a	RGS5	ortholog_one2one	151.884	0.295401	0.360286	0.819908	0.412269	0.999841
ENSDARG00000002663	optn	OPTN	ortholog_one2one	102.402	0.559072	0.390234	1.43266	0.151956	0.999841
ENSDARG00000002670	ATG14	ATG14	ortholog_one2one	192.186	0.345362	0.325855	1.05986	0.289206	0.999841
ENSDARG00000002690	rabif	RABIF	ortholog_one2one	3.40883	0.767494	1.39328	0.550854	0.581733	0.999841
ENSDARG00000002701	rasl12	RASL12	ortholog_one2one	48.2543	-0.0367816	0.653171	-0.0563124	0.955093	0.999841
ENSDARG00000002720	utp15	UTP15	ortholog_one2one	86.7701	0.0938252	0.399605	0.234795	0.814368	0.999841
ENSDARG00000002722	ankrd2	ANKRD2	ortholog_one2one	0.174614	0	4.562	0	1	NA
ENSDARG00000002731	sdc2	SDC2	ortholog_one2one	588.233	-0.153732	0.270637	-0.568035	0.570011	0.999841
ENSDARG00000002732	spon2b	SPON2	ortholog_one2one	136.235	0.6723	0.439118	1.53102	0.125764	0.997495
ENSDARG00000002758	dedd1	DEDD2	ortholog_one2one	471.154	-0.1037	0.504934	-0.205373	0.837281	0.999841
ENSDARG00000002760	gdf5	GDF5	ortholog_one2one	0.409287	-0.655664	4.2957	-0.152633	0.878688	NA
ENSDARG00000002764	miox	MIOX	ortholog_one2one	0.352136	0	4.50568	0	1	NA
ENSDARG00000002795	meis3	MEIS3	ortholog_one2one	3.61527	-2.3815	1.29265	-1.84234	0.0654258	0.848338
ENSDARG00000002826	cep57l1	CEP57L1	ortholog_one2one	22.0927	-0.0566512	0.63996	-0.0885229	0.929461	0.999841
ENSDARG00000002830	trmt2a	TRMT2A	ortholog_one2one	11.1292	-0.0871977	0.816296	-0.106821	0.914931	0.999841
ENSDARG00000002831	col4a4	COL4A4	ortholog_one2one	0.266525	0	4.562	0	1	NA
ENSDARG00000002847	fndc1	FNDC1	ortholog_one2one	536.863	-0.564634	0.395294	-1.42839	0.153179	0.999841
ENSDARG00000002877	reps1	REPS1	ortholog_one2one	391.064	0.37269	0.324125	1.14983	0.250212	0.999841
ENSDARG00000002894	aven	AVEN	ortholog_one2one	96.4107	0.1174	0.309301	0.379565	0.704268	0.999841
ENSDARG00000002897	si:ch211-160o17.2	INPP1	ortholog_one2one	85.9401	0.648796	0.387565	1.67403	0.0941243	0.945813
ENSDARG00000002909	tjp3	TJP3	ortholog_one2one	9.87983	-2.73829	1.34395	-2.0375	0.0416004	0.739017
ENSDARG00000002916	sec31b	SEC31B	ortholog_one2one	67.536	-0.554159	0.38109	-1.45414	0.145907	0.999841
ENSDARG00000002933	gbx2	GBX2	ortholog_one2one	0	NA	NA	NA	NA	NA
ENSDARG00000002949	ppp6c	PPP6C	ortholog_one2one	484.485	0.368622	0.300231	1.22779	0.219525	0.999841
ENSDARG00000002952	smo	SMO	ortholog_one2one	105.002	-0.287885	0.37056	-0.77689	0.437223	0.999841
ENSDARG00000002967	pdap1b	PDAP1	ortholog_one2one	520.332	0.480683	0.325508	1.47671	0.139752	0.999841
ENSDARG00000002968	a1cf	A1CF	ortholog_one2one	0.674	-0.640359	3.39695	-0.18851	0.850477	NA
ENSDARG00000002970	ss18	SS18	ortholog_one2one	201.448	0.43703	0.300249	1.45556	0.145515	0.999841
ENSDARG00000002986	gda	GDA	ortholog_one2one	4.22101	0.0782543	1.42495	0.0549171	0.956204	0.999841
ENSDARG00000003027	scnm1	SCNM1	ortholog_one2one	40.2781	0.700616	0.509452	1.37524	0.169058	0.999841
ENSDARG00000003035	hspa9	HSPA9	ortholog_one2one	1082.27	0.315324	0.363525	0.867407	0.385719	0.999841
ENSDARG00000003058	fgfr1op	CEP43	ortholog_one2one	164.777	0.0214463	0.283546	0.0756359	0.939709	0.999841
ENSDARG00000003061	cd276	CD276	ortholog_one2one	45.0327	0.666986	0.422944	1.57701	0.114794	0.978472
ENSDARG00000003069	btbd7	BTBD7	ortholog_one2one	47.8381	-0.299608	0.56202	-0.533092	0.59397	0.999841
ENSDARG00000003077	gpx9	GPX1	ortholog_one2one	0.441139	0	4.562	0	1	NA
ENSDARG00000003084	spire2	SPIRE2	ortholog_one2one	6.2801	0.667326	1.32478	0.503726	0.614454	0.999841
ENSDARG00000003085	stambpl1	STAMBPL1	ortholog_one2one	9.78008	0.183722	1.03462	0.177575	0.859057	0.999841
ENSDARG00000003087	ubxn6	UBXN6	ortholog_one2one	73.552	-0.263003	0.409914	-0.641606	0.521129	0.999841
ENSDARG00000003113	ada	ADA	ortholog_one2one	525.444	0.394166	0.306243	1.2871	0.198058	0.999841
ENSDARG00000003127	zgc:123105	KIAA1191	ortholog_one2one	1071.21	0.407716	0.307694	1.32507	0.185148	0.999841
ENSDARG00000003132	apip	APIP	ortholog_one2one	256.81	-0.00900327	0.258916	-0.034773	0.972261	0.999841
ENSDARG00000003144	pxmp2	PXMP2	ortholog_one2one	19.2767	-0.514122	0.619592	-0.829776	0.406666	0.999841
ENSDARG00000003151	skp1	SKP1	ortholog_one2one	1805.57	0.240811	0.244269	0.985844	0.32421	0.999841
ENSDARG00000003153	nudt21	NUDT21	ortholog_one2one	60.2883	0.113139	0.400907	0.282207	0.777785	0.999841
ENSDARG00000003157	nfkbil1	NFKBIL1	ortholog_one2one	60.2275	-0.22212	0.367382	-0.604604	0.545442	0.999841
ENSDARG00000003167	mlst8	MLST8	ortholog_one2one	55.8345	-0.273892	0.549037	-0.498858	0.617879	0.999841
ENSDARG00000003189	psmd1	PSMD1	ortholog_one2one	907.265	0.402456	0.451931	0.890525	0.373184	0.999841
ENSDARG00000003200	foxm1	FOXM1	ortholog_one2one	3.44015	-2.00031	1.92336	-1.04001	0.298337	0.999841
ENSDARG00000003205	ngly1	NGLY1	ortholog_one2one	82.7996	0.0817646	0.371618	0.220023	0.825853	0.999841
ENSDARG00000003207	mterf3	MTERF3	ortholog_one2one	58.1705	0.404829	0.418949	0.966296	0.333896	0.999841
ENSDARG00000003208	pomk	POMK	ortholog_one2one	3.37787	-2.09836	1.47046	-1.42701	0.153578	0.999841
ENSDARG00000003217	urb2	URB2	ortholog_one2one	36.5115	-0.182803	0.6452	-0.283328	0.776926	0.999841
ENSDARG00000003229	gdf9	GDF9	ortholog_one2one	1.45965	-3.76596	2.21183	-1.70265	0.0886344	NA
ENSDARG00000003235	nup88	NUP88	ortholog_one2one	56.1355	0.431663	0.389923	1.10705	0.268274	0.999841
ENSDARG00000003250	pik3cd	PIK3CD	ortholog_one2one	22.381	-0.361343	0.669367	-0.539828	0.589316	0.999841
ENSDARG00000003259	loxa	LOX	ortholog_one2one	216.903	0.661778	0.474411	1.39495	0.163032	0.999841
ENSDARG00000003269	clcn3	CLCN3	ortholog_one2one	79.0206	-0.988507	0.588871	-1.67865	0.0932207	0.94519
ENSDARG00000003281	pik3ip1	PIK3IP1	ortholog_one2one	626.76	0.0542851	0.349536	0.155306	0.87658	0.999841
ENSDARG00000003287	wdr12	WDR12	ortholog_one2one	83.8086	0.0677453	0.358779	0.188822	0.850232	0.999841
ENSDARG00000003308	emc2	EMC2	ortholog_one2one	104.057	0.493734	0.375126	1.31618	0.188113	0.999841
ENSDARG00000003311	pank2	PANK2	ortholog_one2one	272.386	-0.0651944	0.2393	-0.272438	0.785285	0.999841
ENSDARG00000003320	fam91a1	FAM91A1	ortholog_one2one	22.9911	0.039474	0.603238	0.0654369	0.947826	0.999841
ENSDARG00000003328	slf2	SLF2	ortholog_one2one	13.4476	-0.217901	0.668762	-0.325828	0.744555	0.999841
ENSDARG00000003373	commd2	COMMD2	ortholog_one2one	98.9648	-0.173285	0.33795	-0.512752	0.608125	0.999841
ENSDARG00000003382	cwc25	CWC25	ortholog_one2one	213.375	0.234053	0.383027	0.611062	0.541158	0.999841
ENSDARG00000003383	asb8	ASB8	ortholog_one2one	220.181	0.288548	0.3293	0.876246	0.380896	0.999841
ENSDARG00000003403	tenm1	TENM1	ortholog_one2one	26.2003	-1.25466	1.0999	-1.14071	0.253991	0.999841
ENSDARG00000003411	foxa2	FOXA2	ortholog_one2one	0.411861	2.72702	4.46718	0.610457	0.541559	NA
ENSDARG00000003414	capslb	CAPSL	ortholog_one2one	0.290417	1.77715	4.52223	0.392981	0.694334	NA
ENSDARG00000003420	chrna5	CHRNA5	ortholog_one2one	0.401566	0.859971	4.562	0.188507	0.850479	NA
ENSDARG00000003429	hnrnpdl	HNRNPDL	ortholog_one2one	421.174	0.245248	0.266578	0.919984	0.357581	0.999841
ENSDARG00000003444	dhrs7	DHRS7	ortholog_one2one	182.46	0.206101	0.3296	0.625307	0.53177	0.999841
ENSDARG00000003446	ippk	IPPK	ortholog_one2one	40.5408	-0.03113	0.41482	-0.0750447	0.940179	0.999841
ENSDARG00000003449	pde10a	PDE10A	ortholog_one2one	19.7796	-0.816563	0.795637	-1.0263	0.30475	0.999841
ENSDARG00000003462	fech	FECH	ortholog_one2one	9.20595	-0.48094	0.870843	-0.552269	0.580764	0.999841
ENSDARG00000003487	nup93	NUP93	ortholog_one2one	48.6248	0.120619	0.473515	0.254731	0.798931	0.999841
ENSDARG00000003495	madd	MADD	ortholog_one2one	51.7506	-0.260261	0.42838	-0.607548	0.543488	0.999841
ENSDARG00000003512	anks1b	ANKS1B	ortholog_one2one	204.166	-0.18802	0.48089	-0.390984	0.695809	0.999841
ENSDARG00000003517	impa1	IMPA1	ortholog_one2one	40.1078	0.984689	0.567239	1.73593	0.0825759	0.921879
ENSDARG00000003519	aprt	APRT	ortholog_one2one	20.4856	0.815038	0.658587	1.23756	0.215881	0.999841
ENSDARG00000003520	tbc1d14	TBC1D14	ortholog_one2one	69.7846	0.297521	0.388426	0.765965	0.443697	0.999841
ENSDARG00000003526	psma5	PSMA5	ortholog_one2one	357.442	0.290529	0.318898	0.911041	0.362274	0.999841
ENSDARG00000003527	mak16	MAK16	ortholog_one2one	86.3721	-0.0493015	0.503033	-0.0980086	0.921925	0.999841
ENSDARG00000003531	tcea1	TCEA1	ortholog_one2one	73.5719	-0.132282	0.362462	-0.364954	0.715146	0.999841
ENSDARG00000003533	col8a1b	COL8A1	ortholog_one2one	104.387	-0.068969	0.630946	-0.10931	0.912956	0.999841
ENSDARG00000003570	hsp90b1	HSP90B1	ortholog_one2one	249.368	-0.019747	0.316586	-0.0623749	0.950264	0.999841
ENSDARG00000003573	dctn5	DCTN5	ortholog_one2one	73.2192	0.670863	0.388055	1.72878	0.0838477	0.924513
ENSDARG00000003576	klhl32	KLHL32	ortholog_one2one	26.3503	-0.285055	0.491967	-0.579418	0.562307	0.999841
ENSDARG00000003584	pla2g7	PLA2G7	ortholog_one2one	96.8449	0.216081	0.365348	0.591439	0.554226	0.999841
ENSDARG00000003592	surf1	SURF1	ortholog_one2one	286.256	0.028633	0.342732	0.0835434	0.933419	0.999841
ENSDARG00000003599	rpl3	RPL3	ortholog_one2one	13973.7	0.221852	0.232832	0.952843	0.34067	0.999841
ENSDARG00000003641	tfg	TFG	ortholog_one2one	68.2289	0.6202	0.467253	1.32733	0.184399	0.999841
ENSDARG00000003642	zfyve19	ZFYVE19	ortholog_one2one	69.977	0.150388	0.38924	0.386364	0.699227	0.999841
ENSDARG00000003655	tmem59l	TMEM59L	ortholog_one2one	49.0202	0.522246	0.515143	1.01379	0.310684	0.999841
ENSDARG00000003675	cryl1	CRYL1	ortholog_one2one	53.5334	0.217266	0.394953	0.550105	0.582247	0.999841
ENSDARG00000003680	runx1t1	RUNX1T1	ortholog_one2one	45.2318	0.0052819	0.475371	0.0111111	0.991135	0.999841
ENSDARG00000003681	eif5	EIF5	ortholog_one2one	1079.54	0.0287242	0.288942	0.0994117	0.920811	0.999841
ENSDARG00000003699	atp7a	ATP7A	ortholog_one2one	95.2092	0.130875	0.320256	0.408659	0.68279	0.999841
ENSDARG00000003706	ryr2b	RYR2	ortholog_one2one	0.336369	-1.58568	4.44652	-0.356613	0.721382	NA
ENSDARG00000003749	polb	POLB	ortholog_one2one	128.9	0.269052	0.370352	0.726478	0.467546	0.999841
ENSDARG00000003750	pfas	PFAS	ortholog_one2one	33.1401	-0.546423	0.456121	-1.19798	0.230926	0.999841
ENSDARG00000003751	lats1	LATS1	ortholog_one2one	163.589	-0.329842	0.395822	-0.833309	0.40467	0.999841
ENSDARG00000003757	cnpy1	CNPY1	ortholog_one2one	18.4056	-0.561514	0.68239	-0.822863	0.410586	0.999841
ENSDARG00000003769	tada2b	TADA2B	ortholog_one2one	55.5584	0.243575	0.398084	0.611868	0.540625	0.999841
ENSDARG00000003789	dennd5b	DENND5B	ortholog_one2one	70.6551	-0.0965133	0.401609	-0.240317	0.810085	0.999841
ENSDARG00000003795	idh2	IDH2	ortholog_one2one	25567.7	0.339726	0.254126	1.33684	0.181275	0.999841
ENSDARG00000003803	LHX3	LHX3	ortholog_one2one	0.242827	-2.64032	4.43922	-0.594772	0.551996	NA
ENSDARG00000003818	prkag1	PRKAG1	ortholog_one2one	99.5692	0.0948635	0.415213	0.228469	0.819281	0.999841
ENSDARG00000003822	ankrd16	ANKRD16	ortholog_one2one	5.76543	-0.708966	1.04058	-0.681316	0.495671	0.999841
ENSDARG00000003829	galnt2	GALNT2	ortholog_one2one	115.121	0.127504	0.300946	0.423676	0.671802	0.999841
ENSDARG00000003841	usb1	USB1	ortholog_one2one	50.0171	0.510695	0.439617	1.16168	0.245365	0.999841
ENSDARG00000003846	mrpl21	MRPL21	ortholog_one2one	154.497	0.567584	0.344787	1.64618	0.0997257	0.956155
ENSDARG00000003860	cbx3a	CBX3	ortholog_one2one	228.302	0.0280741	0.280939	0.0999295	0.9204	0.999841
ENSDARG00000003865	pard6b	PARD6B	ortholog_one2one	5.64278	-0.642841	1.21501	-0.529083	0.596748	0.999841
ENSDARG00000003866	tm9sf2	TM9SF2	ortholog_one2one	204.82	-0.0572257	0.30823	-0.185659	0.852712	0.999841
ENSDARG00000003867	cdk20	CDK20	ortholog_one2one	3.21048	-0.422033	1.41815	-0.297593	0.766013	0.999841
ENSDARG00000003869	decr1	DECR1	ortholog_one2one	422.754	0.445059	0.305972	1.45458	0.145786	0.999841
ENSDARG00000003872	ccdc102a	CCDC102A	ortholog_one2one	43.3777	-0.0945672	0.44512	-0.212453	0.831753	0.999841
ENSDARG00000003877	pbrm1	PBRM1	ortholog_one2one	22.3018	-0.549504	0.551113	-0.997081	0.318725	0.999841
ENSDARG00000003903	hapln2	HAPLN2	ortholog_one2one	65.6942	-0.349419	0.471421	-0.741203	0.45857	0.999841
ENSDARG00000003904	sycp1	SYCP1	ortholog_one2one	12.8436	-0.952509	0.909547	-1.04723	0.294991	0.999841
ENSDARG00000003927	cldn12	CLDN12	ortholog_one2one	139.293	-0.120088	0.305468	-0.39313	0.694224	0.999841
ENSDARG00000003931	cndp2	CNDP2	ortholog_one2one	279.075	0.077836	0.384287	0.202547	0.839489	0.999841
ENSDARG00000003934	nxnl2	NXNL2	ortholog_one2one	14.0329	0.560757	0.693847	0.808185	0.418984	0.999841
ENSDARG00000003938	rpa1	RPA1	ortholog_one2one	413.13	0.113147	0.284255	0.398047	0.690595	0.999841
ENSDARG00000003940	mtfr1l	MTFR1L	ortholog_one2one	27.957	0.727845	0.625932	1.16282	0.244903	0.999841
ENSDARG00000003941	rrs1	RRS1	ortholog_one2one	86.3659	0.482314	0.4147	1.16304	0.244812	0.999841
ENSDARG00000003961	parp3	PARP3	ortholog_one2one	87.2867	-0.527797	0.552134	-0.955921	0.339112	0.999841
ENSDARG00000003965	tlx1	TLX1	ortholog_one2one	0	NA	NA	NA	NA	NA
ENSDARG00000003984	LTN1	LTN1	ortholog_one2one	87.6075	0.132274	0.374807	0.352913	0.724153	0.999841
ENSDARG00000004015	adcyap1a	ADCYAP1	ortholog_one2one	4.62302	0.274789	1.96445	0.139881	0.888754	0.999841
ENSDARG00000004018	CHST13	CHST13	ortholog_one2one	10.482	-0.403346	0.757782	-0.532272	0.594538	0.999841
ENSDARG00000004023	isl1	ISL1	ortholog_one2one	6.10315	0.169489	1.55542	0.108967	0.913229	0.999841
ENSDARG00000004034	arhgdig	ARHGDIG	ortholog_one2one	207.078	0.268595	0.477302	0.562736	0.573615	0.999841
ENSDARG00000004037	cog2	COG2	ortholog_one2one	54.5202	-0.152597	0.403546	-0.378142	0.705325	0.999841
ENSDARG00000004046	phf6	PHF6	ortholog_one2one	22.843	0.163296	0.636355	0.256611	0.797479	0.999841
ENSDARG00000004055	uhrf1bp1l	UHRF1BP1L	ortholog_one2one	116.868	0.256169	0.405558	0.631647	0.527618	0.999841
ENSDARG00000004059	galk2	GALK2	ortholog_one2one	1.69325	0.517951	1.8938	0.273498	0.784471	NA
ENSDARG00000004060	bhlhe40	BHLHE40	ortholog_one2one	2622.57	0.157662	0.369267	0.42696	0.669409	0.999841
ENSDARG00000004074	bach2b	BACH2	ortholog_one2one	44.7792	-0.458692	0.46779	-0.980551	0.326814	0.999841
ENSDARG00000004094	acsbg2	ACSBG2	ortholog_one2one	114.678	0.302654	0.346618	0.873162	0.382575	0.999841
ENSDARG00000004105	tie1	TIE1	ortholog_one2one	34.0658	-1.07756	0.527776	-2.0417	0.041181	0.736396
ENSDARG00000004111	esr1	ESR1	ortholog_one2one	0.106986	0.860002	4.562	0.188514	0.850474	NA
ENSDARG00000004114	tti1	TTI1	ortholog_one2one	28.0301	-0.465895	0.515552	-0.903682	0.366164	0.999841
ENSDARG00000004115	mgat4b	MGAT4B	ortholog_one2one	231.484	-0.605763	0.588048	-1.03012	0.302951	0.999841
ENSDARG00000004130	mvk	MVK	ortholog_one2one	10.6116	-0.450795	0.85777	-0.525543	0.599206	0.999841
ENSDARG00000004131	rttn	RTTN	ortholog_one2one	273.636	-0.65899	0.408345	-1.61381	0.106569	0.96422
ENSDARG00000004132	usp19	USP19	ortholog_one2one	1087.68	0.144955	0.393986	0.367918	0.712934	0.999841
ENSDARG00000004151	rab23	RAB23	ortholog_one2one	53.4955	-0.331023	0.472666	-0.70033	0.483721	0.999841
ENSDARG00000004158	tmem63c	TMEM63C	ortholog_one2one	0.767683	0.543084	3.25635	0.166777	0.867545	NA
ENSDARG00000004161	ik	IK	ortholog_one2one	444.622	-0.0044427	0.274347	-0.0161937	0.98708	0.999841
ENSDARG00000004171	rabac1	RABAC1	ortholog_one2one	376.146	0.251339	0.28299	0.888156	0.374457	0.999841
ENSDARG00000004173	copa	COPA	ortholog_one2one	413.577	0.108559	0.275032	0.394714	0.693054	0.999841
ENSDARG00000004174	cnot1	CNOT1	ortholog_one2one	392.523	0.112845	0.378061	0.298484	0.765334	0.999841
ENSDARG00000004184	nf1b	NF1	ortholog_one2one	19.4499	-0.94567	0.557329	-1.69679	0.0897368	0.939162
ENSDARG00000004199	spam1	SPAM1	ortholog_one2one	0.727304	0	3.71228	0	1	NA
ENSDARG00000004204	efhc2	EFHC2	ortholog_one2one	1.18838	-0.220689	2.2609	-0.0976112	0.922241	NA
ENSDARG00000004219	slc6a3	SLC6A3	ortholog_one2one	0.0952491	0	4.562	0	1	NA
ENSDARG00000004227	pde3a	PDE3A	ortholog_one2one	14.8976	-0.368937	0.803748	-0.459021	0.646219	0.999841
ENSDARG00000004246	slit2	SLIT2	ortholog_one2one	342.085	-0.326819	0.238478	-1.37044	0.17055	0.999841
ENSDARG00000004260	cul5b	CUL5	ortholog_one2one	2.21556	0.859998	2.36094	0.364261	0.715663	NA
ENSDARG00000004261	tmed9	TMED9	ortholog_one2one	625.461	0.408052	0.269793	1.51246	0.130416	0.999841
ENSDARG00000004270	atl3	ATL3	ortholog_one2one	150.834	0.0980671	0.368256	0.266302	0.790007	0.999841
ENSDARG00000004280	seh1l	SEH1L	ortholog_one2one	97.7912	-0.109719	0.305851	-0.358732	0.719795	0.999841
ENSDARG00000004296	ambp	AMBP	ortholog_one2one	0.629764	-2.45027	4.29765	-0.570141	0.568582	NA
ENSDARG00000004297	irf2bpl	IRF2BPL	ortholog_one2one	103.644	0.328544	0.410042	0.801246	0.422989	0.999841
ENSDARG00000004302	slc45a1	SLC45A1	ortholog_one2one	2.45245	1.91057	1.95261	0.978468	0.327843	NA
ENSDARG00000004305	vangl1	VANGL1	ortholog_one2one	11.5987	-0.227829	0.785237	-0.290141	0.771709	0.999841
ENSDARG00000004306	klhl18	KLHL18	ortholog_one2one	17.4494	-0.347315	0.632699	-0.548942	0.583045	0.999841
ENSDARG00000004307	lypd6	LYPD6	ortholog_one2one	14.8316	0.0657137	0.879121	0.0747493	0.940414	0.999841
ENSDARG00000004325	casp9	CASP9	ortholog_one2one	45.7698	0.449753	0.475396	0.94606	0.344118	0.999841
ENSDARG00000004336	exoc4	EXOC4	ortholog_one2one	72.9073	-0.11495	0.445206	-0.258196	0.796255	0.999841
ENSDARG00000004343	nelfe	NELFE	ortholog_one2one	285.474	-0.106664	0.260375	-0.409655	0.682059	0.999841
ENSDARG00000004372	fmnl3	FMNL3	ortholog_one2one	181.331	0.383708	0.316234	1.21337	0.22499	0.999841
ENSDARG00000004378	yrk	FGR	ortholog_one2one	252.393	-0.28869	0.296652	-0.97316	0.330474	0.999841
ENSDARG00000004402	elovl6	ELOVL6	ortholog_one2one	8.38844	-0.102935	0.91885	-0.112026	0.910802	0.999841
ENSDARG00000004415	tcf7l2	TCF7L2	ortholog_one2one	183.297	0.0431321	0.288168	0.149677	0.881019	0.999841
ENSDARG00000004427	dpy30	DPY30	ortholog_one2one	160.286	0.20384	0.306124	0.665874	0.505492	0.999841
ENSDARG00000004433	btk	BTK	ortholog_one2one	6.21086	0.453735	1.23657	0.36693	0.713671	0.999841
ENSDARG00000004436	fam92a1	CIBAR1	ortholog_one2one	9.9666	0.174056	0.762934	0.228141	0.819537	0.999841
ENSDARG00000004447	aplnr2	APLNR	ortholog_one2one	4.69976	0.287966	1.20705	0.23857	0.811439	0.999841
ENSDARG00000004460	desi2	DESI2	ortholog_one2one	35.8077	-0.401625	0.538638	-0.745631	0.45589	0.999841
ENSDARG00000004470	prkcsh	PRKCSH	ortholog_one2one	51.8873	-0.150635	0.486326	-0.30974	0.756759	0.999841
ENSDARG00000004472	atat1	ATAT1	ortholog_one2one	8.14644	-0.605282	0.934275	-0.647863	0.517074	0.999841
ENSDARG00000004497	tspan33a	TSPAN33	ortholog_one2one	4.43471	-0.451704	1.83607	-0.246016	0.80567	0.999841
ENSDARG00000004502	rcor3	RCOR3	ortholog_one2one	22.2635	-0.962622	0.662804	-1.45235	0.146405	0.999841
ENSDARG00000004517	ppat	PPAT	ortholog_one2one	13.4929	0.219831	0.849968	0.258635	0.795917	0.999841
ENSDARG00000004525	C2H1orf35	C1orf35	ortholog_one2one	50.4466	0.739716	0.450314	1.64267	0.100452	0.957887
ENSDARG00000004527	pin4	PIN4	ortholog_one2one	177.974	0.304298	0.289348	1.05167	0.292952	0.999841
ENSDARG00000004574	gtf3c2	GTF3C2	ortholog_one2one	16.531	-0.788088	0.67474	-1.16799	0.242812	0.999841
ENSDARG00000004576	plk4	PLK4	ortholog_one2one	5.84486	-0.813328	1.03728	-0.784095	0.432985	0.999841
ENSDARG00000004580	nmnat2	NMNAT2	ortholog_one2one	39.1163	1.10423	0.737574	1.49711	0.134364	0.999841
ENSDARG00000004581	sel1l	SEL1L	ortholog_one2one	304.206	0.130822	0.296424	0.441334	0.658971	0.999841
ENSDARG00000004586	ntrk1	NTRK1	ortholog_one2one	1.58938	1.90201	2.47624	0.768105	0.442425	NA
ENSDARG00000004616	mtmr2	MTMR2	ortholog_one2one	33.3009	-0.381047	0.525408	-0.72524	0.468305	0.999841
ENSDARG00000004627	panx3	PANX3	ortholog_one2one	3.00442	2.88731	2.07806	1.38943	0.164702	0.999841
ENSDARG00000004634	osbp	OSBP	ortholog_one2one	124.809	-0.228604	0.424843	-0.538092	0.590513	0.999841
ENSDARG00000004636	ccdc9	CCDC9	ortholog_one2one	152.308	0.0914172	0.423881	0.215667	0.829247	0.999841
ENSDARG00000004687	acaa1	ACAA1	ortholog_one2one	191.598	0.355429	0.342725	1.03707	0.299705	0.999841
ENSDARG00000004696	eefsec	EEFSEC	ortholog_one2one	49.5973	0.0619647	0.43806	0.141453	0.887512	0.999841
ENSDARG00000004706	syf2	SYF2	ortholog_one2one	362.3	0.140333	0.276641	0.507275	0.611962	0.999841
ENSDARG00000004713	mad2l1	MAD2L1	ortholog_one2one	6.72737	-4.61019	1.34372	-3.43092	0.000601549	0.0615597
ENSDARG00000004724	tcea3	TCEA3	ortholog_one2one	889.263	-0.142657	0.353509	-0.403546	0.686546	0.999841
ENSDARG00000004726	trappc11	TRAPPC11	ortholog_one2one	212.821	-0.0685593	0.310652	-0.220695	0.82533	0.999841
ENSDARG00000004745	lmbr1l	LMBR1L	ortholog_one2one	96.6131	-0.928192	0.584625	-1.58767	0.112361	0.975142
ENSDARG00000004757	ybx1	YBX1	ortholog_one2one	32027.4	0.13495	0.28115	0.479994	0.631232	0.999841
ENSDARG00000004774	wdr36	WDR36	ortholog_one2one	49.3835	-0.141947	0.416701	-0.340644	0.733371	0.999841
ENSDARG00000004782	fgfr3	FGFR3	ortholog_one2one	48.1639	-0.255907	0.494411	-0.517599	0.604738	0.999841
ENSDARG00000004785	cops2	COPS2	ortholog_one2one	425.965	0.39731	0.32544	1.22084	0.222147	0.999841
ENSDARG00000004794	ccdc146	CCDC146	ortholog_one2one	3.66041	-1.83346	1.44097	-1.27238	0.203237	0.999841
ENSDARG00000004806	grwd1	GRWD1	ortholog_one2one	15.0079	1.54619	0.740698	2.08748	0.0368449	0.702792
ENSDARG00000004823	asz1	ANKRD34C	ortholog_one2one	1.12801	-4.72886	3.17222	-1.49071	0.136037	NA
ENSDARG00000004840	rassf1	RASSF1	ortholog_one2one	43.993	-0.141279	0.442206	-0.319487	0.749357	0.999841
ENSDARG00000004851	hinfp	HINFP	ortholog_one2one	31.2569	0.167806	0.484771	0.346155	0.729226	0.999841
ENSDARG00000004864	foxr1	FOXR2	ortholog_one2one	1.66002	-5.14869	2.25679	-2.28142	0.0225237	NA
ENSDARG00000004866	mindy1	MINDY1	ortholog_one2one	171.129	0.10193	0.311375	0.327355	0.743399	0.999841
ENSDARG00000004870	psen1	PSEN1	ortholog_one2one	66.9162	0.193358	0.360531	0.536315	0.591741	0.999841
ENSDARG00000004874	spata6l	SPATA6L	ortholog_one2one	2.32627	0.308143	1.79856	0.171327	0.863966	NA
ENSDARG00000004880	acsm3	ACSM3	ortholog_one2one	30.9211	-1.37749	0.544265	-2.53092	0.0113765	0.407394
ENSDARG00000004889	aga	AGA	ortholog_one2one	25.3736	0.138174	0.61049	0.226332	0.820943	0.999841
ENSDARG00000004904	gys2	GYS2	ortholog_one2one	0.121413	-1.62041	4.54841	-0.356259	0.721646	NA
ENSDARG00000004906	stip1	STIP1	ortholog_one2one	497.828	0.326178	0.401114	0.81318	0.416115	0.999841
ENSDARG00000004925	immp2l	IMMP2L	ortholog_one2one	29.862	0.334625	0.57567	0.581278	0.561053	0.999841
ENSDARG00000004931	slc8a3	SLC8A3	ortholog_one2one	44.9336	-0.516755	0.660092	-0.782854	0.433713	0.999841
ENSDARG00000004937	skp2	SKP2	ortholog_one2one	0.802433	-3.22094	3.07863	-1.04622	0.295458	NA
ENSDARG00000004948	bccip	BCCIP	ortholog_one2one	313.738	0.251857	0.287944	0.874672	0.381752	0.999841
ENSDARG00000004952	rsad2	RSAD2	ortholog_one2one	25.5153	-0.827368	0.585239	-1.41373	0.157442	0.999841
ENSDARG00000004956	zmat2	ZMAT2	ortholog_one2one	176.449	0.234701	0.324193	0.723955	0.469094	0.999841
ENSDARG00000004979	elovl5	ELOVL5	ortholog_one2one	6.51038	-0.493229	0.937858	-0.52591	0.598951	0.999841
ENSDARG00000005004	slc5a12	SLC5A12	ortholog_one2one	7.21039	-3.64473	4.38377	-0.831414	0.40574	0.999841
ENSDARG00000005023	fkbp9	FKBP9	ortholog_one2one	113.51	0.320534	0.413403	0.775353	0.438131	0.999841
ENSDARG00000005026	tshz1	TSHZ1	ortholog_one2one	84.6395	0.15794	0.358356	0.440734	0.659406	0.999841
ENSDARG00000005034	crppa	CRPPA	ortholog_one2one	123.568	0.139451	0.397523	0.3508	0.725738	0.999841
ENSDARG00000005049	rab20	RAB20	ortholog_one2one	35.4078	0.688023	0.522706	1.31627	0.188083	0.999841
ENSDARG00000005057	dimt1l	DIMT1	ortholog_one2one	37.8579	0.287339	0.490425	0.585897	0.557945	0.999841
ENSDARG00000005058	ncapd2	NCAPD2	ortholog_one2one	24.3262	-2.24048	0.677139	-3.30874	0.000937172	0.0841099
ENSDARG00000005078	eif4e3	EIF4E3	ortholog_one2one	1128.46	0.355121	0.233818	1.51879	0.128814	0.999841
ENSDARG00000005104	limk2	LIMK2	ortholog_one2one	55.7272	-0.0614323	0.678555	-0.0905341	0.927863	0.999841
ENSDARG00000005112	cdh17	CDH17	ortholog_one2one	109.642	-6.88611	1.52599	-4.51256	6.4e-06	0.00143325
ENSDARG00000005115	calub	CALU	ortholog_one2one	69.1416	-0.45534	0.491948	-0.925585	0.354662	0.999841
ENSDARG00000005122	atp2a2b	ATP2A2	ortholog_one2one	107.661	0.654514	0.36017	1.81724	0.0691807	0.868641
ENSDARG00000005126	large1	LARGE1	ortholog_one2one	11.9889	-1.3417	0.936086	-1.43331	0.15177	0.999841
ENSDARG00000005128	rnaseh2b	RNASEH2B	ortholog_one2one	73.895	0.226569	0.39629	0.571724	0.567509	0.999841
ENSDARG00000005150	tbx20	TBX20	ortholog_one2one	0.323569	-1.62046	4.5484	-0.356269	0.721639	NA
ENSDARG00000005154	aspa	ASPA	ortholog_one2one	19.6963	-1.37617	0.867768	-1.58587	0.112769	0.975142
ENSDARG00000005162	tpm3	TPM3	ortholog_one2one	5452.55	-0.0507388	0.273589	-0.185456	0.852871	0.999841
ENSDARG00000005163	efr3a	EFR3A	ortholog_one2one	6.53886	0.760706	1.00192	0.759251	0.447702	0.999841
ENSDARG00000005179	dglucy	DGLUCY	ortholog_one2one	182.61	0.542086	0.483382	1.12144	0.262099	0.999841
ENSDARG00000005186	sp4	SP4	ortholog_one2one	92.296	-0.110236	0.522672	-0.210909	0.832959	0.999841
ENSDARG00000005191	ahcy	AHCY	ortholog_one2one	728.165	0.143107	0.372543	0.384134	0.700879	0.999841
ENSDARG00000005218	wrnip1	WRNIP1	ortholog_one2one	64.6507	-0.267923	0.508592	-0.526793	0.598337	0.999841
ENSDARG00000005220	pdcd6	PDCD6	ortholog_one2one	138.158	0.366206	0.299881	1.22117	0.222021	0.999841
ENSDARG00000005230	ssr2	SSR2	ortholog_one2one	453.137	-0.023305	0.220627	-0.105631	0.915875	0.999841
ENSDARG00000005246	asb3	ASB3	ortholog_one2one	13.3835	-0.0216925	0.712571	-0.0304425	0.975714	0.999841
ENSDARG00000005274	rad52	RAD52	ortholog_one2one	0.193941	-1.51436	4.55621	-0.332374	0.739607	NA
ENSDARG00000005284	fbxl15	FBXL15	ortholog_one2one	40.945	-0.180605	0.429329	-0.420669	0.673997	0.999841
ENSDARG00000005315	celf1	CELF1	ortholog_one2one	1021.3	-0.0212317	0.235242	-0.0902549	0.928085	0.999841
ENSDARG00000005318	stam2	STAM2	ortholog_one2one	187.424	0.282254	0.309224	0.912784	0.361356	0.999841
ENSDARG00000005320	nipsnap1	NIPSNAP1	ortholog_one2one	1.82149	-1.68045	1.63446	-1.02814	0.303883	NA
ENSDARG00000005355	larp6a	LARP6	ortholog_one2one	92.7583	-0.534238	0.428041	-1.2481	0.211995	0.999841
ENSDARG00000005356	tyro3	TYRO3	ortholog_one2one	9.92885	-2.04029	0.80652	-2.52975	0.0114145	0.407394
ENSDARG00000005359	sucla2	SUCLA2	ortholog_one2one	5300.93	0.300716	0.298344	1.00795	0.313478	0.999841
ENSDARG00000005371	gprc6a	GPRC6A	ortholog_one2one	0.228399	-0.658645	4.54841	-0.144808	0.884863	NA
ENSDARG00000005372	camk4	CAMK4	ortholog_one2one	9.33916	0.523878	1.0263	0.510452	0.609735	0.999841
ENSDARG00000005374	tubgcp4	TUBGCP4	ortholog_one2one	80.7003	0.0361583	0.39204	0.092231	0.926514	0.999841
ENSDARG00000005392	slc5a5	SLC5A5	ortholog_one2one	0.226379	-2.54746	4.44652	-0.572912	0.566705	NA
ENSDARG00000005416	map3k5	MAP3K5	ortholog_one2one	126.729	0.0108747	0.436425	0.0249178	0.980121	0.999841
ENSDARG00000005448	mtfmt	MTFMT	ortholog_one2one	135.15	0.576509	0.356162	1.61867	0.105518	0.96422
ENSDARG00000005451	gdi2	GDI2	ortholog_one2one	395.701	0.131896	0.346306	0.380866	0.703303	0.999841
ENSDARG00000005453	foxp2	FOXP2	ortholog_one2one	13.4147	-0.244613	0.813443	-0.300714	0.763633	0.999841
ENSDARG00000005454	tacc3	TACC3	ortholog_one2one	25.1626	-1.79011	0.741765	-2.41332	0.0158081	0.48063
ENSDARG00000005456	katnb1	KATNB1	ortholog_one2one	62.0859	0.0458076	0.342358	0.1338	0.893561	0.999841
ENSDARG00000005462	kif4	KIF4A	ortholog_one2one	11.1137	-2.05887	0.87228	-2.36033	0.0182586	0.513291
ENSDARG00000005464	dnase1l1	DNASE1L1	ortholog_one2one	33.7097	0.482942	0.510406	0.946191	0.344051	0.999841
ENSDARG00000005468	irf2bp1	IRF2BP1	ortholog_one2one	227.994	0.242789	0.340075	0.713927	0.475272	0.999841
ENSDARG00000005476	nav3	NAV3	ortholog_one2one	72.9062	-0.770692	0.415256	-1.85594	0.0634618	0.841295
ENSDARG00000005479	tenm3	TENM3	ortholog_one2one	65.0754	-0.366127	0.519891	-0.704238	0.481284	0.999841
ENSDARG00000005482	rapgef2	RAPGEF2	ortholog_one2one	142.706	-0.339749	0.327761	-1.03658	0.299933	0.999841
ENSDARG00000005513	naca	NACA	ortholog_one2one	9359.92	0.15509	0.304345	0.509587	0.610341	0.999841
ENSDARG00000005518	slc5a9	SLC5A9	ortholog_one2one	0.869629	-3.22814	4.4023	-0.733284	0.463385	NA
ENSDARG00000005522	galr1a	GALR1	ortholog_one2one	0.357992	0	4.562	0	1	NA
ENSDARG00000005540	xpo7	XPO7	ortholog_one2one	37.0276	-0.377192	0.576846	-0.653886	0.513185	0.999841
ENSDARG00000005541	wif1	WIF1	ortholog_one2one	10.3213	-0.0665221	1.15178	-0.0577559	0.953943	0.999841
ENSDARG00000005547	rint1	RINT1	ortholog_one2one	55.5963	0.154772	0.384096	0.402953	0.686983	0.999841
ENSDARG00000005559	pou4f1	POU4F1	ortholog_one2one	1.70311	1.2045	2.59657	0.463881	0.642733	NA
ENSDARG00000005560	ywhah	YWHAH	ortholog_one2one	348.398	0.218997	0.391	0.560094	0.575415	0.999841
ENSDARG00000005561	gfm2	GFM2	ortholog_one2one	95.4718	-0.146739	0.567926	-0.258376	0.796117	0.999841
ENSDARG00000005565	entpd8	ENTPD8	ortholog_one2one	22.6032	0.0588629	0.620413	0.094877	0.924413	0.999841
ENSDARG00000005574	vsx2	VSX2	ortholog_one2one	5.30149	0.787662	1.37471	0.572965	0.566668	0.999841
ENSDARG00000005576	mphosph8	MPHOSPH8	ortholog_one2one	250.513	0.184285	0.255177	0.722184	0.470181	0.999841
ENSDARG00000005586	zbtb20	ZBTB20	ortholog_one2one	114.01	0.261177	0.519335	0.502907	0.615029	0.999841
ENSDARG00000005590	mtf2	MTF2	ortholog_one2one	59.1239	-0.0567418	0.497383	-0.114081	0.909174	0.999841
ENSDARG00000005595	adgb	ADGB	ortholog_one2one	0.501331	-2.06949	4.41306	-0.468946	0.639108	NA
ENSDARG00000005606	paxip1	PAXIP1	ortholog_one2one	61.8334	-0.120954	0.337188	-0.358714	0.719809	0.999841
ENSDARG00000005612	aph1b	APH1B	ortholog_one2one	16.4464	0.834373	0.818731	1.01911	0.308153	0.999841
ENSDARG00000005619	nek2	NEK2	ortholog_one2one	5.83651	-5.79223	1.63481	-3.54305	0.000395524	0.0437819
ENSDARG00000005640	adat3	ADAT3	ortholog_one2one	13.7162	-0.264196	0.717073	-0.368437	0.712548	0.999841
ENSDARG00000005643	gcat	GCAT	ortholog_one2one	258.454	-0.235246	0.335429	-0.701328	0.483098	0.999841
ENSDARG00000005652	man1a1	MAN1A1	ortholog_one2one	41.9962	-0.147792	0.561242	-0.26333	0.792296	0.999841
ENSDARG00000005713	ethe1	ETHE1	ortholog_one2one	86.1282	0.173113	0.338639	0.511201	0.60921	0.999841
ENSDARG00000005738	rpf1	RPF1	ortholog_one2one	53.8906	0.11908	0.483656	0.246207	0.805522	0.999841
ENSDARG00000005749	cand2	CAND2	ortholog_one2one	524.051	0.145985	0.389284	0.375008	0.707655	0.999841
ENSDARG00000005772	tsr2	TSR2	ortholog_one2one	113.365	0.306485	0.483928	0.633328	0.52652	0.999841
ENSDARG00000005786	ppm1f	PPM1F	ortholog_one2one	0.17539	0.859984	4.562	0.18851	0.850477	NA
ENSDARG00000005789	enpp1	ENPP1	ortholog_one2one	82.1444	0.368428	0.484733	0.760064	0.447216	0.999841
ENSDARG00000005791	rpl28	RPL28	ortholog_one2one	4176.52	0.180066	0.241702	0.74499	0.456278	0.999841
ENSDARG00000005799	smim14	SMIM14	ortholog_one2one	18.5001	-0.09334	0.649803	-0.143644	0.885782	0.999841
ENSDARG00000005821	ncf2	NCF2	ortholog_one2one	36.6713	1.49532	0.702056	2.12991	0.033179	0.678251
ENSDARG00000005823	slc39a10	SLC39A10	ortholog_one2one	32.9099	-0.413771	0.489836	-0.844714	0.398271	0.999841
ENSDARG00000005834	gatad2b	GATAD2B	ortholog_one2one	50.8968	-0.313661	0.580512	-0.540317	0.588978	0.999841
ENSDARG00000005853	slc25a6	SLC25A6	ortholog_one2one	2.97777	0.676673	1.53989	0.439429	0.660351	0.999841
ENSDARG00000005861	ralgapa2	RALGAPA2	ortholog_one2one	77.1213	-0.503818	0.365996	-1.37657	0.168647	0.999841
ENSDARG00000005891	cyb5r3	CYB5R3	ortholog_one2one	143.128	-0.167311	0.28414	-0.588835	0.555972	0.999841
ENSDARG00000005894	slc7a9	SLC7A9	ortholog_one2one	6.30813	-0.32924	1.16949	-0.281524	0.778308	0.999841
ENSDARG00000005897	dera	DERA	ortholog_one2one	22.3625	-0.184424	0.69653	-0.264776	0.791182	0.999841
ENSDARG00000005908	clk4b	CLK1	ortholog_one2one	163.089	-0.283891	0.312204	-0.90931	0.363186	0.999841
ENSDARG00000005916	srpk3	SRPK3	ortholog_one2one	345.071	0.0676305	0.346081	0.195418	0.845066	0.999841
ENSDARG00000005926	ak2	AK2	ortholog_one2one	131.757	-0.213553	0.342057	-0.62432	0.532418	0.999841
ENSDARG00000005927	tbc1d17	TBC1D17	ortholog_one2one	308.231	0.531411	0.304013	1.74799	0.0804662	0.913768
ENSDARG00000005941	clul1	YES1	ortholog_one2one	163.122	0.121686	0.331015	0.367616	0.71316	0.999841
ENSDARG00000005943	htra4	HTRA4	ortholog_one2one	1.98815	0.893518	1.90654	0.46866	0.639312	NA
ENSDARG00000005972	ric8b	RIC8B	ortholog_one2one	39.8129	0.159525	0.553532	0.288194	0.773198	0.999841
ENSDARG00000005980	sfswap	SFSWAP	ortholog_one2one	317.381	-0.338538	0.248063	-1.36473	0.172339	0.999841
ENSDARG00000005989	rgl1	RGL1	ortholog_one2one	26.2097	1.04759	0.578556	1.8107	0.0701879	0.87215
ENSDARG00000006008	dct	DCT	ortholog_one2one	0.104965	-1.51435	4.55621	-0.332372	0.739609	NA
ENSDARG00000006011	klhl42	KLHL42	ortholog_one2one	24.9182	-0.702954	0.589809	-1.19183	0.233327	0.999841
ENSDARG00000006019	tktb	TKTL2	ortholog_one2one	181.973	0.0150824	0.359751	0.0419245	0.966559	0.999841
ENSDARG00000006029	lta4h	LTA4H	ortholog_one2one	41.4967	0.24196	0.427901	0.565458	0.571762	0.999841
ENSDARG00000006031	abat	ABAT	ortholog_one2one	1032.11	0.487567	0.303769	1.60506	0.108481	0.968129
ENSDARG00000006038	aebp2	AEBP2	ortholog_one2one	46.2751	0.353634	0.450778	0.784496	0.432749	0.999841
ENSDARG00000006040	cyp20a1	CYP20A1	ortholog_one2one	46.038	0.174137	0.431354	0.403699	0.686434	0.999841
ENSDARG00000006065	znf385b	ZNF385B	ortholog_one2one	30.2836	0.111321	0.537585	0.207076	0.835951	0.999841
ENSDARG00000006093	cdk15	CDK15	ortholog_one2one	4.67952	1.46663	1.60109	0.916018	0.359658	0.999841
ENSDARG00000006094	igf2r	IGF2R	ortholog_one2one	65.5119	-0.397617	0.418603	-0.949867	0.34218	0.999841
ENSDARG00000006128	cep170aa	CEP170	ortholog_one2one	11.106	-0.731206	0.82551	-0.885763	0.375745	0.999841
ENSDARG00000006137	star	STAR	ortholog_one2one	3.92384	1.38009	1.34432	1.02661	0.304603	0.999841
ENSDARG00000006169	lrrk2	LRRK2	ortholog_one2one	134.666	-0.446657	0.322042	-1.38695	0.165456	0.999841
ENSDARG00000006174	lrrc23	LRRC23	ortholog_one2one	0.320958	2.36304	4.48421	0.52697	0.598215	NA
ENSDARG00000006192	gatad2ab	GATAD2A	ortholog_one2one	122.881	0.220207	0.334802	0.657723	0.510716	0.999841
ENSDARG00000006196	sav1	SAV1	ortholog_one2one	491.672	-0.0778831	0.233463	-0.333599	0.738682	0.999841
ENSDARG00000006206	pou4f3	POU4F3	ortholog_one2one	0	NA	NA	NA	NA	NA
ENSDARG00000006219	gnl3	GNL3	ortholog_one2one	160.337	0.659061	0.389478	1.69216	0.0906146	0.939162
ENSDARG00000006242	ptp4a1	PTP4A1	ortholog_one2one	310.204	0.294395	0.296722	0.992156	0.321121	0.999841
ENSDARG00000006251	ell2	ELL2	ortholog_one2one	510.813	0.117721	0.270324	0.435479	0.663214	0.999841
ENSDARG00000006257	vldlr	VLDLR	ortholog_one2one	558.242	-0.273999	0.370065	-0.740407	0.459053	0.999841
ENSDARG00000006279	rragd	RRAGD	ortholog_one2one	126.06	0.308705	0.297904	1.03626	0.300083	0.999841
ENSDARG00000006288	prdm5	PRDM5	ortholog_one2one	6.54214	-0.798392	0.891346	-0.895715	0.370405	0.999841
ENSDARG00000006290	ndufs5	NDUFS5	ortholog_one2one	1808.96	0.288736	0.294483	0.980483	0.326848	0.999841
ENSDARG00000006307	shisa4	SHISA4	ortholog_one2one	28.2127	-1.19638	1.01364	-1.18028	0.23789	0.999841
ENSDARG00000006314	itgav	ITGAV	ortholog_one2one	176.38	-0.122128	0.326458	-0.374102	0.708329	0.999841
ENSDARG00000006316	rpl23a	RPL23A	ortholog_one2one	6611.79	0.0846999	0.24657	0.343513	0.731213	0.999841
ENSDARG00000006332	snx14	SNX14	ortholog_one2one	240.591	-0.0939426	0.299286	-0.313889	0.753605	0.999841
ENSDARG00000006341	tas1r3	TAS1R3	ortholog_one2one	0.412545	-1.62047	4.5484	-0.356271	0.721637	NA
ENSDARG00000006350	nkx1.2la	NKX1-2	ortholog_one2one	0.0989446	0.860002	4.562	0.188514	0.850474	NA
ENSDARG00000006370	atp6v1h	ATP6V1H	ortholog_one2one	260.12	0.449617	0.311407	1.44383	0.148788	0.999841
ENSDARG00000006383	stxbp5l	STXBP5L	ortholog_one2one	0.847268	1.85755	2.99294	0.620645	0.534833	NA
ENSDARG00000006392	exosc9	EXOSC9	ortholog_one2one	29.9924	-0.0681014	0.603093	-0.11292	0.910094	0.999841
ENSDARG00000006395	rbm25b	RBM25	ortholog_one2one	251.462	0.158588	0.339648	0.466919	0.640558	0.999841
ENSDARG00000006396	nrcama	NRCAM	ortholog_one2one	8.55691	0.194668	0.861878	0.225865	0.821306	0.999841
ENSDARG00000006397	laptm4a	LAPTM4A	ortholog_one2one	1261.2	0.015074	0.208323	0.0723586	0.942317	0.999841
ENSDARG00000006399	ywhae1	YWHAE	ortholog_one2one	698.866	0.199357	0.224336	0.888656	0.374188	0.999841
ENSDARG00000006413	rpl38	RPL38	ortholog_one2one	2635.05	0.148475	0.276999	0.536013	0.59195	0.999841
ENSDARG00000006427	fabp2	FABP2	ortholog_one2one	10.7132	-0.30666	0.795701	-0.385396	0.699944	0.999841
ENSDARG00000006434	polr1e	POLR1E	ortholog_one2one	35.4552	0.327934	0.494169	0.663607	0.506942	0.999841
ENSDARG00000006456	pdgfrl	PDGFRL	ortholog_one2one	115.041	-0.32368	0.417676	-0.774954	0.438367	0.999841
ENSDARG00000006474	saxo2	SAXO2	ortholog_one2one	2.54063	-0.506373	1.35182	-0.374587	0.707967	NA
ENSDARG00000006494	asb7	ASB7	ortholog_one2one	67.5595	0.376358	0.354261	1.06237	0.288066	0.999841
ENSDARG00000006514	her6	HES1	ortholog_one2one	14.0783	-0.654961	0.772178	-0.848199	0.396327	0.999841
ENSDARG00000006522	otop2	OTOP2	ortholog_one2one	0.104965	-1.51435	4.55621	-0.332372	0.739609	NA
ENSDARG00000006524	supt6h	SUPT6H	ortholog_one2one	613.037	0.0776952	0.258251	0.300852	0.763528	0.999841
ENSDARG00000006545	rgp1	RGP1	ortholog_one2one	35.9339	0.0904759	0.44025	0.20551	0.837173	0.999841
ENSDARG00000006546	ak4	AK4	ortholog_one2one	267.27	-0.0005533	0.345262	-0.00160255	0.998721	1
ENSDARG00000006553	rras	RRAS	ortholog_one2one	192.266	0.15285	0.309007	0.494649	0.620848	0.999841
ENSDARG00000006560	irf4a	IRF4	ortholog_one2one	4.88904	-0.251658	1.28852	-0.195307	0.845153	0.999841
ENSDARG00000006584	phf8	PHF8	ortholog_one2one	203.415	-0.142621	0.296324	-0.4813	0.630303	0.999841
ENSDARG00000006585	DMWD	DMWD	ortholog_one2one	6.91332	-0.622136	0.867762	-0.716943	0.473409	0.999841
ENSDARG00000006607	gpr27	GPR27	ortholog_one2one	6.6609	-0.123255	0.897098	-0.137393	0.89072	0.999841
ENSDARG00000006621	pspc1	PSPC1	ortholog_one2one	43.5497	-0.283672	0.451738	-0.627957	0.530032	0.999841
ENSDARG00000006636	slitrk2	SLITRK2	ortholog_one2one	18.8371	0.171617	0.566404	0.302994	0.761894	0.999841
ENSDARG00000006642	drg2	DRG2	ortholog_one2one	349.508	0.250333	0.260273	0.961811	0.336144	0.999841
ENSDARG00000006666	bud13	BUD13	ortholog_one2one	20.6597	0.0517898	0.670064	0.0772908	0.938392	0.999841
ENSDARG00000006672	fam49a	CYRIA	ortholog_one2one	213.443	-0.148565	0.369128	-0.402475	0.687334	0.999841
ENSDARG00000006677	ripk1l	RIPK1	ortholog_one2one	16.1688	-0.903422	0.661716	-1.36527	0.172168	0.999841
ENSDARG00000006683	arhgef6	ARHGEF6	ortholog_one2one	309.613	-0.236151	0.248433	-0.950562	0.341827	0.999841
ENSDARG00000006691	rpl12	RPL12	ortholog_one2one	6582	0.116203	0.317484	0.366013	0.714355	0.999841
ENSDARG00000006754	mllt3	MLLT3	ortholog_one2one	6.44491	-0.866689	0.964048	-0.89901	0.368647	0.999841
ENSDARG00000006758	fam234b	FAM234B	ortholog_one2one	9.42671	0.397827	0.891884	0.446053	0.655559	0.999841
ENSDARG00000006760	slc24a3	SLC24A3	ortholog_one2one	4.05394	-1.01098	1.35955	-0.743611	0.457112	0.999841
ENSDARG00000006766	snd1	SND1	ortholog_one2one	679.723	0.240352	0.313091	0.767673	0.442681	0.999841
ENSDARG00000006775	cass4	CASS4	ortholog_one2one	10.1249	-0.53312	0.940237	-0.567006	0.57071	0.999841
ENSDARG00000006782	rb1	RB1	ortholog_one2one	15.3442	-0.70561	0.672335	-1.04949	0.293952	0.999841
ENSDARG00000006786	copz2	COPZ2	ortholog_one2one	125.276	0.222369	0.364152	0.61065	0.541432	0.999841
ENSDARG00000006797	nt5dc1	NT5DC1	ortholog_one2one	6.57241	0.0177854	1.10173	0.0161432	0.98712	0.999841
ENSDARG00000006818	urod	UROD	ortholog_one2one	67.0976	-0.509438	0.398707	-1.27773	0.201346	0.999841
ENSDARG00000006832	galnt9	GALNT9	ortholog_one2one	1.18764	3.37398	2.90777	1.16033	0.245914	NA
ENSDARG00000006837	mycn	MYCN	ortholog_one2one	19.3794	-1.20608	0.633728	-1.90316	0.05702	0.819983
ENSDARG00000006838	eef1a2	EEF1A2	ortholog_one2one	3.45976	3.09224	2.09473	1.4762	0.13989	0.999841
ENSDARG00000006840	gnmt	GNMT	ortholog_one2one	68.4802	-0.0575783	0.402919	-0.142903	0.886367	0.999841
ENSDARG00000006848	parp9	PARP9	ortholog_one2one	33.5274	-0.306339	0.467203	-0.655687	0.512026	0.999841
ENSDARG00000006849	asic2	ASIC2	ortholog_one2one	3.33636	1.09453	1.49853	0.730402	0.465145	0.999841
ENSDARG00000006859	nkain1	NKAIN1	ortholog_one2one	19.7817	0.359411	0.591694	0.607427	0.543567	0.999841
ENSDARG00000006863	si:ch1073-349o24.2	CFAP65	ortholog_one2one	3.3828	-1.29535	1.52402	-0.849959	0.395348	0.999841
ENSDARG00000006868	trh	TRH	ortholog_one2one	0.644576	2.31109	3.30015	0.700299	0.483741	NA
ENSDARG00000006869	stx17	STX17	ortholog_one2one	47.3947	0.340101	0.547199	0.621531	0.53425	0.999841
ENSDARG00000006877	enpp4	ENPP4	ortholog_one2one	0.0856381	0	4.562	0	1	NA
ENSDARG00000006892	myo3b	MYO3B	ortholog_one2one	0.716222	2.26484	3.71219	0.610109	0.54179	NA
ENSDARG00000006894	oprk1	OPRK1	ortholog_one2one	0.0764449	0	4.562	0	1	NA
ENSDARG00000006899	far1	FAR1	ortholog_one2one	120.977	-0.616737	0.489951	-1.25877	0.208113	0.999841
ENSDARG00000006900	impdh2	IMPDH2	ortholog_one2one	648.002	0.610663	0.361954	1.68713	0.0915782	0.942977
ENSDARG00000006911	wnt8b	WNT8B	ortholog_one2one	3.82084	-0.540056	1.41429	-0.381858	0.702567	0.999841
ENSDARG00000006921	lrp5	LRP5	ortholog_one2one	317.012	0.13535	0.247688	0.546456	0.584753	0.999841
ENSDARG00000006924	fbxo38	FBXO38	ortholog_one2one	46.6112	0.0872028	0.428677	0.203423	0.838804	0.999841
ENSDARG00000006963	cse1l	CSE1L	ortholog_one2one	244.911	-0.0767319	0.305251	-0.251373	0.801525	0.999841
ENSDARG00000006978	zak	MAP3K20	ortholog_one2one	15.7555	0.315142	0.76215	0.413491	0.679247	0.999841
ENSDARG00000006981	ccdc113	CCDC113	ortholog_one2one	4.37091	1.14021	1.33771	0.852361	0.394014	0.999841
ENSDARG00000007025	ttc9c	TTC9C	ortholog_one2one	22.8552	-0.671801	0.57084	-1.17686	0.239249	0.999841
ENSDARG00000007040	tmigd1	TMIGD1	ortholog_one2one	2.66297	-0.487152	1.77265	-0.274816	0.783458	NA
ENSDARG00000007065	mrps18b	MRPS18B	ortholog_one2one	518.299	0.420198	0.377546	1.11297	0.265721	0.999841
ENSDARG00000007092	xab2	XAB2	ortholog_one2one	67.6952	0.113084	0.396578	0.28515	0.775529	0.999841
ENSDARG00000007108	lipia	LIPH	ortholog_one2one	6.54315	-1.75187	1.11448	-1.57192	0.11597	0.980024
ENSDARG00000007125	asb6	ASB6	ortholog_one2one	15.8704	-0.695771	0.686768	-1.01311	0.311009	0.999841
ENSDARG00000007127	acat2	ACAT2	ortholog_one2one	12.2416	-0.0907193	0.879011	-0.103206	0.917799	0.999841
ENSDARG00000007130	mrto4	MRTO4	ortholog_one2one	71.0895	0.563829	0.536301	1.05133	0.293107	0.999841
ENSDARG00000007141	psmc3	PSMC3	ortholog_one2one	697.939	0.576409	0.342317	1.68384	0.092212	0.942977
ENSDARG00000007149	l1cama	L1CAM	ortholog_one2one	34.2577	-0.265464	0.625385	-0.424481	0.671215	0.999841
ENSDARG00000007169	itgb1bp1	ITGB1BP1	ortholog_one2one	126.232	0.443044	0.327818	1.35149	0.176537	0.999841
ENSDARG00000007171	aig1	AIG1	ortholog_one2one	1.23149	-0.213149	2.45078	-0.0869719	0.930694	NA
ENSDARG00000007172	plxna3	PLXNA3	ortholog_one2one	143.285	0.247132	0.459774	0.537508	0.590917	0.999841
ENSDARG00000007175	recql	RECQL	ortholog_one2one	69.6454	-0.0249413	0.451655	-0.0552221	0.955962	0.999841
ENSDARG00000007180	slc30a4	SLC30A4	ortholog_one2one	158.062	0.318543	0.279422	1.14001	0.254283	0.999841
ENSDARG00000007181	nadk2	NADK2	ortholog_one2one	89.3622	0.236381	0.350914	0.673615	0.500556	0.999841
ENSDARG00000007184	zbtb16a	ZBTB16	ortholog_one2one	790.284	0.528621	0.44115	1.19828	0.230809	0.999841
ENSDARG00000007196	rae1	RAE1	ortholog_one2one	32.8981	-0.0512632	0.466778	-0.109824	0.912549	0.999841
ENSDARG00000007198	mta1	MTA1	ortholog_one2one	96.8843	-0.120574	0.358433	-0.336392	0.736576	0.999841
ENSDARG00000007216	abce1	ABCE1	ortholog_one2one	273.099	0.622509	0.28454	2.18777	0.0286863	0.636828
ENSDARG00000007217	wdr55	WDR55	ortholog_one2one	31.2521	-0.108676	0.574255	-0.189248	0.849899	0.999841
ENSDARG00000007219	actn1	ACTN1	ortholog_one2one	68.9925	0.959254	0.404954	2.3688	0.0178461	0.508416
ENSDARG00000007221	pbk	PBK	ortholog_one2one	3.24935	0.068135	1.70971	0.0398518	0.968211	0.999841
ENSDARG00000007231	ryk	RYK	ortholog_one2one	172.689	0.420507	0.314493	1.33709	0.181192	0.999841
ENSDARG00000007244	acp2	ACP2	ortholog_one2one	62.1659	0.430711	0.412306	1.04464	0.29619	0.999841
ENSDARG00000007247	ric8a	RIC8A	ortholog_one2one	17.3944	1.0756	0.689609	1.55972	0.118826	0.987471
ENSDARG00000007250	use1	USE1	ortholog_one2one	98.1574	0.0597831	0.320833	0.186337	0.85218	0.999841
ENSDARG00000007264	nipsnap2	NIPSNAP2	ortholog_one2one	1643.16	0.141398	0.281465	0.502366	0.61541	0.999841
ENSDARG00000007271	mynn	ZBTB32	ortholog_one2one	115.965	-0.063788	0.352699	-0.180857	0.85648	0.999841
ENSDARG00000007277	myf5	MYF5	ortholog_one2one	151.646	-0.779765	0.374616	-2.0815	0.0373879	0.703967
ENSDARG00000007278	ect2	ECT2	ortholog_one2one	13.1652	-1.53382	0.745689	-2.05692	0.039694	0.725691
ENSDARG00000007279	yipf5	YIPF5	ortholog_one2one	84.4652	0.175663	0.375923	0.467283	0.640297	0.999841
ENSDARG00000007285	mrpl57	MRPL57	ortholog_one2one	338.162	0.633632	0.310394	2.04138	0.041213	0.736396
ENSDARG00000007294	aco2	ACO2	ortholog_one2one	4191.53	-0.0961866	0.289095	-0.332716	0.739348	0.999841
ENSDARG00000007320	rpl7	RPL7	ortholog_one2one	7728.31	0.0964586	0.182046	0.529859	0.596209	0.999841
ENSDARG00000007344	tcap	TCAP	ortholog_one2one	4062.77	2.09422	0.457128	4.58126	4.62e-06	0.00110811
ENSDARG00000007347	degs1	DEGS1	ortholog_one2one	105.011	0.316382	0.337561	0.937256	0.348627	0.999841
ENSDARG00000007349	dmrt1	DMRT1	ortholog_one2one	1.39016	-2.15698	2.92373	-0.737748	0.460668	NA
ENSDARG00000007359	UBL4A	UBL4A	ortholog_one2one	83.4185	0.216433	0.359611	0.601853	0.547272	0.999841
ENSDARG00000007362	sft2d1	SFT2D1	ortholog_one2one	106.946	0.127641	0.350717	0.363944	0.7159	0.999841
ENSDARG00000007366	AMDHD1	AMDHD1	ortholog_one2one	0	NA	NA	NA	NA	NA
ENSDARG00000007370	dysf	DYSF	ortholog_one2one	651.966	-0.21318	0.31612	-0.674365	0.50008	0.999841
ENSDARG00000007377	odc1	ODC1	ortholog_one2one	38.4121	0.12018	0.624451	0.192456	0.847385	0.999841
ENSDARG00000007383	kcnk6	KCNK6	ortholog_one2one	80.4341	-0.408003	0.423	-0.964547	0.334772	0.999841
ENSDARG00000007385	cct7	CCT7	ortholog_one2one	1726.47	0.534753	0.223454	2.39312	0.0167059	0.491504
ENSDARG00000007398	lrrk1	LRRK1	ortholog_one2one	13.5604	-0.856456	0.783171	-1.09358	0.274141	0.999841
ENSDARG00000007405	strap	STRAP	ortholog_one2one	223.58	-0.0140879	0.288709	-0.0487962	0.961082	0.999841
ENSDARG00000007406	phox2a	PHOX2A	ortholog_one2one	2.5904	-3.15653	2.27263	-1.38893	0.164854	NA
ENSDARG00000007407	barx1	BARX1	ortholog_one2one	0.733133	0	3.28	0	1	NA
ENSDARG00000007413	arid2	ARID2	ortholog_one2one	131.562	-0.201141	0.403266	-0.49878	0.617934	0.999841
ENSDARG00000007418	chmp4c	CHMP4C	ortholog_one2one	0.311912	-1.62045	4.5484	-0.356269	0.721639	NA
ENSDARG00000007421	ftcd	FTCD	ortholog_one2one	6.97797	-6.40341	4.33623	-1.47673	0.139749	0.999841
ENSDARG00000007429	ndor1	NDOR1	ortholog_one2one	75.1693	0.5539	0.499889	1.10805	0.267842	0.999841
ENSDARG00000007430	prdm12b	PRDM12	ortholog_one2one	7.21471	0.765472	1.4749	0.519001	0.60376	0.999841
ENSDARG00000007443	fbxl18	FBXL18	ortholog_one2one	8.38228	-0.718144	0.939992	-0.763989	0.444874	0.999841
ENSDARG00000007444	ift81	IFT81	ortholog_one2one	21.0384	-0.48495	0.556014	-0.872192	0.383104	0.999841
ENSDARG00000007461	srgap1a	SRGAP1	ortholog_one2one	26.8904	-0.800683	0.664098	-1.20567	0.227945	0.999841
ENSDARG00000007465	tdrd1	TDRD1	ortholog_one2one	2.13326	-5.56044	2.60769	-2.13232	0.0329803	NA
ENSDARG00000007477	fbxo8	FBXO8	ortholog_one2one	148.534	0.399519	0.32819	1.21734	0.223475	0.999841
ENSDARG00000007485	epc2	EPC2	ortholog_one2one	92.9645	0.2404	0.410214	0.586035	0.557852	0.999841
ENSDARG00000007490	adrb1	ADRB1	ortholog_one2one	0.197858	-1.62044	4.5484	-0.356266	0.721641	NA
ENSDARG00000007496	ufl1	UFL1	ortholog_one2one	172.286	0.243974	0.309467	0.788368	0.430481	0.999841
ENSDARG00000007523	kmt2e	KMT2E	ortholog_one2one	227.448	-0.019503	0.35861	-0.0543849	0.956628	0.999841
ENSDARG00000007526	ndufs2	NDUFS2	ortholog_one2one	3691.43	0.209116	0.291533	0.7173	0.473189	0.999841
ENSDARG00000007531	zcchc9	ZCCHC9	ortholog_one2one	72.2594	0.00253225	0.485567	0.00521504	0.995839	1
ENSDARG00000007560	sema3bl	SEMA3G	ortholog_one2one	16.362	-0.769873	0.796502	-0.966567	0.33376	0.999841
ENSDARG00000007561	cdh23	CDH23	ortholog_one2one	0.992314	-0.753669	2.98742	-0.252281	0.800824	NA
ENSDARG00000007566	appbp2	APPBP2	ortholog_one2one	175.455	0.0517353	0.284924	0.181576	0.855915	0.999841
ENSDARG00000007597	bloc1s4	BLOC1S4	ortholog_one2one	68.5011	0.384489	0.439988	0.873861	0.382194	0.999841
ENSDARG00000007603	stxbp2	STXBP2	ortholog_one2one	70.9138	0.0239628	0.390667	0.0613383	0.95109	0.999841
ENSDARG00000007614	wwox	WWOX	ortholog_one2one	11.923	-0.307299	0.758827	-0.404965	0.685503	0.999841
ENSDARG00000007624	gins1	GINS1	ortholog_one2one	20.3554	-0.598196	0.675191	-0.885966	0.375636	0.999841
ENSDARG00000007630	mkrn2	MKRN2	ortholog_one2one	74.6033	0.249408	0.437772	0.569723	0.568866	0.999841
ENSDARG00000007657	ccnh	CCNH	ortholog_one2one	53.0755	-0.256486	0.417317	-0.614606	0.538815	0.999841
ENSDARG00000007663	amph	AMPH	ortholog_one2one	5.18293	1.13901	1.52803	0.745414	0.456021	0.999841
ENSDARG00000007708	nsa2	NSA2	ortholog_one2one	2687.91	0.275812	0.234952	1.17391	0.240432	0.999841
ENSDARG00000007711	rab3il1	RAB3IL1	ortholog_one2one	28.6341	0.114884	0.50519	0.227407	0.820108	0.999841
ENSDARG00000007715	lgsn	LGSN	ortholog_one2one	1.1875	0.343617	2.15436	0.159498	0.873276	NA
ENSDARG00000007723	efnb1	EFNB1	ortholog_one2one	17.4956	-0.161873	0.630394	-0.25678	0.797348	0.999841
ENSDARG00000007734	stn1	STN1	ortholog_one2one	23.0422	-0.339284	0.6254	-0.542508	0.587469	0.999841
ENSDARG00000007744	tsr1	TSR1	ortholog_one2one	402.718	0.556894	0.322906	1.72463	0.0845943	0.924513
ENSDARG00000007745	uqcrfs1	UQCRFS1	ortholog_one2one	6126.15	0.265431	0.331504	0.800687	0.423313	0.999841
ENSDARG00000007753	cpne2	CPNE2	ortholog_one2one	9.46436	-0.376547	0.885708	-0.425137	0.670737	0.999841
ENSDARG00000007755	wdr61	WDR61	ortholog_one2one	59.8972	0.253985	0.455323	0.557813	0.576972	0.999841
ENSDARG00000007760	spg21	SPG21	ortholog_one2one	102.076	0.493276	0.30586	1.61275	0.106798	0.96422
ENSDARG00000007764	klhdc10	KLHDC10	ortholog_one2one	195.625	-0.0431339	0.291249	-0.1481	0.882264	0.999841
ENSDARG00000007774	vash2	VASH2	ortholog_one2one	160.817	0.516227	0.517582	0.997383	0.318579	0.999841
ENSDARG00000007804	gas6	GAS6	ortholog_one2one	149.94	-0.090116	0.352626	-0.255557	0.798293	0.999841
ENSDARG00000007813	rnpepl1	RNPEPL1	ortholog_one2one	41.1319	-0.199877	0.438079	-0.456258	0.648204	0.999841
ENSDARG00000007823	atf3	ATF3	ortholog_one2one	26.6885	2.05354	0.633085	3.2437	0.0011799	0.0970696
ENSDARG00000007825	map2k1	MAP2K1	ortholog_one2one	233.175	0.469452	0.370095	1.26846	0.204633	0.999841
ENSDARG00000007863	tra2a	TRA2A	ortholog_one2one	220.442	-0.108978	0.27279	-0.399492	0.68953	0.999841
ENSDARG00000007867	dazap2	DAZAP2	ortholog_one2one	901.737	0.276127	0.301285	0.916499	0.359405	0.999841
ENSDARG00000007869	ehd3	EHD3	ortholog_one2one	40.8993	-1.37248	0.626377	-2.19115	0.0284412	0.633768
ENSDARG00000007885	fancl	FANCL	ortholog_one2one	1.32471	-1.13169	2.89644	-0.390719	0.696005	NA
ENSDARG00000007886	slc35b2	SLC35B2	ortholog_one2one	53.9917	-0.12033	0.39416	-0.305282	0.760151	0.999841
ENSDARG00000007891	meox1	MEOX1	ortholog_one2one	15.591	-0.581699	0.723665	-0.803824	0.421499	0.999841
ENSDARG00000007892	pdcd2	PDCD2	ortholog_one2one	20.4383	0.105789	0.708121	0.149394	0.881243	0.999841
ENSDARG00000007901	crnkl1	CRNKL1	ortholog_one2one	106.638	0.21459	0.361172	0.594149	0.552412	0.999841
ENSDARG00000007916	xpnpep3	XPNPEP3	ortholog_one2one	272.331	0.510635	0.348155	1.46669	0.142461	0.999841
ENSDARG00000007918	ttc27	TTC27	ortholog_one2one	20.783	0.152029	0.611161	0.248755	0.803551	0.999841
ENSDARG00000007923	ptpn1	PTPN1	ortholog_one2one	149.096	0.278097	0.296044	0.939377	0.347537	0.999841
ENSDARG00000007955	iars1	IARS1	ortholog_one2one	672.289	0.281587	0.482876	0.583146	0.559795	0.999841
ENSDARG00000007959	hibadhb	HIBADH	ortholog_one2one	1057.58	0.0495892	0.345551	0.143508	0.885889	0.999841
ENSDARG00000007971	cks1b	CKS1B	ortholog_one2one	6.83951	-1.04799	1.22935	-0.852469	0.393954	0.999841
ENSDARG00000007982	onecut1	ONECUT1	ortholog_one2one	0	NA	NA	NA	NA	NA
ENSDARG00000007988	masp2	MASP2	ortholog_one2one	0.38132	2.29549	4.48786	0.511488	0.609009	NA
ENSDARG00000008014	nudt17	NUDT17	ortholog_one2one	58.162	-0.215819	0.446155	-0.48373	0.628578	0.999841
ENSDARG00000008020	med31	MED31	ortholog_one2one	115.756	0.0332006	0.311501	0.106583	0.91512	0.999841
ENSDARG00000008032	sart3	SART3	ortholog_one2one	199.926	-0.0588167	0.372816	-0.157763	0.874643	0.999841
ENSDARG00000008060	scara3	SCARA3	ortholog_one2one	184.482	-0.243798	0.406448	-0.599827	0.548622	0.999841
ENSDARG00000008068	tma16	TMA16	ortholog_one2one	38.8068	-0.0782874	0.554002	-0.141312	0.887623	0.999841
ENSDARG00000008097	srsf9	SRSF9	ortholog_one2one	73.2529	0.497515	0.373497	1.33204	0.182846	0.999841
ENSDARG00000008107	src	SRC	ortholog_one2one	27.1137	-0.581255	0.500732	-1.16081	0.245719	0.999841
ENSDARG00000008119	si:ch211-195d17.2	E2F6	ortholog_one2one	84.3737	0.205375	0.349029	0.588417	0.556252	0.999841
ENSDARG00000008133	foxl1	FOXL1	ortholog_one2one	0	NA	NA	NA	NA	NA
ENSDARG00000008141	rbl1	RBL1	ortholog_one2one	36.8168	0.148929	0.560044	0.265924	0.790298	0.999841
ENSDARG00000008142	stxbp3	STXBP3	ortholog_one2one	435.751	0.0677579	0.21069	0.3216	0.747755	0.999841
ENSDARG00000008153	serinc5	SERINC5	ortholog_one2one	127.72	0.188418	0.449637	0.419045	0.675183	0.999841
ENSDARG00000008155	sms	SMS	ortholog_one2one	553.71	0.0832695	0.299939	0.277622	0.781303	0.999841
ENSDARG00000008186	syk	SYK	ortholog_one2one	47.1167	0.719451	0.593547	1.21212	0.225466	0.999841
ENSDARG00000008188	sf1	SF1	ortholog_one2one	363.827	0.205593	0.322434	0.637629	0.523715	0.999841
ENSDARG00000008218	znf410	ZNF410	ortholog_one2one	270.638	0.309284	0.355627	0.869687	0.384471	0.999841
ENSDARG00000008224	vps35	VPS35	ortholog_one2one	318.677	0.0111283	0.289615	0.0384246	0.969349	0.999841
ENSDARG00000008235	cog5	COG5	ortholog_one2one	27.2408	0.116198	0.531642	0.218565	0.826989	0.999841
ENSDARG00000008237	sars1	SARS1	ortholog_one2one	447.512	0.71098	0.246838	2.88035	0.00397239	0.221734
ENSDARG00000008238	manba	MANBA	ortholog_one2one	35.0477	0.189763	0.48697	0.389682	0.696772	0.999841
ENSDARG00000008239	mocs3	MOCS3	ortholog_one2one	13.42	-0.672033	0.687569	-0.977403	0.32837	0.999841
ENSDARG00000008243	cct8	CCT8	ortholog_one2one	2145.37	0.255875	0.229786	1.11354	0.265478	0.999841
ENSDARG00000008249	ptchd4	PTCHD4	ortholog_one2one	0.550675	-2.26622	4.36226	-0.519506	0.603408	NA
ENSDARG00000008278	rcor2	RCOR2	ortholog_one2one	1.92366	-3.22662	1.92066	-1.67995	0.0929667	NA
ENSDARG00000008279	map2k7	MAP2K7	ortholog_one2one	17.4747	-0.828119	0.842865	-0.982505	0.325851	0.999841
ENSDARG00000008287	fam114a1	FAM114A1	ortholog_one2one	19.7816	-0.163031	0.652012	-0.250043	0.802554	0.999841
ENSDARG00000008305	hand2	HAND2	ortholog_one2one	2.6181	-2.66764	2.32041	-1.14964	0.25029	NA
ENSDARG00000008329	asic1a	ASIC1	ortholog_one2one	5.3679	-0.272877	1.08137	-0.252344	0.800775	0.999841
ENSDARG00000008372	spred2b	SPRED2	ortholog_one2one	59.1121	-0.939966	0.494508	-1.90081	0.0573271	0.820921
ENSDARG00000008377	epn2	EPN2	ortholog_one2one	385.001	0.022226	0.256157	0.0867672	0.930857	0.999841
ENSDARG00000008380	brd7	BRD7	ortholog_one2one	252.375	0.118053	0.298653	0.395285	0.692633	0.999841
ENSDARG00000008384	hdac6	HDAC6	ortholog_one2one	79.5232	-0.3174	0.366642	-0.865694	0.386658	0.999841
ENSDARG00000008395	snupn	SNUPN	ortholog_one2one	54.5526	0.353188	0.464845	0.759797	0.447376	0.999841
ENSDARG00000008398	cacna1c	CACNA1C	ortholog_one2one	14.7941	-2.60932	0.976023	-2.67342	0.00750817	0.325874
ENSDARG00000008403	phospho1	PHOSPHO1	ortholog_one2one	3.03536	-1.94601	1.85266	-1.05039	0.293539	0.999841
ENSDARG00000008413	atp11a	ATP11A	ortholog_one2one	99.3355	-0.561933	0.431393	-1.3026	0.192711	0.999841
ENSDARG00000008433	unc45b	UNC45B	ortholog_one2one	1195.74	0.256041	0.519535	0.492827	0.622135	0.999841
ENSDARG00000008434	bcl2l1	BCL2L1	ortholog_one2one	96.9068	-0.177226	0.362429	-0.488996	0.624845	0.999841
ENSDARG00000008439	atxn10	ATXN10	ortholog_one2one	13.386	-0.291625	0.723985	-0.402806	0.687091	0.999841
ENSDARG00000008447	fkbp4	FKBP4	ortholog_one2one	1733.44	-0.286479	0.313132	-0.914882	0.360253	0.999841
ENSDARG00000008461	anapc5	ANAPC5	ortholog_one2one	45.0293	-0.495247	0.586038	-0.845076	0.398068	0.999841
ENSDARG00000008472	apex2	APEX2	ortholog_one2one	34.7424	-0.100458	0.476011	-0.211041	0.832855	0.999841
ENSDARG00000008480	trmt61a	TRMT61A	ortholog_one2one	26.442	0.305822	0.58235	0.525151	0.599478	0.999841
ENSDARG00000008485	lrp3	LRP3	ortholog_one2one	12.0093	-1.16078	0.769717	-1.50806	0.13154	0.999841
ENSDARG00000008487	dmd	DMD	ortholog_one2one	1923.46	-0.238581	0.348433	-0.684725	0.493518	0.999841
ENSDARG00000008502	pno1	PNO1	ortholog_one2one	1254.98	0.231225	0.233655	0.989597	0.322371	0.999841
ENSDARG00000008503	glcci1a	GLCCI1	ortholog_one2one	26.803	0.107732	0.537319	0.200499	0.841091	0.999841
ENSDARG00000008540	sox21b	SOX21	ortholog_one2one	0	NA	NA	NA	NA	NA
ENSDARG00000008542	yod1	YOD1	ortholog_one2one	163.853	-0.0682263	0.285599	-0.238888	0.811192	0.999841
ENSDARG00000008560	brap	BRAP	ortholog_one2one	59.4342	0.203959	0.394258	0.517325	0.604929	0.999841
ENSDARG00000008573	fam20b	FAM20B	ortholog_one2one	173.34	0.168058	0.321001	0.523545	0.600595	0.999841
ENSDARG00000008575	lyst	LYST	ortholog_one2one	12.0007	0.0471601	0.87909	0.0536465	0.957217	0.999841
ENSDARG00000008592	mtmr8	MTMR8	ortholog_one2one	17.7656	-0.307992	0.682166	-0.451491	0.651635	0.999841
ENSDARG00000008593	nbas	NBAS	ortholog_one2one	39.6077	-0.47572	0.441851	-1.07665	0.281636	0.999841
ENSDARG00000008623	cops3	COPS3	ortholog_one2one	388.216	0.177549	0.240985	0.736764	0.461266	0.999841
ENSDARG00000008637	mttp	MTTP	ortholog_one2one	9.42517	-0.813359	1.2548	-0.648198	0.516857	0.999841
ENSDARG00000008660	coro1b	CORO1B	ortholog_one2one	35.7492	-0.337363	0.479012	-0.704289	0.481253	0.999841
ENSDARG00000008662	fign	FIGN	ortholog_one2one	3.11579	-0.70632	1.35797	-0.52013	0.602973	0.999841
ENSDARG00000008678	snx3	SNX3	ortholog_one2one	302.983	0.236511	0.251313	0.9411	0.346654	0.999841
ENSDARG00000008706	paip2b	PAIP2B	ortholog_one2one	501.519	0.150815	0.259056	0.582169	0.560453	0.999841
ENSDARG00000008720	lmo3	LMO3	ortholog_one2one	0	NA	NA	NA	NA	NA
ENSDARG00000008735	atp6ap2	ATP6AP2	ortholog_one2one	166.149	0.218331	0.274344	0.795831	0.42613	0.999841
ENSDARG00000008740	esf1	ESF1	ortholog_one2one	137.947	0.440589	0.403522	1.09186	0.274895	0.999841
ENSDARG00000008757	entpd6	ENTPD6	ortholog_one2one	63.6544	-0.0600257	0.39614	-0.151527	0.87956	0.999841
ENSDARG00000008765	tmed5	TMED5	ortholog_one2one	109.282	0.0964385	0.376082	0.256429	0.797619	0.999841
ENSDARG00000008785	dldh	DLD	ortholog_one2one	5079.51	0.19807	0.274944	0.720401	0.471278	0.999841
ENSDARG00000008805	orc3	ORC3	ortholog_one2one	13.7012	-0.98938	0.788096	-1.25541	0.209332	0.999841
ENSDARG00000008808	eml2	EML2	ortholog_one2one	92.7904	-0.115548	0.672903	-0.171716	0.863661	0.999841
ENSDARG00000008811	cmtm3	CMTM3	ortholog_one2one	9.44978	0.472332	0.963439	0.490257	0.623952	0.999841
ENSDARG00000008829	chga	CHGB	ortholog_one2one	3.31544	4.86593	2.44889	1.987	0.0469228	0.771188
ENSDARG00000008832	neu1	NEU1	ortholog_one2one	51.3743	0.020289	0.386611	0.0524792	0.958147	0.999841
ENSDARG00000008852	elp4	ELP4	ortholog_one2one	38.5635	-0.266447	0.474662	-0.56134	0.574565	0.999841
ENSDARG00000008858	cyp7b1	CYP7B1	ortholog_one2one	7.1265	-0.549482	0.903595	-0.608107	0.543117	0.999841
ENSDARG00000008861	tfap2e	TFAP2E	ortholog_one2one	1.07341	-0.55754	3.10573	-0.179519	0.85753	NA
ENSDARG00000008866	cabp4	CABP2	ortholog_one2one	1.81969	0	3.30521	0	1	NA
ENSDARG00000008867	rap1b	RAP1B	ortholog_one2one	475.06	0.306092	0.272141	1.12475	0.260693	0.999841
ENSDARG00000008880	usp28	USP28	ortholog_one2one	3219.21	0.0828893	0.369622	0.224254	0.822559	0.999841
ENSDARG00000008884	hprt1	HPRT1	ortholog_one2one	52.9813	-0.159124	0.459305	-0.346446	0.729007	0.999841
ENSDARG00000008890	ctns	CTNS	ortholog_one2one	22.3409	-0.0723345	0.561634	-0.128793	0.897522	0.999841
ENSDARG00000008931	renbp	RENBP	ortholog_one2one	26.7669	-0.145369	0.634888	-0.228968	0.818894	0.999841
ENSDARG00000008936	sec11a	SEC11A	ortholog_one2one	39.0567	-0.0523566	0.485434	-0.107855	0.914111	0.999841
ENSDARG00000008947	rtf1	RTF1	ortholog_one2one	832.028	0.17341	0.232653	0.74536	0.456054	0.999841
ENSDARG00000008953	pofut1	POFUT1	ortholog_one2one	18.2005	0.00183878	0.660882	0.00278231	0.99778	1
ENSDARG00000008969	fgb	FGB	ortholog_one2one	1.35448	4.0261	2.78935	1.44338	0.148912	NA
ENSDARG00000008976	mdn1	MDN1	ortholog_one2one	173.602	-0.359677	0.385492	-0.933034	0.350802	0.999841
ENSDARG00000008979	golga1	GOLGA1	ortholog_one2one	80.1511	-0.430554	0.339174	-1.26942	0.204291	0.999841
ENSDARG00000008982	casq2	CASQ2	ortholog_one2one	603.267	-0.0279716	0.388841	-0.0719359	0.942653	0.999841
ENSDARG00000008986	e2f7	E2F7	ortholog_one2one	1.57087	-0.620319	2.68693	-0.230865	0.81742	NA
ENSDARG00000009001	pdia6	PDIA6	ortholog_one2one	225.48	0.123862	0.311704	0.39737	0.691095	0.999841
ENSDARG00000009018	rhbg	RHBG	ortholog_one2one	32.6475	-3.89985	1.69466	-2.30126	0.0213768	0.561452
ENSDARG00000009020	cnr1	CNR1	ortholog_one2one	11.1054	-0.139758	0.912175	-0.153214	0.87823	0.999841
ENSDARG00000009021	chrna1	CHRNA1	ortholog_one2one	1195.14	0.0917717	0.207008	0.443325	0.657531	0.999841
ENSDARG00000009046	nphp1	NPHP1	ortholog_one2one	5.32216	-1.54152	1.05011	-1.46796	0.142116	0.999841
ENSDARG00000009074	cbr4	CBR4	ortholog_one2one	24.4743	-0.051842	0.629033	-0.0824154	0.934316	0.999841
ENSDARG00000009106	serinc1	SERINC1	ortholog_one2one	1724.82	0.578621	0.25525	2.26688	0.0233975	0.590142
ENSDARG00000009113	pigc	PIGC	ortholog_one2one	26.1486	-0.526774	0.703231	-0.749076	0.453811	0.999841
ENSDARG00000009131	slc10a4	SLC10A4	ortholog_one2one	0.772754	0.00862584	3.50582	0.00246043	0.998037	NA
ENSDARG00000009134	hlx1	HLX	ortholog_one2one	130.457	0.164241	0.282716	0.580942	0.56128	0.999841
ENSDARG00000009160	kmo	KMO	ortholog_one2one	3.86277	0.608883	1.29786	0.469145	0.638966	0.999841
ENSDARG00000009169	mob1ba	MOB1B	ortholog_one2one	207.55	0.289211	0.27651	1.04593	0.295592	0.999841
ENSDARG00000009170	ctr9	CTR9	ortholog_one2one	180.757	0.593965	0.350969	1.69235	0.0905784	0.939162
ENSDARG00000009178	zfand1	ZFAND1	ortholog_one2one	28.2926	1.043	0.565762	1.84353	0.0652518	0.848338
ENSDARG00000009214	mfsd13a	MFSD13A	ortholog_one2one	20.4854	-0.0201637	0.578604	-0.0348489	0.9722	0.999841
ENSDARG00000009218	mars2	MARS2	ortholog_one2one	1.79632	-1.61597	2.00882	-0.804438	0.421144	NA
ENSDARG00000009242	fev	FEV	ortholog_one2one	2.19876	1.27377	2.07992	0.612412	0.540265	NA
ENSDARG00000009250	etfb	ETFB	ortholog_one2one	2278.27	0.379693	0.256798	1.47857	0.139256	0.999841
ENSDARG00000009252	napepld	NAPEPLD	ortholog_one2one	97.2841	-0.165038	0.299821	-0.550456	0.582007	0.999841
ENSDARG00000009253	rtraf	RTRAF	ortholog_one2one	235.263	0.061979	0.323257	0.191733	0.847951	0.999841
ENSDARG00000009262	FAR2	FAR2	ortholog_one2one	39.4077	-1.21361	0.565682	-2.14538	0.0319222	0.66651
ENSDARG00000009266	uevld	UEVLD	ortholog_one2one	6.46058	-1.29052	1.03719	-1.24425	0.213408	0.999841
ENSDARG00000009285	rpl15	RPL15	ortholog_one2one	6234.21	0.0905118	0.189371	0.47796	0.632679	0.999841
ENSDARG00000009299	dusp8a	DUSP8	ortholog_one2one	151.926	0.202136	0.473587	0.426819	0.669511	0.999841
ENSDARG00000009313	napsa	NAPSA	ortholog_one2one	132.896	0.113509	0.468693	0.242182	0.808639	0.999841
ENSDARG00000009315	clgn	CLGN	ortholog_one2one	255.986	0.149013	0.322257	0.462402	0.643793	0.999841
ENSDARG00000009336	aif1l	AIF1L	ortholog_one2one	109.691	-0.113106	0.299181	-0.378052	0.705392	0.999841
ENSDARG00000009341	nrap	NRAP	ortholog_one2one	4089.21	-0.00137572	0.365379	-0.00376517	0.996996	1
ENSDARG00000009342	txndc5	TXNDC5	ortholog_one2one	328.666	-0.0770056	0.299904	-0.256767	0.797358	0.999841
ENSDARG00000009350	atg3	ATG3	ortholog_one2one	141.988	0.268693	0.270438	0.993546	0.320444	0.999841
ENSDARG00000009387	robo4	CNTN2	ortholog_one2one	43.4563	-0.013991	0.597165	-0.0234291	0.981308	0.999841
ENSDARG00000009390	npl	NPL	ortholog_one2one	37.6958	-0.141901	0.484501	-0.292881	0.769613	0.999841
ENSDARG00000009418	mef2cb	MEF2C	ortholog_one2one	2845.91	-0.210415	0.268511	-0.783639	0.433252	0.999841
ENSDARG00000009436	ubxn7	UBXN7	ortholog_one2one	107.72	0.16586	0.531922	0.311813	0.755182	0.999841
ENSDARG00000009438	myog	MYOG	ortholog_one2one	161.766	-0.317557	0.596981	-0.531938	0.594769	0.999841
ENSDARG00000009459	slc35e4	SLC35E4	ortholog_one2one	1.99763	-1.41898	2.00347	-0.708262	0.478782	NA
ENSDARG00000009470	hnf1a	HNF1A	ortholog_one2one	1.19833	2.76936	2.72469	1.01639	0.309442	NA
ENSDARG00000009480	pdcl	PDCL	ortholog_one2one	168.692	0.216263	0.267547	0.808318	0.418908	0.999841
ENSDARG00000009488	gipc2	GIPC2	ortholog_one2one	16.0461	-0.210613	0.773903	-0.272145	0.785511	0.999841
ENSDARG00000009493	MAP3K13	MAP3K13	ortholog_one2one	0.101078	0	4.562	0	1	NA
ENSDARG00000009505	prelid3b	PRELID3B	ortholog_one2one	1304.31	0.280348	0.38339	0.731233	0.464637	0.999841
ENSDARG00000009534	wls	WLS	ortholog_one2one	297.593	-0.0826148	0.280356	-0.294678	0.76824	0.999841
ENSDARG00000009549	ubr4	UBR4	ortholog_one2one	521.78	-0.130603	0.389757	-0.335088	0.737559	0.999841
ENSDARG00000009553	gng3	GNG3	ortholog_one2one	16.0031	0.572556	1.09679	0.522026	0.601652	0.999841
ENSDARG00000009557	wrap73	WRAP73	ortholog_one2one	23.0403	-0.182258	0.565038	-0.322559	0.747029	0.999841
ENSDARG00000009585	papola	PAPOLA	ortholog_one2one	413.157	0.0881681	0.238517	0.369652	0.711642	0.999841
ENSDARG00000009607	ccnc	CCNC	ortholog_one2one	114.457	-0.263946	0.324149	-0.814273	0.415488	0.999841
ENSDARG00000009629	unc119.1	UNC119B	ortholog_one2one	77.3501	0.138047	0.360316	0.383126	0.701626	0.999841
ENSDARG00000009640	psmb1	PSMB1	ortholog_one2one	668.539	0.410867	0.321145	1.27938	0.200762	0.999841
ENSDARG00000009657	fgfr1op2	FGFR1OP2	ortholog_one2one	149.63	0.0367121	0.262341	0.13994	0.888707	0.999841
ENSDARG00000009681	med27	MED27	ortholog_one2one	39.5632	-0.193093	0.465968	-0.41439	0.678589	0.999841
ENSDARG00000009685	ppa2	PPA2	ortholog_one2one	83.7481	-0.317784	0.346024	-0.918388	0.358416	0.999841
ENSDARG00000009693	llgl1	LLGL1	ortholog_one2one	88.0296	-0.322194	0.340236	-0.946973	0.343652	0.999841
ENSDARG00000009724	rpn2	RPN2	ortholog_one2one	273.685	-0.268352	0.231252	-1.16043	0.245873	0.999841
ENSDARG00000009733	kif21b	KIF21B	ortholog_one2one	10.7058	-0.722761	0.964238	-0.749567	0.453516	0.999841
ENSDARG00000009735	gigyf2	GIGYF2	ortholog_one2one	198.486	-0.108287	0.312233	-0.346815	0.72873	0.999841
ENSDARG00000009743	efhc1	EFHC1	ortholog_one2one	14.3352	0.936162	0.906692	1.0325	0.301836	0.999841
ENSDARG00000009745	fbxw2	FBXW2	ortholog_one2one	140.13	0.176452	0.366962	0.480846	0.630626	0.999841
ENSDARG00000009748	dffb	DFFB	ortholog_one2one	22.0594	-0.0148854	0.554656	-0.0268372	0.97859	0.999841
ENSDARG00000009753	sf3b6	SF3B6	ortholog_one2one	324.756	0.460182	0.306992	1.499	0.133873	0.999841
ENSDARG00000009764	srek1	SREK1	ortholog_one2one	57.5942	-0.589057	0.564448	-1.0436	0.296671	0.999841
ENSDARG00000009771	ppme1	PPME1	ortholog_one2one	404.421	0.117594	0.285	0.412609	0.679893	0.999841
ENSDARG00000009783	slc49a4	SLC49A4	ortholog_one2one	124.807	0.306853	0.442856	0.692896	0.488375	0.999841
ENSDARG00000009806	smfn	REXO2	ortholog_one2one	72.4594	-0.138555	0.372501	-0.371959	0.709923	0.999841
ENSDARG00000009830	hdlbpa	HDLBP	ortholog_one2one	15445.6	0.0642536	0.247526	0.259584	0.795185	0.999841
ENSDARG00000009837	agk	AGK	ortholog_one2one	93.13	0.57199	0.462657	1.23632	0.216341	0.999841
ENSDARG00000009851	wdr41	WDR41	ortholog_one2one	289.083	0.0140452	0.289021	0.0485959	0.961241	0.999841
ENSDARG00000009862	dcps	DCPS	ortholog_one2one	26.9828	-0.801089	0.519032	-1.54343	0.122727	0.994391
ENSDARG00000009864	ddx55	DDX55	ortholog_one2one	46.6634	0.116456	0.440121	0.264599	0.791318	0.999841
ENSDARG00000009871	snrpc	SNRPC	ortholog_one2one	66.9351	-0.0683854	0.382292	-0.178882	0.85803	0.999841
ENSDARG00000009886	rnf114	RNF114	ortholog_one2one	175.324	0.0217006	0.42507	0.0510518	0.959284	0.999841
ENSDARG00000009901	slc38a5a	SLC38A5	ortholog_one2one	18.6305	1.07054	0.663913	1.61247	0.106859	0.96422
ENSDARG00000009939	micu2	MICU2	ortholog_one2one	183.762	-0.327419	0.424079	-0.772071	0.440073	0.999841
ENSDARG00000009942	cdc6	CDC6	ortholog_one2one	3.22973	-3.57044	1.58262	-2.25603	0.0240687	0.598437
ENSDARG00000009950	edf1	EDF1	ortholog_one2one	906.618	0.147768	0.207156	0.713317	0.475649	0.999841
ENSDARG00000009953	med14	MED14	ortholog_one2one	53.0494	0.128957	0.409472	0.314935	0.752811	0.999841
ENSDARG00000009958	cbl	CBL	ortholog_one2one	66.0251	-0.0423804	0.425021	-0.0997139	0.920571	0.999841
ENSDARG00000009961	rundc3b	RUNDC3B	ortholog_one2one	0.180887	0	4.562	0	1	NA
ENSDARG00000009982	fam199x	FAM199X	ortholog_one2one	218.272	0.0959276	0.333659	0.287502	0.773728	0.999841
ENSDARG00000010010	trim13	TRIM13	ortholog_one2one	1.6662	0.738076	1.81128	0.407489	0.683649	NA
ENSDARG00000010018	qki2	QKI	ortholog_one2one	357.453	-0.409569	0.304139	-1.34665	0.178093	0.999841
ENSDARG00000010021	grpel1	GRPEL1	ortholog_one2one	204.29	0.57745	0.420922	1.37187	0.170104	0.999841
ENSDARG00000010032	cmtm7	CMTM7	ortholog_one2one	34.4181	0.0565234	0.440629	0.128279	0.897928	0.999841
ENSDARG00000010035	engase	ENGASE	ortholog_one2one	32.0086	-0.0401168	0.464263	-0.0864095	0.931141	0.999841
ENSDARG00000010051	ufd1l	UFD1	ortholog_one2one	518.49	0.334999	0.296532	1.12972	0.258593	0.999841
ENSDARG00000010059	itpkb	ITPKB	ortholog_one2one	16.2574	-0.405346	0.839511	-0.482836	0.629212	0.999841
ENSDARG00000010070	adam9	ADAM9	ortholog_one2one	167.472	0.275627	0.298559	0.923191	0.355908	0.999841
ENSDARG00000010078	nup133	NUP133	ortholog_one2one	52.081	0.46385	0.447215	1.0372	0.299644	0.999841
ENSDARG00000010085	p4ha2	P4HA2	ortholog_one2one	125.729	0.0802646	0.392941	0.204266	0.838146	0.999841
ENSDARG00000010096	slc1a6	SLC1A6	ortholog_one2one	0.295272	0.859978	4.562	0.188509	0.850478	NA
ENSDARG00000010108	bri3bp	BRI3BP	ortholog_one2one	22.5268	0.50082	0.596041	0.840244	0.400772	0.999841
ENSDARG00000010130	smpdl3b	SMPDL3B	ortholog_one2one	197.557	0.283781	0.582832	0.4869	0.626329	0.999841
ENSDARG00000010149	atp5fa1	ATP5F1A	ortholog_one2one	19501.4	0.289805	0.347192	0.834712	0.40388	0.999841
ENSDARG00000010169	myd88	MYD88	ortholog_one2one	39.8416	0.797466	0.54498	1.46329	0.143387	0.999841
ENSDARG00000010181	asap2a	ASAP2	ortholog_one2one	31.6924	-0.919432	0.529718	-1.7357	0.0826171	0.921879
ENSDARG00000010186	myo3a	MYO3A	ortholog_one2one	4.92592	-0.294045	1.29945	-0.226284	0.820981	0.999841
ENSDARG00000010238	rbm22	RBM22	ortholog_one2one	140.215	0.157161	0.310242	0.506574	0.612454	0.999841
ENSDARG00000010244	rpl22l1	RPL22L1	ortholog_one2one	464.783	0.558131	0.551436	1.01214	0.311471	0.999841
ENSDARG00000010246	prmt1	PRMT1	ortholog_one2one	476.547	0.225712	0.341204	0.661515	0.508282	0.999841
ENSDARG00000010250	nqo1	NQO1	ortholog_one2one	91.2185	0.483837	0.355199	1.36216	0.173149	0.999841
ENSDARG00000010266	igf2bp3	IGF2BP3	ortholog_one2one	75.1521	-0.0056183	0.378194	-0.0148556	0.988147	0.999841
ENSDARG00000010270	fezf1	FEZF1	ortholog_one2one	0	NA	NA	NA	NA	NA
ENSDARG00000010280	clasp1a	CLASP1	ortholog_one2one	49.3005	-0.521318	0.446048	-1.16875	0.242505	0.999841
ENSDARG00000010281	xpo4	XPO4	ortholog_one2one	31.2052	-0.404022	0.529927	-0.76241	0.445815	0.999841
ENSDARG00000010300	traf3ip1	TRAF3IP1	ortholog_one2one	15.6475	0.315936	0.613206	0.51522	0.606399	0.999841
ENSDARG00000010301	b4galt6	B4GALT5	ortholog_one2one	146.188	0.196919	0.311305	0.632558	0.527023	0.999841
ENSDARG00000010312	cp	CP	ortholog_one2one	1.65763	0.833132	1.99286	0.418059	0.675904	NA
ENSDARG00000010316	qars1	QARS1	ortholog_one2one	353.135	0.987114	0.306276	3.22295	0.00126876	0.101566
ENSDARG00000010318	srpx	SRPX	ortholog_one2one	66.5538	-0.683456	0.529711	-1.29024	0.196966	0.999841
ENSDARG00000010331	radx	RADX	ortholog_one2one	1.74655	-2.47956	2.14432	-1.15634	0.247543	NA
ENSDARG00000010347	acer1	ACER1	ortholog_one2one	0.180887	0	4.562	0	1	NA
ENSDARG00000010381	rnf2	RNF2	ortholog_one2one	439.529	0.226597	0.246349	0.919822	0.357666	0.999841
ENSDARG00000010400	lrrfip2	LRRFIP2	ortholog_one2one	473.634	0.136998	0.253788	0.539813	0.589326	0.999841
ENSDARG00000010407	ppp4r4	PPP4R4	ortholog_one2one	103.609	0.265139	0.533147	0.497309	0.618971	0.999841
ENSDARG00000010415	sirt4	SIRT4	ortholog_one2one	79.0229	0.748869	0.415059	1.80425	0.0711926	0.877258
ENSDARG00000010425	scara5	SCARA5	ortholog_one2one	69.7388	-0.309475	0.320763	-0.964807	0.334641	0.999841
ENSDARG00000010432	eaf2	EAF2	ortholog_one2one	92.5869	0.10713	0.352775	0.303679	0.761373	0.999841
ENSDARG00000010434	clu	CLU	ortholog_one2one	603.383	-0.144948	0.418481	-0.346367	0.729067	0.999841
ENSDARG00000010437	tent5c	TENT5C	ortholog_one2one	202.901	0.42832	0.40068	1.06898	0.285078	0.999841
ENSDARG00000010445	trabd	TRABD	ortholog_one2one	58.7757	-0.264386	0.439427	-0.601661	0.5474	0.999841
ENSDARG00000010472	atp1a2a	ATP1A2	ortholog_one2one	2303.45	0.466617	0.318183	1.46651	0.14251	0.999841
ENSDARG00000010487	sae1	SAE1	ortholog_one2one	20.1131	1.07716	0.660995	1.6296	0.103186	0.962631
ENSDARG00000010514	cxcr5	CXCR5	ortholog_one2one	0.10999	0.860002	4.562	0.188514	0.850474	NA
ENSDARG00000010516	rpl21	RPL21	ortholog_one2one	3268.58	0.156429	0.197556	0.791824	0.428463	0.999841
ENSDARG00000010519	per3	PER3	ortholog_one2one	886.596	-0.577493	0.495368	-1.16579	0.2437	0.999841
ENSDARG00000010553	mmgt1	MMGT1	ortholog_one2one	53.8083	0.319141	0.429545	0.742973	0.457498	0.999841
ENSDARG00000010565	aqp4	AQP4	ortholog_one2one	14.6788	-3.64398	1.07682	-3.38403	0.000714301	0.0677294
ENSDARG00000010571	ezh2	EZH2	ortholog_one2one	58.0619	-0.329734	0.569875	-0.578607	0.562854	0.999841
ENSDARG00000010586	tex9	TEX9	ortholog_one2one	66.1308	0.532399	0.406115	1.31096	0.189872	0.999841
ENSDARG00000010591	foxn4	FOXN4	ortholog_one2one	0	NA	NA	NA	NA	NA
ENSDARG00000010596	slc7a6os	SLC7A6OS	ortholog_one2one	271.256	0.0619173	0.25501	0.242804	0.808157	0.999841
ENSDARG00000010601	mtmr10	MTMR10	ortholog_one2one	260.392	0.188452	0.466723	0.403776	0.686377	0.999841
ENSDARG00000010610	sarm1	SARM1	ortholog_one2one	1.067	-0.829271	2.73174	-0.303569	0.761457	NA
ENSDARG00000010619	themis	THEMIS	ortholog_one2one	3.42051	1.08772	1.53581	0.708241	0.478796	0.999841
ENSDARG00000010625	clic2	CLIC2	ortholog_one2one	43.0712	0.604635	0.431747	1.40044	0.161383	0.999841
ENSDARG00000010630	hoxb6a	HOXB6	ortholog_one2one	30.3963	0.0555508	0.523326	0.10615	0.915464	0.999841
ENSDARG00000010658	insig1	INSIG1	ortholog_one2one	4.70767	0.13146	1.0616	0.123833	0.901448	0.999841
ENSDARG00000010700	il17d	IL17D	ortholog_one2one	0	NA	NA	NA	NA	NA
ENSDARG00000010717	chchd10	CHCHD10	ortholog_one2one	545.381	0.525916	0.45684	1.1512	0.249648	0.999841
ENSDARG00000010721	2006-09-01	SEPTIN6	ortholog_one2one	99.6696	-0.123178	0.307596	-0.400454	0.688822	0.999841
ENSDARG00000010728	scin	SCIN	ortholog_one2one	35.2848	-0.55033	0.754113	-0.729771	0.46553	0.999841
ENSDARG00000010756	nod2	NOD2	ortholog_one2one	47.6794	-0.701305	0.420793	-1.66662	0.095589	0.948176
ENSDARG00000010773	pnpla6	PNPLA6	ortholog_one2one	630.767	0.953541	0.495496	1.92442	0.0543023	0.810992
ENSDARG00000010779	tlk2	TLK2	ortholog_one2one	53.7075	0.0624192	0.412509	0.151316	0.879726	0.999841
ENSDARG00000010784	ppp1r12a	PPP1R12A	ortholog_one2one	219.701	0.0837015	0.282544	0.296243	0.767045	0.999841
ENSDARG00000010794	tfeb	TFEB	ortholog_one2one	965.683	-0.0142641	0.38177	-0.0373632	0.970195	0.999841
ENSDARG00000010816	slc7a14a	SLC7A14	ortholog_one2one	5.36864	0.860908	1.44878	0.594228	0.55236	0.999841
ENSDARG00000010823	memo1	MEMO1	ortholog_one2one	93.8421	0.0560374	0.458216	0.122295	0.902665	0.999841
ENSDARG00000010831	churc1	CHURC1	ortholog_one2one	25.5105	-0.336685	0.551297	-0.610715	0.541388	0.999841
ENSDARG00000010844	kras	KRAS	ortholog_one2one	43.4214	-0.483317	0.52535	-0.91999	0.357578	0.999841
ENSDARG00000010873	DDX17	DDX17	ortholog_one2one	250.637	-0.417412	0.285452	-1.46228	0.143664	0.999841
ENSDARG00000010878	cdkn1ca	CDKN1C	ortholog_one2one	80.6203	-0.830261	0.444469	-1.86798	0.0617645	0.834015
ENSDARG00000010905	mettl13	EEF1AKNMT	ortholog_one2one	24.0203	0.226991	0.609471	0.372439	0.709566	0.999841
ENSDARG00000010918	nprl3	NPRL3	ortholog_one2one	63.6899	0.00627774	0.381271	0.0164653	0.986863	0.999841
ENSDARG00000010934	syt14a	SYT14	ortholog_one2one	0.195628	0.859983	4.562	0.18851	0.850477	NA
ENSDARG00000010936	abcb4	ABCB4	ortholog_one2one	50.2439	-0.658179	0.602056	-1.09322	0.274298	0.999841
ENSDARG00000010941	pomgnt2	POMGNT2	ortholog_one2one	9.36421	-1.38746	0.833059	-1.6655	0.0958131	0.948176
ENSDARG00000010948	kif11	KIF11	ortholog_one2one	13.5621	-1.62107	1.01835	-1.59185	0.111418	0.973892
ENSDARG00000010962	fkbp7	FKBP7	ortholog_one2one	49.8637	0.610014	0.522385	1.16775	0.242908	0.999841
ENSDARG00000010965	psma8	PSMA8	ortholog_one2one	962.164	0.242968	0.3166	0.767428	0.442827	0.999841
ENSDARG00000010978	trmt1	TRMT1	ortholog_one2one	37.9232	0.36196	0.465966	0.776796	0.437279	0.999841
ENSDARG00000010981	zdhhc3a	ZDHHC3	ortholog_one2one	18.4006	-0.854887	0.587659	-1.45473	0.145743	0.999841
ENSDARG00000011000	gtf2a1	GTF2A1	ortholog_one2one	339.073	-0.303022	0.27486	-1.10246	0.270261	0.999841
ENSDARG00000011042	pgbd5	PGBD5	ortholog_one2one	0.254396	0	4.562	0	1	NA
ENSDARG00000011055	fbxo9	FBXO9	ortholog_one2one	1496.38	-0.000551591	0.346177	-0.00159338	0.998729	1
ENSDARG00000011066	glra3	GLRA3	ortholog_one2one	0.633805	1.77691	4.38435	0.405285	0.685268	NA
ENSDARG00000011072	ddx11	DDX11	ortholog_one2one	43.3106	0.300902	0.49974	0.602117	0.547096	0.999841
ENSDARG00000011079	wdr3	WDR3	ortholog_one2one	125.988	-0.156183	0.312559	-0.499692	0.617292	0.999841
ENSDARG00000011094	ccna2	CCNA2	ortholog_one2one	15.876	-5.3988	0.945767	-5.70838	1.14e-08	6.17e-06
ENSDARG00000011113	chrna10a	CHRNA10	ortholog_one2one	0	NA	NA	NA	NA	NA
ENSDARG00000011125	snrpb	SNRPB	ortholog_one2one	365.488	0.444755	0.407873	1.09043	0.275525	0.999841
ENSDARG00000011146	uqcrb	UQCRB	ortholog_one2one	30.2241	0.192825	0.451732	0.426856	0.669484	0.999841
ENSDARG00000011152	rpp14	RPP14	ortholog_one2one	74.489	0.145664	0.503897	0.289076	0.772524	0.999841
ENSDARG00000011170	ndrg2	NDRG2	ortholog_one2one	4767.19	-0.202129	0.258034	-0.783341	0.433427	0.999841
ENSDARG00000011175	atp6v1d	ATP6V1D	ortholog_one2one	472.08	0.612528	0.284814	2.15063	0.0315057	0.665421
ENSDARG00000011201	rplp2l	RPLP2	ortholog_one2one	1090.07	0.221318	0.295609	0.748684	0.454048	0.999841
ENSDARG00000011222	ccdc28b	CCDC28B	ortholog_one2one	6.821	-0.567421	1.0535	-0.538605	0.59016	0.999841
ENSDARG00000011235	otx2b	OTX2	ortholog_one2one	0	NA	NA	NA	NA	NA
ENSDARG00000011240	ift46	IFT46	ortholog_one2one	47.6659	0.245302	0.412389	0.594831	0.551957	0.999841
ENSDARG00000011245	esrp1	ESRP1	ortholog_one2one	13.1018	-3.06676	1.40489	-2.18292	0.0290421	0.638811
ENSDARG00000011246	krr1	KRR1	ortholog_one2one	79.528	0.0112243	0.381811	0.0293975	0.976548	0.999841
ENSDARG00000011247	rnpc3	RNPC3	ortholog_one2one	85.8359	-0.125582	0.400965	-0.313201	0.754128	0.999841
ENSDARG00000011257	enpp2	ENPP2	ortholog_one2one	113.668	0.00573728	0.449411	0.0127662	0.989814	0.999841
ENSDARG00000011262	traip	TRAIP	ortholog_one2one	3.30104	-2.25996	1.60475	-1.4083	0.159043	0.999841
ENSDARG00000011272	uqcc2	UQCC2	ortholog_one2one	393.159	0.380627	0.340106	1.11914	0.26308	0.999841
ENSDARG00000011299	blzf1	BLZF1	ortholog_one2one	175.476	0.212896	0.287475	0.740574	0.458952	0.999841
ENSDARG00000011301	nae1	NAE1	ortholog_one2one	225.651	0.238139	0.260362	0.914646	0.360377	0.999841
ENSDARG00000011312	stk3	STK3	ortholog_one2one	84.141	0.000384145	0.365279	0.00105165	0.999161	1
ENSDARG00000011360	nfatc2ip	NFATC2IP	ortholog_one2one	31.4692	-0.110757	0.485414	-0.228171	0.819514	0.999841
ENSDARG00000011370	fyna	FYN	ortholog_one2one	36.7671	-0.363179	0.440843	-0.823829	0.410037	0.999841
ENSDARG00000011400	tnnc1a	TNNC1	ortholog_one2one	0	NA	NA	NA	NA	NA
ENSDARG00000011404	fen1	FEN1	ortholog_one2one	48.3934	-0.637943	0.449223	-1.4201	0.155578	0.999841
ENSDARG00000011405	rps9	RPS9	ortholog_one2one	3888.09	0.107742	0.243418	0.442619	0.658042	0.999841
ENSDARG00000011410	aadat	AADAT	ortholog_one2one	83.7315	-0.764297	0.60637	-1.26045	0.207509	0.999841
ENSDARG00000011418	sigmar1	SIGMAR1	ortholog_one2one	55.0666	0.142042	0.467915	0.303565	0.76146	0.999841
ENSDARG00000011422	ryr1a	RYR1	ortholog_one2one	1311.07	-0.650804	0.36817	-1.76767	0.0771157	0.904748
ENSDARG00000011449	fes	FES	ortholog_one2one	6.26093	-1.27158	1.24887	-1.01818	0.30859	0.999841
ENSDARG00000011466	afg1la	AFG1L	ortholog_one2one	103.444	0.737021	0.421378	1.74907	0.0802786	0.913768
ENSDARG00000011490	scube3	SCUBE3	ortholog_one2one	1.61134	-1.78253	2.14608	-0.830597	0.406201	NA
ENSDARG00000011493	dcun1d3	DCUN1D3	ortholog_one2one	63.5705	0.141044	0.447824	0.314954	0.752796	0.999841
ENSDARG00000011506	lpcat1	LPCAT1	ortholog_one2one	21.7416	-0.0438066	0.724933	-0.0604285	0.951814	0.999841
ENSDARG00000011510	rcc2	RCC2	ortholog_one2one	24.8491	0.835436	0.528097	1.58198	0.113655	0.975688
ENSDARG00000011521	upb1	UPB1	ortholog_one2one	1.16753	0	2.87699	0	1	NA
ENSDARG00000011533	sema6dl	SEMA6D	ortholog_one2one	196.156	-0.513337	0.243989	-2.10394	0.0353838	0.692129
ENSDARG00000011553	atp5pb	ATP5PB	ortholog_one2one	7488.49	0.234087	0.224212	1.04404	0.296466	0.999841
ENSDARG00000011555	spag7	SPAG7	ortholog_one2one	1752.37	0.205463	0.255899	0.802907	0.422029	0.999841
ENSDARG00000011564	sfpq	SFPQ	ortholog_one2one	360.408	-0.0369752	0.283404	-0.130468	0.896196	0.999841
ENSDARG00000011570	pou6f1	POU6F1	ortholog_one2one	92.7009	-0.792923	0.39292	-2.01803	0.0435884	0.749664
ENSDARG00000011571	calcrlb	CALCRL	ortholog_one2one	29.6853	-0.299093	0.672984	-0.444428	0.656734	0.999841
ENSDARG00000011582	sox5	SOX5	ortholog_one2one	108.816	-0.615682	0.290869	-2.1167	0.034285	0.684998
ENSDARG00000011597	atxn2l	ATXN2L	ortholog_one2one	79.7536	0.753127	0.439285	1.71444	0.0864479	0.930632
ENSDARG00000011602	CRACD	CRACD	ortholog_one2one	208.396	-0.345423	0.443925	-0.778113	0.436503	0.999841
ENSDARG00000011605	dennd6b	DENND6B	ortholog_one2one	9.89724	-0.242706	0.825832	-0.293893	0.76884	0.999841
ENSDARG00000011611	actr1	ACTR1A	ortholog_one2one	307.56	0.0401925	0.271373	0.148108	0.882258	0.999841
ENSDARG00000011613	rbm39a	RBM39	ortholog_one2one	1641.61	-0.362049	0.266852	-1.35674	0.174864	0.999841
ENSDARG00000011615	mybpc3	MYBPC3	ortholog_one2one	2835.96	-0.134887	0.316828	-0.425741	0.670296	0.999841
ENSDARG00000011618	slc26a2	SLC26A2	ortholog_one2one	19.8787	-0.366805	0.783787	-0.467991	0.639791	0.999841
ENSDARG00000011648	snrpd1	SNRPD1	ortholog_one2one	80.6346	0.122003	0.420785	0.289941	0.771861	0.999841
ENSDARG00000011662	chuk	CHUK	ortholog_one2one	465.654	0.1266	0.209339	0.604763	0.545336	0.999841
ENSDARG00000011671	pde6b	PDE6B	ortholog_one2one	0.477926	0.859984	3.64843	0.235713	0.813655	NA
ENSDARG00000011672	sema3b	SEMA3B	ortholog_one2one	51.7104	-0.110724	0.424197	-0.261021	0.794076	0.999841
ENSDARG00000011673	si:ch211-246m6.5	VWDE	ortholog_one2one	17.5735	0.180185	0.65097	0.276795	0.781938	0.999841
ENSDARG00000011693	ttc36	TTC36	ortholog_one2one	2.82122	0.859976	2.95654	0.290873	0.771149	0.999841
ENSDARG00000011723	C2H5orf22	C5orf22	ortholog_one2one	52.185	-0.557227	0.387359	-1.43853	0.150284	0.999841
ENSDARG00000011724	marveld1	MARVELD1	ortholog_one2one	38.6704	-0.139952	0.41947	-0.333641	0.73865	0.999841
ENSDARG00000011727	b9d1	B9D1	ortholog_one2one	15.0939	-1.21315	0.601391	-2.01724	0.0436709	0.749664
ENSDARG00000011743	pigo	PIGO	ortholog_one2one	165.32	0.934323	0.389189	2.40069	0.0163641	0.486285
ENSDARG00000011764	ints13	INTS13	ortholog_one2one	106.403	0.324618	0.32689	0.993049	0.320686	0.999841
ENSDARG00000011769	cpm	CPM	ortholog_one2one	61.0156	-0.508201	0.471805	-1.07714	0.281416	0.999841
ENSDARG00000011777	cttn	CTTN	ortholog_one2one	152.722	0.163113	0.34409	0.474044	0.635469	0.999841
ENSDARG00000011785	tbx6	TBX6	ortholog_one2one	21.0751	-0.451992	0.599571	-0.753858	0.450934	0.999841
ENSDARG00000011801	wars2	WARS2	ortholog_one2one	13.5045	-0.128378	0.825462	-0.155523	0.876409	0.999841
ENSDARG00000011809	mical1	MICAL1	ortholog_one2one	5.4866	-0.478528	1.25346	-0.381764	0.702636	0.999841
ENSDARG00000011818	batf	BATF	ortholog_one2one	0.459122	0.859979	3.70344	0.232211	0.816374	NA
ENSDARG00000011819	pcnx1	PCNX1	ortholog_one2one	205.479	-0.033608	0.323681	-0.103831	0.917304	0.999841
ENSDARG00000011821	plod2	PLOD2	ortholog_one2one	318.963	0.433057	0.28782	1.50461	0.132425	0.999841
ENSDARG00000011825	cetn3	CETN3	ortholog_one2one	17.347	0.468122	0.59773	0.783166	0.43353	0.999841
ENSDARG00000011837	C13H9orf72	C9orf72	ortholog_one2one	67.109	-0.676553	0.488191	-1.38583	0.165797	0.999841
ENSDARG00000011851	map2k5	MAP2K5	ortholog_one2one	83.0505	0.356592	0.360153	0.990112	0.32212	0.999841
ENSDARG00000011879	foxn1	FOXN1	ortholog_one2one	0.190498	0	4.562	0	1	NA
ENSDARG00000011885	mrpl19	MRPL19	ortholog_one2one	364.575	0.320805	0.335638	0.955805	0.339171	0.999841
ENSDARG00000011909	itpr2	ITPR2	ortholog_one2one	18.05	-1.26182	0.628468	-2.00777	0.0446676	0.754781
ENSDARG00000011921	txnl1	TXNL1	ortholog_one2one	865.151	0.443841	0.33558	1.32261	0.185966	0.999841
ENSDARG00000011925	spns1	SPNS1	ortholog_one2one	58.906	0.354689	0.398186	0.890762	0.373057	0.999841
ENSDARG00000011926	tpgs2	TPGS2	ortholog_one2one	3.87892	-2.24221	1.60321	-1.39857	0.161941	0.999841
ENSDARG00000011945	slc35e1	SLC35E1	ortholog_one2one	198.622	0.110991	0.299687	0.370356	0.711117	0.999841
ENSDARG00000011958	ctnnbl1	CTNNBL1	ortholog_one2one	96.297	0.129657	0.404737	0.320349	0.748704	0.999841
ENSDARG00000011961	csrp2	CSRP2	ortholog_one2one	11.6618	0.0754881	0.872166	0.0865524	0.931027	0.999841
ENSDARG00000011998	bfsp2	BFSP2	ortholog_one2one	1.0902	-1.30798	2.41396	-0.54184	0.587929	NA
ENSDARG00000012002	slc38a7	SLC38A7	ortholog_one2one	34.3973	0.205377	0.466799	0.439969	0.659959	0.999841
ENSDARG00000012013	cpa6	CPA6	ortholog_one2one	1.86876	-2.19549	2.33809	-0.939012	0.347725	NA
ENSDARG00000012016	hpgd	HPGD	ortholog_one2one	22.8597	0.289486	0.631507	0.458406	0.646661	0.999841
ENSDARG00000012019	glra1	GLRA1	ortholog_one2one	32.7759	1.7271	0.833102	2.0731	0.0381633	0.711675
ENSDARG00000012021	kdsr	KDSR	ortholog_one2one	111.568	0.208833	0.342019	0.610587	0.541473	0.999841
ENSDARG00000012025	hs6st2	HS6ST2	ortholog_one2one	46.7166	0.0272265	0.404102	0.0673752	0.946283	0.999841
ENSDARG00000012030	dnaaf1	DNAAF1	ortholog_one2one	0.491896	-2.45206	3.98839	-0.614801	0.538686	NA
ENSDARG00000012039	ttc26	TTC26	ortholog_one2one	51.8213	0.901495	0.568195	1.58659	0.112605	0.975142
ENSDARG00000012040	rnf19a	RNF19A	ortholog_one2one	321.245	0.103683	0.320794	0.323208	0.746538	0.999841
ENSDARG00000012051	mettl21a	METTL21A	ortholog_one2one	9.37997	-0.704084	0.789277	-0.892062	0.37236	0.999841
ENSDARG00000012066	dcn	DCN	ortholog_one2one	1904	-0.101369	0.256145	-0.395749	0.69229	0.999841
ENSDARG00000012072	dmac2l	DMAC2L	ortholog_one2one	230.009	0.191834	0.270961	0.707975	0.478961	0.999841
ENSDARG00000012073	kif15	KIF15	ortholog_one2one	7.31217	-1.18363	1.37282	-0.862184	0.388586	0.999841
ENSDARG00000012078	meis1b	MEIS1	ortholog_one2one	151.991	0.312133	0.29661	1.05234	0.292645	0.999841
ENSDARG00000012113	c19h1orf109	C1orf109	ortholog_one2one	15.8507	-0.511078	0.838558	-0.609472	0.542212	0.999841
ENSDARG00000012135	fbxl2	FBXL2	ortholog_one2one	64.1428	-0.416691	0.41209	-1.01117	0.311937	0.999841
ENSDARG00000012138	sgce	SGCE	ortholog_one2one	101.052	-0.0959669	0.309451	-0.310119	0.75647	0.999841
ENSDARG00000012141	papolg	PAPOLG	ortholog_one2one	338.606	-0.00515044	0.219761	-0.0234366	0.981302	0.999841
ENSDARG00000012196	fer	FER	ortholog_one2one	9.2117	-1.3267	1.08708	-1.22042	0.222307	0.999841
ENSDARG00000012199	gpt2	GPT2	ortholog_one2one	6093.48	0.548024	0.529328	1.03532	0.300519	0.999841
ENSDARG00000012204	CDK18	CDK18	ortholog_one2one	8.65538	-0.751903	0.843897	-0.89099	0.372935	0.999841
ENSDARG00000012215	umps	UMPS	ortholog_one2one	18.7991	-0.550739	0.539404	-1.02101	0.307248	0.999841
ENSDARG00000012222	nup35	NUP35	ortholog_one2one	42.798	0.279158	0.482882	0.578109	0.56319	0.999841
ENSDARG00000012234	psme3	PSME3	ortholog_one2one	109.911	0.31481	0.416898	0.755124	0.450174	0.999841
ENSDARG00000012244	ube2e3	UBE2E3	ortholog_one2one	371.742	-0.131756	0.301548	-0.436931	0.662161	0.999841
ENSDARG00000012248	rgma	RGMA	ortholog_one2one	376.37	-0.237946	0.232429	-1.02374	0.30596	0.999841
ENSDARG00000012261	eftud2	EFTUD2	ortholog_one2one	75.8571	-0.302995	0.507072	-0.597538	0.550148	0.999841
ENSDARG00000012271	pacc1	PACC1	ortholog_one2one	13.851	0.609803	0.829835	0.734849	0.462432	0.999841
ENSDARG00000012275	katnal2	KATNAL2	ortholog_one2one	0.634101	0	3.37176	0	1	NA
ENSDARG00000012295	bcs1l	BCS1L	ortholog_one2one	108.629	0.0948842	0.511398	0.185539	0.852806	0.999841
ENSDARG00000012306	syt13	SYT13	ortholog_one2one	6.77995	1.11274	0.999062	1.11378	0.265372	0.999841
ENSDARG00000012314	usp25	USP25	ortholog_one2one	910.221	0.243283	0.431121	0.564302	0.572549	0.999841
ENSDARG00000012341	capn9	CAPN9	ortholog_one2one	6.85421	-2.01781	1.82176	-1.10761	0.268029	0.999841
ENSDARG00000012347	nacad	NACAD	ortholog_one2one	18.2071	1.21552	0.877813	1.38471	0.16614	0.999841
ENSDARG00000012353	vipr2	VIPR2	ortholog_one2one	2.4825	0.851938	1.94106	0.438904	0.660731	NA
ENSDARG00000012366	fbp2	FBP2	ortholog_one2one	1170.94	-0.55136	0.312495	-1.76438	0.0776683	0.905512
ENSDARG00000012368	ttc21b	TTC21B	ortholog_one2one	26.5659	-0.637064	0.644097	-0.989081	0.322624	0.999841
ENSDARG00000012378	naa35	NAA35	ortholog_one2one	277.122	0.227859	0.409787	0.556043	0.578181	0.999841
ENSDARG00000012389	adar	ADAR	ortholog_one2one	166.485	-0.215181	0.388378	-0.554049	0.579545	0.999841
ENSDARG00000012397	eya4	EYA4	ortholog_one2one	476.634	-0.403497	0.414223	-0.974106	0.330004	0.999841
ENSDARG00000012422	col11a2	COL11A2	ortholog_one2one	44.9629	-1.37889	1.55103	-0.889014	0.373996	0.999841
ENSDARG00000012426	neflb	NEFL	ortholog_one2one	19.44	1.47593	0.953393	1.54809	0.121601	0.991733
ENSDARG00000012432	fam76b	FAM76B	ortholog_one2one	109.349	0.261517	0.322068	0.811994	0.416795	0.999841
ENSDARG00000012435	spic	SPIC	ortholog_one2one	0.492799	-1.6205	4.5484	-0.356279	0.721632	NA
ENSDARG00000012450	vmp1	VMP1	ortholog_one2one	194.618	0.515386	0.37517	1.37374	0.169522	0.999841
ENSDARG00000012453	rnls	RNLS	ortholog_one2one	91.1668	-0.157096	0.470397	-0.333965	0.738406	0.999841
ENSDARG00000012458			ortholog_one2one	167.933	0.375	0.381191	0.98376	0.325234	0.999841
ENSDARG00000012468	aacs	AACS	ortholog_one2one	9.95207	-1.07556	0.848196	-1.26805	0.204779	0.999841
ENSDARG00000012485	aurka	AURKA	ortholog_one2one	5.48827	-4.7886	1.58164	-3.02761	0.00246494	0.158502
ENSDARG00000012495	mphosph10	MPHOSPH10	ortholog_one2one	156.196	-0.0104343	0.51775	-0.0201531	0.983921	0.999841
ENSDARG00000012506	rnpep	RNPEP	ortholog_one2one	12.5499	1.01269	0.84314	1.20109	0.229715	0.999841
ENSDARG00000012555	ak5	AK5	ortholog_one2one	4.59155	-0.866204	1.20858	-0.716711	0.473552	0.999841
ENSDARG00000012563	pdss2	PDSS2	ortholog_one2one	206.619	0.80164	0.481915	1.66345	0.096223	0.948176
ENSDARG00000012572	polr3f	POLR3F	ortholog_one2one	17.6715	0.371017	0.693504	0.534989	0.592658	0.999841
ENSDARG00000012586	fmnl2a	FMNL2	ortholog_one2one	29.2899	-0.81358	0.86137	-0.944519	0.344905	0.999841
ENSDARG00000012593	col5a1	COL5A1	ortholog_one2one	3326.21	-0.434052	0.413102	-1.05071	0.29339	0.999841
ENSDARG00000012640	cideb	CIDEB	ortholog_one2one	0.0989446	0.860002	4.562	0.188514	0.850474	NA
ENSDARG00000012656	atf6	ATF6	ortholog_one2one	132.074	0.60001	0.296737	2.02203	0.0431734	0.747759
ENSDARG00000012667	tfap2b	TFAP2B	ortholog_one2one	15.2752	-0.651653	0.772208	-0.843882	0.398735	0.999841
ENSDARG00000012672	gtf2e2	GTF2E2	ortholog_one2one	69.4823	0.399607	0.424532	0.941289	0.346557	0.999841
ENSDARG00000012674	rpusd4	RPUSD4	ortholog_one2one	52.5292	-0.169909	0.467171	-0.363697	0.716084	0.999841
ENSDARG00000012688	eif1	EIF1	ortholog_one2one	4934.46	0.423371	0.329326	1.28557	0.198595	0.999841
ENSDARG00000012699	bbx	BBX	ortholog_one2one	6.28157	-0.0572679	1.22415	-0.0467818	0.962687	0.999841
ENSDARG00000012718	wee2	WEE2	ortholog_one2one	1.77813	-5.52225	3.00633	-1.83687	0.0662289	NA
ENSDARG00000012729	hcls1	HCLS1	ortholog_one2one	65.0098	0.204056	0.715881	0.285041	0.775613	0.999841
ENSDARG00000012747	rer1	RER1	ortholog_one2one	165.62	0.37923	0.367001	1.03332	0.301454	0.999841
ENSDARG00000012763	arl13b	ARL13B	ortholog_one2one	48.8415	-0.16179	0.41736	-0.387651	0.698275	0.999841
ENSDARG00000012776	smarca1	SMARCA1	ortholog_one2one	210.566	-0.615803	0.324268	-1.89905	0.0575574	0.8214
ENSDARG00000012789	plek2	PLEK2	ortholog_one2one	3.70638	2.81566	4.46363	0.630801	0.528171	0.999841
ENSDARG00000012790	tmem161a	TMEM161A	ortholog_one2one	345.893	0.0581636	0.431743	0.134718	0.892835	0.999841
ENSDARG00000012796	hnmt	HNMT	ortholog_one2one	1.63475	-1.61045	2.23855	-0.719418	0.471884	NA
ENSDARG00000012820	nop56	NOP56	ortholog_one2one	639.099	0.161784	0.220614	0.733336	0.463354	0.999841
ENSDARG00000012827	mettl3	METTL3	ortholog_one2one	24.437	0.393697	0.536604	0.733682	0.463143	0.999841
ENSDARG00000012848	arih2	ARIH2	ortholog_one2one	1407.79	0.157476	0.383778	0.410331	0.681563	0.999841
ENSDARG00000012871	npepl1	NPEPL1	ortholog_one2one	446.395	0.449015	0.321518	1.39655	0.16255	0.999841
ENSDARG00000012892	ammecr1	AMMECR1	ortholog_one2one	32.5288	-0.650388	0.510333	-1.27444	0.202508	0.999841
ENSDARG00000012899	ddx49	DDX49	ortholog_one2one	67.5957	0.474878	0.428971	1.10701	0.268288	0.999841
ENSDARG00000012927	tcea2	TCEA2	ortholog_one2one	36.2202	-0.136019	0.522035	-0.260555	0.794436	0.999841
ENSDARG00000012929	eif2d	EIF2D	ortholog_one2one	117.404	0.0813208	0.331562	0.245266	0.806251	0.999841
ENSDARG00000012932	mat2b	MAT2B	ortholog_one2one	104.711	0.326135	0.351229	0.928554	0.35312	0.999841
ENSDARG00000012942	itgb5	ITGB5	ortholog_one2one	52.2795	0.149411	0.420403	0.355401	0.72229	0.999841
ENSDARG00000012945	tnfsf13b	TNFSF13B	ortholog_one2one	3.81981	1.68999	1.47087	1.14898	0.250565	0.999841
ENSDARG00000012946	syap1	SYAP1	ortholog_one2one	235.219	0.340848	0.258342	1.31937	0.187046	0.999841
ENSDARG00000012949	scml2	SCML2	ortholog_one2one	38.2014	-0.248573	0.459458	-0.541015	0.588497	0.999841
ENSDARG00000012981	osbpl7	OSBPL7	ortholog_one2one	4.54461	-3.26005	1.6227	-2.00903	0.0445345	0.754781
ENSDARG00000012986	adal	ADAL	ortholog_one2one	7.84378	0.171644	1.23169	0.139357	0.889168	0.999841
ENSDARG00000013000	ppfia2	PPFIA2	ortholog_one2one	6.15246	0.124769	1.00875	0.123687	0.901563	0.999841
ENSDARG00000013005	opcml	NTM	ortholog_one2one	1.48107	-0.665429	1.9221	-0.346198	0.729194	NA
ENSDARG00000013006	pibf1	PIBF1	ortholog_one2one	0	NA	NA	NA	NA	NA
ENSDARG00000013009	ubiad1	UBIAD1	ortholog_one2one	143.738	0.323684	0.328622	0.984972	0.324638	0.999841
ENSDARG00000013016	pole4	POLE4	ortholog_one2one	58.7463	-0.126986	0.400064	-0.317415	0.750929	0.999841
ENSDARG00000013023	nsun3	NSUN3	ortholog_one2one	23.6282	-0.171885	0.616553	-0.278784	0.78041	0.999841
ENSDARG00000013025	ints6	INTS6	ortholog_one2one	50.8626	-0.194106	0.387856	-0.500459	0.616752	0.999841
ENSDARG00000013031	mta2	MTA2	ortholog_one2one	341.996	0.448757	0.3145	1.42689	0.153611	0.999841
ENSDARG00000013044	ndufv2	NDUFV2	ortholog_one2one	2343.21	0.11438	0.252371	0.453222	0.650389	0.999841
ENSDARG00000013050	abcc12	ABCC12	ortholog_one2one	7.70548	0.25776	1.23651	0.208458	0.834871	0.999841
ENSDARG00000013058	ascc2	ASCC2	ortholog_one2one	83.5349	0.24746	0.388339	0.637227	0.523977	0.999841
ENSDARG00000013075	mrpl11	MRPL11	ortholog_one2one	245.518	0.213248	0.401297	0.531396	0.595144	0.999841
ENSDARG00000013079	tubgcp2	TUBGCP2	ortholog_one2one	74.0845	-0.263351	0.389837	-0.67554	0.499333	0.999841
ENSDARG00000013082	uap1l1	UAP1L1	ortholog_one2one	8.98388	-0.498914	0.997387	-0.500221	0.61692	0.999841
ENSDARG00000013095	gclc	GCLC	ortholog_one2one	184.374	-0.26558	0.306359	-0.866893	0.386001	0.999841
ENSDARG00000013110	dmtn	DMTN	ortholog_one2one	12.9646	0.472404	0.742603	0.636145	0.524682	0.999841
ENSDARG00000013125	dlx1a	DLX1	ortholog_one2one	0	NA	NA	NA	NA	NA
ENSDARG00000013128	pdk1	PDK1	ortholog_one2one	296.041	-0.237827	0.346693	-0.685987	0.492721	0.999841
ENSDARG00000013150	dhx16	DHX16	ortholog_one2one	87.3475	0.0775716	0.389136	0.199343	0.841994	0.999841
ENSDARG00000013236	dhcr24	DHCR24	ortholog_one2one	10.9109	0.339458	0.770902	0.440338	0.659692	0.999841
ENSDARG00000013250	tars1	TARS1	ortholog_one2one	142.037	-0.0235018	0.469456	-0.0500617	0.960073	0.999841
ENSDARG00000013251	hsf4	HSF4	ortholog_one2one	0	NA	NA	NA	NA	NA
ENSDARG00000013252	tmc5	TMC5	ortholog_one2one	3.71099	-1.00192	1.62978	-0.614761	0.538713	0.999841
ENSDARG00000013266	colec11	COLEC11	ortholog_one2one	1.93746	1.28768	2.30811	0.557895	0.576916	NA
ENSDARG00000013279	znf76	ZNF76	ortholog_one2one	46.5183	0.0404813	0.501437	0.0807307	0.935656	0.999841
ENSDARG00000013302	gpx8	GPX8	ortholog_one2one	24.9384	-1.67036	0.666667	-2.50553	0.0122268	0.41866
ENSDARG00000013307	rpl19	RPL19	ortholog_one2one	6866.53	0.0298465	0.237663	0.125583	0.900062	0.999841
ENSDARG00000013310	map3k15	MAP3K15	ortholog_one2one	116.385	-1.55066	1.07259	-1.44571	0.148258	0.999841
ENSDARG00000013312	cadps2	CADPS2	ortholog_one2one	29.8488	-0.317589	0.739638	-0.429384	0.667644	0.999841
ENSDARG00000013329	ttc5	TTC5	ortholog_one2one	8.73135	0.021881	0.852311	0.0256726	0.979518	0.999841
ENSDARG00000013333	ndufa10	NDUFA10	ortholog_one2one	3399.19	0.0771361	0.265417	0.290622	0.77134	0.999841
ENSDARG00000013335	anxa6	ANXA6	ortholog_one2one	1809.29	-0.146821	0.30024	-0.489011	0.624834	0.999841
ENSDARG00000013343	kif26ba	KIF26B	ortholog_one2one	196.14	-1.14127	0.403092	-2.83129	0.0046361	0.241639
ENSDARG00000013371	isoc2	ISOC2	ortholog_one2one	134.504	0.0391408	0.356775	0.109707	0.912642	0.999841
ENSDARG00000013379	ppp6r3	PPP6R3	ortholog_one2one	609.13	0.164929	0.24027	0.686431	0.492441	0.999841
ENSDARG00000013382	cwc15	CWC15	ortholog_one2one	15.0868	-0.110928	0.727134	-0.152555	0.878749	0.999841
ENSDARG00000013389	gabra4	GABRA4	ortholog_one2one	0.714467	-2.13974	3.1324	-0.683099	0.494544	NA
ENSDARG00000013390	CABZ01088367.1	ARHGAP9	ortholog_one2one	2.29886	-0.64463	1.65829	-0.388731	0.697475	NA
ENSDARG00000013393	guca1b	GUCA1B	ortholog_one2one	0	NA	NA	NA	NA	NA
ENSDARG00000013397	bnip2	BNIP2	ortholog_one2one	406.934	0.0254625	0.341633	0.0745317	0.940587	0.999841
ENSDARG00000013414	lin7a	LIN7A	ortholog_one2one	213.92	0.747887	0.43222	1.73034	0.0835696	0.924041
ENSDARG00000013415	lmna	LMNA	ortholog_one2one	379.468	0.862289	0.400704	2.15194	0.0314024	0.665421
ENSDARG00000013434	hira	HIRA	ortholog_one2one	137.486	-0.0748357	0.31815	-0.235221	0.814037	0.999841
ENSDARG00000013441	hey2	HEY2	ortholog_one2one	12.013	-0.233883	0.694231	-0.336895	0.736196	0.999841
ENSDARG00000013453	tdrd9	TDRD9	ortholog_one2one	1.81537	-5.24062	2.07925	-2.52044	0.0117207	NA
ENSDARG00000013457	mtrex	MTREX	ortholog_one2one	76.8251	-0.0676386	0.326601	-0.207099	0.835933	0.999841
ENSDARG00000013461	supt7l	SUPT7L	ortholog_one2one	13.0057	-0.809577	0.736282	-1.09955	0.271529	0.999841
ENSDARG00000013475	cct4	CCT4	ortholog_one2one	2160.34	0.573473	0.265323	2.16141	0.0306634	0.660621
ENSDARG00000013476	arhgef39	ARHGEF39	ortholog_one2one	0.557804	0.859971	3.9575	0.217301	0.827974	NA
ENSDARG00000013478	rrp15	RRP15	ortholog_one2one	55.4878	-0.0457907	0.488909	-0.0936589	0.92538	0.999841
ENSDARG00000013491	map3k9	MAP3K9	ortholog_one2one	0.655999	0.188813	3.35465	0.0562841	0.955116	NA
ENSDARG00000013492	zbtb34	ZBTB34	ortholog_one2one	6.6115	0.527621	0.921246	0.572725	0.566831	0.999841
ENSDARG00000013500	abca2	ABCA2	ortholog_one2one	115.44	-0.257635	0.421675	-0.610981	0.541212	0.999841
ENSDARG00000013522	pck1	PCK1	ortholog_one2one	0.564348	0	4.449	0	1	NA
ENSDARG00000013526	svep1	SVEP1	ortholog_one2one	305.454	-0.196671	0.377436	-0.52107	0.602318	0.999841
ENSDARG00000013528	mcm9	MCM9	ortholog_one2one	3.95924	-0.733796	1.51732	-0.483614	0.62866	0.999841
ENSDARG00000013533	hoxb4a	HOXB4	ortholog_one2one	2.62757	-2.18268	1.44839	-1.50697	0.131818	NA
ENSDARG00000013539	ikzf1	IKZF1	ortholog_one2one	13.4618	0.979447	0.710732	1.37808	0.168178	0.999841
ENSDARG00000013542	lpgat1	LPGAT1	ortholog_one2one	233.129	0.182585	0.358388	0.509463	0.610427	0.999841
ENSDARG00000013575	rfx2	RFX2	ortholog_one2one	67.8607	0.955644	0.537487	1.77799	0.0754062	0.895449
ENSDARG00000013615	pbx3b	PBX3	ortholog_one2one	7.14783	0.265498	0.934731	0.284037	0.776382	0.999841
ENSDARG00000013623	vdac2	VDAC2	ortholog_one2one	19779.6	0.366944	0.286415	1.28116	0.200137	0.999841
ENSDARG00000013649	casr	CASR	ortholog_one2one	0.10999	0.860002	4.562	0.188514	0.850474	NA
ENSDARG00000013653	adgrl4	ADGRL4	ortholog_one2one	88.5535	-0.484314	0.39446	-1.22779	0.219526	0.999841
ENSDARG00000013659	brox	BROX	ortholog_one2one	83.4373	-0.139894	0.44335	-0.315538	0.752353	0.999841
ENSDARG00000013667	tbck	TBCK	ortholog_one2one	30.1754	-0.0809589	0.501415	-0.161461	0.87173	0.999841
ENSDARG00000013670	hyou1	HYOU1	ortholog_one2one	126.478	-0.279168	0.44466	-0.627822	0.53012	0.999841
ENSDARG00000013687	cilp2	CILP2	ortholog_one2one	288.764	0.274733	0.429731	0.639314	0.522619	0.999841
ENSDARG00000013705	ccm2	CCM2	ortholog_one2one	59.0349	0.285275	0.38887	0.733601	0.463192	0.999841
ENSDARG00000013719	gtse1	GTSE1	ortholog_one2one	3.95498	-1.93257	1.4181	-1.36279	0.172948	0.999841
ENSDARG00000013726	ap4b1	AP4B1	ortholog_one2one	34.6289	0.459215	0.548946	0.83654	0.402851	0.999841
ENSDARG00000013732	vta1	VTA1	ortholog_one2one	341.942	0.264286	0.241329	1.09513	0.273462	0.999841
ENSDARG00000013741	lancl1	LANCL1	ortholog_one2one	424.91	-0.213343	0.30998	-0.688248	0.491296	0.999841
ENSDARG00000013776	thop1	THOP1	ortholog_one2one	133.622	-0.0414357	0.457253	-0.0906187	0.927796	0.999841
ENSDARG00000013777	ppp1r13l	PPP1R13L	ortholog_one2one	87.5054	-0.443418	0.318652	-1.39154	0.164061	0.999841
ENSDARG00000013787	gucy1a1	GUCY1A1	ortholog_one2one	2.83221	-1.3271	1.71686	-0.772984	0.439532	0.999841
ENSDARG00000013795	hps4	HPS4	ortholog_one2one	42.4281	-0.132151	0.550272	-0.240156	0.810209	0.999841
ENSDARG00000013802	pcid2	PCID2	ortholog_one2one	64.5484	0.0878541	0.405277	0.216775	0.828384	0.999841
ENSDARG00000013822	anapc16	ANAPC16	ortholog_one2one	174.189	0.355313	0.322394	1.10211	0.270415	0.999841
ENSDARG00000013828	snx13	SNX13	ortholog_one2one	39.685	-0.775336	0.744478	-1.04145	0.297667	0.999841
ENSDARG00000013834	arhgef3	ARHGEF3	ortholog_one2one	12.1834	-1.53019	0.897731	-1.70451	0.0882859	0.934552
ENSDARG00000013837	spo11	SPO11	ortholog_one2one	0.414521	-2.64035	4.43922	-0.594778	0.551992	NA
ENSDARG00000013838	sulf2b	SULF2	ortholog_one2one	105.39	-0.561682	0.43987	-1.27693	0.201629	0.999841
ENSDARG00000013839	aldh3b1	ALDH3B2	ortholog_one2one	4.49088	-2.43712	1.23618	-1.97149	0.0486677	0.78189
ENSDARG00000013841	abl2	ABL2	ortholog_one2one	132.681	0.06855	0.30566	0.224269	0.822548	0.999841
ENSDARG00000013842	tbc1d19	TBC1D19	ortholog_one2one	40.632	-0.385861	0.484831	-0.795866	0.42611	0.999841
ENSDARG00000013845	ttc14	TTC14	ortholog_one2one	328.689	-0.459794	0.34686	-1.32559	0.184976	0.999841
ENSDARG00000013855	slc12a3	SLC12A3	ortholog_one2one	0.301292	-1.51437	4.5562	-0.332376	0.739606	NA
ENSDARG00000013860	ptpmt1	PTPMT1	ortholog_one2one	50.2621	-0.0765066	0.489639	-0.156251	0.875835	0.999841
ENSDARG00000013861	armc1	ARMC1	ortholog_one2one	115.447	-0.0498955	0.330607	-0.150921	0.880038	0.999841
ENSDARG00000013871	slc5a1	SLC5A1	ortholog_one2one	6.66206	-4.1035	2.02676	-2.02466	0.0429028	0.74538
ENSDARG00000013880	spata20	SPATA20	ortholog_one2one	250.906	0.231324	0.395552	0.584813	0.558673	0.999841
ENSDARG00000013881	pi4k2b	PI4K2B	ortholog_one2one	24.0107	-0.322655	0.63244	-0.510175	0.609929	0.999841
ENSDARG00000013892	sorl1	SORL1	ortholog_one2one	138.484	-0.797316	0.452637	-1.76149	0.0781555	0.905512
ENSDARG00000013928	plekhb2	PLEKHB2	ortholog_one2one	139.08	0.216913	0.264263	0.820822	0.411747	0.999841
ENSDARG00000013931	eif3m	EIF3M	ortholog_one2one	985.448	0.217575	0.23559	0.92353	0.355731	0.999841
ENSDARG00000013933	XRCC2	XRCC2	ortholog_one2one	0.605002	-2.63965	4.28153	-0.616521	0.537551	NA
ENSDARG00000013938	psmb3	PSMB3	ortholog_one2one	539.161	0.450642	0.296178	1.52152	0.128129	0.999527
ENSDARG00000013950	pdf	PDF	ortholog_one2one	30.2451	-0.196171	0.56666	-0.346189	0.729201	0.999841
ENSDARG00000013961	slc31a1	SLC31A1	ortholog_one2one	25.3643	-1.27633	0.856057	-1.49094	0.135978	0.999841
ENSDARG00000013965	cul2	CUL2	ortholog_one2one	351.097	0.345276	0.239433	1.44206	0.149287	0.999841
ENSDARG00000013968	psap	PSAP	ortholog_one2one	2987.27	0.0729376	0.293446	0.248555	0.803705	0.999841
ENSDARG00000014003	stard8	STARD8	ortholog_one2one	95.0344	-0.205662	0.409119	-0.502695	0.615178	0.999841
ENSDARG00000014004	eif2b4	EIF2B4	ortholog_one2one	343.015	0.296351	0.26795	1.106	0.268729	0.999841
ENSDARG00000014005	lrrc45	LRRC45	ortholog_one2one	22.3857	-0.12483	0.559146	-0.223251	0.82334	0.999841
ENSDARG00000014008	cwc22	CWC22	ortholog_one2one	117.27	-0.0466799	0.330366	-0.141298	0.887635	0.999841
ENSDARG00000014013	lbr	LBR	ortholog_one2one	155.996	0.281657	0.328467	0.857491	0.391173	0.999841
ENSDARG00000014017	rrm1	RRM1	ortholog_one2one	52.6039	-0.466119	0.458025	-1.01767	0.308834	0.999841
ENSDARG00000014031	abcc2	ABCC6	ortholog_one2one	65.6708	-0.342097	0.582774	-0.587014	0.557194	0.999841
ENSDARG00000014039	si:dkeyp-93d12.1	TDRD15	ortholog_one2one	0.331344	-3.09951	4.40917	-0.702968	0.482075	NA
ENSDARG00000014058	rab36	RAB36	ortholog_one2one	0.735133	-1.71248	2.93029	-0.584407	0.558946	NA
ENSDARG00000014083	wdr82	WDR82	ortholog_one2one	87.216	0.0111912	0.342216	0.0327021	0.973912	0.999841
ENSDARG00000014091	osr1	OSR1	ortholog_one2one	74.3019	-0.254238	0.466773	-0.544672	0.585979	0.999841
ENSDARG00000014098	pkd2	PKD2	ortholog_one2one	68.7143	-0.701574	0.468978	-1.49597	0.134663	0.999841
ENSDARG00000014106	cfl2	CFL2	ortholog_one2one	5561.72	0.373086	0.333886	1.11741	0.263821	0.999841
ENSDARG00000014138	acot8	ACOT8	ortholog_one2one	45.1493	-0.0848074	0.535528	-0.158362	0.874171	0.999841
ENSDARG00000014139	srp72	SRP72	ortholog_one2one	324.506	0.255541	0.336714	0.758925	0.447897	0.999841
ENSDARG00000014148	med22	MED22	ortholog_one2one	95.0553	0.0791615	0.343378	0.230537	0.817674	0.999841
ENSDARG00000014161	ercc4	ERCC4	ortholog_one2one	34.181	-0.59619	0.542816	-1.09833	0.272061	0.999841
ENSDARG00000014165	ssr3	SSR3	ortholog_one2one	104.793	0.382541	0.318949	1.19938	0.230381	0.999841
ENSDARG00000014215	cdh13	CDH13	ortholog_one2one	90.4366	0.551415	0.323615	1.70392	0.0883955	0.934552
ENSDARG00000014218	mecp2	MECP2	ortholog_one2one	12.7186	-1.07942	0.806	-1.33923	0.180495	0.999841
ENSDARG00000014230	dlst	DLST	ortholog_one2one	2000.68	0.416936	0.355793	1.17185	0.241258	0.999841
ENSDARG00000014259	eya1	EYA1	ortholog_one2one	422.632	0.342745	0.356846	0.960485	0.336811	0.999841
ENSDARG00000014274	rfc2	RFC2	ortholog_one2one	44.2425	0.169608	0.493943	0.343375	0.731316	0.999841
ENSDARG00000014287	eno2	ENO2	ortholog_one2one	19.9266	1.68039	1.27635	1.31656	0.187985	0.999841
ENSDARG00000014292	med15	MED15	ortholog_one2one	97.492	0.0872913	0.37053	0.235585	0.813755	0.999841
ENSDARG00000014303	vac14	VAC14	ortholog_one2one	34.6278	0.712288	0.523907	1.35957	0.173966	0.999841
ENSDARG00000014311	pgghg	PGGHG	ortholog_one2one	13.9998	-1.70284	0.804953	-2.11545	0.0343913	0.684998
ENSDARG00000014333	ormdl1	ORMDL1	ortholog_one2one	308.51	0.344669	0.245201	1.40566	0.159825	0.999841
ENSDARG00000014348	stk17b	STK17B	ortholog_one2one	10.168	-0.585581	0.783073	-0.747799	0.454581	0.999841
ENSDARG00000014357	amh	AMH	ortholog_one2one	2.43262	-2.48508	2.1807	-1.13958	0.25446	NA
ENSDARG00000014366	luc7l3	LUC7L3	ortholog_one2one	214.996	-0.0747449	0.264112	-0.283004	0.777173	0.999841
ENSDARG00000014373	ddx4	DDX4	ortholog_one2one	1.89077	-3.13635	2.29471	-1.36678	0.171695	NA
ENSDARG00000014378	slc12a4	SLC12A4	ortholog_one2one	146.373	-0.0524514	0.289769	-0.181011	0.856359	0.999841
ENSDARG00000014402	smc1b	SMC1B	ortholog_one2one	0.0952491	0	4.562	0	1	NA
ENSDARG00000014420	elavl3	ELAVL3	ortholog_one2one	32.5706	0.906563	1.06395	0.852072	0.394174	0.999841
ENSDARG00000014428	ppp2r5d	PPP2R5D	ortholog_one2one	271.828	0.60656	0.240564	2.52141	0.0116887	0.41123
ENSDARG00000014462	rab3c	RAB3C	ortholog_one2one	0.75794	0.177543	3.71878	0.0477421	0.961922	NA
ENSDARG00000014474	yipf1	YIPF1	ortholog_one2one	85.8824	0.0209584	0.366177	0.0572355	0.954358	0.999841
ENSDARG00000014479	ptf1a	PTF1A	ortholog_one2one	0	NA	NA	NA	NA	NA
ENSDARG00000014490	tac1	TAC1	ortholog_one2one	2.23451	2.22288	2.62121	0.848038	0.396417	NA
ENSDARG00000014496	trpv6	TRPV6	ortholog_one2one	0.407161	-1.62047	4.5484	-0.356271	0.721637	NA
ENSDARG00000014498	ythdf2	YTHDF2	ortholog_one2one	196.687	0.229662	0.315722	0.727418	0.46697	0.999841
ENSDARG00000014517	usp5	USP5	ortholog_one2one	238.403	0.181053	0.426986	0.424025	0.671548	0.999841
ENSDARG00000014522	cdh6	CDH6	ortholog_one2one	112.72	0.496778	0.541287	0.917773	0.358738	0.999841
ENSDARG00000014531	atg4a	ATG4A	ortholog_one2one	100.127	0.479942	0.318603	1.5064	0.131965	0.999841
ENSDARG00000014532	aida	AIDA	ortholog_one2one	154.214	-0.0611671	0.383011	-0.159701	0.873117	0.999841
ENSDARG00000014536	pfdn1	PFDN1	ortholog_one2one	211.308	0.0938169	0.298724	0.314058	0.753477	0.999841
ENSDARG00000014550	rfx3	RFX3	ortholog_one2one	4.21969	-1.17532	1.20161	-0.978121	0.328014	0.999841
ENSDARG00000014565	eif4e1b	EIF4E1B	ortholog_one2one	2.96565	-6.26077	2.42688	-2.57976	0.00988677	0.378134
ENSDARG00000014569	hnrnpr	HNRNPR	ortholog_one2one	235.803	-0.116616	0.370656	-0.31462	0.75305	0.999841
ENSDARG00000014571	ctnnb1	CTNNB1	ortholog_one2one	485.979	0.102352	0.297221	0.344364	0.730572	0.999841
ENSDARG00000014572	chpt1	CHPT1	ortholog_one2one	493.986	0.521762	0.267899	1.9476	0.0514623	0.793453
ENSDARG00000014577	rhpn2	RHPN2	ortholog_one2one	32.132	-0.815532	0.63097	-1.2925	0.196183	0.999841
ENSDARG00000014582	exoc3	EXOC3	ortholog_one2one	42.1007	-0.232337	0.501925	-0.462893	0.643441	0.999841
ENSDARG00000014591	ilf2	ILF2	ortholog_one2one	378.02	-0.0254876	0.33997	-0.0749702	0.940238	0.999841
ENSDARG00000014592	dennd1a	DENND1A	ortholog_one2one	40.5103	-0.746705	0.61281	-1.21849	0.223036	0.999841
ENSDARG00000014626	dlx3b	DLX3	ortholog_one2one	8.67646	0.571203	1.3727	0.416116	0.677325	0.999841
ENSDARG00000014634	mbtps1	MBTPS1	ortholog_one2one	62.6895	0.189504	0.412844	0.45902	0.64622	0.999841
ENSDARG00000014652	ankrd13b	ANKRD13B	ortholog_one2one	6.17773	0.475722	1.03653	0.458957	0.646265	0.999841
ENSDARG00000014674	acsl3b	ACSL3	ortholog_one2one	63.5398	-0.0590678	0.37064	-0.159367	0.87338	0.999841
ENSDARG00000014676	bckdhb	BCKDHB	ortholog_one2one	568.127	0.136901	0.332377	0.411885	0.680423	0.999841
ENSDARG00000014685	esco2	ESCO2	ortholog_one2one	20.4562	-1.34876	0.720116	-1.87297	0.0610719	0.834015
ENSDARG00000014692	znf622	ZNF622	ortholog_one2one	132.419	0.589119	0.31198	1.88833	0.0589822	0.82366
ENSDARG00000014704	pgm2l1	PGM2L1	ortholog_one2one	90.7647	0.330483	0.400865	0.824424	0.409699	0.999841
ENSDARG00000014717	dync1h1	DYNC1H1	ortholog_one2one	192.042	-0.162275	0.583738	-0.277993	0.781017	0.999841
ENSDARG00000014727	acox1	ACOX1	ortholog_one2one	306.211	-0.106023	0.378548	-0.280079	0.779417	0.999841
ENSDARG00000014731	cacybp	CACYBP	ortholog_one2one	20.7463	-0.261048	0.674752	-0.38688	0.698845	0.999841
ENSDARG00000014746	rbfox1	RBFOX1	ortholog_one2one	435.218	0.0458903	0.370893	0.123729	0.90153	0.999841
ENSDARG00000014761	mfsd6l	MFSD6L	ortholog_one2one	2.35337	-1.7657	1.80211	-0.979797	0.327186	NA
ENSDARG00000014763	arf2a	ARF1	ortholog_one2one	1416.62	0.511468	0.261177	1.95832	0.0501928	0.789381
ENSDARG00000014796	wnt11	WNT11	ortholog_one2one	28.0177	-0.020744	0.518006	-0.0400459	0.968057	0.999841
ENSDARG00000014805	fhl5	FHL5	ortholog_one2one	40.6468	-1.24969	0.741755	-1.68477	0.0920333	0.942977
ENSDARG00000014817	ranbp1	RANBP2	ortholog_one2one	364.463	0.0692572	0.24392	0.283934	0.776461	0.999841
ENSDARG00000014849	pih1d2	PIH1D2	ortholog_one2one	0.0856381	0	4.562	0	1	NA
ENSDARG00000014854	reep1	REEP1	ortholog_one2one	19.7071	-0.137753	0.96587	-0.142621	0.88659	0.999841
ENSDARG00000014867	rpl8	RPL8	ortholog_one2one	9021.71	0.0650927	0.171531	0.379481	0.704331	0.999841
ENSDARG00000014891	robo2	ROBO2	ortholog_one2one	44.0051	-0.501296	0.492779	-1.01728	0.309019	0.999841
ENSDARG00000014907	htra1b	HTRA1	ortholog_one2one	354.404	0.581901	0.405088	1.43648	0.150866	0.999841
ENSDARG00000014914	lamp2	LAMP2	ortholog_one2one	582.398	0.0238095	0.223515	0.106523	0.915167	0.999841
ENSDARG00000014916	slc10a2	SLC10A2	ortholog_one2one	0.49899	2.26072	4.48981	0.503522	0.614597	NA
ENSDARG00000014927	uts1	UCN	ortholog_one2one	0.784333	0.942409	2.97819	0.316437	0.751671	NA
ENSDARG00000014929	p2ry11	P2RY11	ortholog_one2one	3.79985	0.833475	1.50987	0.552018	0.580936	0.999841
ENSDARG00000014939	kcnn2	KCNN2	ortholog_one2one	1.77304	-1.65621	2.50882	-0.660157	0.509153	NA
ENSDARG00000014941	tprkb	TPRKB	ortholog_one2one	37.8956	0.481854	0.497347	0.968849	0.33262	0.999841
ENSDARG00000014943	kif23	KIF23	ortholog_one2one	4.76461	-3.39053	1.35103	-2.50958	0.0120873	0.416554
ENSDARG00000014945	znf598	ZNF598	ortholog_one2one	117.689	0.243816	0.31021	0.785972	0.431884	0.999841
ENSDARG00000014946	angpt2a	ANGPT2	ortholog_one2one	12.7108	-0.427507	0.778716	-0.54899	0.583012	0.999841
ENSDARG00000014953	cnih3	CNIH3	ortholog_one2one	0.825542	3.38149	3.38777	0.998145	0.318209	NA
ENSDARG00000014954	snx33	SNX33	ortholog_one2one	18.4954	-0.993311	0.651967	-1.52356	0.127619	0.999527
ENSDARG00000014966	ccdc82	CCDC82	ortholog_one2one	74.0281	-0.277813	0.386845	-0.718149	0.472665	0.999841
ENSDARG00000014994	tbp	TBP	ortholog_one2one	56.8567	-0.245268	0.414482	-0.591745	0.554021	0.999841
ENSDARG00000014995	jagn1b	JAGN1	ortholog_one2one	152.914	0.200552	0.262767	0.76323	0.445326	0.999841
ENSDARG00000015002	cdh4	CDH4	ortholog_one2one	7.13759	0.781082	0.924524	0.844847	0.398196	0.999841
ENSDARG00000015006	dnm1l	DNM1L	ortholog_one2one	838.428	0.462493	0.335682	1.37777	0.168274	0.999841
ENSDARG00000015010	ccdc114	ODAD1	ortholog_one2one	1.65062	-2.92275	2.03021	-1.43963	0.149971	NA
ENSDARG00000015033	slc23a1	SLC23A1	ortholog_one2one	2.52356	-2.19106	2.03171	-1.07843	0.280843	NA
ENSDARG00000015053	grip1	GRIP1	ortholog_one2one	38.3961	0.198055	0.456018	0.434314	0.664061	0.999841
ENSDARG00000015057	ube2d4	UBE2D4	ortholog_one2one	190.419	-0.727567	0.643119	-1.13131	0.257924	0.999841
ENSDARG00000015072	dmrt2a	DMRT2	ortholog_one2one	0.935239	2.29905	3.42172	0.6719	0.501648	NA
ENSDARG00000015110	slc18a2	SLC18A2	ortholog_one2one	0.0764449	0	4.562	0	1	NA
ENSDARG00000015126	gorasp2	GORASP2	ortholog_one2one	200.596	0.500427	0.327493	1.52806	0.126499	0.999181
ENSDARG00000015128	rpl27	RPL27	ortholog_one2one	5477.42	0.143105	0.211085	0.677948	0.497804	0.999841
ENSDARG00000015153	wdr91	WDR91	ortholog_one2one	28.5787	-0.154118	0.498177	-0.309364	0.757044	0.999841
ENSDARG00000015156	fbln2	FBLN2	ortholog_one2one	184.858	-0.214133	0.371151	-0.576942	0.563978	0.999841
ENSDARG00000015158	slc50a1	SLC50A1	ortholog_one2one	8.30118	-0.891705	0.8599	-1.03699	0.299742	0.999841
ENSDARG00000015176	ror1	ROR1	ortholog_one2one	22.1455	-0.986134	0.586217	-1.6822	0.0925299	0.942977
ENSDARG00000015199	cblb	CBLB	ortholog_one2one	31.9922	0.355241	0.486023	0.730915	0.464831	0.999841
ENSDARG00000015201	pcmt	PCMT1	ortholog_one2one	1548.8	0.0827979	0.274335	0.301813	0.762795	0.999841
ENSDARG00000015208	rbb4l	RBBP7	ortholog_one2one	67.5278	0.0599079	0.429971	0.13933	0.889189	0.999841
ENSDARG00000015221	nsrp1	NSRP1	ortholog_one2one	147.644	0.270191	0.530381	0.509429	0.610452	0.999841
ENSDARG00000015224	cd2ap	CD2AP	ortholog_one2one	105.534	0.0473433	0.331942	0.142625	0.886586	0.999841
ENSDARG00000015228	ero1a	ERO1A	ortholog_one2one	19.7801	0.142216	0.613555	0.23179	0.816701	0.999841
ENSDARG00000015236	pycr3	PYCR3	ortholog_one2one	37.2504	-0.208476	0.463944	-0.449357	0.653174	0.999841
ENSDARG00000015239	prpf19	PRPF19	ortholog_one2one	190.261	-0.0780219	0.473703	-0.164706	0.869175	0.999841
ENSDARG00000015240	cdkl5	CDKL5	ortholog_one2one	21.7387	-0.502092	0.626231	-0.801768	0.422687	0.999841
ENSDARG00000015254	fzr1a	FZR1	ortholog_one2one	363.612	0.256557	0.277981	0.922932	0.356043	0.999841
ENSDARG00000015266	mab21l2	MAB21L2	ortholog_one2one	14.8478	0.214815	0.982204	0.218707	0.826878	0.999841
ENSDARG00000015278	plxnc1	PLXNC1	ortholog_one2one	90.0492	0.492843	0.44353	1.11118	0.266489	0.999841
ENSDARG00000015292	ube2g1a	UBE2G1	ortholog_one2one	52.9416	0.0395043	0.445107	0.0887523	0.929279	0.999841
ENSDARG00000015293	fam110a	FAM110A	ortholog_one2one	3.88795	-1.51368	1.26045	-1.2009	0.229789	0.999841
ENSDARG00000015314	zc4h2	ZC4H2	ortholog_one2one	5.14001	-0.154162	1.09977	-0.140178	0.88852	0.999841
ENSDARG00000015315	psmc5	PSMC5	ortholog_one2one	734.366	0.363236	0.305307	1.18974	0.234149	0.999841
ENSDARG00000015343	pgd	PGD	ortholog_one2one	46.3051	0.768692	0.508592	1.51141	0.130683	0.999841
ENSDARG00000015352	lsg1	LSG1	ortholog_one2one	171.089	0.175825	0.268792	0.654132	0.513027	0.999841
ENSDARG00000015356	fcho1	FCHO1	ortholog_one2one	25.2181	0.683969	0.593308	1.15281	0.24899	0.999841
ENSDARG00000015385	ndufs3	NDUFS3	ortholog_one2one	2025.11	0.215199	0.276025	0.779636	0.435605	0.999841
ENSDARG00000015392	dhx15	DHX15	ortholog_one2one	209.573	0.162008	0.283224	0.572015	0.567312	0.999841
ENSDARG00000015394	thoc7	THOC7	ortholog_one2one	81.6644	0.228058	0.331436	0.688091	0.491396	0.999841
ENSDARG00000015399	foxf1	FOXF1	ortholog_one2one	1.32956	1.32126	2.66877	0.495082	0.620543	NA
ENSDARG00000015422	ppil1	PPIL1	ortholog_one2one	5.35229	-3.9728	1.504	-2.64149	0.00825427	0.336241
ENSDARG00000015427	hdac1	HDAC1	ortholog_one2one	518.307	0.105614	0.243448	0.433825	0.664416	0.999841
ENSDARG00000015460	racgap1	RACGAP1	ortholog_one2one	7.26301	-3.47667	1.3338	-2.6066	0.00914456	0.357312
ENSDARG00000015471	chd1l	CHD1L	ortholog_one2one	69.561	-0.221772	0.412609	-0.537486	0.590932	0.999841
ENSDARG00000015472	gpc4	GPC4	ortholog_one2one	274.179	0.191213	0.264943	0.721712	0.470471	0.999841
ENSDARG00000015476	iqch	IQCH	ortholog_one2one	0.242827	-2.64032	4.43922	-0.594772	0.551996	NA
ENSDARG00000015495	klf3	KLF3	ortholog_one2one	36.2696	-1.00238	0.473524	-2.11685	0.0342726	0.684998
ENSDARG00000015515	mc4r	MC4R	ortholog_one2one	0	NA	NA	NA	NA	NA
ENSDARG00000015531	slc4a8	SLC4A8	ortholog_one2one	8.09925	0.55842	1.09548	0.509748	0.610228	0.999841
ENSDARG00000015536	sox6	SOX6	ortholog_one2one	1395.65	-0.143334	0.278933	-0.513865	0.607346	0.999841
ENSDARG00000015537	gad2	GAD2	ortholog_one2one	14.4881	0.277433	0.98623	0.281307	0.778475	0.999841
ENSDARG00000015543	s100a1	S100A1	ortholog_one2one	7.8501	-5.69923	1.45168	-3.92594	8.64e-05	0.0120824
ENSDARG00000015546	alpl	ALPL	ortholog_one2one	28.5291	-2.16653	0.681182	-3.18054	0.00146999	0.111633
ENSDARG00000015563	zgc:123305	LPIN3	ortholog_one2one	36.8965	-0.438731	0.50643	-0.866322	0.386314	0.999841
ENSDARG00000015567	zic1	ZIC1	ortholog_one2one	119.032	0.142457	0.6399	0.222625	0.823828	0.999841
ENSDARG00000015592	c1ql2	C1QL2	ortholog_one2one	0.106986	0.860002	4.562	0.188514	0.850474	NA
ENSDARG00000015610	tubg1	TUBG1	ortholog_one2one	152.889	0.267921	0.306362	0.874524	0.381833	0.999841
ENSDARG00000015611	rasl11b	RASL11B	ortholog_one2one	54.1847	0.03714	0.581648	0.063853	0.949087	0.999841
ENSDARG00000015627	rgs6	RGS6	ortholog_one2one	6.43926	-0.888194	1.14683	-0.774476	0.438649	0.999841
ENSDARG00000015628	psmd10	PSMD10	ortholog_one2one	7.65185	-0.0278284	0.912984	-0.0304807	0.975684	0.999841
ENSDARG00000015638	gemin2	GEMIN2	ortholog_one2one	168.622	0.09887	0.351694	0.281125	0.778614	0.999841
ENSDARG00000015649	rap2c	RAP2C	ortholog_one2one	231.064	0.46679	0.355595	1.3127	0.189283	0.999841
ENSDARG00000015653	tnip1	TNIP1	ortholog_one2one	805.19	0.563129	0.214578	2.62435	0.00868141	0.348565
ENSDARG00000015662	pla2g12b	PLA2G12B	ortholog_one2one	0.0856381	0	4.562	0	1	NA
ENSDARG00000015676	nmd3	NMD3	ortholog_one2one	167.201	0.19549	0.33164	0.589463	0.555551	0.999841
ENSDARG00000015686	bmp6	BMP6	ortholog_one2one	11.5174	-0.416863	0.799078	-0.521681	0.601893	0.999841
ENSDARG00000015734	aicda	AICDA	ortholog_one2one	0	NA	NA	NA	NA	NA
ENSDARG00000015749	hps3	HPS3	ortholog_one2one	41.4038	0.579143	0.623133	0.929406	0.352679	0.999841
ENSDARG00000015752	zap70	ZAP70	ortholog_one2one	4.68637	0.099222	1.18778	0.083536	0.933425	0.999841
ENSDARG00000015757	tmem50a	TMEM50A	ortholog_one2one	521.425	0.156265	0.233224	0.670022	0.502844	0.999841
ENSDARG00000015759	tspan7	TSPAN6	ortholog_one2one	366.572	-0.0309676	0.251541	-0.123111	0.902019	0.999841
ENSDARG00000015765	iah1	IAH1	ortholog_one2one	98.0268	-0.162248	0.355548	-0.456333	0.648151	0.999841
ENSDARG00000015780	ankrd46b	ANKRD46	ortholog_one2one	113.483	0.159418	0.367516	0.433772	0.664454	0.999841
ENSDARG00000015793	creb3l1	CREB3L1	ortholog_one2one	37.4956	-0.133416	0.561624	-0.237554	0.812227	0.999841
ENSDARG00000015805	cgnl1	CGNL1	ortholog_one2one	74.8069	-0.643284	0.470251	-1.36796	0.171325	0.999841
ENSDARG00000015807	rab22a	RAB22A	ortholog_one2one	87.0733	0.249898	0.420629	0.594106	0.552441	0.999841
ENSDARG00000015822	sesn3	SESN3	ortholog_one2one	257.129	-0.0695028	0.421571	-0.164866	0.869049	0.999841
ENSDARG00000015824	lemd3	LEMD3	ortholog_one2one	95.9386	0.381581	0.3328	1.14658	0.251556	0.999841
ENSDARG00000015851	pnn	PNN	ortholog_one2one	316.623	-0.0427436	0.325805	-0.131194	0.895622	0.999841
ENSDARG00000015854	chata	CHAT	ortholog_one2one	5.80144	3.14543	4.24715	0.740599	0.458937	0.999841
ENSDARG00000015860	mtmr9	MTMR9	ortholog_one2one	21.1246	-0.717673	0.601025	-1.19408	0.232446	0.999841
ENSDARG00000015869	slc22a16	SLC22A16	ortholog_one2one	389.809	0.27751	0.357355	0.776567	0.437415	0.999841
ENSDARG00000015876	npas1	NPAS1	ortholog_one2one	1.03467	0.565058	3.69187	0.153055	0.878355	NA
ENSDARG00000015879	pax8	PAX8	ortholog_one2one	5.0544	-7.00622	4.33339	-1.6168	0.105922	0.96422
ENSDARG00000015889	zc3h15	ZC3H15	ortholog_one2one	222.219	0.413947	0.304455	1.35963	0.173946	0.999841
ENSDARG00000015902	stat6	STAT6	ortholog_one2one	53.3279	-0.714242	0.476517	-1.49888	0.133905	0.999841
ENSDARG00000015905	lztr1	LZTR1	ortholog_one2one	146.824	-0.166348	0.366995	-0.453271	0.650354	0.999841
ENSDARG00000015907	dcbld1	DCBLD1	ortholog_one2one	20.1533	-0.426237	0.603889	-0.70582	0.4803	0.999841
ENSDARG00000015917	rnft1	RNFT1	ortholog_one2one	44.0333	0.400058	0.466871	0.856892	0.391504	0.999841
ENSDARG00000015918	dlat	DLAT	ortholog_one2one	5044.06	0.242658	0.323222	0.750747	0.452805	0.999841
ENSDARG00000015921	pwp1	PWP1	ortholog_one2one	76.9895	-0.026344	0.528204	-0.0498747	0.960222	0.999841
ENSDARG00000015930	rwdd1	RWDD1	ortholog_one2one	516.244	0.335253	0.382542	0.876383	0.380822	0.999841
ENSDARG00000015937	kptn	KPTN	ortholog_one2one	53.5971	-0.286624	0.382611	-0.749126	0.453781	0.999841
ENSDARG00000015947	matn4	MATN4	ortholog_one2one	520.045	-0.0437447	0.348341	-0.12558	0.900064	0.999841
ENSDARG00000015966	yaf2	YAF2	ortholog_one2one	66.6206	-0.0429986	0.384613	-0.111797	0.910984	0.999841
ENSDARG00000015970	phip	PHIP	ortholog_one2one	46.9614	-1.16861	0.5396	-2.1657	0.0303339	0.655681
ENSDARG00000015985	abcc9	ABCC9	ortholog_one2one	370.717	-0.223057	0.353046	-0.631807	0.527513	0.999841
ENSDARG00000015997	mfsd5	MFSD5	ortholog_one2one	31.7362	0.242539	0.749276	0.323697	0.746167	0.999841
ENSDARG00000015998	wdhd1	WDHD1	ortholog_one2one	5.17967	-1.675	1.09724	-1.52657	0.126869	0.999181
ENSDARG00000016010	nup107	NUP107	ortholog_one2one	157.991	0.218683	0.32292	0.677204	0.498277	0.999841
ENSDARG00000016011	gpcpd1	GPCPD1	ortholog_one2one	120.176	0.279074	0.448159	0.622711	0.533474	0.999841
ENSDARG00000016022	zic5	ZIC5	ortholog_one2one	1.09236	-2.96317	2.79732	-1.05929	0.289469	NA
ENSDARG00000016038	hacd3	HACD3	ortholog_one2one	15.1283	-0.800925	0.683376	-1.17201	0.241192	0.999841
ENSDARG00000016044	gins4	GINS4	ortholog_one2one	1.61456	-1.69439	1.99156	-0.850787	0.394888	NA
ENSDARG00000016074	cryz	CRYZ	ortholog_one2one	97.4092	-0.331663	0.357791	-0.926974	0.35394	0.999841
ENSDARG00000016080	nob1	NOB1	ortholog_one2one	431.336	-0.015725	0.275412	-0.0570961	0.954469	0.999841
ENSDARG00000016085	mbnl3	MBNL3	ortholog_one2one	741.407	0.00368872	0.303394	0.0121582	0.990299	0.999841
ENSDARG00000016089	bicral	BICRAL	ortholog_one2one	30.3961	-0.432191	0.525224	-0.82287	0.410582	0.999841
ENSDARG00000016093	qtrt2	QTRT2	ortholog_one2one	7.11685	0.0697876	1.30372	0.0535297	0.95731	0.999841
ENSDARG00000016095	htr6	HTR6	ortholog_one2one	0.435641	0.859965	4.2017	0.204671	0.837829	NA
ENSDARG00000016112	bbs12	BBS12	ortholog_one2one	73.7336	0.517	0.484426	1.06724	0.285863	0.999841
ENSDARG00000016117	exd2	EXD2	ortholog_one2one	37.8465	-0.734864	0.487643	-1.50697	0.131818	0.999841
ENSDARG00000016122	ptrhd1	PTRHD1	ortholog_one2one	78.9023	0.520762	0.398376	1.30721	0.19114	0.999841
ENSDARG00000016128	ap3m2	AP3M2	ortholog_one2one	14.8156	0.465813	0.719854	0.647094	0.517571	0.999841
ENSDARG00000016138	nme6	NME6	ortholog_one2one	88.7914	0.0408763	0.363068	0.112586	0.910359	0.999841
ENSDARG00000016139	mkks	MKKS	ortholog_one2one	4.77493	-1.98757	1.28784	-1.54333	0.122751	0.994391
ENSDARG00000016141	slc6a2	SLC6A2	ortholog_one2one	50.8768	-0.378604	0.816001	-0.463975	0.642665	0.999841
ENSDARG00000016153	dag1	DAG1	ortholog_one2one	1014.39	-0.372967	0.209942	-1.77652	0.075647	0.897084
ENSDARG00000016156	fam53b	FAM53B	ortholog_one2one	100.196	0.657328	0.360392	1.82392	0.0681639	0.866073
ENSDARG00000016160	gmpr	GMPR	ortholog_one2one	528.493	-0.0238449	0.389017	-0.0612954	0.951124	0.999841
ENSDARG00000016161	ccdc170	CCDC170	ortholog_one2one	0.186435	0.859984	4.562	0.18851	0.850477	NA
ENSDARG00000016163	usp33	USP33	ortholog_one2one	122.377	0.0983089	0.306674	0.320565	0.74854	0.999841
ENSDARG00000016173	cct3	CCT3	ortholog_one2one	1246.41	0.543776	0.226013	2.40594	0.0161307	0.486285
ENSDARG00000016181	trim33	TRIM33	ortholog_one2one	96.4711	-0.062361	0.328372	-0.189909	0.84938	0.999841
ENSDARG00000016200	trib3	TRIB3	ortholog_one2one	395.566	0.128199	0.318902	0.402001	0.687683	0.999841
ENSDARG00000016231	bcap29	BCAP29	ortholog_one2one	81.6311	-0.199538	0.540764	-0.368993	0.712133	0.999841
ENSDARG00000016239	psmd13	PSMD13	ortholog_one2one	430.328	0.334866	0.366471	0.913759	0.360844	0.999841
ENSDARG00000016260	fxr2	FXR2	ortholog_one2one	156.064	0.588847	0.452437	1.3015	0.193087	0.999841
ENSDARG00000016280	eif1ad	EIF1AD	ortholog_one2one	30.2221	0.157506	0.511824	0.307735	0.758284	0.999841
ENSDARG00000016302	upf1	UPF1	ortholog_one2one	426.142	0.0180274	0.27908	0.064596	0.948496	0.999841
ENSDARG00000016307	mrpl46	MRPL46	ortholog_one2one	147.962	0.644809	0.396567	1.62598	0.103955	0.96422
ENSDARG00000016318	med7	MED7	ortholog_one2one	33.6971	0.116728	0.588322	0.198408	0.842726	0.999841
ENSDARG00000016319	c9	C9	ortholog_one2one	0.455745	0.266767	4.52434	0.0589627	0.952982	NA
ENSDARG00000016336	tmco6	TMCO6	ortholog_one2one	10.717	0.00216623	0.720074	0.00300834	0.9976	1
ENSDARG00000016345	ncoa5	NCOA5	ortholog_one2one	229.228	0.00625087	0.25516	0.0244979	0.980455	0.999841
ENSDARG00000016350	cap1	CAP1	ortholog_one2one	15.9369	-0.172467	0.649185	-0.265667	0.790495	0.999841
ENSDARG00000016360	kpna1	KPNA1	ortholog_one2one	305.692	0.65302	0.350877	1.86111	0.0627287	0.8362
ENSDARG00000016368	zbtb8os	ZBTB8OS	ortholog_one2one	83.2865	0.277581	0.363055	0.764572	0.444527	0.999841
ENSDARG00000016375	asns	ASNS	ortholog_one2one	75.757	0.777242	0.529616	1.46756	0.142225	0.999841
ENSDARG00000016399	riok1	RIOK1	ortholog_one2one	106.524	0.0473378	0.359908	0.131528	0.895358	0.999841
ENSDARG00000016412	agt	AGT	ortholog_one2one	0	NA	NA	NA	NA	NA
ENSDARG00000016415	dhtkd1	DHTKD1	ortholog_one2one	626.215	-0.312023	0.341006	-0.915006	0.360188	0.999841
ENSDARG00000016427	fignl1	FIGNL1	ortholog_one2one	17.684	-0.10039	0.648042	-0.154912	0.87689	0.999841
ENSDARG00000016429	farp2	FARP2	ortholog_one2one	599.497	0.0233643	0.24237	0.0963993	0.923203	0.999841
ENSDARG00000016447	ythdf1	YTHDF1	ortholog_one2one	235.49	0.0170081	0.295139	0.0576275	0.954045	0.999841
ENSDARG00000016463	trappc6b	TRAPPC6B	ortholog_one2one	31.6575	-0.548678	0.489032	-1.12197	0.261877	0.999841
ENSDARG00000016477	eif4a2	EIF4A2	ortholog_one2one	885.879	0.0524806	0.338906	0.154853	0.876937	0.999841
ENSDARG00000016484	dkc1	DKC1	ortholog_one2one	114.209	0.116201	0.435022	0.267115	0.789381	0.999841
ENSDARG00000016490	rab11fip3	RAB11FIP3	ortholog_one2one	2.07931	0.154339	1.60738	0.0960189	0.923506	NA
ENSDARG00000016494	ddc	DDC	ortholog_one2one	13.6569	-0.266199	1.59626	-0.166764	NA	NA
ENSDARG00000016496	cdk8	CDK8	ortholog_one2one	25.8962	-0.35402	0.675337	-0.524213	0.600131	0.999841
ENSDARG00000016505	apbb1ip	APBB1IP	ortholog_one2one	13.868	0.486488	0.784172	0.620384	0.535005	0.999841
ENSDARG00000016513	setd3	SETD3	ortholog_one2one	820.937	-0.775339	0.292082	-2.65452	0.00794206	0.332694
ENSDARG00000016516	rbm8a	RBM8A	ortholog_one2one	472.136	0.115014	0.253804	0.453159	0.650434	0.999841
ENSDARG00000016526	gata3	GATA3	ortholog_one2one	51.4155	-0.788955	0.450485	-1.75135	0.0798864	0.913768
ENSDARG00000016528	wdcp	WDCP	ortholog_one2one	19.8876	0.677956	0.604213	1.12205	0.261842	0.999841
ENSDARG00000016531	klhl4	KLHL4	ortholog_one2one	23.4209	-1.15933	0.597904	-1.93898	0.0525032	0.797431
ENSDARG00000016532	suco	SUCO	ortholog_one2one	167.734	-0.0188256	0.310266	-0.0606757	0.951617	0.999841
ENSDARG00000016541	sash3	SASH3	ortholog_one2one	16.4786	-0.578595	0.672422	-0.860465	0.389533	0.999841
ENSDARG00000016573	mroh1	MROH1	ortholog_one2one	26.5804	-0.827312	0.568405	-1.4555	0.145532	0.999841
ENSDARG00000016607	echdc2	ECHDC2	ortholog_one2one	24.2966	0.234814	0.579326	0.405322	0.68524	0.999841
ENSDARG00000016611	scrn3	SCRN3	ortholog_one2one	156.398	0.182283	0.329941	0.552472	0.580625	0.999841
ENSDARG00000016649	akr7a3	AKR7L	ortholog_one2one	177.306	-0.134236	0.33047	-0.406196	0.684599	0.999841
ENSDARG00000016656	mgme1	MGME1	ortholog_one2one	19.6888	-0.536085	0.728762	-0.735611	0.461967	0.999841
ENSDARG00000016664	rnf20	RNF20	ortholog_one2one	70.46	0.0840515	0.373101	0.225278	0.821763	0.999841
ENSDARG00000016687	acadvl	ACADVL	ortholog_one2one	10820.4	0.303137	0.396735	0.76408	0.44482	0.999841
ENSDARG00000016695	p2rx1	P2RX1	ortholog_one2one	1.29241	-1.20933	2.4764	-0.48834	0.625309	NA
ENSDARG00000016706	atic	ATIC	ortholog_one2one	25.5184	-0.808027	0.51365	-1.57311	0.115694	0.980024
ENSDARG00000016710	rchy1	RCHY1	ortholog_one2one	43.7279	0.0154147	0.479547	0.0321444	0.974357	0.999841
ENSDARG00000016730	rfxank	RFXANK	ortholog_one2one	14.87	0.00409097	0.698556	0.00585632	0.995327	0.999979
ENSDARG00000016733	psat1	PSAT1	ortholog_one2one	30.2445	-0.128845	0.489591	-0.263168	0.792421	0.999841
ENSDARG00000016743	angel2	ANGEL2	ortholog_one2one	117.035	0.0800869	0.335413	0.238771	0.811283	0.999841
ENSDARG00000016745	slc35f6	SLC35F6	ortholog_one2one	24.9226	0.529688	0.564297	0.938668	0.347901	0.999841
ENSDARG00000016749	slco1c1	SLCO1C1	ortholog_one2one	9.1095	-0.318885	0.812436	-0.392505	0.694685	0.999841
ENSDARG00000016753	ipo9	IPO9	ortholog_one2one	46.8651	0.102472	0.463151	0.22125	0.824897	0.999841
ENSDARG00000016754	tbca	TBCA	ortholog_one2one	177.109	0.132247	0.269892	0.490001	0.624133	0.999841
ENSDARG00000016765	scamp3	SCAMP3	ortholog_one2one	139.394	0.358096	0.368471	0.971843	0.331129	0.999841
ENSDARG00000016769	sgtb	SGTB	ortholog_one2one	63.2257	-0.0141329	0.394473	-0.0358272	0.97142	0.999841
ENSDARG00000016771	tfa	LTF	ortholog_one2one	33.12	1.9629	0.891028	2.20297	0.0275972	0.625727
ENSDARG00000016775	aqr	AQR	ortholog_one2one	99.1717	-0.319846	0.445585	-0.717813	0.472873	0.999841
ENSDARG00000016782	huwe1	HUWE1	ortholog_one2one	426.066	-0.0329389	0.426446	-0.0772404	0.938432	0.999841
ENSDARG00000016794	mtmr6	MTMR6	ortholog_one2one	85.251	0.32666	0.413214	0.790536	0.429215	0.999841
ENSDARG00000016811	ints3	INTS3	ortholog_one2one	98.3209	0.203058	0.338806	0.599334	0.54895	0.999841
ENSDARG00000016815	casc1	CFAP94	ortholog_one2one	0.312146	0.859978	4.562	0.188509	0.850478	NA
ENSDARG00000016830	rimkla	RIMKLA	ortholog_one2one	15.1336	1.00158	0.969204	1.03341	0.301413	0.999841
ENSDARG00000016837	glipr2l	GLIPR2	ortholog_one2one	19.8369	-0.0280262	0.740492	-0.0378481	0.969809	0.999841
ENSDARG00000016854	neurod2	NEUROD2	ortholog_one2one	0.106986	0.860002	4.562	0.188514	0.850474	NA
ENSDARG00000016855	sf3b5	SF3B5	ortholog_one2one	62.191	0.0670177	0.439365	0.152533	0.878767	0.999841
ENSDARG00000016858	smad7	SMAD7	ortholog_one2one	69.3656	-0.196435	0.421997	-0.465489	0.641581	0.999841
ENSDARG00000016864	farsb	FARSB	ortholog_one2one	318.541	0.458752	0.312339	1.46876	0.141897	0.999841
ENSDARG00000016867	rnf128a	RNF128	ortholog_one2one	181.57	0.105172	0.361026	0.291313	0.770812	0.999841
ENSDARG00000016871	smarce1	SMARCE1	ortholog_one2one	297.896	-0.159433	0.374695	-0.425501	0.670471	0.999841
ENSDARG00000016875	gys1	GYS1	ortholog_one2one	4738.38	0.00149087	0.30982	0.00481205	0.996161	1
ENSDARG00000016889	eif3g	EIF3G	ortholog_one2one	1223.4	0.268311	0.293666	0.913661	0.360895	0.999841
ENSDARG00000016904	bckdk	BCKDK	ortholog_one2one	2048.38	0.318877	0.381586	0.835662	0.403345	0.999841
ENSDARG00000016918	ace2	ACE2	ortholog_one2one	0	NA	NA	NA	NA	NA
ENSDARG00000016936	hmcn1	HMCN1	ortholog_one2one	137.431	-1.01815	0.364549	-2.7929	0.00522386	0.260154
ENSDARG00000016939	itgb2	ITGB2	ortholog_one2one	290.233	-0.168499	0.349374	-0.482289	0.629601	0.999841
ENSDARG00000016951	neurog3	NEUROG3	ortholog_one2one	0.171276	0	4.562	0	1	NA
ENSDARG00000016964	MCUR1	MCUR1	ortholog_one2one	109.697	0.621772	0.359294	1.73054	0.0835341	0.924041
ENSDARG00000016968	tmem214	TMEM214	ortholog_one2one	125.656	0.415721	0.340511	1.22087	0.222134	0.999841
ENSDARG00000016979	pmpcb	PMPCB	ortholog_one2one	352.195	0.313312	0.387079	0.809426	0.41827	0.999841
ENSDARG00000016981	bcar3	BCAR3	ortholog_one2one	40.4133	-0.420826	0.560676	-0.750569	0.452912	0.999841
ENSDARG00000017004	myo10	MYO10	ortholog_one2one	65.3184	-0.239972	0.460236	-0.521412	0.60208	0.999841
ENSDARG00000017006	dennd5a	DENND5A	ortholog_one2one	62.0872	-0.381327	0.489119	-0.77962	0.435615	0.999841
ENSDARG00000017037	ikbkg	IKBKG	ortholog_one2one	171.472	0.226352	0.276655	0.818176	0.413257	0.999841
ENSDARG00000017047	slc27a4	SLC27A4	ortholog_one2one	2.70267	-0.435961	1.53122	-0.284714	0.775863	NA
ENSDARG00000017049	adsl	ADSL	ortholog_one2one	1347.37	-0.143302	0.29452	-0.486562	0.626568	0.999841
ENSDARG00000017055	zmynd12	ZMYND12	ortholog_one2one	0.104965	-1.51435	4.55621	-0.332372	0.739609	NA
ENSDARG00000017058	large2	LARGE2	ortholog_one2one	173.696	0.125986	0.372678	0.338055	0.735322	0.999841
ENSDARG00000017084	bud31	BUD31	ortholog_one2one	76.4796	-0.0241069	0.339001	-0.0711117	0.943309	0.999841
ENSDARG00000017093	emc8	EMC8	ortholog_one2one	219.439	-0.000516817	0.312321	-0.00165476	0.99868	1
ENSDARG00000017107	nr2e1	NR2E1	ortholog_one2one	0	NA	NA	NA	NA	NA
ENSDARG00000017115	kctd10	KCTD10	ortholog_one2one	263.653	0.116538	0.29703	0.392346	0.694802	0.999841
ENSDARG00000017119	vps37a	VPS37A	ortholog_one2one	89.6479	0.368383	0.401287	0.918004	0.358617	0.999841
ENSDARG00000017121	mafba	MAFB	ortholog_one2one	200.575	0.566423	0.298274	1.899	0.0575641	0.8214
ENSDARG00000017126	ilvbl	ILVBL	ortholog_one2one	216.155	0.276521	0.27076	1.02128	0.307124	0.999841
ENSDARG00000017127	pdzk1ip1	PDZK1IP1	ortholog_one2one	7.11014	-4.45268	3.62468	-1.22843	0.219284	0.999841
ENSDARG00000017143	brd9	BRD9	ortholog_one2one	141.817	-0.0987814	0.356389	-0.277173	0.781647	0.999841
ENSDARG00000017155	wnt10a	WNT10A	ortholog_one2one	0.200215	-1.51436	4.55621	-0.332374	0.739607	NA
ENSDARG00000017165	slc3a1	SLC3A1	ortholog_one2one	3.50037	-1.32769	2.47043	-0.537432	0.590969	0.999841
ENSDARG00000017180	npc1	NPC1	ortholog_one2one	259.087	-0.138146	0.289928	-0.476485	0.633729	0.999841
ENSDARG00000017199	elp2	ELP2	ortholog_one2one	28.1122	-0.276443	0.577844	-0.478404	0.632363	0.999841
ENSDARG00000017220	otud7b	OTUD7B	ortholog_one2one	59.6146	-0.429931	0.529008	-0.812712	0.416383	0.999841
ENSDARG00000017229	megf10	MEGF10	ortholog_one2one	78.2532	0.0180397	0.472735	0.0381603	0.96956	0.999841
ENSDARG00000017242	garem	GAREM1	ortholog_one2one	135.516	0.190544	0.315612	0.603728	0.546025	0.999841
ENSDARG00000017244	chd6	CHD6	ortholog_one2one	99.7616	-0.313802	0.393411	-0.797644	0.425077	0.999841
ENSDARG00000017261	gdpd1	GDPD1	ortholog_one2one	31.4135	-0.225813	0.595043	-0.37949	0.704324	0.999841
ENSDARG00000017266	scml4	SCML4	ortholog_one2one	20.7702	-0.505004	0.877231	-0.57568	0.564832	0.999841
ENSDARG00000017272	eapp	EAPP	ortholog_one2one	32.7268	0.215136	0.535948	0.401412	0.688117	0.999841
ENSDARG00000017311	gpsm2	GPSM2	ortholog_one2one	19.023	-0.186877	0.626388	-0.298341	0.765443	0.999841
ENSDARG00000017315	larp7	LARP7	ortholog_one2one	47.8541	0.211579	0.522864	0.404655	0.685731	0.999841
ENSDARG00000017316	bag5	BAG5	ortholog_one2one	43.0367	-0.112501	0.408008	-0.275733	0.782753	0.999841
ENSDARG00000017321	kdr	KDR	ortholog_one2one	118.86	-0.319595	0.456571	-0.699989	0.483934	0.999841
ENSDARG00000017329	cdkl1	CDKL1	ortholog_one2one	5.37116	-1.60981	1.37036	-1.17474	0.240101	0.999841
ENSDARG00000017337	C11H6orf120	C6orf120	ortholog_one2one	252.335	0.208593	0.299807	0.69576	0.486579	0.999841
ENSDARG00000017355	rsph9	RSPH9	ortholog_one2one	2.11082	-0.749464	2.02245	-0.370572	0.710956	NA
ENSDARG00000017359	mettl8	METTL8	ortholog_one2one	7.7377	0.482128	1.16807	0.412756	0.679786	0.999841
ENSDARG00000017365	slc23a2	SLC23A2	ortholog_one2one	2.85765	0.173707	1.77069	0.0981012	0.921852	0.999841
ENSDARG00000017366	prdm4	PRDM4	ortholog_one2one	67.5364	0.209559	0.414694	0.505334	0.613324	0.999841
ENSDARG00000017369	sema3d	SEMA3D	ortholog_one2one	41.147	0.728667	0.659997	1.10405	0.269573	0.999841
ENSDARG00000017385	b9d2	B9D2	ortholog_one2one	11.0282	0.00530315	0.762854	0.00695172	0.994453	0.999841
ENSDARG00000017397	smarcc1a	SMARCC1	ortholog_one2one	145.218	0.144129	0.426003	0.338328	0.735116	0.999841
ENSDARG00000017422	apmap	APMAP	ortholog_one2one	299.417	0.311677	0.335511	0.928962	0.352909	0.999841
ENSDARG00000017423	patl1	PATL1	ortholog_one2one	309.509	0.128951	0.320109	0.402834	0.687071	0.999841
ENSDARG00000017427	phf20l1	PHF20L1	ortholog_one2one	149.615	-0.0550054	0.279896	-0.196521	0.844202	0.999841
ENSDARG00000017429	sphkap	SPHKAP	ortholog_one2one	3.51106	0.53617	1.52134	0.352432	0.724514	0.999841
ENSDARG00000017431	mindy2	MINDY2	ortholog_one2one	216.278	0.432434	0.344468	1.25537	0.209345	0.999841
ENSDARG00000017444	hal	HAL	ortholog_one2one	2.80634	-5.21391	2.70173	-1.92984	0.0536262	NA
ENSDARG00000017445	eif3i	EIF3I	ortholog_one2one	1625.03	0.168885	0.28	0.603162	0.546401	0.999841
ENSDARG00000017454	nup50	NUP50	ortholog_one2one	155.147	0.113022	0.424901	0.265996	0.790243	0.999841
ENSDARG00000017522	ctdp1	CTDP1	ortholog_one2one	41.6698	-0.186364	0.479816	-0.388408	0.697714	0.999841
ENSDARG00000017525	ccnt1	CCNT1	ortholog_one2one	68.0904	0.03194	0.383391	0.0833093	0.933606	0.999841
ENSDARG00000017532	kif25	KIF25	ortholog_one2one	0.451151	0	4.562	0	1	NA
ENSDARG00000017562	banp	BANP	ortholog_one2one	40.8563	0.000760622	0.449779	0.0016911	0.998651	1
ENSDARG00000017565	itk	ITK	ortholog_one2one	4.27443	-0.466614	1.25259	-0.372518	0.709507	0.999841
ENSDARG00000017569	reep3a	REEP3	ortholog_one2one	141.12	-0.536962	0.40511	-1.32547	0.185014	0.999841
ENSDARG00000017571	mccc2	MCCC2	ortholog_one2one	1090.42	0.365264	0.271002	1.34783	0.177713	0.999841
ENSDARG00000017590	nit2	NIT2	ortholog_one2one	127.063	-0.626438	0.342917	-1.82679	0.0677307	0.865501
ENSDARG00000017602	ccng2	CCNG2	ortholog_one2one	510.813	-0.256376	0.400638	-0.639918	0.522226	0.999841
ENSDARG00000017605	rpp40	RPP40	ortholog_one2one	17.8084	-0.268077	0.653698	-0.410093	0.681738	0.999841
ENSDARG00000017612	pnpo	PNPO	ortholog_one2one	22.5453	0.492596	0.576904	0.85386	0.393182	0.999841
ENSDARG00000017617	alg6	ALG6	ortholog_one2one	66.033	-0.567353	0.439782	-1.29008	0.197024	0.999841
ENSDARG00000017636	rnf167	ZNRF4	ortholog_one2one	91.9043	-0.441525	0.496839	-0.888669	0.374181	0.999841
ENSDARG00000017657	zgc:112163	C1orf74	ortholog_one2one	11.6233	-1.38179	0.817401	-1.69047	0.090939	0.940955
ENSDARG00000017658	gmppb	GMPPB	ortholog_one2one	103.775	0.163931	0.346903	0.472556	0.63653	0.999841
ENSDARG00000017659	sephs2	SEPHS2	ortholog_one2one	398.434	0.130379	0.26142	0.498736	0.617965	0.999841
ENSDARG00000017661	braf	BRAF	ortholog_one2one	62.6774	0.0476202	0.363575	0.130978	0.895793	0.999841
ENSDARG00000017675	utp4	UTP4	ortholog_one2one	230.795	0.0785607	0.264199	0.297355	0.766196	0.999841
ENSDARG00000017676	mmp2	MMP2	ortholog_one2one	2708.19	-0.21076	0.43803	-0.481155	0.630407	0.999841
ENSDARG00000017696	utp25	UTP25	ortholog_one2one	30.6045	-0.162605	0.483713	-0.336159	0.736751	0.999841
ENSDARG00000017708	lrrc40	LRRC40	ortholog_one2one	36.5872	-0.219789	0.560063	-0.392436	0.694736	0.999841
ENSDARG00000017740	sec63	SEC63	ortholog_one2one	291.983	0.152967	0.281371	0.54365	0.586683	0.999841
ENSDARG00000017741	g3bp1	G3BP1	ortholog_one2one	243.674	0.206427	0.34867	0.592042	0.553822	0.999841
ENSDARG00000017744	smc2	SMC2	ortholog_one2one	6.33275	-1.20666	1.06783	-1.13002	0.258469	0.999841
ENSDARG00000017757	pik3cg	PIK3CG	ortholog_one2one	184.684	-0.651606	0.370336	-1.7595	0.0784922	0.906007
ENSDARG00000017762	srrt	SRRT	ortholog_one2one	76.5681	0.17508	0.39932	0.438445	0.661064	0.999841
ENSDARG00000017775	atp5mc3a	ATP5MC3	ortholog_one2one	3486.8	0.251077	0.324655	0.773368	0.439305	0.999841
ENSDARG00000017781	hsd17b10	HSD17B10	ortholog_one2one	495.914	0.0937443	0.294437	0.318385	0.750193	0.999841
ENSDARG00000017790	chrnb2	CHRNB2	ortholog_one2one	6.93848	0.459907	0.900267	0.510856	0.609452	0.999841
ENSDARG00000017798	bcor	BCOR	ortholog_one2one	221.173	0.261502	0.462411	0.56552	0.57172	0.999841
ENSDARG00000017809	stard3	STARD3	ortholog_one2one	74.114	0.300103	0.370073	0.810931	0.417405	0.999841
ENSDARG00000017813	pigs	PIGS	ortholog_one2one	59.6234	-0.0797778	0.427296	-0.186704	0.851893	0.999841
ENSDARG00000017821	gata5	GATA5	ortholog_one2one	2.46344	-2.6213	2.00289	-1.30876	0.190615	NA
ENSDARG00000017841	cand1	CAND1	ortholog_one2one	156.828	-0.00741881	0.295605	-0.025097	0.979978	0.999841
ENSDARG00000017842	syvn1	SYVN1	ortholog_one2one	219.417	0.0527754	0.312135	0.169079	0.865735	0.999841
ENSDARG00000017853	prepl	PREPL	ortholog_one2one	15.4464	-0.608017	0.704351	-0.86323	0.388011	0.999841
ENSDARG00000017880	kcnip3b	KCNIP3	ortholog_one2one	5.40685	0.604648	1.23782	0.488479	0.625211	0.999841
ENSDARG00000017886	zbtb11	ZBTB11	ortholog_one2one	23.2314	0.460292	0.578054	0.796279	0.42587	0.999841
ENSDARG00000017891	tcp1	TCP1	ortholog_one2one	1247.74	0.576488	0.311936	1.8481	0.0645881	0.84554
ENSDARG00000017910	pdss1	PDSS1	ortholog_one2one	137.183	0.939234	0.444675	2.11218	0.0346711	0.688141
ENSDARG00000017928	xrcc3	XRCC3	ortholog_one2one	3.30313	0.502638	1.37769	0.36484	0.715231	0.999841
ENSDARG00000017929	ncoa2	NCOA2	ortholog_one2one	297.206	-0.589108	0.275758	-2.13632	0.0326532	0.672648
ENSDARG00000017931	ints6l	INTS6L	ortholog_one2one	10.9934	-0.39631	0.817575	-0.484738	0.627862	0.999841
ENSDARG00000017953	tp73	TP73	ortholog_one2one	1.095	-1.2536	2.35445	-0.532438	0.594423	NA
ENSDARG00000017960	sfxn2	SFXN2	ortholog_one2one	34.8453	-0.175185	0.532512	-0.328979	0.742172	0.999841
ENSDARG00000017982	cyp39a1	CYP39A1	ortholog_one2one	1.55935	-2.18311	2.21102	-0.987379	0.323457	NA
ENSDARG00000017983	rsph14	RSPH14	ortholog_one2one	0.162083	0	4.562	0	1	NA
ENSDARG00000017985	C1H4orf33	C4orf33	ortholog_one2one	9.40212	-1.84628	0.893406	-2.06656	0.0387752	0.716701
ENSDARG00000017986	vps13d	VPS13D	ortholog_one2one	103.284	-0.171062	0.418651	-0.408603	0.682831	0.999841
ENSDARG00000017994	tssk6	TSSK6	ortholog_one2one	0	NA	NA	NA	NA	NA
ENSDARG00000018000	ubp1	UBP1	ortholog_one2one	65.958	0.190318	0.670758	0.283735	0.776613	0.999841
ENSDARG00000018002	eci1	ECI1	ortholog_one2one	803.667	0.213804	0.324502	0.658869	0.50998	0.999841
ENSDARG00000018004	nkx2.5	NKX2-5	ortholog_one2one	1.31035	0	3.68566	0	1	NA
ENSDARG00000018006	vrk1	VRK1	ortholog_one2one	36.1435	-0.416068	0.479363	-0.867961	0.385416	0.999841
ENSDARG00000018008	mdh1b	MDH1B	ortholog_one2one	0.80709	-3.00442	3.82299	-0.785883	0.431936	NA
ENSDARG00000018010	crtap	CRTAP	ortholog_one2one	151.451	0.232346	0.299581	0.775568	0.438004	0.999841
ENSDARG00000018022	msh2	MSH2	ortholog_one2one	36.4219	-0.00145866	0.496112	-0.00294018	0.997654	1
ENSDARG00000018040	msantd4	MSANTD4	ortholog_one2one	4.38763	0.225615	1.11525	0.2023	0.839682	0.999841
ENSDARG00000018049	sf3b2	SF3B2	ortholog_one2one	320.127	0.406324	0.350259	1.16007	0.246021	0.999841
ENSDARG00000018061	neil1	NEIL1	ortholog_one2one	78.9408	-0.261096	0.474371	-0.550405	0.582041	0.999841
ENSDARG00000018066	ptchd1	PTCHD1	ortholog_one2one	0.860863	0	3.9338	0	1	NA
ENSDARG00000018073	mrps22	MRPS22	ortholog_one2one	115.042	0.17916	0.401739	0.44596	0.655626	0.999841
ENSDARG00000018096	scap	SCAP	ortholog_one2one	31.5019	-0.527649	0.511306	-1.03196	0.30209	0.999841
ENSDARG00000018106	eif2b3	EIF2B3	ortholog_one2one	112.176	-0.223807	0.374966	-0.596873	0.550592	0.999841
ENSDARG00000018121	cenpj	CENPJ	ortholog_one2one	5.30958	0.00847508	1.28187	0.0066115	0.994725	0.999909
ENSDARG00000018124	psmd3	PSMD3	ortholog_one2one	546.849	0.472417	0.385294	1.22612	0.220153	0.999841
ENSDARG00000018149	slc38a4	SLC38A4	ortholog_one2one	926.157	0.151335	0.284881	0.53122	0.595266	0.999841
ENSDARG00000018165	depdc1a	DEPDC1	ortholog_one2one	1.18194	-1.17353	2.74542	-0.42745	0.669051	NA
ENSDARG00000018178	pgm2	PGM2	ortholog_one2one	6.18383	1.74397	1.06787	1.63313	0.102441	0.962538
ENSDARG00000018181	dnajc28	DNAJC28	ortholog_one2one	1.75723	2.1085	2.46766	0.854455	0.392853	NA
ENSDARG00000018190	get3	GET3	ortholog_one2one	394.098	1.10313	0.353655	3.11922	0.0018133	0.130612
ENSDARG00000018192	ubr5	UBR5	ortholog_one2one	343.499	0.0958971	0.368657	0.260125	0.794767	0.999841
ENSDARG00000018241	mfap1	MFAP1	ortholog_one2one	159.079	0.236316	0.300975	0.78517	0.432354	0.999841
ENSDARG00000018257	ncoa1	NCOA1	ortholog_one2one	93.6129	-0.536775	0.503306	-1.0665	0.286198	0.999841
ENSDARG00000018272	wdr33	WDR33	ortholog_one2one	192.231	-0.340446	0.358039	-0.950865	0.341673	0.999841
ENSDARG00000018281	cfap161	CFAP161	ortholog_one2one	0.336369	-1.58568	4.44652	-0.356613	0.721382	NA
ENSDARG00000018283	cyba	CYBA	ortholog_one2one	33.5382	0.508633	0.599154	0.848919	0.395927	0.999841
ENSDARG00000018296	rev1	REV1	ortholog_one2one	47.1576	0.625111	0.5394	1.1589	0.246497	0.999841
ENSDARG00000018303	etv4	ETV4	ortholog_one2one	31.7724	-0.431885	0.587834	-0.734706	0.462519	0.999841
ENSDARG00000018312	rell1	RELL1	ortholog_one2one	124.843	0.154428	0.356313	0.433405	0.66472	0.999841
ENSDARG00000018325	taf5	TAF5	ortholog_one2one	25.5971	-0.472658	0.584961	-0.808016	0.419081	0.999841
ENSDARG00000018334	rpl35	RPL35	ortholog_one2one	6554.37	0.0604427	0.223282	0.270701	0.786621	0.999841
ENSDARG00000018393	kank2	KANK2	ortholog_one2one	60.2572	-1.09992	0.484458	-2.27041	0.0231828	0.587729
ENSDARG00000018397	hpca	HPCA	ortholog_one2one	78.6497	-0.131056	0.683604	-0.191713	0.847967	0.999841
ENSDARG00000018426	aldh7a1	ALDH7A1	ortholog_one2one	1480.19	0.00826466	0.303296	0.0272495	0.978261	0.999841
ENSDARG00000018432	m6pr	M6PR	ortholog_one2one	104.984	0.0112525	0.423394	0.0265768	0.978797	0.999841
ENSDARG00000018441	heg1	HEG1	ortholog_one2one	115.207	-1.07925	0.535051	-2.0171	0.0436854	0.749664
ENSDARG00000018460	mbnl2	MBNL2	ortholog_one2one	1472.43	-0.121075	0.342596	-0.353404	0.723785	0.999841
ENSDARG00000018491	pdia4	PDIA4	ortholog_one2one	86.5612	-0.871106	0.571952	-1.52304	0.127749	0.999527
ENSDARG00000018492	znf503	ZNF503	ortholog_one2one	663.892	0.198856	0.461792	0.430617	0.666747	0.999841
ENSDARG00000018508	zdhhc8b	ZDHHC8	ortholog_one2one	156.687	-0.698464	0.308371	-2.26502	0.0235117	0.590142
ENSDARG00000018524	midn	MIDN	ortholog_one2one	808.712	0.437788	0.528524	0.828321	0.407489	0.999841
ENSDARG00000018529	lipf	LIPA	ortholog_one2one	124.377	0.130275	0.364736	0.357176	0.72096	0.999841
ENSDARG00000018534	slc6a9	SLC6A9	ortholog_one2one	382.642	-0.054164	0.311173	-0.174064	0.861815	0.999841
ENSDARG00000018542	hapln4	HAPLN4	ortholog_one2one	1.96141	0.17559	2.57274	0.06825	0.945587	NA
ENSDARG00000018553	ifih1	IFIH1	ortholog_one2one	109.197	-0.0990866	0.474539	-0.208806	0.8346	0.999841
ENSDARG00000018562	cope	COPE	ortholog_one2one	141.824	0.225542	0.317759	0.709791	0.477834	0.999841
ENSDARG00000018574	sf3b4	SF3B4	ortholog_one2one	33.2929	-0.557497	0.632768	-0.881046	0.378293	0.999841
ENSDARG00000018593	parp16	PARP16	ortholog_one2one	78.0366	-0.0262292	0.404128	-0.0649032	0.948251	0.999841
ENSDARG00000018618	cpsf6	CPSF6	ortholog_one2one	280.564	-0.0834021	0.353113	-0.236191	0.813285	0.999841
ENSDARG00000018623	rad54l	RAD54L	ortholog_one2one	2.19167	-3.3315	1.91983	-1.73531	0.0826863	NA
ENSDARG00000018627	arl5a	ARL5A	ortholog_one2one	23.5073	0.319779	0.562284	0.568713	0.569551	0.999841
ENSDARG00000018637	sec61g	SEC61G	ortholog_one2one	813.145	0.270442	0.308215	0.877446	0.380245	0.999841
ENSDARG00000018650	gtpbp3	GTPBP3	ortholog_one2one	2.88808	-3.06252	2.04831	-1.49514	0.134877	0.999841
ENSDARG00000018653	acot7	ACOT7	ortholog_one2one	131.158	0.34194	0.493881	0.692354	0.488715	0.999841
ENSDARG00000018658	aar2	AAR2	ortholog_one2one	33.9971	0.34505	0.548868	0.628657	0.529573	0.999841
ENSDARG00000018681	saal1	SAAL1	ortholog_one2one	15.5949	-0.202989	0.744493	-0.272654	0.785119	0.999841
ENSDARG00000018687	itga2b	ITGA2B	ortholog_one2one	6.09225	0.543234	1.04247	0.521104	0.602295	0.999841
ENSDARG00000018688	elk3	ELK3	ortholog_one2one	10.644	0.079386	0.854489	0.0929046	0.925979	0.999841
ENSDARG00000018691	phf2	PHF2	ortholog_one2one	194.511	-0.218511	0.332662	-0.656857	0.511273	0.999841
ENSDARG00000018693	cdh2	CDH2	ortholog_one2one	91.5633	-0.23098	0.383868	-0.601717	0.547362	0.999841
ENSDARG00000018698	carm1	CARM1	ortholog_one2one	403.497	0.442495	0.289817	1.52681	0.126809	0.999181
ENSDARG00000018716	dgkh	DGKH	ortholog_one2one	28.557	-0.199098	0.678334	-0.293511	0.769132	0.999841
ENSDARG00000018738	zw10	ZW10	ortholog_one2one	133.679	0.054267	0.387047	0.140208	0.888496	0.999841
ENSDARG00000018788	st8sia2	ST8SIA2	ortholog_one2one	1.40026	-4.34102	2.92032	-1.48649	0.13715	NA
ENSDARG00000018809	abhd3	ABHD3	ortholog_one2one	137.09	0.393485	0.569125	0.691386	0.489323	0.999841
ENSDARG00000018814	esrp2	ESRP2	ortholog_one2one	2.0112	1.31913	2.49862	0.527941	0.59754	NA
ENSDARG00000018817	bdnf	BDNF	ortholog_one2one	4.83026	-0.116037	1.13667	-0.102085	0.918689	0.999841
ENSDARG00000018825	tmem248	TMEM248	ortholog_one2one	58.6551	0.128182	0.434381	0.295091	0.767924	0.999841
ENSDARG00000018846	dgat2	DGAT2	ortholog_one2one	14.4139	-0.750723	1.23216	-0.609273	0.542344	0.999841
ENSDARG00000018871	henmt1	HENMT1	ortholog_one2one	2.60488	-0.963225	1.91342	-0.503405	0.61468	NA
ENSDARG00000018891	rnaseh2a	RNASEH2A	ortholog_one2one	66.2145	0.455877	0.378678	1.20386	0.228642	0.999841
ENSDARG00000018896	mmp24	MMP24	ortholog_one2one	1.63201	0.578554	2.4246	0.238619	0.811401	NA
ENSDARG00000018902	pes	PES1	ortholog_one2one	152.06	-0.0259121	0.291429	-0.0889137	0.92915	0.999841
ENSDARG00000018903	aimp2	AIMP2	ortholog_one2one	439.584	0.367444	0.282495	1.30071	0.193358	0.999841
ENSDARG00000018904	cstf3	CSTF3	ortholog_one2one	181.671	-0.152789	0.327644	-0.466326	0.640982	0.999841
ENSDARG00000018907	kat6a	KAT6A	ortholog_one2one	297.771	-0.204475	0.343773	-0.594797	0.551979	0.999841
ENSDARG00000018918	rad17	RAD17	ortholog_one2one	62.1328	-0.366428	0.459765	-0.79699	0.425457	0.999841
ENSDARG00000018921	lratd1	LRATD1	ortholog_one2one	11.8092	-0.464967	1.02638	-0.453016	0.650537	0.999841
ENSDARG00000018923	fat2	FAT2	ortholog_one2one	11.2379	-0.100497	1.5018	-0.0669178	0.946647	0.999841
ENSDARG00000018936	zcchc17	ZCCHC17	ortholog_one2one	87.917	0.31031	0.42674	0.727163	0.467126	0.999841
ENSDARG00000018944	hoga1	HOGA1	ortholog_one2one	21.9975	-0.557537	0.947434	-0.588471	0.556216	0.999841
ENSDARG00000018953	gclm	GCLM	ortholog_one2one	49.4563	0.682238	0.408038	1.672	0.0945253	0.946353
ENSDARG00000018956	tmem39b	TMEM39B	ortholog_one2one	56.434	-0.186324	0.447088	-0.41675	0.676861	0.999841
ENSDARG00000018961	gtpbp4	GTPBP4	ortholog_one2one	1840.22	0.322431	0.294288	1.09563	0.273241	0.999841
ENSDARG00000018973	clptm1	CLPTM1	ortholog_one2one	46.6195	-0.0699074	0.448264	-0.155951	0.876071	0.999841
ENSDARG00000018984	eya2	EYA2	ortholog_one2one	18.556	-0.545463	0.679966	-0.802191	0.422442	0.999841
ENSDARG00000018985	castor2	CASTOR2	ortholog_one2one	442.698	0.24602	0.315017	0.780974	0.434818	0.999841
ENSDARG00000019000	smc3	SMC3	ortholog_one2one	112.786	-0.154152	0.333706	-0.46194	0.644125	0.999841
ENSDARG00000019004	smarcd1	SMARCD1	ortholog_one2one	86.4602	0.188037	0.342945	0.5483	0.583486	0.999841
ENSDARG00000019008	erp44	ERP44	ortholog_one2one	437.107	0.189786	0.244144	0.777353	0.43695	0.999841
ENSDARG00000019025	podn	PODN	ortholog_one2one	82.337	0.0352522	0.598346	0.0589162	0.953019	0.999841
ENSDARG00000019033	tmem59	TMEM59	ortholog_one2one	582.067	0.00677128	0.233962	0.0289419	0.976911	0.999841
ENSDARG00000019038	sgsm3	SGSM3	ortholog_one2one	50.4075	0.100204	0.517154	0.19376	0.846364	0.999841
ENSDARG00000019060	snx12	SNX12	ortholog_one2one	332.105	0.258593	0.298205	0.867163	0.385852	0.999841
ENSDARG00000019096	myl7	MYL7	ortholog_one2one	0	NA	NA	NA	NA	NA
ENSDARG00000019116	ing1	ING1	ortholog_one2one	67.2469	0.251785	0.45918	0.548335	0.583462	0.999841
ENSDARG00000019117	parvb	PARVB	ortholog_one2one	265.975	-0.593179	0.302699	-1.95964	0.0500384	0.78928
ENSDARG00000019128	tpm4b	TPM4	ortholog_one2one	28.201	0.972301	0.725051	1.34101	0.179917	0.999841
ENSDARG00000019142	fam185a	FAM185A	ortholog_one2one	54.767	-0.356339	0.482713	-0.738201	0.460392	0.999841
ENSDARG00000019144	rab4a	RAB4A	ortholog_one2one	36.8878	0.152288	0.470511	0.323666	0.746191	0.999841
ENSDARG00000019181	rpsa	RPSA	ortholog_one2one	12511	0.0704929	0.195835	0.35996	0.718877	0.999841
ENSDARG00000019191	2012-09-01	SEPTIN12	ortholog_one2one	201.658	0.0588069	0.362497	0.162227	0.871127	0.999841
ENSDARG00000019195	vps9d1	VPS9D1	ortholog_one2one	104.325	0.107651	0.33304	0.323237	0.746516	0.999841
ENSDARG00000019205	fam120c	FAM120C	ortholog_one2one	1390.23	0.0596248	0.225783	0.26408	0.791718	0.999841
ENSDARG00000019222	mrpl24	MRPL24	ortholog_one2one	256.097	0.278185	0.328582	0.846624	0.397205	0.999841
ENSDARG00000019228	mogat2	MOGAT2	ortholog_one2one	0.0952491	0	4.562	0	1	NA
ENSDARG00000019231	sptan1	SPTAN1	ortholog_one2one	1341.91	-0.0763535	0.356025	-0.214461	0.830187	0.999841
ENSDARG00000019233	nln	NLN	ortholog_one2one	1994.53	-0.186982	0.541897	-0.345051	0.730056	0.999841
ENSDARG00000019236	gsr	GSR	ortholog_one2one	46.9946	-0.096334	0.394168	-0.244398	0.806923	0.999841
ENSDARG00000019250	fancf	FANCF	ortholog_one2one	3.09352	-0.658637	1.40823	-0.467706	0.639995	0.999841
ENSDARG00000019253	rhag	RHAG	ortholog_one2one	266.07	-0.622207	0.448186	-1.38828	0.165052	0.999841
ENSDARG00000019260	dhrs9	DHRS9	ortholog_one2one	30.8094	0.387628	0.519711	0.745852	0.455757	0.999841
ENSDARG00000019265	zbtb39	ZBTB39	ortholog_one2one	30.5718	0.132488	0.5286	0.250639	0.802093	0.999841
ENSDARG00000019300	ints7	INTS7	ortholog_one2one	22.8667	-0.165715	0.630502	-0.26283	0.792682	0.999841
ENSDARG00000019307	dusp5	DUSP5	ortholog_one2one	2.09588	-0.314818	1.61946	-0.194397	0.845865	NA
ENSDARG00000019316	fer1l6	FER1L6	ortholog_one2one	23.8491	-1.41626	0.597446	-2.37052	0.0177631	0.507868
ENSDARG00000019326	prpsap2	PRPSAP2	ortholog_one2one	79.5286	0.38039	0.409106	0.929808	0.35247	0.999841
ENSDARG00000019332	ndufb4	NDUFB4	ortholog_one2one	859.733	0.222626	0.268236	0.82996	0.406561	0.999841
ENSDARG00000019338	adprhl2	ADPRS	ortholog_one2one	26.9409	1.10106	0.629851	1.74813	0.0804414	0.913768
ENSDARG00000019339	uxt	UXT	ortholog_one2one	61.8985	0.37647	0.453285	0.830536	0.406236	0.999841
ENSDARG00000019342	chrnd	CHRND	ortholog_one2one	654.954	-0.0289913	0.277631	-0.104424	0.916833	0.999841
ENSDARG00000019353	sparc	SPARC	ortholog_one2one	3367.1	-0.412699	0.403034	-1.02398	0.305845	0.999841
ENSDARG00000019355	coa7	COA7	ortholog_one2one	224.168	0.744526	0.315648	2.35872	0.018338	0.514507
ENSDARG00000019360	sec23b	SEC23B	ortholog_one2one	61.3147	0.591052	0.359258	1.6452	0.0999282	0.956155
ENSDARG00000019364	mbip	MBIP	ortholog_one2one	14.8524	-0.453069	0.694699	-0.652181	0.514285	0.999841
ENSDARG00000019367	tgfb3	TGFB3	ortholog_one2one	201.637	0.352764	0.308379	1.14393	0.252653	0.999841
ENSDARG00000019371	flt1	FLT1	ortholog_one2one	43.4316	-0.45435	0.649088	-0.699982	0.483939	0.999841
ENSDARG00000019383	cdc42bpb	CDC42BPB	ortholog_one2one	376.218	0.117741	0.374404	0.314475	0.753161	0.999841
ENSDARG00000019396	rergla	RERGL	ortholog_one2one	1.39491	-1.5252	2.4177	-0.630847	0.528141	NA
ENSDARG00000019404	atp5f1d	ATP5F1D	ortholog_one2one	2689.03	0.355889	0.264175	1.34717	0.177925	0.999841
ENSDARG00000019406	C7H11orf68	C11orf68	ortholog_one2one	41.9063	-0.368024	0.519434	-0.70851	0.478629	0.999841
ENSDARG00000019420	etnk1	ETNK1	ortholog_one2one	520.684	-0.43892	0.41659	-1.0536	0.292066	0.999841
ENSDARG00000019426	trioa	TRIO	ortholog_one2one	84.5043	-1.28057	0.400741	-3.19552	0.00139581	0.107953
ENSDARG00000019438	rnf13	RNF13	ortholog_one2one	693.697	0.0900198	0.235727	0.381881	0.702549	0.999841
ENSDARG00000019444	ssr4	SSR4	ortholog_one2one	469.645	0.139867	0.23649	0.59143	0.554233	0.999841
ENSDARG00000019451	pcsk2	PCSK2	ortholog_one2one	9.01985	0.190103	3.30464	0.057526	0.954126	0.999841
ENSDARG00000019484	zdhhc7	ZDHHC7	ortholog_one2one	10.9963	-1.20387	0.826767	-1.45612	0.145359	0.999841
ENSDARG00000019487	tmx1	TMX1	ortholog_one2one	95.8884	0.508236	0.414707	1.22553	0.220375	0.999841
ENSDARG00000019496	esd	ESD	ortholog_one2one	235.623	-0.126224	0.31346	-0.402681	0.687183	0.999841
ENSDARG00000019501	pcnx3	PCNX3	ortholog_one2one	11.7882	-0.147632	0.848467	-0.173998	0.861867	0.999841
ENSDARG00000019507	mcm5	MCM5	ortholog_one2one	12.4521	-0.728104	0.852764	-0.853816	0.393207	0.999841
ENSDARG00000019516	sp7	SP7	ortholog_one2one	21.9429	-0.765766	0.702077	-1.09071	0.275399	0.999841
ENSDARG00000019521	mpx	EPX	ortholog_one2one	18.0041	1.50076	1.09758	1.36734	0.17152	0.999841
ENSDARG00000019529	parp1	PARP1	ortholog_one2one	102.595	-0.424142	0.45856	-0.924944	0.354995	0.999841
ENSDARG00000019530	hdgfl2	HDGFL2	ortholog_one2one	45.9273	0.297382	0.455253	0.653223	0.513612	0.999841
ENSDARG00000019549	cds1	CDS1	ortholog_one2one	8.30497	-0.19788	0.841485	-0.235155	0.814088	0.999841
ENSDARG00000019556	clcn7	CLCN7	ortholog_one2one	256.124	0.30231	0.295283	1.02379	0.305932	0.999841
ENSDARG00000019566	neurod1	NEUROD1	ortholog_one2one	1.02202	3.36353	3.75478	0.895798	0.37036	NA
ENSDARG00000019572	taf7	TAF7	ortholog_one2one	335.054	0.0797434	0.259705	0.307054	0.758803	0.999841
ENSDARG00000019581	uso1	USO1	ortholog_one2one	237.551	0.212748	0.295525	0.719898	0.471588	0.999841
ENSDARG00000019595	senp8	SENP8	ortholog_one2one	11.0286	1.18007	0.833573	1.41568	0.156868	0.999841
ENSDARG00000019614	jade3	JADE3	ortholog_one2one	60.2232	0.108817	0.389123	0.279647	0.779748	0.999841
ENSDARG00000019636	yif1a	YIF1A	ortholog_one2one	140.734	0.12094	0.363473	0.332734	0.739335	0.999841
ENSDARG00000019706	zar1	ZAR1	ortholog_one2one	23.3018	-6.25284	2.04205	-3.06205	0.00219828	0.148168
ENSDARG00000019707	spout1	SPOUT1	ortholog_one2one	16.7527	-0.997892	0.648042	-1.53986	0.123595	0.994391
ENSDARG00000019715	metap1d	METAP1D	ortholog_one2one	45.167	0.188514	0.42021	0.448618	0.653707	0.999841
ENSDARG00000019726	celsr2	CELSR2	ortholog_one2one	4.47801	-0.900521	1.18718	-0.758541	0.448127	0.999841
ENSDARG00000019732	mtch2	MTCH2	ortholog_one2one	773.918	0.169079	0.244537	0.691426	0.489298	0.999841
ENSDARG00000019746	rfng	RFNG	ortholog_one2one	77.5474	0.240309	0.346735	0.693063	0.48827	0.999841
ENSDARG00000019763	acp5a	ACP5	ortholog_one2one	10.9396	-3.41824	0.958869	-3.56486	0.000364048	0.0410054
ENSDARG00000019778	rps6	RPS6	ortholog_one2one	7865.14	0.116358	0.183869	0.632832	0.526843	0.999841
ENSDARG00000019791	prmt3	PRMT3	ortholog_one2one	31.9756	0.00705954	0.511203	0.0138097	0.988982	0.999841
ENSDARG00000019797	qrich1	QRICH1	ortholog_one2one	12.788	-0.489456	0.718883	-0.680857	0.495962	0.999841
ENSDARG00000019810	nfe2l3	NFE2L3	ortholog_one2one	74.0582	0.407449	0.432349	0.942407	0.345984	0.999841
ENSDARG00000019834	edrf1	EDRF1	ortholog_one2one	34.5421	0.129745	0.502329	0.258288	0.796185	0.999841
ENSDARG00000019838	ugdh	UGDH	ortholog_one2one	20.2587	-0.670962	0.609841	-1.10022	0.271235	0.999841
ENSDARG00000019845	pdlim1	PDLIM1	ortholog_one2one	112.231	0.327913	0.349503	0.938226	0.348128	0.999841
ENSDARG00000019874	hsph1	HSPH1	ortholog_one2one	91.976	0.556873	0.578571	0.962497	0.3358	0.999841
ENSDARG00000019877	rbks	RBKS	ortholog_one2one	24.4562	-0.527241	0.583391	-0.903752	0.366127	0.999841
ENSDARG00000019881	bsg	BSG	ortholog_one2one	3840.09	0.356519	0.285892	1.24704	0.212382	0.999841
ENSDARG00000019897	gpat4	GPAT4	ortholog_one2one	130.622	-0.230376	0.336818	-0.683977	0.49399	0.999841
ENSDARG00000019907	dscc1	DSCC1	ortholog_one2one	1.83159	-2.51348	1.79363	-1.40134	0.161112	NA
ENSDARG00000019930	tal1	TAL1	ortholog_one2one	22.577	0.000189201	0.617232	0.000306532	0.999755	1
ENSDARG00000019932	slc5a11	SLC5A11	ortholog_one2one	4.56806	1.72609	1.57014	1.09932	0.271627	0.999841
ENSDARG00000019941	sgta	SGTA	ortholog_one2one	288.883	0.0557691	0.264902	0.210527	0.833256	0.999841
ENSDARG00000019950	carf	CARF	ortholog_one2one	48.3892	-0.00540756	0.409442	-0.0132072	0.989463	0.999841
ENSDARG00000019951	sec62	SEC62	ortholog_one2one	216.484	0.0738003	0.267893	0.275484	0.782945	0.999841
ENSDARG00000019962	dop1a	DOP1A	ortholog_one2one	25.0666	-0.155256	0.554876	-0.279804	0.779628	0.999841
ENSDARG00000019963	sfxn1	SFXN1	ortholog_one2one	0.697013	3.10058	4.1771	0.74228	0.457918	NA
ENSDARG00000019995	bmp4	BMP4	ortholog_one2one	16.6882	-0.501157	0.643488	-0.778814	0.436089	0.999841
ENSDARG00000019998	slc30a7	SLC30A7	ortholog_one2one	14.2595	-0.692228	0.774514	-0.893757	0.371452	0.999841
ENSDARG00000020001	rad23aa	RAD23A	ortholog_one2one	112.501	0.123917	0.402287	0.308031	0.758059	0.999841
ENSDARG00000020007	col1a2	COL1A2	ortholog_one2one	7043.76	-0.555403	0.489628	-1.13434	0.256653	0.999841
ENSDARG00000020008	vcp	VCP	ortholog_one2one	412.677	0.492995	0.388793	1.26801	0.204793	0.999841
ENSDARG00000020009	bmp2k	BMP2K	ortholog_one2one	19.8536	0.0461394	0.635788	0.0725703	0.942148	0.999841
ENSDARG00000020015	mrps33	MRPS33	ortholog_one2one	337.754	0.136491	0.365259	0.373683	0.70864	0.999841
ENSDARG00000020024	fam151b	FAM151B	ortholog_one2one	25.5857	0.352964	0.583903	0.60449	0.545518	0.999841
ENSDARG00000020028	cps1	CPS1	ortholog_one2one	20.028	-1.47402	0.832293	-1.77103	0.0765551	0.900999
ENSDARG00000020041	vps35l	VPS35L	ortholog_one2one	68.1082	0.443589	0.435803	1.01786	0.308742	0.999841
ENSDARG00000020043	cnot8	CNOT8	ortholog_one2one	64.6869	0.234825	0.345354	0.679954	0.496534	0.999841
ENSDARG00000020053	nkd1	NKD1	ortholog_one2one	256.139	-0.0513813	0.332433	-0.154561	0.877167	0.999841
ENSDARG00000020054	aox6	AOX1	ortholog_one2one	34.6601	-1.12113	0.580778	-1.93039	0.0535588	0.806892
ENSDARG00000020057	bmpr2b	BMPR2	ortholog_one2one	50.9874	-1.0673	0.738148	-1.44592	0.148201	0.999841
ENSDARG00000020077	nol10	NOL10	ortholog_one2one	108.444	0.367359	0.357068	1.02882	0.303565	0.999841
ENSDARG00000020079	neil3	NEIL3	ortholog_one2one	9.68023	-1.52913	0.933706	-1.6377	0.101484	0.961428
ENSDARG00000020084	tg	TG	ortholog_one2one	5.81528	0.893344	1.43866	0.620956	0.534628	0.999841
ENSDARG00000020101	psmc2	PSMC2	ortholog_one2one	504.147	0.554963	0.330108	1.68116	0.0927323	0.943228
ENSDARG00000020107	usp2a	USP2	ortholog_one2one	5731.17	0.21669	0.409318	0.529392	0.596533	0.999841
ENSDARG00000020131	fnbp1l	FNBP1L	ortholog_one2one	98.2694	-0.181919	0.467201	-0.38938	0.696995	0.999841
ENSDARG00000020134	sipa1l1	SIPA1L1	ortholog_one2one	65.0972	-0.749137	0.348589	-2.14905	0.0316301	0.665421
ENSDARG00000020136	ptges	PTGES	ortholog_one2one	2.76826	0.884635	1.56814	0.564131	0.572665	NA
ENSDARG00000020143	pah	PAH	ortholog_one2one	13.2697	-2.57293	1.57868	-1.6298	0.103143	0.962631
ENSDARG00000020149	acoxl	ACOXL	ortholog_one2one	1.30531	-1.47163	2.37609	-0.619348	0.535687	NA
ENSDARG00000020158	spag6	SPAG6	ortholog_one2one	43.0982	0.406359	0.64731	0.627765	0.530158	0.999841
ENSDARG00000020187	GCA	GCA	ortholog_one2one	81.5716	0.331204	0.362894	0.912675	0.361414	0.999841
ENSDARG00000020191	ppef1	PPEF1	ortholog_one2one	9.20782	-1.88586	1.31507	-1.43404	0.15156	0.999841
ENSDARG00000020201	cdc73	CDC73	ortholog_one2one	134.252	0.0556163	0.277093	0.200713	0.840923	0.999841
ENSDARG00000020204	nf2a	NF2	ortholog_one2one	7.49256	-1.27846	0.980388	-1.30403	0.192222	0.999841
ENSDARG00000020212	slc1a1	SLC1A1	ortholog_one2one	3.62217	1.47793	1.89243	0.780968	0.434822	0.999841
ENSDARG00000020217	cpsf4	CPSF4	ortholog_one2one	108.077	0.129435	0.311594	0.415398	0.677851	0.999841
ENSDARG00000020218	amfra	AMFR	ortholog_one2one	950.823	0.575929	0.300247	1.91819	0.0550874	0.810992
ENSDARG00000020228	usf2	USF2	ortholog_one2one	259.235	0.401571	0.254632	1.57707	0.114781	0.978472
ENSDARG00000020237	mc1r	MC1R	ortholog_one2one	0.897622	-2.25808	2.97611	-0.758735	0.448011	NA
ENSDARG00000020241	icmt	ICMT	ortholog_one2one	7.95694	-0.0965213	0.836752	-0.115352	0.908166	0.999841
ENSDARG00000020242	fermt2	FERMT2	ortholog_one2one	218.541	-1.12808	0.637936	-1.76833	0.0770065	0.904748
ENSDARG00000020250	rhoj	RHOJ	ortholog_one2one	28.635	-0.0496672	0.771248	-0.0643984	0.948653	0.999841
ENSDARG00000020261	rab2a	RAB2A	ortholog_one2one	1288	0.470137	0.275942	1.70375	0.0884269	0.934552
ENSDARG00000020265	angptl6	ANGPTL6	ortholog_one2one	0.219981	1.81201	4.51952	0.40093	0.688472	NA
ENSDARG00000020279	efcab7	EFCAB7	ortholog_one2one	32.217	-0.157465	0.54282	-0.290087	0.771749	0.999841
ENSDARG00000020289	pif1	PIF1	ortholog_one2one	3.76581	-5.21049	1.67231	-3.11573	0.00183487	0.130855
ENSDARG00000020298	btg2	BTG2	ortholog_one2one	143.973	-0.101066	0.620311	-0.162928	0.870575	0.999841
ENSDARG00000020301	os9	OS9	ortholog_one2one	96.9545	-0.0397598	0.341662	-0.116372	0.907358	0.999841
ENSDARG00000020311	cnih1	CNIH1	ortholog_one2one	213.659	0.210102	0.362697	0.579277	0.562402	0.999841
ENSDARG00000020326	tyk2	TYK2	ortholog_one2one	80.3015	0.028775	0.488405	0.0589162	0.953019	0.999841
ENSDARG00000020328	plekha6	PLEKHA6	ortholog_one2one	51.1399	-0.327367	0.58874	-0.556046	0.57818	0.999841
ENSDARG00000020334	ptpn11a	PTPN11	ortholog_one2one	344.373	0.30397	0.265933	1.14304	0.253024	0.999841
ENSDARG00000020345	clasp2	CLASP2	ortholog_one2one	468.995	-0.308315	0.308182	-1.00043	0.317102	0.999841
ENSDARG00000020363	snrnp25	SNRNP25	ortholog_one2one	91.9292	-0.0308626	0.419356	-0.0735954	0.941332	0.999841
ENSDARG00000020371	g6pc3	G6PC3	ortholog_one2one	18.4707	-0.269011	0.643034	-0.418347	0.675694	0.999841
ENSDARG00000020397	snx15	SNX15	ortholog_one2one	30.5934	0.380936	0.503284	0.756901	0.449109	0.999841
ENSDARG00000020442	snx5	SNX5	ortholog_one2one	167.302	0.22126	0.38594	0.573302	0.56644	0.999841
ENSDARG00000020447	tmtc4	TMTC4	ortholog_one2one	9.43948	-0.944067	0.834556	-1.13122	0.257962	0.999841
ENSDARG00000020448	adi1	ADI1	ortholog_one2one	154.808	0.289589	0.305386	0.948273	0.342991	0.999841
ENSDARG00000020449	yipf3	YIPF3	ortholog_one2one	123.984	0.166259	0.285429	0.58249	0.560237	0.999841
ENSDARG00000020454	psmd8	PSMD8	ortholog_one2one	735.174	0.549512	0.340761	1.6126	0.10683	0.96422
ENSDARG00000020467	safb	SAFB	ortholog_one2one	580.992	-0.311531	0.288575	-1.07955	0.280342	0.999841
ENSDARG00000020469	map3k7	MAP3K7	ortholog_one2one	426.745	0.231986	0.219427	1.05724	0.290404	0.999841
ENSDARG00000020473	hddc3	HDDC3	ortholog_one2one	41.7879	0.110049	0.472394	0.232961	0.815792	0.999841
ENSDARG00000020475	znrf1	ZNRF1	ortholog_one2one	888.718	0.00436413	0.263409	0.0165679	0.986781	0.999841
ENSDARG00000020482	nono	NONO	ortholog_one2one	73.4028	0.420641	0.392074	1.07286	0.283334	0.999841
ENSDARG00000020494	znf330	ZNF330	ortholog_one2one	218.995	0.572216	0.299095	1.91316	0.055728	0.814625
ENSDARG00000020497	rab7a	RAB7A	ortholog_one2one	139.912	0.60823	0.43784	1.38916	0.164785	0.999841
ENSDARG00000020509	srd5a1	SRD5A1	ortholog_one2one	18.9422	-0.777273	0.678397	-1.14575	0.251898	0.999841
ENSDARG00000020521	exoc6	EXOC6	ortholog_one2one	161.155	0.303681	0.285712	1.06289	0.287832	0.999841
ENSDARG00000020527	nup62l	NUP62	ortholog_one2one	55.2591	-0.182016	0.448625	-0.405721	0.684948	0.999841
ENSDARG00000020529	hacl1	HACL1	ortholog_one2one	39.9933	-0.0550047	0.473477	-0.116172	0.907516	0.999841
ENSDARG00000020541	ism1	ISM1	ortholog_one2one	42.4962	1.18763	0.69002	1.72115	0.0852237	0.924513
ENSDARG00000020595	gnl3l	GNL3L	ortholog_one2one	172.683	-0.0616673	0.292333	-0.210949	0.832927	0.999841
ENSDARG00000020596	miga1	MIGA1	ortholog_one2one	473.307	0.415879	0.24556	1.6936	0.0903419	0.939162
ENSDARG00000020607	emc3	EMC3	ortholog_one2one	196.336	0.0721997	0.303161	0.238156	0.81176	0.999841
ENSDARG00000020611	C18H19orf47	C19orf47	ortholog_one2one	39.7038	0.013272	0.599181	0.0221502	0.982328	0.999841
ENSDARG00000020621	ap1b1	AP1B1	ortholog_one2one	287.636	0.337451	0.303149	1.11315	0.265643	0.999841
ENSDARG00000020625	jak1	JAK1	ortholog_one2one	293.128	0.213342	0.310891	0.686227	0.49257	0.999841
ENSDARG00000020642	gtdc1	GTDC1	ortholog_one2one	5.19398	-0.416115	1.39005	-0.299353	0.764671	0.999841
ENSDARG00000020655	INSM2	INSM2	ortholog_one2one	0.202156	0	4.562	0	1	NA
ENSDARG00000020676	dpp3	DPP3	ortholog_one2one	60.6635	-0.176821	0.556694	-0.317627	0.750768	0.999841
ENSDARG00000020679	clpp	CLPP	ortholog_one2one	304.07	0.266787	0.3719	0.717364	0.473149	0.999841
ENSDARG00000020693	sesn1	SESN1	ortholog_one2one	3274.46	-0.0472022	0.411484	-0.114712	0.908673	0.999841
ENSDARG00000020699	slc9a8	SLC9A8	ortholog_one2one	53.2365	0.105396	0.402909	0.261587	0.79364	0.999841
ENSDARG00000020730	smpd4	SMPD4	ortholog_one2one	49.2337	-0.119739	0.392689	-0.304922	0.760426	0.999841
ENSDARG00000020744	bdkrb1	BDKRB1	ortholog_one2one	0.192624	0.859983	4.562	0.18851	0.850477	NA
ENSDARG00000020749	caprin2	CAPRIN2	ortholog_one2one	15.5593	-3.37851	0.717373	-4.70955	2.48e-06	0.000672023
ENSDARG00000020758	tmem178	TMEM178A	ortholog_one2one	2.74196	5.19096	2.43209	2.13436	0.032813	NA
ENSDARG00000020761	arrdc2	ARRDC2	ortholog_one2one	645.069	0.900442	0.418609	2.15103	0.0314737	0.665421
ENSDARG00000020771	tnr	TNR	ortholog_one2one	16.4354	0.353548	0.711126	0.497167	0.619072	0.999841
ENSDARG00000020777	cep85l	CEP85L	ortholog_one2one	393.811	0.117455	0.40406	0.290687	0.77129	0.999841
ENSDARG00000020820	srp68	SRP68	ortholog_one2one	337.337	-0.0453886	0.282702	-0.160553	0.872445	0.999841
ENSDARG00000020822	ift22	IFT22	ortholog_one2one	5.42611	1.08709	1.09462	0.993116	0.320653	0.999841
ENSDARG00000020840	mcrs1	MCRS1	ortholog_one2one	225.338	-0.0394059	0.273661	-0.143995	0.885504	0.999841
ENSDARG00000020845	tns1b	TNS1	ortholog_one2one	336.987	-0.41623	0.417501	-0.996956	0.318786	0.999841
ENSDARG00000020853	galr2a	GALR2	ortholog_one2one	0	NA	NA	NA	NA	NA
ENSDARG00000020890	tmod4	TMOD4	ortholog_one2one	8948.15	-0.158075	0.288249	-0.548398	0.583419	0.999841
ENSDARG00000020895	bag1	BAG1	ortholog_one2one	149.928	-0.00348905	0.340445	-0.0102485	0.991823	0.999841
ENSDARG00000020898	cyb5r4	CYB5R4	ortholog_one2one	54.8231	0.186355	0.385468	0.48345	0.628776	0.999841
ENSDARG00000020913	ddx56	DDX56	ortholog_one2one	79.1528	-0.149235	0.369971	-0.403369	0.686677	0.999841
ENSDARG00000020926	creb3l3l	CREB3	ortholog_one2one	53.9092	0.803733	0.400507	2.00679	0.0447725	0.755193
ENSDARG00000020952	si:ch211-214j8.1	NAALADL1	ortholog_one2one	0.586351	-0.757067	3.30388	-0.229145	0.818756	NA
ENSDARG00000020956	pck2	PCK2	ortholog_one2one	3.29744	-1.15488	1.30036	-0.888128	0.374472	0.999841
ENSDARG00000020957	pth1r	PTH1R	ortholog_one2one	0.925889	-0.555106	3.60202	-0.154109	0.877523	NA
ENSDARG00000020960	hgs	HGS	ortholog_one2one	123.444	-0.119859	0.343926	-0.348502	0.727463	0.999841
ENSDARG00000020976	ubald1b	UBALD1	ortholog_one2one	232.714	1.03368	0.35108	2.94428	0.00323709	0.194135
ENSDARG00000020979	ripor3	RIPOR3	ortholog_one2one	30.4406	-0.215087	0.547247	-0.393033	0.694295	0.999841
ENSDARG00000020984	slc16a10	SLC16A10	ortholog_one2one	148.675	0.471466	0.403898	1.16729	0.243093	0.999841
ENSDARG00000021004	c5	C5	ortholog_one2one	0.34081	0.859961	4.562	0.188505	0.850481	NA
ENSDARG00000021022	ift57	IFT57	ortholog_one2one	16.2429	-0.419417	0.683595	-0.613545	0.539516	0.999841
ENSDARG00000021032	foxd3	FOXD3	ortholog_one2one	290.576	-0.0325173	0.420035	-0.0774157	0.938293	0.999841
ENSDARG00000021033	herpud2	HERPUD2	ortholog_one2one	101.34	0.170099	0.390975	0.435063	0.663517	0.999841
ENSDARG00000021046	rhbdd1	RHBDD1	ortholog_one2one	28.4238	-0.238439	0.515314	-0.462707	0.643574	0.999841
ENSDARG00000021048	clptm1l	CLPTM1L	ortholog_one2one	45.6018	-0.423778	0.499259	-0.848814	0.395985	0.999841
ENSDARG00000021059	alas1	ALAS1	ortholog_one2one	869.283	0.419255	0.37733	1.11111	0.266521	0.999841
ENSDARG00000021082	sec31a	SEC31A	ortholog_one2one	20.9706	0.0782377	0.536125	0.145932	0.883975	0.999841
ENSDARG00000021086	znf367	ZNF367	ortholog_one2one	1.99337	0.408866	1.69193	0.241657	0.809046	NA
ENSDARG00000021097	nelfcd	NELFCD	ortholog_one2one	60.1656	0.0850852	0.356444	0.238706	0.811334	0.999841
ENSDARG00000021107	sf3a2	SF3A2	ortholog_one2one	84.6314	0.736089	0.457399	1.6093	0.107552	0.964232
ENSDARG00000021112	c1d	C1D	ortholog_one2one	34.8672	0.0403025	0.47836	0.0842514	0.932857	0.999841
ENSDARG00000021115	spata6	SPATA6	ortholog_one2one	13.6235	-0.349089	0.680946	-0.512653	0.608194	0.999841
ENSDARG00000021120	ndc1	NDC1	ortholog_one2one	127.523	-0.134847	0.400834	-0.336417	0.736556	0.999841
ENSDARG00000021124	cfl1	CFL1	ortholog_one2one	805.474	0.547483	0.392112	1.39624	0.162641	0.999841
ENSDARG00000021137	adgrv1	ADGRV1	ortholog_one2one	11.608	-0.429178	1.00266	-0.428041	0.668622	0.999841
ENSDARG00000021141	plekhf2	PLEKHF2	ortholog_one2one	68.7963	-0.0860587	0.389116	-0.221165	0.824964	0.999841
ENSDARG00000021143	rtn1b	RTN1	ortholog_one2one	48.0111	0.253639	0.595223	0.426124	0.670017	0.999841
ENSDARG00000021147	nipal3	NIPAL3	ortholog_one2one	38.0247	-0.126078	0.483877	-0.260557	0.794434	0.999841
ENSDARG00000021154	zgc:92040	PRODH2	ortholog_one2one	0.628245	0	3.75631	0	1	NA
ENSDARG00000021163	thrb	THRB	ortholog_one2one	312.887	-0.531887	0.415807	-1.27917	0.200838	0.999841
ENSDARG00000021201	noto	NOTO	ortholog_one2one	0	NA	NA	NA	NA	NA
ENSDARG00000021208	serpind1	SERPIND1	ortholog_one2one	0.764285	-1.44339	3.97953	-0.362704	0.716826	NA
ENSDARG00000021220	hmgcl	HMGCL	ortholog_one2one	384.642	0.0677172	0.307795	0.220007	0.825865	0.999841
ENSDARG00000021225	prkci	PRKCI	ortholog_one2one	134.777	0.500439	0.268595	1.86318	0.0624376	0.834727
ENSDARG00000021233	pgls	PGLS	ortholog_one2one	29.1736	-0.860291	0.615948	-1.39669	0.162506	0.999841
ENSDARG00000021239	apaf1	APAF1	ortholog_one2one	102.182	0.12419	0.352175	0.352638	0.72436	0.999841
ENSDARG00000021242	mvp	MVP	ortholog_one2one	185.918	1.03137	0.350452	2.94297	0.00325079	0.194157
ENSDARG00000021250	slc25a48	SLC25A48	ortholog_one2one	38.1097	-0.382903	0.579182	-0.661109	0.508542	0.999841
ENSDARG00000021252	cct6a	CCT6B	ortholog_one2one	2527.74	0.278062	0.201705	1.37856	0.168032	0.999841
ENSDARG00000021257	eif3d	EIF3D	ortholog_one2one	2124.13	0.31833	0.249453	1.27611	0.201915	0.999841
ENSDARG00000021265	mybpc2b	MYBPC2	ortholog_one2one	36548.6	-0.395308	0.503473	-0.785162	0.432358	0.999841
ENSDARG00000021305	slc30a2	SLC30A2	ortholog_one2one	0	NA	NA	NA	NA	NA
ENSDARG00000021324	nsun4	NSUN4	ortholog_one2one	16.8628	-0.410946	0.647054	-0.635103	0.525361	0.999841
ENSDARG00000021343	wsb1	WSB1	ortholog_one2one	1517.33	-0.163429	0.252924	-0.64616	0.518176	0.999841
ENSDARG00000021346	pdhb	PDHB	ortholog_one2one	5122.34	0.236178	0.292182	0.808323	0.418905	0.999841
ENSDARG00000021369	mc3r	MC3R	ortholog_one2one	0	NA	NA	NA	NA	NA
ENSDARG00000021370	actr6	ACTR6	ortholog_one2one	61.2569	0.234961	0.43045	0.545849	0.58517	0.999841
ENSDARG00000021399	yipf2	YIPF2	ortholog_one2one	118.825	0.271722	0.300281	0.904895	0.365521	0.999841
ENSDARG00000021402	mcm3ap	MCM3AP	ortholog_one2one	136.141	-0.0483849	0.384355	-0.125886	0.899822	0.999841
ENSDARG00000021405	chd3	CHD3	ortholog_one2one	327.662	0.0128823	0.298389	0.0431729	0.965564	0.999841
ENSDARG00000021408	poglut3	POGLUT3	ortholog_one2one	6.3345	0.428937	1.03749	0.413438	0.679286	0.999841
ENSDARG00000021433	asmtl	ASMTL	ortholog_one2one	36.8269	0.0891336	0.505063	0.17648	0.859917	0.999841
ENSDARG00000021439	ncoa4	NCOA4	ortholog_one2one	1118.4	0.450364	0.273555	1.64634	0.0996946	0.956155
ENSDARG00000021442	cdh11	CDH11	ortholog_one2one	208.179	0.335868	0.4407	0.762122	0.445987	0.999841
ENSDARG00000021455	strbp	STRBP	ortholog_one2one	108.584	-0.516126	0.479596	-1.07617	0.281851	0.999841
ENSDARG00000021462	daw1	DAW1	ortholog_one2one	1.22924	-2.25255	2.58905	-0.87003	0.384284	NA
ENSDARG00000021466	ireb2	IREB2	ortholog_one2one	99.6699	0.0196514	0.439091	0.0447547	0.964303	0.999841
ENSDARG00000021494	hnf4a	HNF4A	ortholog_one2one	0.242827	-2.64032	4.43922	-0.594772	0.551996	NA
ENSDARG00000021509	tab2	TAB2	ortholog_one2one	349.045	0.273338	0.379252	0.720729	0.471076	0.999841
ENSDARG00000021547	vrk2	VRK2	ortholog_one2one	38.3256	-0.250505	0.671209	-0.373215	0.708988	0.999841
ENSDARG00000021550	rad23b	RAD23B	ortholog_one2one	779.744	0.19073	0.275411	0.692528	0.488606	0.999841
ENSDARG00000021555	prkn	PRKN	ortholog_one2one	75.4823	0.0575427	0.398744	0.14431	0.885256	0.999841
ENSDARG00000021557	wdr45b	WDR45B	ortholog_one2one	441.867	0.254313	0.32587	0.780413	0.435148	0.999841
ENSDARG00000021566	OTOP1	OTOP1	ortholog_one2one	2.32781	0.12994	1.64186	0.0791422	0.93692	NA
ENSDARG00000021569	gdap2	GDAP2	ortholog_one2one	44.922	0.451979	0.513243	0.880634	0.378516	0.999841
ENSDARG00000021572	cgas	CGAS	ortholog_one2one	1.89719	0.343677	1.77967	0.193113	0.846871	NA
ENSDARG00000021579	orc5	ORC5	ortholog_one2one	8.0276	-0.179819	0.888902	-0.202293	0.839687	0.999841
ENSDARG00000021584	cntn5	CNTN5	ortholog_one2one	4.07023	1.35234	1.85838	0.727699	0.466798	0.999841
ENSDARG00000021595	lhfpl3	LHFPL3	ortholog_one2one	5.61263	1.12688	1.06137	1.06172	0.288362	0.999841
ENSDARG00000021607	negr1	NEGR1	ortholog_one2one	6.90008	-0.766074	1.16947	-0.655059	0.51243	0.999841
ENSDARG00000021611	si:dkey-151g10.3	WNK3	ortholog_one2one	12.2546	0.0591162	0.805452	0.073395	0.941492	0.999841
ENSDARG00000021677	phf11	PHF11	ortholog_one2one	13.2022	-0.855679	0.913255	-0.936955	0.348782	0.999841
ENSDARG00000021681	asrgl1	ASRGL1	ortholog_one2one	27.7539	-0.211995	0.593659	-0.357098	0.721018	0.999841
ENSDARG00000021697	morn3	MORN3	ortholog_one2one	0.192624	0.859983	4.562	0.18851	0.850477	NA
ENSDARG00000021753	ccdc25	CCDC25	ortholog_one2one	192.216	0.0504123	0.339266	0.148592	0.881875	0.999841
ENSDARG00000021789	myoc	MYOC	ortholog_one2one	2091.35	0.0130744	0.295597	0.0442304	0.964721	0.999841
ENSDARG00000021794	hmmr	HMMR	ortholog_one2one	4.22672	-3.8855	1.67695	-2.31701	0.0205034	0.551455
ENSDARG00000021806	zfp36l2	ZFP36L2	ortholog_one2one	474.363	0.214759	0.420916	0.510219	0.609898	0.999841
ENSDARG00000021808	nmt2	NMT2	ortholog_one2one	63.3605	0.197122	0.38205	0.51596	0.605882	0.999841
ENSDARG00000021812	cherp	CHERP	ortholog_one2one	185.55	-0.0608014	0.388965	-0.156316	0.875784	0.999841
ENSDARG00000021827	katna1	KATNA1	ortholog_one2one	50.4085	0.528513	0.423176	1.24892	0.211694	0.999841
ENSDARG00000021838	rps23	RPS23	ortholog_one2one	4173.59	0.155869	0.198583	0.784905	0.432509	0.999841
ENSDARG00000021846	hid1a	HID1	ortholog_one2one	2.57149	-0.247233	1.47863	-0.167204	0.867209	NA
ENSDARG00000021853	ntpcr	NTPCR	ortholog_one2one	64.5092	-0.360286	0.374868	-0.961102	0.336501	0.999841
ENSDARG00000021855	arnt	ARNT	ortholog_one2one	38.088	-0.0195646	0.60508	-0.0323339	0.974206	0.999841
ENSDARG00000021864	rplp1	RPLP1	ortholog_one2one	6630.99	0.0653902	0.290749	0.224903	0.822055	0.999841
ENSDARG00000021866	upk1a	UPK1A	ortholog_one2one	6.61054	0.859984	2.45018	0.350987	0.725598	0.999841
ENSDARG00000021869	rcan2	RCAN2	ortholog_one2one	29.2527	0.561944	0.636292	0.883155	0.377153	0.999841
ENSDARG00000021885	cacul1	CACUL1	ortholog_one2one	2.57248	0.947478	1.60883	0.588922	0.555914	NA
ENSDARG00000021889	gja3	GJA3	ortholog_one2one	0	NA	NA	NA	NA	NA
ENSDARG00000021891	zbtb7b	ZBTB7B	ortholog_one2one	6.20064	0.136137	1.45815	0.0933626	0.925615	0.999841
ENSDARG00000021895	disc1	DISC1	ortholog_one2one	28.2381	-1.78599	0.758832	-2.3536	0.0185925	0.515909
ENSDARG00000021899	b4galt7	B4GALT7	ortholog_one2one	45.1085	-0.190897	0.42813	-0.445886	0.655679	0.999841
ENSDARG00000021905	derl1	DERL1	ortholog_one2one	366.333	0.133313	0.287933	0.463	0.643364	0.999841
ENSDARG00000021909	VSTM2A	VSTM2A	ortholog_one2one	0.2786	0	4.562	0	1	NA
ENSDARG00000021913	ak9	AK9	ortholog_one2one	0.64033	-0.725932	3.66849	-0.197883	0.843137	NA
ENSDARG00000021916	vax1	VAX1	ortholog_one2one	0.0952491	0	4.562	0	1	NA
ENSDARG00000021945	ddx23	DDX23	ortholog_one2one	105.558	0.312724	0.328012	0.953393	0.340391	0.999841
ENSDARG00000021973	st13	ST13	ortholog_one2one	656.495	0.157641	0.269869	0.584138	0.559127	0.999841
ENSDARG00000021974	sfr1	SFR1	ortholog_one2one	5.54081	-0.961859	1.23894	-0.776357	0.437538	0.999841
ENSDARG00000021975	ginm1	GINM1	ortholog_one2one	314.635	0.323645	0.217593	1.48739	0.136913	0.999841
ENSDARG00000021982	sh3bp2	SH3BP2	ortholog_one2one	12.243	-0.885415	0.89518	-0.989091	0.322618	0.999841
ENSDARG00000021984	ndufa2	NDUFA2	ortholog_one2one	857.328	0.223596	0.238682	0.936793	0.348865	0.999841
ENSDARG00000021985	ercc2	ERCC2	ortholog_one2one	87.041	-0.167116	0.359327	-0.465082	0.641873	0.999841
ENSDARG00000021991	erlin1	ERLIN1	ortholog_one2one	640.953	0.0582877	0.217046	0.26855	0.788276	0.999841
ENSDARG00000022007	zgc:66426	SPEF1	ortholog_one2one	0.880513	-1.76412	3.30993	-0.532976	0.59405	NA
ENSDARG00000022020	focad	FOCAD	ortholog_one2one	16.1826	-0.0727826	0.623405	-0.11675	0.907058	0.999841
ENSDARG00000022101	obscnb	OBSCN	ortholog_one2one	2269	-0.511805	0.483017	-1.0596	0.289326	0.999841
ENSDARG00000022139	ocstamp	OCSTAMP	ortholog_one2one	0.0856381	0	4.562	0	1	NA
ENSDARG00000022160	ttc23	TTC23	ortholog_one2one	23.4582	-0.568221	0.656598	-0.865402	0.386818	0.999841
ENSDARG00000022176	IGLON5	IGLON5	ortholog_one2one	2.96634	0.0501182	1.56109	0.0321046	0.974389	0.999841
ENSDARG00000022177	ddx59	DDX59	ortholog_one2one	17.8203	-0.27557	0.713701	-0.386114	0.699412	0.999841
ENSDARG00000022187	usp6nl	USP6NL	ortholog_one2one	39.2256	-0.0470951	0.482003	-0.0977072	0.922165	0.999841
ENSDARG00000022203	gtf2ird1	GTF2IRD1	ortholog_one2one	34.7045	0.194591	0.480209	0.405222	0.685314	0.999841
ENSDARG00000022218	uck1	UCK1	ortholog_one2one	50.0318	0.310042	0.431115	0.719161	0.472041	0.999841
ENSDARG00000022261	pdzk1	PDZK1	ortholog_one2one	10.8593	-6.89664	4.33383	-1.59135	0.111531	0.973892
ENSDARG00000022315	atp6v1g1	ATP6V1G1	ortholog_one2one	95.8842	-0.299712	0.326558	-0.917792	0.358728	0.999841
ENSDARG00000022340	ufc1	UFC1	ortholog_one2one	115.276	-0.114135	0.389366	-0.293131	0.769422	0.999841
ENSDARG00000022350	nek1	NEK1	ortholog_one2one	34.2549	0.072352	0.471777	0.153361	0.878114	0.999841
ENSDARG00000022399	ntmt1	NTMT1	ortholog_one2one	286.041	0.424237	0.358713	1.18266	0.236943	0.999841
ENSDARG00000022410	rrp12	RRP12	ortholog_one2one	696.374	0.254626	0.239596	1.06273	0.287904	0.999841
ENSDARG00000022418	faf1	FAF1	ortholog_one2one	256.026	0.346995	0.304862	1.1382	0.255035	0.999841
ENSDARG00000022503	pkd2l1	PKD2L1	ortholog_one2one	9.70683	1.32978	1.03271	1.28766	0.197864	0.999841
ENSDARG00000022509	cox4i2	COX4I2	ortholog_one2one	163.342	-0.335659	0.293597	-1.14326	0.252929	0.999841
ENSDARG00000022564		C11orf58	ortholog_one2one	39.3041	-0.732104	0.466056	-1.57085	0.116218	0.981127
ENSDARG00000022569	nkx6.1	NKX6-1	ortholog_one2one	0.0764449	0	4.562	0	1	NA
ENSDARG00000022599	dnpep	DNPEP	ortholog_one2one	230.947	-0.0518507	0.331902	-0.156223	0.875857	0.999841
ENSDARG00000022648	otud3	OTUD3	ortholog_one2one	73.6666	0.358261	0.434758	0.824047	0.409913	0.999841
ENSDARG00000022652	psmf1	PSMF1	ortholog_one2one	135.548	0.126029	0.335743	0.375372	0.707384	0.999841
ENSDARG00000022659	snx4	SNX4	ortholog_one2one	185.331	0.0832212	0.263991	0.315243	0.752578	0.999841
ENSDARG00000022660	armc2	ARMC2	ortholog_one2one	22.1163	0.964422	0.594042	1.62349	0.104484	0.96422
ENSDARG00000022690	chic2	CHIC2	ortholog_one2one	183.148	0.254264	0.316082	0.804423	0.421153	0.999841
ENSDARG00000022712	stat3	STAT3	ortholog_one2one	293.991	0.897863	0.351198	2.55657	0.0105709	0.390741
ENSDARG00000022718	casp8ap2	CASP8AP2	ortholog_one2one	49.6625	-0.264343	0.425172	-0.621732	0.534118	0.999841
ENSDARG00000022730	aasdh	AASDH	ortholog_one2one	17.4816	-0.922739	0.655219	-1.40829	0.159045	0.999841
ENSDARG00000022763	hpcal1	HPCAL1	ortholog_one2one	31.4914	-0.148283	0.56241	-0.263656	0.792045	0.999841
ENSDARG00000022772	OSBP2	OSBP2	ortholog_one2one	181.927	-0.138234	0.362367	-0.381476	0.70285	0.999841
ENSDARG00000022788	cops7a	COPS7A	ortholog_one2one	174.334	0.286924	0.275248	1.04242	0.297216	0.999841
ENSDARG00000022813	dnd1	DND1	ortholog_one2one	1.74519	-5.09931	2.60096	-1.96055	0.0499315	NA
ENSDARG00000022845	lias	LIAS	ortholog_one2one	187.027	0.374763	0.275866	1.3585	0.174306	0.999841
ENSDARG00000022853	eogt	EOGT	ortholog_one2one	7.63273	-0.58351	0.956019	-0.610354	0.541628	0.999841
ENSDARG00000022918	tbcc	TBCC	ortholog_one2one	55.9096	0.473672	0.399434	1.18586	0.235679	0.999841
ENSDARG00000022939	ino80e	INO80E	ortholog_one2one	34.8967	-0.348588	0.448859	-0.776611	0.437389	0.999841
ENSDARG00000022944	ecd	ECD	ortholog_one2one	24.9859	-0.652096	0.590199	-1.10488	0.269213	0.999841
ENSDARG00000022951	pth2	PTH2	ortholog_one2one	0	NA	NA	NA	NA	NA
ENSDARG00000022968	fxr1	FXR1	ortholog_one2one	3513.45	-0.0368611	0.328639	-0.112163	0.910694	0.999841
ENSDARG00000022971	epha6	EPHA6	ortholog_one2one	3.73443	3.12545	1.84707	1.69211	0.0906247	0.939162
ENSDARG00000022974	wdr13	WDR13	ortholog_one2one	239.962	0.272925	0.270681	1.00829	0.313316	0.999841
ENSDARG00000022983	ccdc28a	CCDC28A	ortholog_one2one	16.0571	0.0648798	0.655704	0.0989468	0.921181	0.999841
[truncated: 7,413 more rows]
