# Supplementary material for: Transcriptome Profiling Reveals Enhanced Mitochondrial Activity as a Cold Adaptive Strategy to Hypothermia in Zebrafish Muscle
Source: Cells. 2023 May 11;12(10):1366. doi: 10.3390/cells12101366 (PMC10216211; doi:10.3390/cells12101366)
Supplement: Supplementary file 1 [file cells-12-01366-s001.zip › Table_S5_ORA_Radiation_vs_control_zeb_muscle.xlsx]

## Sheet: Radiation_GO_upregulated
Supplementary Table S5: ORA of DEGs in radiation vs control group
Category	ID	Name	Source	p-value	q-value Bonferroni	q-value FDR B&H	q-value FDR B&Y	Hit Count in Query List	Hit Count in Genome	Hit in Query List
GO: Molecular Function	GO:0016875	ligase activity, forming carbon-oxygen bonds		0.0001623	0.03489	0.01745	0.1038	3	43	SARS1,QARS1,YARS1
GO: Molecular Function	GO:0004812	aminoacyl-tRNA ligase activity		0.0001623	0.03489	0.01745	0.1038	3	43	SARS1,QARS1,YARS1
GO: Molecular Function	GO:0001228	DNA-binding transcription activator activity, RNA polymerase II-specific		0.0004186	0.09001	0.02348	0.1397	7	560	CEBPD,MYOD1,KLF9,IRF1,ATF3,MEF2D,STAT3
GO: Molecular Function	GO:0001216	DNA-binding transcription activator activity		0.0004369	0.09393	0.02348	0.1397	7	564	CEBPD,MYOD1,KLF9,IRF1,ATF3,MEF2D,STAT3
GO: Molecular Function	GO:0140297	DNA-binding transcription factor binding		0.0008381	0.1802	0.03604	0.2144	6	454	NOC2L,MYOD1,XBP1,CREM,MEF2D,STAT3
GO: Molecular Function	GO:0000978	RNA polymerase II cis-regulatory region sequence-specific DNA binding		0.001042	0.224	0.03619	0.2153	10	1292	CEBPD,SARS1,MYOD1,KLF9,XBP1,IRF1,ATF3,CREM,MEF2D,STAT3
GO: Molecular Function	GO:0000987	cis-regulatory region sequence-specific DNA binding		0.001178	0.2533	0.03619	0.2153	10	1313	CEBPD,SARS1,MYOD1,KLF9,XBP1,IRF1,ATF3,CREM,MEF2D,STAT3
GO: Biological Process	GO:0032870	cellular response to hormone stimulus		3.101e-05	0.06246	0.01752	0.1434	10	891	ADAMTS1,MYOD1,KLF9,HPX,XBP1,LBH,IRF1,FBXO32,MGARP,STAT3
GO: Biological Process	GO:0045892	negative regulation of transcription, DNA-templated		3.34e-05	0.06728	0.01752	0.1434	13	1538	CEBPD,SARS1,NOC2L,CXXC5,XBP1,LBH,IRF1,ATF3,XPO1,QARS1,CREM,MOSPD1,STAT3
GO: Biological Process	GO:1903507	negative regulation of nucleic acid-templated transcription		3.386e-05	0.0682	0.01752	0.1434	13	1540	CEBPD,SARS1,NOC2L,CXXC5,XBP1,LBH,IRF1,ATF3,XPO1,QARS1,CREM,MOSPD1,STAT3
GO: Biological Process	GO:1902679	negative regulation of RNA biosynthetic process		3.48e-05	0.07008	0.01752	0.1434	13	1544	CEBPD,SARS1,NOC2L,CXXC5,XBP1,LBH,IRF1,ATF3,XPO1,QARS1,CREM,MOSPD1,STAT3
GO: Biological Process	GO:0035914	skeletal muscle cell differentiation		4.727e-05	0.0952	0.01904	0.1559	4	86	CYP26B1,MYOD1,ATF3,MEF2D
GO: Biological Process	GO:0051253	negative regulation of RNA metabolic process		7.85e-05	0.1581	0.0251	0.2054	13	1670	CEBPD,SARS1,NOC2L,CXXC5,XBP1,LBH,IRF1,ATF3,XPO1,QARS1,CREM,MOSPD1,STAT3
GO: Biological Process	GO:0030522	intracellular receptor signaling pathway		0.0001342	0.2702	0.0251	0.2054	6	342	CYP26B1,KLF9,TIFA,LBH,CREM,STAT3
GO: Biological Process	GO:0033993	response to lipid		0.000136	0.2739	0.0251	0.2054	12	1517	SELP,CYP26B1,ADAMTS1,MYOD1,KLF9,MAPKAPK3,XBP1,LBH,IRF1,FBXO32,MGARP,STAT3
GO: Biological Process	GO:0030241	skeletal muscle myosin thick filament assembly		0.0001466	0.2952	0.0251	0.2054	2	8	TCAP,MEF2D
GO: Biological Process	GO:0045934	negative regulation of nucleobase-containing compound metabolic process		0.0001544	0.3109	0.0251	0.2054	13	1785	CEBPD,SARS1,NOC2L,CXXC5,XBP1,LBH,IRF1,ATF3,XPO1,QARS1,CREM,MOSPD1,STAT3
GO: Biological Process	GO:0006418	tRNA aminoacylation for protein translation		0.0001663	0.335	0.0251	0.2054	3	46	SARS1,QARS1,YARS1
GO: Biological Process	GO:0071688	striated muscle myosin thick filament assembly		0.0001882	0.3789	0.0251	0.2054	2	9	TCAP,MEF2D
GO: Biological Process	GO:0043039	tRNA aminoacylation		0.0002009	0.4046	0.0251	0.2054	3	49	SARS1,QARS1,YARS1
GO: Biological Process	GO:0071396	cellular response to lipid		0.0002046	0.412	0.0251	0.2054	9	905	CYP26B1,ADAMTS1,MYOD1,KLF9,XBP1,LBH,IRF1,FBXO32,MGARP
GO: Biological Process	GO:0043038	amino acid activation		0.0002134	0.4297	0.0251	0.2054	3	50	SARS1,QARS1,YARS1
GO: Biological Process	GO:2000113	negative regulation of cellular macromolecule biosynthetic process		0.0002136	0.4303	0.0251	0.2054	13	1844	CEBPD,SARS1,NOC2L,CXXC5,XBP1,LBH,IRF1,ATF3,XPO1,QARS1,CREM,MOSPD1,STAT3
GO: Biological Process	GO:0019752	carboxylic acid metabolic process		0.0002252	0.4536	0.0251	0.2054	10	1131	BLMH,NAT8L,CYP26B1,SARS1,SLC2A6,XBP1,QARS1,CREM,YARS1,STAT3
GO: Biological Process	GO:0010558	negative regulation of macromolecule biosynthetic process		0.000234	0.4713	0.0251	0.2054	13	1861	CEBPD,SARS1,NOC2L,CXXC5,XBP1,LBH,IRF1,ATF3,XPO1,QARS1,CREM,MOSPD1,STAT3
GO: Biological Process	GO:0007517	muscle organ development		0.0002432	0.4897	0.0251	0.2054	7	544	CYP26B1,MYOD1,XBP1,ATF3,FBXO32,TCAP,MEF2D
GO: Biological Process	GO:1904707	positive regulation of vascular associated smooth muscle cell proliferation		0.0002538	0.5111	0.0251	0.2054	3	53	ADAMTS1,XBP1,MEF2D
GO: Biological Process	GO:0010830	regulation of myotube differentiation		0.0002683	0.5403	0.0251	0.2054	3	54	CYP26B1,MYOD1,XBP1
GO: Biological Process	GO:0043436	oxoacid metabolic process		0.0002859	0.5759	0.0251	0.2054	10	1165	BLMH,NAT8L,CYP26B1,SARS1,SLC2A6,XBP1,QARS1,CREM,YARS1,STAT3
GO: Biological Process	GO:0031034	myosin filament assembly		0.0002866	0.5772	0.0251	0.2054	2	11	TCAP,MEF2D
GO: Biological Process	GO:0045944	positive regulation of transcription by RNA polymerase II		0.0003036	0.6114	0.02548	0.2085	11	1407	CEBPD,MYOD1,KLF9,XBP1,IRF1,TNIP1,ATF3,CREM,MEF2D,MOSPD1,STAT3
GO: Biological Process	GO:0001709	cell fate determination		0.0003488	0.7024	0.02777	0.2273	3	59	CYP26B1,MYOD1,ATF3
GO: Biological Process	GO:0006082	organic acid metabolic process		0.0003623	0.7296	0.02777	0.2273	10	1200	BLMH,NAT8L,CYP26B1,SARS1,SLC2A6,XBP1,QARS1,CREM,YARS1,STAT3
GO: Biological Process	GO:0031327	negative regulation of cellular biosynthetic process		0.0003723	0.7498	0.02777	0.2273	13	1951	CEBPD,SARS1,NOC2L,CXXC5,XBP1,LBH,IRF1,ATF3,XPO1,QARS1,CREM,MOSPD1,STAT3
GO: Biological Process	GO:0031033	myosin filament organization		0.0004721	0.9508	0.03396	0.278	2	14	TCAP,MEF2D
GO: Biological Process	GO:0071383	cellular response to steroid hormone stimulus		0.0006305	1	0.04379	0.3584	5	299	MYOD1,KLF9,LBH,FBXO32,MGARP
GO: Biological Process	GO:0000122	negative regulation of transcription by RNA polymerase II		0.0006743	1	0.04527	0.3705	9	1065	SARS1,NOC2L,CXXC5,XBP1,ATF3,XPO1,CREM,MOSPD1,STAT3
GO: Biological Process	GO:0071407	cellular response to organic cyclic compound		0.0007946	1	0.0472	0.3863	8	868	ADAMTS1,MYOD1,KLF9,LBH,IRF1,FBXO32,MGARP,STAT3
GO: Biological Process	GO:0045893	positive regulation of transcription, DNA-templated		0.0008057	1	0.0472	0.3863	12	1841	CEBPD,MYOD1,KLF9,XBP1,LBH,IRF1,TNIP1,ATF3,CREM,MEF2D,MOSPD1,STAT3
GO: Biological Process	GO:1903508	positive regulation of nucleic acid-templated transcription		0.0008057	1	0.0472	0.3863	12	1841	CEBPD,MYOD1,KLF9,XBP1,LBH,IRF1,TNIP1,ATF3,CREM,MEF2D,MOSPD1,STAT3
GO: Biological Process	GO:1902680	positive regulation of RNA biosynthetic process		0.0008096	1	0.0472	0.3863	12	1842	CEBPD,MYOD1,KLF9,XBP1,LBH,IRF1,TNIP1,ATF3,CREM,MEF2D,MOSPD1,STAT3
GO: Biological Process	GO:0007249	I-kappaB kinase/NF-kappaB signaling		0.0008203	1	0.0472	0.3863	5	317	TIFA,CXXC5,NDFIP2,IRF1,TNIP1
GO: Biological Process	GO:0007512	adult heart development		0.0008806	1	0.04926	0.4032	2	19	TCAP,MEF2D
Pathway	1269710	Cytosolic tRNA aminoacylation	BioSystems: REACTOME	6.463e-05	0.02514	0.025	0.1636	3	26	SARS1,QARS1,YARS1
Pathway	M22012	Regulation of Spermatogenesis by CREM	MSigDB C2 BIOCARTA (v7.5.1)	0.0001345	0.05233	0.025	0.1636	2	6	XPO1,CREM
Pathway	M14691	Aminoacyl-tRNA biosynthesis	MSigDB C2 BIOCARTA (v7.5.1)	0.0002567	0.09988	0.025	0.1636	3	41	SARS1,QARS1,YARS1
Pathway	137932	IL6-mediated signaling events	BioSystems: Pathway Interaction Database	0.000296	0.1151	0.025	0.1636	3	43	CEBPD,IRF1,STAT3
Pathway	1269709	tRNA Aminoacylation	BioSystems: REACTOME	0.0003389	0.1318	0.025	0.1636	3	45	SARS1,QARS1,YARS1
Pathway	M183	IL6-mediated signaling events	MSigDB C2 BIOCARTA (v7.5.1)	0.0003857	0.15	0.025	0.1636	3	47	CEBPD,IRF1,STAT3

## Sheet: Radiation_GO_downregulated
Supplementary Table S5: ORA of DEGs in radiation vs control group
Category	ID	Name	Source	p-value	q-value Bonferroni	q-value FDR B&H	q-value FDR B&Y	Hit Count in Query List	Hit Count in Genome	Hit in Query List
GO: Molecular Function	GO:0016538	cyclin-dependent protein serine/threonine kinase regulator activity		5.433e-06	0.002336	0.002336	0.01552	5	51	CCNP,CCNA2,CCNB1,CCNB2,CCNA1
GO: Molecular Function	GO:0004672	protein kinase activity		0.0001719	0.07393	0.03696	0.2455	13	802	ERBB2,TRIO,CCNP,HIPK2,CCNA2,CCNB1,AURKA,NEK2,CCNB2,TPX2,CCNA1,PRKDC,MAP2K6
GO: Molecular Function	GO:0030234	enzyme regulator activity		0.0003196	0.1374	0.0376	0.2497	17	1342	DAB2IP,DOCK3,TRIO,SIPA1L3,CCNP,RABGAP1,NLRC4,CCNA2,CCNB1,TBC1D4,SPINT2,CCNB2,TPX2,CCNA1,RACGAP1,CDC20,PIF1
GO: Molecular Function	GO:0008266	poly(U) RNA binding		0.0005359	0.2304	0.0376	0.2497	3	32	PATL2,RBMS3,PABPC1L
GO: Molecular Function	GO:0016773	phosphotransferase activity, alcohol group as acceptor		0.0006458	0.2777	0.0376	0.2497	13	921	ERBB2,TRIO,CCNP,HIPK2,CCNA2,CCNB1,AURKA,NEK2,CCNB2,TPX2,CCNA1,PRKDC,MAP2K6
GO: Molecular Function	GO:0019901	protein kinase binding		0.000659	0.2834	0.0376	0.2497	13	923	DAB2IP,NBEAL1,CCNP,CCNA2,CCNB1,AURKA,SLC22A8,CD226,CCNB2,TPX2,CCNA1,RACGAP1,MAP2K6
GO: Molecular Function	GO:0019887	protein kinase regulator activity		0.0006923	0.2977	0.0376	0.2497	6	213	CCNP,CCNA2,CCNB1,CCNB2,TPX2,CCNA1
GO: Molecular Function	GO:0070717	poly-purine tract binding		0.0006995	0.3008	0.0376	0.2497	3	35	PATL2,RBMS3,PABPC1L
GO: Molecular Function	GO:0008187	poly-pyrimidine tract binding		0.0008244	0.3545	0.03939	0.2616	3	37	PATL2,RBMS3,PABPC1L
GO: Biological Process	GO:0022402	cell cycle process		7.482e-13	2.061e-09	6.203e-10	5.272e-09	34	1786	DAB2IP,RAD51C,EME1,TOPAZ1,UBE2C,DTL,CCNP,NASP,IRF6,CDCA8,GMNN,NPM2,CCNA2,CCNB1,AURKA,RTKN2,NEK2,H1-8,CCNB2,BTC,TPX2,NCAPD2,CCNA1,RACGAP1,CDT1,KDM8,TUBA4B,PRKDC,CKAP2,PRR11,CDC20,MAP2K6,BTG4,MAD2L1
GO: Biological Process	GO:0000280	nuclear division		1.086e-12	2.992e-09	6.203e-10	5.272e-09	30	1389	RAD51C,EME1,TOPAZ1,UBE2C,DTL,CCNP,NASP,CDCA8,GMNN,NPM2,CCNA2,CCNB1,AURKA,RTKN2,NEK2,H1-8,CCNB2,BTC,TPX2,NCAPD2,CCNA1,RACGAP1,CDT1,KDM8,TUBA4B,PRKDC,CKAP2,CDC20,BTG4,MAD2L1
GO: Biological Process	GO:0000278	mitotic cell cycle		1.126e-12	3.102e-09	6.203e-10	5.272e-09	28	1197	RAD51C,EME1,UBE2C,DTL,CCNP,NASP,CDCA8,GMNN,NPM2,CCNA2,CCNB1,AURKA,RTKN2,NEK2,CCNB2,BTC,TPX2,NCAPD2,CCNA1,RACGAP1,CDT1,KDM8,TUBA4B,PRKDC,CKAP2,CDC20,BTG4,MAD2L1
GO: Biological Process	GO:0140014	mitotic nuclear division		1.126e-12	3.102e-09	6.203e-10	5.272e-09	28	1197	RAD51C,EME1,UBE2C,DTL,CCNP,NASP,CDCA8,GMNN,NPM2,CCNA2,CCNB1,AURKA,RTKN2,NEK2,CCNB2,BTC,TPX2,NCAPD2,CCNA1,RACGAP1,CDT1,KDM8,TUBA4B,PRKDC,CKAP2,CDC20,BTG4,MAD2L1
GO: Biological Process	GO:1903047	mitotic cell cycle process		1.126e-12	3.102e-09	6.203e-10	5.272e-09	28	1197	RAD51C,EME1,UBE2C,DTL,CCNP,NASP,CDCA8,GMNN,NPM2,CCNA2,CCNB1,AURKA,RTKN2,NEK2,CCNB2,BTC,TPX2,NCAPD2,CCNA1,RACGAP1,CDT1,KDM8,TUBA4B,PRKDC,CKAP2,CDC20,BTG4,MAD2L1
GO: Biological Process	GO:0048285	organelle fission		2.967e-12	8.174e-09	1.362e-09	1.158e-08	30	1445	RAD51C,EME1,TOPAZ1,UBE2C,DTL,CCNP,NASP,CDCA8,GMNN,NPM2,CCNA2,CCNB1,AURKA,RTKN2,NEK2,H1-8,CCNB2,BTC,TPX2,NCAPD2,CCNA1,RACGAP1,CDT1,KDM8,TUBA4B,PRKDC,CKAP2,CDC20,BTG4,MAD2L1
GO: Biological Process	GO:0044770	cell cycle phase transition		1.488e-10	4.099e-07	5.856e-08	4.977e-07	20	714	RAD51C,TOPAZ1,UBE2C,DTL,CCNP,NASP,GMNN,NPM2,CCNA2,CCNB1,AURKA,NEK2,CCNB2,TPX2,CCNA1,CDT1,KDM8,PRKDC,CDC20,MAD2L1
GO: Biological Process	GO:0044772	mitotic cell cycle phase transition		3.206e-10	8.833e-07	1.037e-07	8.816e-07	19	664	RAD51C,UBE2C,DTL,CCNP,NASP,GMNN,NPM2,CCNA2,CCNB1,AURKA,NEK2,CCNB2,TPX2,CCNA1,CDT1,KDM8,PRKDC,CDC20,MAD2L1
GO: Biological Process	GO:0051726	regulation of cell cycle		3.389e-10	9.336e-07	1.037e-07	8.816e-07	27	1418	DAB2IP,RAD51C,EME1,TOPAZ1,UBE2C,DTL,CCNP,HIPK2,IRF6,GMNN,NPM2,CCNA2,CCNB1,AURKA,NEK2,CCNB2,BTC,TPX2,CCNA1,RACGAP1,CDT1,PRKDC,PRR11,CDC20,MAP2K6,BTG4,MAD2L1
GO: Biological Process	GO:0051301	cell division		8.311e-10	2.29e-06	2.29e-07	1.946e-06	20	788	TOPAZ1,UBE2C,CDCA8,CCNA2,CCNB1,AURKA,RTKN2,NEK2,HMCN1,CCNB2,BTC,TPX2,NCAPD2,CCNA1,RACGAP1,DCLRE1A,CDT1,CKAP2,CDC20,MAD2L1
GO: Biological Process	GO:0051276	chromosome organization		5.652e-09	1.557e-05	1.416e-06	1.203e-05	25	1389	RAD51C,JADE2,CHAF1A,UBE2C,NASP,CDCA8,NPM2,CCNA2,CCNB1,AURKA,KPNA7,NEK2,H1-8,NCAPD2,RACGAP1,PABPC1L,DCLRE1A,CDT1,KDM8,PRKDC,CDC20,SETD3,MAD2L1,PIF1,DNMT1
GO: Biological Process	GO:0090068	positive regulation of cell cycle process		1.538e-08	4.238e-05	3.532e-06	3.002e-05	13	356	DAB2IP,RAD51C,TOPAZ1,UBE2C,DTL,NPM2,CCNB1,AURKA,BTC,RACGAP1,CDT1,CDC20,MAD2L1
GO: Biological Process	GO:0051321	meiotic cell cycle		5.998e-08	0.0001652	1.102e-05	9.362e-05	12	330	RAD51C,EME1,TOPAZ1,NPM2,CCNB1,AURKA,NEK2,H1-8,CCNB2,NCAPD2,CCNA1,CDC20
GO: Biological Process	GO:0140013	meiotic nuclear division		5.998e-08	0.0001652	1.102e-05	9.362e-05	12	330	RAD51C,EME1,TOPAZ1,NPM2,CCNB1,AURKA,NEK2,H1-8,CCNB2,NCAPD2,CCNA1,CDC20
GO: Biological Process	GO:1903046	meiotic cell cycle process		5.998e-08	0.0001652	1.102e-05	9.362e-05	12	330	RAD51C,EME1,TOPAZ1,NPM2,CCNB1,AURKA,NEK2,H1-8,CCNB2,NCAPD2,CCNA1,CDC20
GO: Biological Process	GO:0000819	sister chromatid segregation		8.741e-08	0.0002408	1.505e-05	0.0001279	10	216	RAD51C,UBE2C,CDCA8,CCNB1,NEK2,NCAPD2,RACGAP1,CDT1,CDC20,MAD2L1
GO: Biological Process	GO:0000070	mitotic sister chromatid segregation		2.082e-07	0.0005737	3.375e-05	0.0002868	9	180	UBE2C,CDCA8,CCNB1,NEK2,NCAPD2,RACGAP1,CDT1,CDC20,MAD2L1
GO: Biological Process	GO:0098813	nuclear chromosome segregation		2.402e-07	0.0006617	3.676e-05	0.0003124	11	305	RAD51C,EME1,UBE2C,CDCA8,CCNB1,NEK2,NCAPD2,RACGAP1,CDT1,CDC20,MAD2L1
GO: Biological Process	GO:0006260	DNA replication		3.109e-07	0.0008566	4.508e-05	0.0003831	11	313	EME1,CHAF1A,DTL,NASP,GMNN,NPM2,CCNA2,NFIA,BTC,CDT1,PIF1
GO: Biological Process	GO:0045787	positive regulation of cell cycle		5.12e-07	0.001411	7.053e-05	0.0005994	13	482	DAB2IP,RAD51C,TOPAZ1,UBE2C,DTL,NPM2,CCNB1,AURKA,BTC,RACGAP1,CDT1,CDC20,MAD2L1
GO: Biological Process	GO:0007346	regulation of mitotic cell cycle		1.302e-06	0.003588	0.000166	0.00141	15	706	RAD51C,EME1,UBE2C,DTL,NPM2,CCNB1,AURKA,NEK2,BTC,TPX2,CDT1,PRKDC,CDC20,BTG4,MAD2L1
GO: Biological Process	GO:0045786	negative regulation of cell cycle		1.325e-06	0.003651	0.000166	0.00141	15	707	DAB2IP,EME1,DTL,IRF6,GMNN,CCNB1,AURKA,NEK2,CDT1,PRKDC,PRR11,CDC20,MAP2K6,BTG4,MAD2L1
GO: Biological Process	GO:0090231	regulation of spindle checkpoint		1.439e-06	0.003965	0.0001724	0.001465	4	18	CCNB1,AURKA,CDT1,MAD2L1
GO: Biological Process	GO:1901987	regulation of cell cycle phase transition		1.676e-06	0.004616	0.0001923	0.001635	13	536	RAD51C,TOPAZ1,UBE2C,DTL,NPM2,CCNB1,AURKA,NEK2,TPX2,CDT1,PRKDC,CDC20,MAD2L1
GO: Biological Process	GO:0007059	chromosome segregation		1.786e-06	0.00492	0.0001945	0.001653	11	374	RAD51C,EME1,UBE2C,CDCA8,CCNB1,NEK2,NCAPD2,RACGAP1,CDT1,CDC20,MAD2L1
GO: Biological Process	GO:0051783	regulation of nuclear division		1.835e-06	0.005056	0.0001945	0.001653	8	173	NPM2,CCNB1,AURKA,NEK2,BTC,CDT1,CDC20,MAD2L1
GO: Biological Process	GO:0006259	DNA metabolic process		2.731e-06	0.007525	0.0002787	0.002368	19	1178	RAD51C,EME1,CHAF1A,DTL,NASP,GMNN,NPM2,CCNA2,NEK2,H1-8,NFIA,BTC,DCLRE1A,CDT1,PRKDC,TDP1,PIF1,DNMT1,KPNA2
GO: Biological Process	GO:0007093	mitotic cell cycle checkpoint signaling		2.907e-06	0.008009	0.000286	0.002431	8	184	EME1,DTL,CCNB1,AURKA,CDT1,PRKDC,CDC20,MAD2L1
GO: Biological Process	GO:0031577	spindle checkpoint signaling		3.311e-06	0.009123	0.0003146	0.002673	5	48	CCNB1,AURKA,CDT1,CDC20,MAD2L1
GO: Biological Process	GO:0007292	female gamete generation		3.667e-06	0.0101	0.0003314	0.002816	9	254	RAD51C,CYP17A1,NPM2,CCNB1,AURKA,CCNB2,ZAR1,PABPC1L,CDC20
GO: Biological Process	GO:0007088	regulation of mitotic nuclear division		3.729e-06	0.01027	0.0003314	0.002816	7	134	CCNB1,AURKA,NEK2,BTC,CDT1,CDC20,MAD2L1
GO: Biological Process	GO:0071897	DNA biosynthetic process		4.097e-06	0.01129	0.0003527	0.002998	12	492	EME1,CHAF1A,DTL,NASP,GMNN,NPM2,CCNA2,NEK2,NFIA,BTC,CDT1,PIF1
GO: Biological Process	GO:1901990	regulation of mitotic cell cycle phase transition		4.27e-06	0.01176	0.0003565	0.00303	12	494	RAD51C,UBE2C,DTL,NPM2,CCNB1,AURKA,NEK2,TPX2,CDT1,PRKDC,CDC20,MAD2L1
GO: Biological Process	GO:0010639	negative regulation of organelle organization		4.626e-06	0.01274	0.0003748	0.003186	11	413	PATL2,CCNB1,TBC1D4,VILL,MID1,TPX2,CDT1,CKAP2,CDC20,MAD2L1,PIF1
GO: Biological Process	GO:0000279	M phase		6.002e-06	0.01654	0.0004725	0.004015	7	144	RAD51C,EME1,TOPAZ1,AURKA,CCNB2,CCNA1,CDC20
GO: Biological Process	GO:0010564	regulation of cell cycle process		7.046e-06	0.01941	0.0005351	0.004548	16	917	DAB2IP,RAD51C,TOPAZ1,UBE2C,DTL,NPM2,CCNB1,AURKA,NEK2,BTC,TPX2,RACGAP1,CDT1,PRKDC,CDC20,MAD2L1
GO: Biological Process	GO:0000086	G2/M transition of mitotic cell cycle		7.187e-06	0.0198	0.0005351	0.004548	9	276	RAD51C,DTL,CCNA2,CCNB1,AURKA,NEK2,CCNB2,TPX2,KDM8
GO: Biological Process	GO:0033043	regulation of organelle organization		8.618e-06	0.02374	0.0006248	0.00531	20	1397	PATL2,UBE2C,SIVA1,RABGAP1,NPM2,CCNB1,AURKA,KPNA7,NEK2,TBC1D4,VILL,BTC,MID1,TPX2,CDT1,CKAP2,CDC20,MAD2L1,PIF1,DNMT1
GO: Biological Process	GO:0022403	cell cycle phase		8.938e-06	0.02462	0.0006314	0.005366	7	153	RAD51C,EME1,TOPAZ1,AURKA,CCNB2,CCNA1,CDC20
GO: Biological Process	GO:0051304	chromosome separation		1.268e-05	0.03492	0.000873	0.00742	6	107	EME1,UBE2C,CCNB1,CDT1,CDC20,MAD2L1
GO: Biological Process	GO:0044839	cell cycle G2/M phase transition		1.327e-05	0.03657	0.000892	0.007581	9	298	RAD51C,DTL,CCNA2,CCNB1,AURKA,NEK2,CCNB2,TPX2,KDM8
GO: Biological Process	GO:0030071	regulation of mitotic metaphase/anaphase transition		1.388e-05	0.03823	0.0009103	0.007737	5	64	UBE2C,CCNB1,CDT1,CDC20,MAD2L1
GO: Biological Process	GO:1902099	regulation of metaphase/anaphase transition of cell cycle		1.738e-05	0.04788	0.001088	0.009249	5	67	UBE2C,CCNB1,CDT1,CDC20,MAD2L1
GO: Biological Process	GO:0007091	metaphase/anaphase transition of mitotic cell cycle		1.738e-05	0.04788	0.001088	0.009249	5	67	UBE2C,CCNB1,CDT1,CDC20,MAD2L1
GO: Biological Process	GO:0000075	cell cycle checkpoint signaling		2.09e-05	0.05758	0.001262	0.01073	8	241	EME1,DTL,CCNB1,AURKA,CDT1,PRKDC,CDC20,MAD2L1
GO: Biological Process	GO:0010965	regulation of mitotic sister chromatid separation		2.154e-05	0.05933	0.001262	0.01073	5	70	UBE2C,CCNB1,CDT1,CDC20,MAD2L1
GO: Biological Process	GO:0044784	metaphase/anaphase transition of cell cycle		2.154e-05	0.05933	0.001262	0.01073	5	70	UBE2C,CCNB1,CDT1,CDC20,MAD2L1
GO: Biological Process	GO:0044848	biological phase		2.474e-05	0.06815	0.00142	0.01207	7	179	RAD51C,EME1,TOPAZ1,AURKA,CCNB2,CCNA1,CDC20
GO: Biological Process	GO:0033044	regulation of chromosome organization		2.633e-05	0.07253	0.001456	0.01237	9	325	UBE2C,CCNB1,KPNA7,NEK2,CDT1,CDC20,MAD2L1,PIF1,DNMT1
GO: Biological Process	GO:0051306	mitotic sister chromatid separation		2.643e-05	0.0728	0.001456	0.01237	5	73	UBE2C,CCNB1,CDT1,CDC20,MAD2L1
GO: Biological Process	GO:1901976	regulation of cell cycle checkpoint		2.897e-05	0.0798	0.001535	0.01304	4	37	CCNB1,AURKA,CDT1,MAD2L1
GO: Biological Process	GO:0008608	attachment of spindle microtubules to kinetochore		2.897e-05	0.0798	0.001535	0.01304	4	37	CCNB1,NEK2,RACGAP1,CDT1
GO: Biological Process	GO:0051129	negative regulation of cellular component organization		2.989e-05	0.08234	0.001537	0.01307	15	917	HSPG2,PATL2,CCNB1,H1-8,TBC1D4,VILL,PROM2,MID1,TPX2,CDT1,CKAP2,CDC20,MAD2L1,PIF1,DNMT1
GO: Biological Process	GO:0051445	regulation of meiotic cell cycle		3.014e-05	0.08302	0.001537	0.01307	5	75	TOPAZ1,NPM2,CCNB1,AURKA,CDC20
GO: Biological Process	GO:1901989	positive regulation of cell cycle phase transition		3.07e-05	0.08457	0.001538	0.01307	6	125	RAD51C,TOPAZ1,UBE2C,DTL,CCNB1,CDT1
GO: Biological Process	GO:0033045	regulation of sister chromatid segregation		3.424e-05	0.09433	0.001684	0.01432	5	77	UBE2C,CCNB1,CDT1,CDC20,MAD2L1
GO: Biological Process	GO:1902850	microtubule cytoskeleton organization involved in mitosis		3.504e-05	0.09652	0.001693	0.01439	7	189	CCNB1,AURKA,NEK2,TPX2,RACGAP1,CDC20,MAD2L1
GO: Biological Process	GO:1905818	regulation of chromosome separation		3.645e-05	0.1004	0.001731	0.01471	5	78	UBE2C,CCNB1,CDT1,CDC20,MAD2L1
GO: Biological Process	GO:0051988	regulation of attachment of spindle microtubules to kinetochore		3.734e-05	0.1029	0.001744	0.01482	3	14	CCNB1,NEK2,RACGAP1
GO: Biological Process	GO:0031145	anaphase-promoting complex-dependent catabolic process		4.919e-05	0.1355	0.002258	0.01919	5	83	UBE2C,CCNB1,AURKA,CDC20,MAD2L1
GO: Biological Process	GO:0007094	mitotic spindle assembly checkpoint signaling		5.295e-05	0.1459	0.002315	0.01968	4	43	CCNB1,CDT1,CDC20,MAD2L1
GO: Biological Process	GO:0051446	positive regulation of meiotic cell cycle		5.295e-05	0.1459	0.002315	0.01968	4	43	TOPAZ1,NPM2,AURKA,CDC20
GO: Biological Process	GO:0071173	spindle assembly checkpoint signaling		5.295e-05	0.1459	0.002315	0.01968	4	43	CCNB1,CDT1,CDC20,MAD2L1
GO: Biological Process	GO:1903504	regulation of mitotic spindle checkpoint		5.705e-05	0.1572	0.002418	0.02055	3	16	CCNB1,CDT1,MAD2L1
GO: Biological Process	GO:0090266	regulation of mitotic cell cycle spindle assembly checkpoint		5.705e-05	0.1572	0.002418	0.02055	3	16	CCNB1,CDT1,MAD2L1
GO: Biological Process	GO:0045841	negative regulation of mitotic metaphase/anaphase transition		6.346e-05	0.1748	0.002604	0.02213	4	45	CCNB1,CDT1,CDC20,MAD2L1
GO: Biological Process	GO:0071174	mitotic spindle checkpoint signaling		6.346e-05	0.1748	0.002604	0.02213	4	45	CCNB1,CDT1,CDC20,MAD2L1
GO: Biological Process	GO:0098762	meiotic cell cycle phase		6.522e-05	0.1797	0.002604	0.02213	6	143	RAD51C,EME1,TOPAZ1,AURKA,CCNB2,CCNA1
GO: Biological Process	GO:0098764	meiosis I cell cycle phase		6.522e-05	0.1797	0.002604	0.02213	6	143	RAD51C,EME1,TOPAZ1,AURKA,CCNB2,CCNA1
GO: Biological Process	GO:0071163	DNA replication preinitiation complex assembly		6.792e-05	0.1871	0.002636	0.0224	2	3	GMNN,CDT1
GO: Biological Process	GO:0090233	negative regulation of spindle checkpoint		6.792e-05	0.1871	0.002636	0.0224	2	3	AURKA,CDT1
GO: Biological Process	GO:0045930	negative regulation of mitotic cell cycle		6.894e-05	0.1899	0.002638	0.02242	9	368	EME1,DTL,CCNB1,AURKA,CDT1,PRKDC,CDC20,BTG4,MAD2L1
GO: Biological Process	GO:1902100	negative regulation of metaphase/anaphase transition of cell cycle		7.541e-05	0.2078	0.002846	0.02419	4	47	CCNB1,CDT1,CDC20,MAD2L1
GO: Biological Process	GO:0007052	mitotic spindle organization		8.191e-05	0.2257	0.002916	0.02478	6	149	CCNB1,AURKA,NEK2,TPX2,RACGAP1,CDC20
GO: Biological Process	GO:0033048	negative regulation of mitotic sister chromatid segregation		8.196e-05	0.2258	0.002916	0.02478	4	48	CCNB1,CDT1,CDC20,MAD2L1
GO: Biological Process	GO:0033046	negative regulation of sister chromatid segregation		8.196e-05	0.2258	0.002916	0.02478	4	48	CCNB1,CDT1,CDC20,MAD2L1
GO: Biological Process	GO:2000816	negative regulation of mitotic sister chromatid separation		8.196e-05	0.2258	0.002916	0.02478	4	48	CCNB1,CDT1,CDC20,MAD2L1
GO: Biological Process	GO:1903538	regulation of meiotic cell cycle process involved in oocyte maturation		8.255e-05	0.2274	0.002916	0.02478	3	18	CCNB1,AURKA,CDC20
GO: Biological Process	GO:1905819	negative regulation of chromosome separation		9.63e-05	0.2653	0.003343	0.02841	4	50	CCNB1,CDT1,CDC20,MAD2L1
GO: Biological Process	GO:1903537	meiotic cell cycle process involved in oocyte maturation		9.769e-05	0.2691	0.003343	0.02841	3	19	CCNB1,AURKA,CDC20
GO: Biological Process	GO:0051225	spindle assembly		9.828e-05	0.2708	0.003343	0.02841	6	154	AURKA,NEK2,CCNB2,TPX2,RACGAP1,CDC20
GO: Biological Process	GO:0033047	regulation of mitotic sister chromatid segregation		0.0001041	0.2868	0.003456	0.02937	4	51	CCNB1,CDT1,CDC20,MAD2L1
GO: Biological Process	GO:0051985	negative regulation of chromosome segregation		0.0001041	0.2868	0.003456	0.02937	4	51	CCNB1,CDT1,CDC20,MAD2L1
GO: Biological Process	GO:0006417	regulation of translation		0.0001075	0.2962	0.003526	0.02997	10	483	PATL2,ERBB2,EIF4E1B,AURKA,HABP4,RBMS3,CAPRIN2,ZAR1,PRKDC,LSM14B
GO: Biological Process	GO:0051983	regulation of chromosome segregation		0.0001141	0.3142	0.003697	0.03142	5	99	UBE2C,CCNB1,CDT1,CDC20,MAD2L1
GO: Biological Process	GO:0007051	spindle organization		0.0001271	0.3503	0.004073	0.03461	7	232	CCNB1,AURKA,NEK2,CCNB2,TPX2,RACGAP1,CDC20
GO: Biological Process	GO:2001251	negative regulation of chromosome organization		0.0001505	0.4148	0.004767	0.04052	5	105	CCNB1,CDT1,CDC20,MAD2L1,PIF1
GO: Biological Process	GO:0045839	negative regulation of mitotic nuclear division		0.000161	0.4435	0.00504	0.04283	4	57	CCNB1,CDT1,CDC20,MAD2L1
GO: Biological Process	GO:1901992	positive regulation of mitotic cell cycle phase transition		0.0001718	0.4734	0.005319	0.04521	5	108	RAD51C,UBE2C,DTL,CCNB1,CDT1
GO: Biological Process	GO:0065004	protein-DNA complex assembly		0.000177	0.4875	0.005404	0.04592	8	327	RAD51C,CHAF1A,NASP,GMNN,NEK2,H1-8,CDT1,PIF1
GO: Biological Process	GO:0031570	DNA integrity checkpoint signaling		0.0001799	0.4956	0.005404	0.04592	6	172	EME1,DTL,CCNB1,AURKA,CDT1,PRKDC
GO: Biological Process	GO:0010948	negative regulation of cell cycle process		0.0001804	0.4971	0.005404	0.04592	9	418	DAB2IP,DTL,CCNB1,AURKA,NEK2,CDT1,PRKDC,CDC20,MAD2L1
GO: Biological Process	GO:0048477	oogenesis		0.0001856	0.5115	0.0055	0.04674	6	173	NPM2,CCNB1,AURKA,ZAR1,PABPC1L,CDC20
GO: Biological Process	GO:0051338	regulation of transferase activity		0.0002109	0.581	0.00618	0.05253	16	1218	DAB2IP,DOCK3,ERBB2,UBE2C,CCNP,CCNA2,CCNB1,NEK2,CCNB2,BTC,TPX2,CCNA1,CDC20,MAP2K6,MAD2L1,PIF1
GO: Biological Process	GO:0007057	spindle assembly involved in female meiosis I		0.000225	0.6198	0.006525	0.05545	2	5	AURKA,CCNB2
GO: Biological Process	GO:0044773	mitotic DNA damage checkpoint signaling		0.0002304	0.6348	0.006613	0.0562	5	115	EME1,DTL,CCNB1,AURKA,PRKDC
GO: Biological Process	GO:0000079	regulation of cyclin-dependent protein serine/threonine kinase activity		0.0002399	0.6609	0.006814	0.05791	5	116	CCNP,CCNA2,CCNB1,CCNB2,CCNA1
GO: Biological Process	GO:0044843	cell cycle G1/S phase transition		0.0002696	0.7428	0.007517	0.06388	8	348	NASP,GMNN,CCNA2,CCNB1,AURKA,CCNA1,CDT1,PRKDC
GO: Biological Process	GO:0044774	mitotic DNA integrity checkpoint signaling		0.0002701	0.7442	0.007517	0.06388	5	119	EME1,DTL,CCNB1,AURKA,PRKDC
GO: Biological Process	GO:1904029	regulation of cyclin-dependent protein kinase activity		0.0002808	0.7736	0.007736	0.06575	5	120	CCNP,CCNA2,CCNB1,CCNB2,CCNA1
GO: Biological Process	GO:0048145	regulation of fibroblast proliferation		0.0002918	0.8039	0.00796	0.06764	5	121	DAB2IP,CCNA2,CCNB1,BTC,PRKDC
GO: Biological Process	GO:2000243	positive regulation of reproductive process		0.0003148	0.8672	0.008446	0.07178	5	123	TOPAZ1,NPM2,AURKA,ZAR1,CDC20
GO: Biological Process	GO:0051784	negative regulation of nuclear division		0.0003188	0.8784	0.008446	0.07178	4	68	CCNB1,CDT1,CDC20,MAD2L1
GO: Biological Process	GO:0001556	oocyte maturation		0.0003188	0.8784	0.008446	0.07178	4	68	CCNB1,AURKA,PABPC1L,CDC20
GO: Biological Process	GO:0048144	fibroblast proliferation		0.0003268	0.9003	0.008574	0.07287	5	124	DAB2IP,CCNA2,CCNB1,BTC,PRKDC
GO: Biological Process	GO:0034248	regulation of cellular amide metabolic process		0.0003385	0.9326	0.008798	0.07477	10	557	PATL2,ERBB2,EIF4E1B,AURKA,HABP4,RBMS3,CAPRIN2,ZAR1,PRKDC,LSM14B
GO: Biological Process	GO:0009994	oocyte differentiation		0.0003518	0.9692	0.008993	0.07642	5	126	NPM2,CCNB1,AURKA,PABPC1L,CDC20
GO: Biological Process	GO:1904666	regulation of ubiquitin protein ligase activity		0.0003558	0.9802	0.008993	0.07642	3	29	UBE2C,CDC20,MAD2L1
GO: Biological Process	GO:0010971	positive regulation of G2/M transition of mitotic cell cycle		0.0003558	0.9802	0.008993	0.07642	3	29	RAD51C,DTL,CCNB1
GO: Biological Process	GO:0051247	positive regulation of protein metabolic process		0.0003625	0.9987	0.009079	0.07716	20	1827	DAB2IP,DOCK3,ERBB2,UBE2C,DTL,HIPK2,NLRC4,CCNB1,AURKA,KPNA7,HABP4,RBMS3,PROM2,BTC,CAPRIN2,TPX2,PRKDC,CDC20,MAP2K6,DNMT1
GO: Biological Process	GO:0022412	cellular process involved in reproduction in multicellular organism		0.0004003	1	0.009935	0.08444	10	569	RAD51C,TOPAZ1,NPM2,CCNB1,AURKA,CCNB2,ZAR1,CCNA1,PABPC1L,CDC20
GO: Biological Process	GO:0007017	microtubule-based process		0.0004042	1	0.009942	0.0845	16	1291	ERBB2,KIF26B,RABGAP1,AQP4,GMNN,CCNB1,AURKA,NEK2,CCNB2,MID1,TPX2,RACGAP1,TUBA4B,CKAP2,CDC20,MAD2L1
GO: Biological Process	GO:1901991	negative regulation of mitotic cell cycle phase transition		0.0004173	1	0.01018	0.08647	7	282	DTL,CCNB1,AURKA,CDT1,PRKDC,CDC20,MAD2L1
GO: Biological Process	GO:0006325	chromatin organization		0.0004242	1	0.01025	0.08712	13	916	JADE2,CHAF1A,NASP,NPM2,CCNA2,CCNB1,AURKA,KPNA7,H1-8,PABPC1L,KDM8,SETD3,DNMT1
GO: Biological Process	GO:0051785	positive regulation of nuclear division		0.0004407	1	0.01056	0.08972	4	74	NPM2,AURKA,BTC,CDT1
GO: Biological Process	GO:0071824	protein-DNA complex subunit organization		0.0004596	1	0.01087	0.09238	8	377	RAD51C,CHAF1A,NASP,GMNN,NEK2,H1-8,CDT1,PIF1
GO: Biological Process	GO:0000915	actomyosin contractile ring assembly		0.0004695	1	0.01087	0.09238	2	7	RTKN2,RACGAP1
GO: Biological Process	GO:0000912	assembly of actomyosin apparatus involved in cytokinesis		0.0004695	1	0.01087	0.09238	2	7	RTKN2,RACGAP1
GO: Biological Process	GO:0072708	response to sorbitol		0.0004695	1	0.01087	0.09238	2	7	CDT1,MAP2K6
GO: Biological Process	GO:1902751	positive regulation of cell cycle G2/M phase transition		0.000478	1	0.01088	0.09248	3	32	RAD51C,DTL,CCNB1
GO: Biological Process	GO:0060074	synapse maturation		0.000478	1	0.01088	0.09248	3	32	DAB2IP,NFIA,CDC20
GO: Biological Process	GO:0051326	telophase		0.0005337	1	0.01177	0.1	5	138	RAD51C,EME1,AURKA,CCNB2,CCNA1
GO: Biological Process	GO:0007134	meiotic telophase I		0.0005337	1	0.01177	0.1	5	138	RAD51C,EME1,AURKA,CCNB2,CCNA1
GO: Biological Process	GO:0007127	meiosis I		0.0005337	1	0.01177	0.1	5	138	RAD51C,EME1,AURKA,CCNB2,CCNA1
GO: Biological Process	GO:0032270	positive regulation of cellular protein metabolic process		0.0005341	1	0.01177	0.1	19	1739	DAB2IP,DOCK3,ERBB2,UBE2C,HIPK2,NLRC4,CCNB1,AURKA,KPNA7,HABP4,RBMS3,PROM2,BTC,CAPRIN2,TPX2,PRKDC,CDC20,MAP2K6,DNMT1
GO: Biological Process	GO:0048146	positive regulation of fibroblast proliferation		0.0005926	1	0.01296	0.1101	4	80	CCNA2,CCNB1,BTC,PRKDC
GO: Biological Process	GO:0010389	regulation of G2/M transition of mitotic cell cycle		0.000607	1	0.01308	0.1112	6	216	RAD51C,DTL,CCNB1,AURKA,NEK2,TPX2
GO: Biological Process	GO:0042770	signal transduction in response to DNA damage		0.0006077	1	0.01308	0.1112	5	142	DTL,HIPK2,CCNB1,AURKA,PRKDC
GO: Biological Process	GO:1904146	positive regulation of meiotic cell cycle process involved in oocyte maturation		0.0006241	1	0.01309	0.1113	2	8	AURKA,CDC20
GO: Biological Process	GO:0044837	actomyosin contractile ring organization		0.0006241	1	0.01309	0.1113	2	8	RTKN2,RACGAP1
GO: Biological Process	GO:1901988	negative regulation of cell cycle phase transition		0.0006271	1	0.01309	0.1113	7	302	DTL,CCNB1,AURKA,CDT1,PRKDC,CDC20,MAD2L1
GO: Biological Process	GO:0061982	meiosis I cell cycle process		0.0006274	1	0.01309	0.1113	5	143	RAD51C,EME1,AURKA,CCNB2,CCNA1
GO: Biological Process	GO:0045931	positive regulation of mitotic cell cycle		0.0006681	1	0.01384	0.1176	5	145	RAD51C,UBE2C,DTL,CCNB1,CDT1
GO: Biological Process	GO:0007026	negative regulation of microtubule depolymerization		0.0006785	1	0.01385	0.1177	3	36	MID1,TPX2,CKAP2
GO: Biological Process	GO:0019048	modulation by virus of host process		0.0006785	1	0.01385	0.1177	3	36	HIPK2,KPNA7,KPNA2
GO: Biological Process	GO:1901977	negative regulation of cell cycle checkpoint		0.0007999	1	0.01609	0.1367	2	9	AURKA,CDT1
GO: Biological Process	GO:0030578	PML body organization		0.0007999	1	0.01609	0.1367	2	9	HIPK2,HABP4
GO: Biological Process	GO:0090307	mitotic spindle assembly		0.0008853	1	0.01767	0.1502	4	89	NEK2,TPX2,RACGAP1,CDC20
GO: Biological Process	GO:0000082	G1/S transition of mitotic cell cycle		0.0008968	1	0.01777	0.1511	7	321	NASP,GMNN,CCNB1,AURKA,CCNA1,CDT1,PRKDC
GO: Biological Process	GO:0036075	replacement ossification		0.000926	1	0.01797	0.1527	3	40	HSPG2,WNT9A,ALPL
GO: Biological Process	GO:0031114	regulation of microtubule depolymerization		0.000926	1	0.01797	0.1527	3	40	MID1,TPX2,CKAP2
GO: Biological Process	GO:0001958	endochondral ossification		0.000926	1	0.01797	0.1527	3	40	HSPG2,WNT9A,ALPL
GO: Biological Process	GO:1902749	regulation of cell cycle G2/M phase transition		0.0009415	1	0.01814	0.1541	6	235	RAD51C,DTL,CCNB1,AURKA,NEK2,TPX2
GO: Biological Process	GO:1901880	negative regulation of protein depolymerization		0.000962	1	0.01841	0.1564	4	91	VILL,MID1,TPX2,CKAP2
GO: Biological Process	GO:0031399	regulation of protein modification process		0.0009812	1	0.01864	0.1584	20	1976	DAB2IP,DOCK3,ERBB2,UBE2C,CCNP,HIPK2,CCNA2,CCNB1,KPNA7,PROM2,CCNB2,BTC,CAPRIN2,TPX2,CCNA1,PRKDC,CDC20,MAP2K6,MAD2L1,DNMT1
GO: Biological Process	GO:0090129	positive regulation of synapse maturation		0.0009967	1	0.01881	0.1598	2	10	DAB2IP,CDC20
GO: Biological Process	GO:0045727	positive regulation of translation		0.001011	1	0.01895	0.1611	5	159	ERBB2,AURKA,HABP4,RBMS3,PRKDC
GO: Biological Process	GO:0000077	DNA damage checkpoint signaling		0.00113	1	0.02103	0.1787	5	163	EME1,DTL,CCNB1,AURKA,PRKDC
GO: Biological Process	GO:0043085	positive regulation of catalytic activity		0.001198	1	0.02201	0.1871	18	1713	DAB2IP,DOCK3,CACNA1C,ERBB2,SIPA1L3,UBE2C,RABGAP1,NLRC4,NPM2,CCNB1,S100A1,NEK2,TBC1D4,BTC,TPX2,RACGAP1,CDC20,MAP2K6
GO: Biological Process	GO:0007056	spindle assembly involved in female meiosis		0.001214	1	0.02201	0.1871	2	11	AURKA,CCNB2
GO: Biological Process	GO:0007144	female meiosis I		0.001214	1	0.02201	0.1871	2	11	AURKA,CCNB2
GO: Biological Process	GO:0044771	meiotic cell cycle phase transition		0.001214	1	0.02201	0.1871	2	11	TOPAZ1,CCNB2
GO: Biological Process	GO:2000241	regulation of reproductive process		0.001267	1	0.02282	0.194	6	249	TOPAZ1,NPM2,CCNB1,AURKA,ZAR1,CDC20
GO: Biological Process	GO:0000226	microtubule cytoskeleton organization		0.001334	1	0.02387	0.2028	13	1037	RABGAP1,GMNN,CCNB1,AURKA,NEK2,CCNB2,MID1,TPX2,RACGAP1,TUBA4B,CKAP2,CDC20,MAD2L1
GO: Biological Process	GO:0051052	regulation of DNA metabolic process		0.001344	1	0.02389	0.203	8	445	NPM2,NEK2,H1-8,CDT1,PRKDC,PIF1,DNMT1,KPNA2
GO: Biological Process	GO:0044003	modulation by symbiont of host process		0.001393	1	0.02461	0.2091	3	46	HIPK2,KPNA7,KPNA2
GO: Biological Process	GO:0061072	iris morphogenesis		0.001453	1	0.02533	0.2153	2	12	WNT9A,HIPK2
GO: Biological Process	GO:0007077	mitotic nuclear membrane disassembly		0.001453	1	0.02533	0.2153	2	12	CCNB1,CCNB2
GO: Biological Process	GO:0000723	telomere maintenance		0.001471	1	0.02538	0.2157	5	173	RAD51C,NEK2,DCLRE1A,PRKDC,PIF1
GO: Biological Process	GO:0016572	histone phosphorylation		0.001483	1	0.02538	0.2157	3	47	CCNA2,CCNB1,AURKA
GO: Biological Process	GO:0048536	spleen development		0.001483	1	0.02538	0.2157	3	47	RC3H2,PRKDC,CDH17
GO: Biological Process	GO:0043242	negative regulation of protein-containing complex disassembly		0.001523	1	0.02591	0.2202	4	103	VILL,MID1,TPX2,CKAP2
GO: Biological Process	GO:0031111	negative regulation of microtubule polymerization or depolymerization		0.001674	1	0.02829	0.2404	3	49	MID1,TPX2,CKAP2
GO: Biological Process	GO:0007264	small GTPase mediated signal transduction		0.001699	1	0.02855	0.2426	9	572	DAB2IP,DOCK3,ERBB2,TRIO,SIPA1L3,CCNA2,RTKN2,RACGAP1,DNMT1
GO: Biological Process	GO:0006974	cellular response to DNA damage stimulus		0.001725	1	0.02879	0.2447	12	937	RAD51C,EME1,CHAF1A,DTL,HIPK2,CCNB1,AURKA,DCLRE1A,PRKDC,TDP1,MAP2K6,PIF1
GO: Biological Process	GO:1901879	regulation of protein depolymerization		0.001752	1	0.02908	0.2472	4	107	VILL,MID1,TPX2,CKAP2
GO: Biological Process	GO:0030261	chromosome condensation		0.001775	1	0.02927	0.2488	3	50	CCNB1,H1-8,NCAPD2
GO: Biological Process	GO:0045840	positive regulation of mitotic nuclear division		0.001879	1	0.03081	0.2619	3	51	AURKA,BTC,CDT1
GO: Biological Process	GO:0007100	mitotic centrosome separation		0.001991	1	0.03226	0.2742	2	14	AURKA,NEK2
GO: Biological Process	GO:1900193	regulation of oocyte maturation		0.001991	1	0.03226	0.2742	2	14	CCNB1,AURKA
GO: Biological Process	GO:0032200	telomere organization		0.002021	1	0.03256	0.2767	5	186	RAD51C,NEK2,DCLRE1A,PRKDC,PIF1
GO: Biological Process	GO:0007010	cytoskeleton organization		0.002071	1	0.03317	0.2819	19	1949	ERBB2,SIPA1L3,RABGAP1,GMNN,STRIP2,CCNB1,AURKA,RTKN2,NEK2,VILL,CCNB2,MID1,TPX2,RACGAP1,TUBA4B,CKAP2,CDC20,SETD3,MAD2L1
GO: Biological Process	GO:0007143	female meiotic nuclear division		0.002099	1	0.03324	0.2825	3	53	RAD51C,AURKA,CCNB2
GO: Biological Process	GO:0048609	multicellular organismal reproductive process		0.002099	1	0.03324	0.2825	14	1227	RAD51C,ERBB2,TOPAZ1,CYP17A1,NPM2,CCNB1,AURKA,CCNB2,ZAR1,CCNA1,RACGAP1,PABPC1L,CDC20,MAP2K6
GO: Biological Process	GO:0071103	DNA conformation change		0.002118	1	0.03334	0.2833	7	373	CHAF1A,NASP,CCNB1,H1-8,NCAPD2,PIF1,DNMT1
GO: Biological Process	GO:1904668	positive regulation of ubiquitin protein ligase activity		0.00229	1	0.03524	0.2995	2	15	UBE2C,CDC20
GO: Biological Process	GO:0051299	centrosome separation		0.00229	1	0.03524	0.2995	2	15	AURKA,NEK2
GO: Biological Process	GO:0051984	positive regulation of chromosome segregation		0.00229	1	0.03524	0.2995	2	15	CCNB1,CDT1
GO: Biological Process	GO:0035404	histone-serine phosphorylation		0.00229	1	0.03524	0.2995	2	15	CCNB1,AURKA
GO: Biological Process	GO:1902904	negative regulation of supramolecular fiber organization		0.002373	1	0.03631	0.3086	5	193	HSPG2,VILL,MID1,TPX2,CKAP2
GO: Biological Process	GO:0051130	positive regulation of cellular component organization		0.002414	1	0.0366	0.311	15	1386	DAB2IP,SIVA1,NPM2,CCNB1,AURKA,KPNA7,NEK2,PROM2,BTC,CAPRIN2,CDT1,FLRT3,CDC20,CDH17,DNMT1
GO: Biological Process	GO:0032504	multicellular organism reproduction		0.002418	1	0.0366	0.311	14	1246	RAD51C,ERBB2,TOPAZ1,CYP17A1,NPM2,CCNB1,AURKA,CCNB2,ZAR1,CCNA1,RACGAP1,PABPC1L,CDC20,MAP2K6
GO: Biological Process	GO:0034250	positive regulation of cellular amide metabolic process		0.002481	1	0.03716	0.3158	5	195	ERBB2,AURKA,HABP4,RBMS3,PRKDC
GO: Biological Process	GO:0003006	developmental process involved in reproduction		0.002482	1	0.03716	0.3158	15	1390	RAD51C,TOPAZ1,CYP17A1,NASP,NPM2,CCNB1,AURKA,SPINT2,ZAR1,CCNA1,RACGAP1,PABPC1L,PRKDC,CDC20,ALPL
GO: Biological Process	GO:0048599	oocyte development		0.002581	1	0.03803	0.3232	4	119	CCNB1,AURKA,PABPC1L,CDC20
GO: Biological Process	GO:1901185	negative regulation of ERBB signaling pathway		0.002586	1	0.03803	0.3232	3	57	DAB2IP,ERBB2,BTC
GO: Biological Process	GO:0030397	membrane disassembly		0.002609	1	0.03803	0.3232	2	16	CCNB1,CCNB2
GO: Biological Process	GO:0090128	regulation of synapse maturation		0.002609	1	0.03803	0.3232	2	16	DAB2IP,CDC20
GO: Biological Process	GO:0051081	nuclear membrane disassembly		0.002609	1	0.03803	0.3232	2	16	CCNB1,CCNB2
GO: Biological Process	GO:0016233	telomere capping		0.002717	1	0.0394	0.3349	3	58	NEK2,DCLRE1A,PRKDC
GO: Biological Process	GO:2001252	positive regulation of chromosome organization		0.002767	1	0.03991	0.3392	5	200	CCNB1,KPNA7,NEK2,CDT1,DNMT1
GO: Biological Process	GO:0007080	mitotic metaphase plate congression		0.002853	1	0.04094	0.3479	3	59	CDCA8,CCNB1,CDT1
GO: Biological Process	GO:0007019	microtubule depolymerization		0.002993	1	0.04272	0.3631	3	60	MID1,TPX2,CKAP2
GO: Biological Process	GO:0007276	gamete generation		0.003023	1	0.04292	0.3648	12	1003	RAD51C,TOPAZ1,CYP17A1,NPM2,CCNB1,AURKA,CCNB2,ZAR1,CCNA1,RACGAP1,PABPC1L,CDC20
GO: Biological Process	GO:0006857	oligopeptide transport		0.003305	1	0.0467	0.3969	2	18	SLC22A8,CDH17
GO: Biological Process	GO:0043604	amide biosynthetic process		0.003354	1	0.04715	0.4007	12	1016	SPTLC3,PATL2,ERBB2,EIF4E1B,AURKA,HABP4,RBMS3,CAPRIN2,ZAR1,PRKDC,DEGS2,LSM14B
GO: Biological Process	GO:0051438	regulation of ubiquitin-protein transferase activity		0.003437	1	0.04807	0.4085	3	63	UBE2C,CDC20,MAD2L1
GO: Biological Process	GO:0006468	protein phosphorylation		0.003518	1	0.04879	0.4147	18	1889	DAB2IP,DOCK3,ERBB2,TRIO,CCNP,HIPK2,CCNA2,CCNB1,AURKA,NEK2,PROM2,CCNB2,BTC,CAPRIN2,TPX2,CCNA1,PRKDC,MAP2K6
GO: Biological Process	GO:0031401	positive regulation of protein modification process		0.003525	1	0.04879	0.4147	14	1299	DAB2IP,DOCK3,ERBB2,UBE2C,HIPK2,CCNB1,KPNA7,PROM2,BTC,CAPRIN2,TPX2,CDC20,MAP2K6,DNMT1
GO: Biological Process	GO:0006275	regulation of DNA replication		0.003548	1	0.04887	0.4154	4	130	GMNN,NPM2,CCNA2,CDT1
GO: Cellular Component	GO:0097124	cyclin A2-CDK2 complex		1.06e-06	0.0003138	0.0003138	0.001967	3	5	CCNP,CCNA2,CCNA1
GO: Cellular Component	GO:0000307	cyclin-dependent protein kinase holoenzyme complex		2.137e-06	0.0006326	0.0003163	0.001983	5	44	CCNP,CCNA2,CCNB1,CCNB2,CCNA1
GO: Cellular Component	GO:0005819	spindle		6.098e-06	0.001805	0.0006016	0.003772	11	425	CDCA8,CCNB1,AURKA,KPNA7,NEK2,MID1,TPX2,RACGAP1,CKAP2,CDC20,MAD2L1
GO: Cellular Component	GO:0000922	spindle pole		3.514e-05	0.0104	0.002601	0.0163	7	189	CCNB1,AURKA,NEK2,TPX2,CKAP2,CDC20,MAD2L1
GO: Cellular Component	GO:0098687	chromosomal region		6.777e-05	0.02006	0.003413	0.0214	9	367	CDCA8,CCNB1,NEK2,NCAPD2,CDT1,PRKDC,MAD2L1,PIF1,DNMT1
GO: Cellular Component	GO:0000775	chromosome, centromeric region		7.938e-05	0.0235	0.003413	0.0214	7	215	CDCA8,CCNB1,NEK2,NCAPD2,CDT1,MAD2L1,DNMT1
GO: Cellular Component	GO:1902554	serine/threonine protein kinase complex		8.071e-05	0.02389	0.003413	0.0214	5	92	CCNP,CCNA2,CCNB1,CCNB2,CCNA1
GO: Cellular Component	GO:1902911	protein kinase complex		0.0001877	0.05555	0.006666	0.04179	5	110	CCNP,CCNA2,CCNB1,CCNB2,CCNA1
GO: Cellular Component	GO:0005694	chromosome		0.0002214	0.06555	0.006666	0.04179	21	1900	RAD51C,EME1,CHAF1A,DTL,NASP,IRF6,CDCA8,NPM2,CCNB1,NEK2,H1-8,NFIA,ARNT2,NCAPD2,CDT1,KDM8,PRKDC,SETD3,MAD2L1,PIF1,DNMT1
GO: Cellular Component	GO:0048476	Holliday junction resolvase complex		0.0002252	0.06666	0.006666	0.04179	2	5	RAD51C,EME1
GO: Cellular Component	GO:0000779	condensed chromosome, centromeric region		0.0003038	0.08992	0.007537	0.04725	5	122	CCNB1,NEK2,NCAPD2,CDT1,MAD2L1
GO: Cellular Component	GO:0045120	pronucleus		0.0003205	0.09488	0.007537	0.04725	3	28	CCNA2,AURKA,NCAPD2
GO: Cellular Component	GO:0032133	chromosome passenger complex		0.0003368	0.09968	0.007537	0.04725	2	6	CDCA8,AURKA
GO: Cellular Component	GO:0015630	microtubule cytoskeleton		0.0003565	0.1055	0.007537	0.04725	18	1544	KIF26B,DTL,RABGAP1,CDCA8,CCNB1,AURKA,KPNA7,NEK2,CCNB2,MID1,CAPRIN2,TPX2,CCNA1,RACGAP1,TUBA4B,CKAP2,CDC20,MAD2L1
GO: Cellular Component	GO:1905347	endodeoxyribonuclease complex		0.00047	0.1391	0.009274	0.05814	2	7	RAD51C,EME1
GO: Cellular Component	GO:0010494	cytoplasmic stress granule		0.0005136	0.152	0.009501	0.05957	4	77	RC3H2,HABP4,PABPC1L,KPNA2
GO: Cellular Component	GO:0051233	spindle midzone		0.0008607	0.2548	0.01499	0.09396	3	39	CDCA8,AURKA,RACGAP1
GO: Cellular Component	GO:0043203	axon hillock		0.0009977	0.2953	0.01641	0.1029	2	10	AURKA,TPX2
GO: Cellular Component	GO:0016323	basolateral plasma membrane		0.002257	0.6681	0.03392	0.2127	6	279	CACNA1C,ERBB2,AQP4,SLC22A8,PROM2,CDH17
GO: Cellular Component	GO:0001674	female germ cell nucleus		0.002292	0.6784	0.03392	0.2127	2	15	AURKA,H1-8
Pathway	1269837	Regulation of mitotic cell cycle	BioSystems: REACTOME	3.753e-08	2.882e-05	1.441e-05	0.0001041	8	87	UBE2C,CCNA2,CCNB1,AURKA,NEK2,CCNA1,CDC20,MAD2L1
Pathway	1269838	APC/C-mediated degradation of cell cycle proteins	BioSystems: REACTOME	3.753e-08	2.882e-05	1.441e-05	0.0001041	8	87	UBE2C,CCNA2,CCNB1,AURKA,NEK2,CCNA1,CDC20,MAD2L1
Pathway	1269844	APC/C:Cdc20 mediated degradation of mitotic proteins	BioSystems: REACTOME	2.779e-07	0.0002135	5.843e-05	0.0004219	7	76	UBE2C,CCNA2,CCNB1,NEK2,CCNA1,CDC20,MAD2L1
Pathway	1269842	Activation of APC/C and APC/C:Cdc20 mediated degradation of mitotic proteins	BioSystems: REACTOME	3.043e-07	0.0002337	5.843e-05	0.0004219	7	77	UBE2C,CCNA2,CCNB1,NEK2,CCNA1,CDC20,MAD2L1
Pathway	1269763	Cell Cycle, Mitotic	BioSystems: REACTOME	1.376e-06	0.001057	0.0002113	0.001526	14	515	UBE2C,CDCA8,GMNN,CCNA2,CCNB1,AURKA,NEK2,CCNB2,TPX2,NCAPD2,CCNA1,CDT1,CDC20,MAD2L1
Pathway	1269741	Cell Cycle	BioSystems: REACTOME	2.435e-06	0.00187	0.0003117	0.002251	15	622	RAD51C,UBE2C,CDCA8,GMNN,CCNA2,CCNB1,AURKA,NEK2,CCNB2,TPX2,NCAPD2,CCNA1,CDT1,CDC20,MAD2L1
Pathway	1269845	APC:Cdc20 mediated degradation of cell cycle proteins prior to satisfation of the cell cycle checkpoint	BioSystems: REACTOME	4.412e-06	0.003388	0.000484	0.003495	6	74	UBE2C,CCNA2,NEK2,CCNA1,CDC20,MAD2L1
Pathway	1269800	Cyclin A/B1 associated events during G2/M transition	BioSystems: REACTOME	7.293e-06	0.005601	0.0005347	0.003862	4	22	CCNA2,CCNB1,CCNB2,CCNA1
Pathway	1269839	Regulation of APC/C activators between G1/S and early anaphase	BioSystems: REACTOME	7.484e-06	0.005747	0.0005347	0.003862	6	81	UBE2C,CCNA2,CCNB1,CCNA1,CDC20,MAD2L1
Pathway	83054	Cell cycle	BioSystems: KEGG	7.659e-06	0.005882	0.0005347	0.003862	7	124	CCNA2,CCNB1,CCNB2,CCNA1,PRKDC,CDC20,MAD2L1
Pathway	M7963	Cell cycle	MSigDB C2 BIOCARTA (v7.5.1)	7.659e-06	0.005882	0.0005347	0.003862	7	124	CCNA2,CCNB1,CCNB2,CCNA1,PRKDC,CDC20,MAD2L1
Pathway	1269847	APC-Cdc20 mediated degradation of Nek2A	BioSystems: REACTOME	1.245e-05	0.009558	0.0007965	0.005752	4	25	UBE2C,NEK2,CDC20,MAD2L1
Pathway	M17370	Role of Ran in mitotic spindle regulation	MSigDB C2 BIOCARTA (v7.5.1)	2.241e-05	0.01721	0.001324	0.009561	3	10	AURKA,TPX2,KPNA2
Pathway	1269822	Condensation of Prometaphase Chromosomes	BioSystems: REACTOME	3.069e-05	0.02357	0.001683	0.01216	3	11	CCNB1,CCNB2,NCAPD2
Pathway	1269820	Mitotic Prometaphase	BioSystems: REACTOME	4.548e-05	0.03493	0.002328	0.01681	6	111	CDCA8,CCNB1,CCNB2,NCAPD2,CDC20,MAD2L1
Pathway	1309095	DNA Double-Strand Break Repair	BioSystems: REACTOME	5.478e-05	0.04207	0.002629	0.01899	7	168	RAD51C,EME1,CCNA2,CCNA1,PRKDC,TDP1,KPNA2
Pathway	1269846	Cdc20:Phospho-APC/C mediated degradation of Cyclin A	BioSystems: REACTOME	6.589e-05	0.0506	0.002977	0.0215	5	73	UBE2C,CCNA2,CCNA1,CDC20,MAD2L1
Pathway	138080	Aurora B signaling	BioSystems: Pathway Interaction Database	7.606e-05	0.05842	0.003075	0.0222	4	39	CDCA8,AURKA,NCAPD2,RACGAP1
Pathway	M14	Aurora B signaling	MSigDB C2 BIOCARTA (v7.5.1)	7.606e-05	0.05842	0.003075	0.0222	4	39	CDCA8,AURKA,NCAPD2,RACGAP1
Pathway	M176	FOXM1 transcription factor network	MSigDB C2 BIOCARTA (v7.5.1)	8.414e-05	0.06462	0.003204	0.02314	4	40	CCNA2,CCNB1,NEK2,CCNB2
Pathway	1269799	G2/M Transition	BioSystems: REACTOME	9.079e-05	0.06973	0.003204	0.02314	7	182	CCNA2,CCNB1,AURKA,NEK2,CCNB2,TPX2,CCNA1
Pathway	1270350	DNA Repair	BioSystems: REACTOME	9.179e-05	0.07049	0.003204	0.02314	9	317	RAD51C,EME1,DTL,CCNA2,CCNA1,DCLRE1A,PRKDC,TDP1,KPNA2
Pathway	1269797	Mitotic G2-G2/M phases	BioSystems: REACTOME	9.723e-05	0.07467	0.003231	0.02334	7	184	CCNA2,CCNB1,AURKA,NEK2,CCNB2,TPX2,CCNA1
Pathway	1269801	Phosphorylation of proteins involved in the G2/M transition by Cyclin A:Cdc2 complexes	BioSystems: REACTOME	0.000101	0.07755	0.003231	0.02334	2	3	CCNA2,CCNA1
Pathway	138007	PLK1 signaling events	BioSystems: Pathway Interaction Database	0.0001228	0.09431	0.003772	0.02724	4	44	CCNB1,AURKA,TPX2,CDC20
Pathway	M3578	Progesterone-mediated oocyte maturation	MSigDB C2 BIOCARTA (v7.5.1)	0.0001363	0.1047	0.004025	0.02907	5	85	CCNA2,CCNB1,CCNB2,CCNA1,MAD2L1
Pathway	M129	PLK1 signaling events	MSigDB C2 BIOCARTA (v7.5.1)	0.0001463	0.1124	0.004162	0.03006	4	46	CCNB1,AURKA,TPX2,CDC20
Pathway	1269742	Cell Cycle Checkpoints	BioSystems: REACTOME	0.0001737	0.1334	0.004765	0.03441	7	202	UBE2C,CCNA2,CCNB1,CCNB2,CCNA1,CDC20,MAD2L1
Pathway	1383071	TP53 Regulates Transcription of Cell Cycle Genes	BioSystems: REACTOME	0.0001875	0.144	0.004965	0.03585	4	49	CCNA2,CCNB1,AURKA,CCNA1
Pathway	1269761	Inhibition of the proteolytic activity of APC/C required for the onset of anaphase by mitotic spindle checkpoint components	BioSystems: REACTOME	0.0002041	0.1568	0.004997	0.03609	3	20	UBE2C,CDC20,MAD2L1
Pathway	1269762	Inactivation of APC/C via direct inhibition of the APC/C complex	BioSystems: REACTOME	0.0002041	0.1568	0.004997	0.03609	3	20	UBE2C,CDC20,MAD2L1
Pathway	1383080	Regulation of TP53 Activity through Phosphorylation	BioSystems: REACTOME	0.0002082	0.1599	0.004997	0.03609	5	93	HIPK2,CCNA2,AURKA,TPX2,CCNA1
Pathway	1269758	Mitotic Spindle Checkpoint	BioSystems: REACTOME	0.0002372	0.1821	0.005457	0.03941	3	21	UBE2C,CDC20,MAD2L1
Pathway	119304	Progesterone-mediated oocyte maturation	BioSystems: KEGG	0.0002416	0.1855	0.005457	0.03941	5	96	CCNA2,CCNB1,CCNB2,CCNA1,MAD2L1
Pathway	1269848	APC/C:Cdc20 mediated degradation of Cyclin B	BioSystems: REACTOME	0.0003132	0.2405	0.006775	0.04893	3	23	UBE2C,CCNB1,CDC20
Pathway	1269756	G2/M DNA replication checkpoint	BioSystems: REACTOME	0.000334	0.2565	0.006775	0.04893	2	5	CCNB1,CCNB2
Pathway	1269798	G2 Phase	BioSystems: REACTOME	0.000334	0.2565	0.006775	0.04893	2	5	CCNA2,CCNA1
Pathway	1269821	Resolution of Sister Chromatid Cohesion	BioSystems: REACTOME	0.0003352	0.2574	0.006775	0.04893	5	103	CDCA8,CCNB1,CCNB2,CDC20,MAD2L1
Pathway	1383076	Regulation of TP53 Activity	BioSystems: REACTOME	0.0003632	0.2789	0.007152	0.05165	6	162	HIPK2,CCNA2,AURKA,TPX2,CCNA1,MAP2K6
Pathway	M16817	Oocyte meiosis	MSigDB C2 BIOCARTA (v7.5.1)	0.0004932	0.3788	0.00935	0.06752	5	112	CCNB1,AURKA,CCNB2,CDC20,MAD2L1
Pathway	1269840	Phosphorylation of Emi1	BioSystems: REACTOME	0.0004992	0.3834	0.00935	0.06752	2	6	CCNB1,CDC20
Pathway	1269816	Activation of NIMA Kinases NEK9, NEK6, NEK7	BioSystems: REACTOME	0.0006962	0.5347	0.01273	0.09193	2	7	CCNB1,CCNB2
Pathway	126909	Oocyte meiosis	BioSystems: KEGG	0.0007841	0.6022	0.014	0.1011	5	124	CCNB1,AURKA,CCNB2,CDC20,MAD2L1
Pathway	1269796	Removal of licensing factors from origins	BioSystems: REACTOME	0.0009119	0.7004	0.01592	0.115	4	74	GMNN,CCNA2,CCNA1,CDT1
Pathway	1269774	E2F mediated regulation of DNA replication	BioSystems: REACTOME	0.00101	0.776	0.01724	0.1245	3	34	CCNB1,CCNA1,CDT1
Pathway	1269794	Regulation of DNA replication	BioSystems: REACTOME	0.001058	0.8129	0.01767	0.1276	4	77	GMNN,CCNA2,CCNA1,CDT1
Pathway	137935	FOXM1 transcription factor network	BioSystems: Pathway Interaction Database	0.001296	0.995	0.02117	0.1529	3	37	CCNB1,NEK2,CCNB2
Pathway	1269654	Transcriptional Regulation by TP53	BioSystems: REACTOME	0.00139	1	0.02224	0.1606	8	370	HIPK2,NLRC4,CCNA2,CCNB1,AURKA,TPX2,CCNA1,MAP2K6
Pathway	M5731	AKAP95 role in mitosis and chromosome dynamics	MSigDB C2 BIOCARTA (v7.5.1)	0.001796	1	0.02815	0.2033	2	11	CCNB1,NCAPD2
Pathway	1269803	Regulation of PLK1 Activity at G2/M Transition	BioSystems: REACTOME	0.001888	1	0.02899	0.2094	4	90	CCNB1,AURKA,NEK2,CCNB2
Pathway	524496	Ceramide biosynthesis	BioSystems: KEGG	0.002147	1	0.03179	0.2296	2	12	SPTLC3,DEGS2
Pathway	1269810	M Phase	BioSystems: REACTOME	0.002153	1	0.03179	0.2296	7	309	UBE2C,CDCA8,CCNB1,CCNB2,NCAPD2,CDC20,MAD2L1
Pathway	1383024	ERBB2 Activates PTK6 Signaling	BioSystems: REACTOME	0.002528	1	0.03466	0.2503	2	13	ERBB2,BTC
Pathway	138016	ErbB receptor signaling network	BioSystems: Pathway Interaction Database	0.002528	1	0.03466	0.2503	2	13	ERBB2,BTC
Pathway	1383072	TP53 Regulates Transcription of Genes Involved in G1 Cell Cycle Arrest	BioSystems: REACTOME	0.002528	1	0.03466	0.2503	2	13	CCNA2,CCNA1
Pathway	M3686	Expression of cyclins regulates progression through the cell cycle by activating cyclin-dependent kinases.	MSigDB C2 BIOCARTA (v7.5.1)	0.002528	1	0.03466	0.2503	2	13	CCNA2,CCNA1
Pathway	1269812	Golgi Cisternae Pericentriolar Stack Reorganization	BioSystems: REACTOME	0.002938	1	0.03958	0.2859	2	14	CCNB1,CCNB2
Pathway	1383023	ERBB2 Regulates Cell Motility	BioSystems: REACTOME	0.003377	1	0.04322	0.3122	2	15	ERBB2,BTC
Pathway	1269795	Association of licensing factors with the pre-replicative complex	BioSystems: REACTOME	0.003377	1	0.04322	0.3122	2	15	GMNN,CDT1
Pathway	M201	ErbB receptor signaling network	MSigDB C2 BIOCARTA (v7.5.1)	0.003377	1	0.04322	0.3122	2	15	ERBB2,BTC
Pathway	1269875	DNA Replication	BioSystems: REACTOME	0.003782	1	0.04543	0.3281	4	109	GMNN,CCNA2,CCNA1,CDT1
Pathway	M22011	Estrogen-responsive protein Efp controls cell cycle and breast tumors growth	MSigDB C2 BIOCARTA (v7.5.1)	0.003845	1	0.04543	0.3281	2	16	CCNB1,CCNB2
Pathway	524497	Sphingosine biosynthesis	BioSystems: KEGG	0.003845	1	0.04543	0.3281	2	16	SPTLC3,DEGS2
Pathway	1269491	GRB2 events in ERBB2 signaling	BioSystems: REACTOME	0.003845	1	0.04543	0.3281	2	16	ERBB2,BTC
Pathway	1269492	PI3K events in ERBB2 signaling	BioSystems: REACTOME	0.003845	1	0.04543	0.3281	2	16	ERBB2,BTC
Pathway	P00018	EGF receptor signaling pathway	PantherDB	0.004036	1	0.04696	0.3391	4	111	DAB2IP,ERBB2,BTC,MAP2K6
Pathway	1269804	Polo-like kinase mediated events	BioSystems: REACTOME	0.004341	1	0.04976	0.3593	2	17	CCNB1,CCNB2
