# Supplementary material for: Transcriptome Profiling Reveals Enhanced Mitochondrial Activity as a Cold Adaptive Strategy to Hypothermia in Zebrafish Muscle
Source: Cells. 2023 May 11;12(10):1366. doi: 10.3390/cells12101366 (PMC10216211; doi:10.3390/cells12101366)
Supplement: Supplementary file 1 [file cells-12-01366-s001.zip › Table_S6_IPG_radiation_vs_control_zeb_muscle.xlsx]

## Sheet: IPG_BP
Supplementary Table S6: IPG impact analysis of Radiation vs Control biological processes (q < 0.4)
goId	goName	countDE	countAll	pv_fdr
GO:1903047	mitotic cell cycle process	51	450	9.9294e-06
GO:0051726	regulation of cell cycle	59	604	4.8776e-05
GO:0051301	cell division	43	375	4.8776e-05
GO:0000278	mitotic cell cycle	55	553	5.87925e-05
GO:0090068	positive regulation of cell cycle process	22	132	0.00015678
GO:0045787	positive regulation of cell cycle	25	168	0.00015678
GO:0007049	cell cycle	83	1031	0.00015678
GO:0140014	mitotic nuclear division	27	194	0.000176378
GO:0044772	mitotic cell cycle phase transition	31	260	0.00062712
GO:0000280	nuclear division	33	287	0.00062712
GO:0022402	cell cycle process	60	696	0.00074035
GO:0044770	cell cycle phase transition	35	319	0.00074035
GO:0048285	organelle fission	35	322	0.0008442
GO:0000070	mitotic sister chromatid segregation	19	121	0.00100787
GO:0008283	cell population proliferation	73	926	0.0010452
GO:0051781	positive regulation of cell division	11	44	0.00120851
GO:0051256	mitotic spindle midzone assembly	4	4	0.00141409
GO:0010564	regulation of cell cycle process	38	385	0.0022646
GO:0000819	sister chromatid segregation	20	142	0.00228294
GO:0008284	positive regulation of cell population proliferation	40	421	0.0028743
GO:0033993	response to lipid	41	447	0.004422
GO:0032467	positive regulation of cytokinesis	7	20	0.004422
GO:0042127	regulation of cell population proliferation	61	771	0.004422
GO:0000022	mitotic spindle elongation	4	5	0.004422
GO:0051231	spindle elongation	4	5	0.004422
GO:0051255	spindle midzone assembly	4	5	0.004422
GO:0051171	regulation of nitrogen compound metabolic process	160	2627	0.00445178
GO:0019222	regulation of metabolic process	186	3168	0.00541264
GO:0007346	regulation of mitotic cell cycle	29	277	0.00594683
GO:0060255	regulation of macromolecule metabolic process	171	2875	0.00691181
GO:0006323	DNA packaging	13	76	0.00691181
GO:0051988	regulation of attachment of spindle microtubules to kinetochore	5	10	0.00718575
GO:0007088	regulation of mitotic nuclear division	13	78	0.00871
GO:0010604	positive regulation of macromolecule metabolic process	111	1710	0.00952976
GO:0080090	regulation of primary metabolic process	162	2714	0.00955611
GO:0009893	positive regulation of metabolic process	119	1866	0.00972617
GO:0048518	positive regulation of biological process	176	3008	0.010586
GO:0048523	negative regulation of cellular process	146	2402	0.010586
GO:0098813	nuclear chromosome segregation	22	192	0.010586
GO:0031323	regulation of cellular metabolic process	168	2848	0.0108439
GO:0044839	cell cycle G2/M phase transition	14	93	0.0111986
GO:0051783	regulation of nuclear division	14	93	0.0111986
GO:0007056	spindle assembly involved in female meiosis	3	3	0.0118773
GO:0007057	spindle assembly involved in female meiosis I	3	3	0.0118773
GO:0032268	regulation of cellular protein metabolic process	84	1227	0.0127747
GO:0048519	negative regulation of biological process	156	2623	0.013633
GO:0048522	positive regulation of cellular process	164	2796	0.0166787
GO:1902850	microtubule cytoskeleton organization involved in mitosis	14	98	0.01742
GO:1901700	response to oxygen-containing compound	62	847	0.018131
GO:1901989	positive regulation of cell cycle phase transition	11	65	0.0188136
GO:0051246	regulation of protein metabolic process	88	1328	0.0235682
GO:0051338	regulation of transferase activity	38	457	0.03216
GO:0051173	positive regulation of nitrogen compound metabolic process	99	1551	0.0335253
GO:0007091	metaphase/anaphase transition of mitotic cell cycle	9	49	0.0342065
GO:1901992	positive regulation of mitotic cell cycle phase transition	9	49	0.0342065
GO:0061383	trabecula morphogenesis	6	22	0.0351403
GO:0000912	assembly of actomyosin apparatus involved in cytokinesis	3	4	0.0351403
GO:0000915	actomyosin contractile ring assembly	3	4	0.0351403
GO:0031325	positive regulation of cellular metabolic process	104	1653	0.0354305
GO:1901990	regulation of mitotic cell cycle phase transition	19	173	0.0356695
GO:0007052	mitotic spindle organization	12	83	0.0356695
GO:0007051	spindle organization	15	120	0.0356695
GO:0010965	regulation of mitotic sister chromatid separation	9	50	0.0356695
GO:0000910	cytokinesis	12	84	0.0378696
GO:0007059	chromosome segregation	23	232	0.0378696
GO:1901987	regulation of cell cycle phase transition	23	232	0.0378696
GO:0044784	metaphase/anaphase transition of cell cycle	9	51	0.0378696
GO:0031100	animal organ regeneration	8	41	0.0378696
GO:0051225	spindle assembly	11	73	0.0378696
GO:0060548	negative regulation of cell death	39	485	0.0388217
GO:0051306	mitotic sister chromatid separation	9	52	0.0422375
GO:0006260	DNA replication	20	192	0.0422375
GO:1902749	regulation of cell cycle G2/M phase transition	10	63	0.0422375
GO:0051302	regulation of cell division	13	99	0.0444916
GO:0000086	G2/M transition of mitotic cell cycle	12	87	0.045292
GO:0000281	mitotic cytokinesis	7	33	0.045473
GO:1905818	regulation of chromosome separation	9	53	0.045473
GO:0061640	cytoskeleton-dependent cytokinesis	8	43	0.0463063
GO:0090307	mitotic spindle assembly	8	43	0.0463063
GO:0051984	positive regulation of chromosome segregation	4	10	0.0503002
GO:0008608	attachment of spindle microtubules to kinetochore	6	25	0.05226
GO:0000079	regulation of cyclin-dependent protein serine/threonine kinase activity	9	55	0.0553707
GO:0033045	regulation of sister chromatid segregation	9	55	0.0553707
GO:0032501	multicellular organismal process	186	3347	0.0553707
GO:0044837	actomyosin contractile ring organization	3	5	0.0565137
GO:0090521	glomerular visceral epithelial cell migration	3	5	0.0565137
GO:0045931	positive regulation of mitotic cell cycle	10	67	0.0582669
GO:0061384	heart trabecula morphogenesis	5	18	0.064591
GO:1902751	positive regulation of cell cycle G2/M phase transition	5	18	0.064591
GO:0010639	negative regulation of organelle organization	20	202	0.0650347
GO:0030071	regulation of mitotic metaphase/anaphase transition	8	47	0.0730516
GO:0031497	chromatin assembly	8	47	0.0730516
GO:1904029	regulation of cyclin-dependent protein kinase activity	9	58	0.0730516
GO:0033043	regulation of organelle organization	47	647	0.0739423
GO:0070542	response to fatty acid	7	37	0.0743493
GO:0051276	chromosome organization	41	544	0.0743493
GO:0033044	regulation of chromosome organization	16	148	0.0743493
GO:0010033	response to organic substance	94	1519	0.076579
GO:0008219	cell death	69	1047	0.076579
GO:0010389	regulation of G2/M transition of mitotic cell cycle	9	59	0.076579
GO:0001666	response to hypoxia	16	149	0.076579
GO:0048146	positive regulation of fibroblast proliferation	6	28	0.077385
GO:0051304	chromosome separation	10	71	0.077385
GO:0050878	regulation of body fluid levels	18	178	0.077385
GO:0071824	protein-DNA complex subunit organization	13	109	0.0781411
GO:0060074	synapse maturation	4	12	0.0830299
GO:0071103	DNA conformation change	16	151	0.0830299
GO:1902099	regulation of metaphase/anaphase transition of cell cycle	8	49	0.0832289
GO:0051094	positive regulation of developmental process	45	621	0.0847459
GO:0031055	chromatin remodeling at centromere	3	6	0.0847459
GO:0090306	meiotic spindle assembly	3	6	0.0847459
GO:0065004	protein-DNA complex assembly	11	85	0.0850959
GO:0097421	liver regeneration	5	20	0.0850959
GO:0045840	positive regulation of mitotic nuclear division	6	29	0.0852663
GO:0065007	biological regulation	288	5622	0.0881603
GO:0002543	activation of blood coagulation via clotting cascade	2	2	0.0973117
GO:0051983	regulation of chromosome segregation	9	63	0.105413
GO:0036293	response to decreased oxygen levels	16	156	0.105849
GO:0050789	regulation of biological process	271	5255	0.110229
GO:0070482	response to oxygen levels	17	172	0.11359
GO:0050794	regulation of cellular process	260	5013	0.11359
GO:0065009	regulation of molecular function	93	1531	0.118228
GO:0042221	response to chemical	115	1965	0.12109
GO:0051784	negative regulation of nuclear division	7	42	0.123485
GO:0043486	histone exchange	4	14	0.132949
GO:0032465	regulation of cytokinesis	8	54	0.134383
GO:0051321	meiotic cell cycle	16	161	0.135382
GO:0042060	wound healing	18	191	0.135474
GO:0048144	fibroblast proliferation	7	43	0.135474
GO:0048145	regulation of fibroblast proliferation	7	43	0.135474
GO:0006950	response to stress	108	1837	0.13803
GO:0022414	reproductive process	49	715	0.13936
GO:0032270	positive regulation of cellular protein metabolic process	48	698	0.140117
GO:0140694	non-membrane-bounded organelle assembly	20	223	0.140117
GO:0002286	T cell activation involved in immune response	6	33	0.140117
GO:0009994	oocyte differentiation	6	33	0.140117
GO:0044786	cell cycle DNA replication	6	33	0.140117
GO:0048599	oocyte development	6	33	0.140117
GO:0000003	reproduction	49	717	0.140237
GO:0010941	regulation of cell death	54	809	0.143715
GO:1903046	meiotic cell cycle process	13	121	0.147885
GO:0050896	response to stimulus	212	3996	0.148315
GO:0043069	negative regulation of programmed cell death	33	439	0.151664
GO:0022412	cellular process involved in reproduction in multicellular organism	17	180	0.152788
GO:0002526	acute inflammatory response	7	45	0.157861
GO:0006468	protein phosphorylation	52	779	0.162113
GO:0009617	response to bacterium	19	212	0.162113
GO:0007144	female meiosis I	3	8	0.162317
GO:1900103	positive regulation of endoplasmic reticulum unfolded protein response	3	8	0.162317
GO:1901863	positive regulation of muscle tissue development	3	8	0.162317
GO:1990440	positive regulation of transcription from RNA polymerase II promoter in response to endoplasmic reticulum stress	3	8	0.162317
GO:0051785	positive regulation of nuclear division	6	35	0.172326
GO:0002287	alpha-beta T cell activation involved in immune response	5	25	0.172326
GO:0002293	alpha-beta T cell differentiation involved in immune response	5	25	0.172326
GO:0002294	CD4-positive, alpha-beta T cell differentiation involved in immune response	5	25	0.172326
GO:0016572	histone phosphorylation	5	25	0.172326
GO:0030866	cortical actin cytoskeleton organization	5	25	0.172326
GO:0042093	T-helper cell differentiation	5	25	0.172326
GO:0070887	cellular response to chemical stimulus	88	1468	0.173232
GO:0007339	binding of sperm to zona pellucida	4	16	0.173232
GO:0034587	piRNA metabolic process	4	16	0.173232
GO:1904666	regulation of ubiquitin protein ligase activity	4	16	0.173232
GO:0045765	regulation of angiogenesis	14	140	0.174944
GO:0051240	positive regulation of multicellular organismal process	45	659	0.174944
GO:0051247	positive regulation of protein metabolic process	50	750	0.17515
GO:0012501	programmed cell death	62	973	0.176689
GO:0045786	negative regulation of cell cycle	20	232	0.176689
GO:0007010	cytoskeleton organization	50	751	0.176689
GO:0050709	negative regulation of protein secretion	6	36	0.179045
GO:0098609	cell-cell adhesion	26	331	0.184754
GO:0002292	T cell differentiation involved in immune response	5	26	0.18601
GO:0008285	negative regulation of cell population proliferation	26	332	0.18601
GO:0048103	somatic stem cell division	2	3	0.18601
GO:0071163	DNA replication preinitiation complex assembly	2	3	0.18601
GO:0072708	response to sorbitol	2	3	0.18601
GO:1905064	negative regulation of vascular associated smooth muscle cell differentiation	2	3	0.18601
GO:0032502	developmental process	167	3076	0.18601
GO:0071310	cellular response to organic substance	72	1168	0.18702
GO:0000226	microtubule cytoskeleton organization	28	367	0.190036
GO:0045839	negative regulation of mitotic nuclear division	6	37	0.190036
GO:0010971	positive regulation of G2/M transition of mitotic cell cycle	4	17	0.190036
GO:0035036	sperm-egg recognition	4	17	0.190036
GO:0000212	meiotic spindle organization	3	9	0.190036
GO:0002863	positive regulation of inflammatory response to antigenic stimulus	3	9	0.190036
GO:0030575	nuclear body organization	3	9	0.190036
GO:0060347	heart trabecula formation	3	9	0.190036
GO:1903902	positive regulation of viral life cycle	3	9	0.190036
GO:0048736	appendage development	10	87	0.190061
GO:0060173	limb development	10	87	0.190061
GO:0006333	chromatin assembly or disassembly	8	61	0.190061
GO:1901342	regulation of vasculature development	14	144	0.190803
GO:0043067	regulation of programmed cell death	49	741	0.190803
GO:0016573	histone acetylation	11	101	0.190898
GO:0042325	regulation of phosphorylation	42	615	0.194493
GO:0043933	protein-containing complex subunit organization	61	966	0.195708
GO:0010830	regulation of myotube differentiation	5	27	0.195708
GO:1901701	cellular response to oxygen-containing compound	41	598	0.195909
GO:0045930	negative regulation of mitotic cell cycle	14	145	0.195909
GO:0009952	anterior/posterior pattern specification	10	88	0.195909
GO:1901880	negative regulation of protein depolymerization	6	38	0.198327
GO:0031399	regulation of protein modification process	50	763	0.19942
GO:0016458	gene silencing	12	117	0.20601
GO:0007596	blood coagulation	11	103	0.20601
GO:0007599	hemostasis	11	103	0.20601
GO:0002252	immune effector process	19	224	0.20601
GO:0006954	inflammatory response	23	289	0.20601
GO:0061061	muscle structure development	23	289	0.20601
GO:0007143	female meiotic nuclear division	4	18	0.208791
GO:1901861	regulation of muscle tissue development	4	18	0.208791
GO:0060537	muscle tissue development	17	193	0.208791
GO:0006270	DNA replication initiation	5	28	0.211998
GO:0061647	histone H3-K9 modification	5	28	0.211998
GO:0018393	internal peptidyl-lysine acetylation	11	104	0.21368
GO:0050817	coagulation	11	104	0.21368
GO:0050673	epithelial cell proliferation	17	194	0.214144
GO:0006475	internal protein amino acid acetylation	11	105	0.222519
GO:0007340	acrosome reaction	3	10	0.222519
GO:0035404	histone-serine phosphorylation	3	10	0.222519
GO:0071361	cellular response to ethanol	3	10	0.222519
GO:1904851	positive regulation of establishment of protein localization to telomere	3	10	0.222519
GO:0043066	negative regulation of apoptotic process	31	429	0.222519
GO:0061041	regulation of wound healing	7	52	0.230226
GO:0033260	nuclear DNA replication	5	29	0.23377
GO:0043549	regulation of kinase activity	28	379	0.23377
GO:0032879	regulation of localization	81	1366	0.234712
GO:0032506	cytokinetic process	4	19	0.234712
GO:0051567	histone H3-K9 methylation	4	19	0.234712
GO:0071398	cellular response to fatty acid	4	19	0.234712
GO:0048513	animal organ development	97	1682	0.234828
GO:0045935	positive regulation of nucleobase-containing compound metabolic process	62	1001	0.234943
GO:0044093	positive regulation of molecular function	48	739	0.235076
GO:0070201	regulation of establishment of protein localization	24	313	0.235076
GO:0010948	negative regulation of cell cycle process	16	183	0.235076
GO:2000026	regulation of multicellular organismal development	42	632	0.235076
GO:0090257	regulation of muscle system process	11	108	0.235076
GO:0018023	peptidyl-lysine trimethylation	5	30	0.235076
GO:0032212	positive regulation of telomere maintenance via telomerase	5	30	0.235076
GO:0007292	female gamete generation	9	80	0.235076
GO:0043085	positive regulation of catalytic activity	38	561	0.235076
GO:0019953	sexual reproduction	28	384	0.235076
GO:0071396	cellular response to lipid	22	282	0.235076
GO:0045859	regulation of protein kinase activity	24	316	0.235076
GO:0002568	somatic diversification of T cell receptor genes	2	4	0.235076
GO:0002681	somatic recombination of T cell receptor gene segments	2	4	0.235076
GO:0007308	oocyte construction	2	4	0.235076
GO:0007309	oocyte axis specification	2	4	0.235076
GO:0007314	oocyte anterior/posterior axis specification	2	4	0.235076
GO:0007315	pole plasm assembly	2	4	0.235076
GO:0008358	maternal determination of anterior/posterior axis, embryo	2	4	0.235076
GO:0030719	P granule organization	2	4	0.235076
GO:0032185	septin cytoskeleton organization	2	4	0.235076
GO:0033153	T cell receptor V(D)J recombination	2	4	0.235076
GO:0034080	CENP-A containing nucleosome assembly	2	4	0.235076
GO:0034699	response to luteinizing hormone	2	4	0.235076
GO:0051987	positive regulation of attachment of spindle microtubules to kinetochore	2	4	0.235076
GO:0061641	CENP-A containing chromatin organization	2	4	0.235076
GO:0098532	histone H3-K27 trimethylation	2	4	0.235076
GO:0106001	intestinal hexose absorption	2	4	0.235076
GO:0014706	striated muscle tissue development	16	185	0.235076
GO:1901991	negative regulation of mitotic cell cycle phase transition	11	109	0.235076
GO:0048536	spleen development	4	20	0.235076
GO:0051693	actin filament capping	4	20	0.235076
GO:0071353	cellular response to interleukin-4	4	20	0.235076
GO:1903580	positive regulation of ATP metabolic process	4	20	0.235076
GO:0016310	phosphorylation	58	934	0.235076
GO:0050793	regulation of developmental process	71	1183	0.235076
GO:0006915	apoptotic process	59	953	0.235076
GO:0003184	pulmonary valve morphogenesis	3	11	0.235076
GO:0006607	NLS-bearing protein import into nucleus	3	11	0.235076
GO:0007100	mitotic centrosome separation	3	11	0.235076
GO:0051016	barbed-end actin filament capping	3	11	0.235076
GO:0051299	centrosome separation	3	11	0.235076
GO:0070202	regulation of establishment of protein localization to chromosome	3	11	0.235076
GO:0070203	regulation of establishment of protein localization to telomere	3	11	0.235076
GO:0072539	T-helper 17 cell differentiation	3	11	0.235076
GO:1904869	regulation of protein localization to Cajal body	3	11	0.235076
GO:1904871	positive regulation of protein localization to Cajal body	3	11	0.235076
GO:0010605	negative regulation of macromolecule metabolic process	81	1379	0.239494
GO:0009611	response to wounding	20	251	0.243009
GO:0048856	anatomical structure development	151	2796	0.243009
GO:0051147	regulation of muscle cell differentiation	8	68	0.243632
GO:0050000	chromosome localization	7	55	0.244251
GO:0045841	negative regulation of mitotic metaphase/anaphase transition	5	31	0.244865
GO:0043242	negative regulation of protein-containing complex disassembly	6	43	0.253232
GO:0043966	histone H3 acetylation	6	43	0.253232
GO:0018394	peptidyl-lysine acetylation	11	111	0.25347
GO:0140013	meiotic nuclear division	11	111	0.25347
GO:0051239	regulation of multicellular organismal process	73	1229	0.256615
GO:0006937	regulation of muscle contraction	8	69	0.256615
GO:0071456	cellular response to hypoxia	8	69	0.256615
GO:0031099	regeneration	10	97	0.258427
GO:0034728	nucleosome organization	7	56	0.259152
GO:0003006	developmental process involved in reproduction	32	461	0.259358
GO:0002455	humoral immune response mediated by circulating immunoglobulin	4	21	0.259358
GO:0046676	negative regulation of insulin secretion	4	21	0.259358
GO:0071354	cellular response to interleukin-6	4	21	0.259358
GO:0033046	negative regulation of sister chromatid segregation	5	32	0.261992
GO:0033048	negative regulation of mitotic sister chromatid segregation	5	32	0.261992
GO:0071385	cellular response to glucocorticoid stimulus	5	32	0.261992
GO:1902100	negative regulation of metaphase/anaphase transition of cell cycle	5	32	0.261992
GO:1904358	positive regulation of telomere maintenance via telomere lengthening	5	32	0.261992
GO:2000816	negative regulation of mitotic sister chromatid separation	5	32	0.261992
GO:0071230	cellular response to amino acid stimulus	6	44	0.262938
GO:0052548	regulation of endopeptidase activity	15	174	0.262938
GO:0071453	cellular response to oxygen levels	9	84	0.262938
GO:0006259	DNA metabolic process	39	590	0.262938
GO:0010468	regulation of gene expression	118	2133	0.262938
GO:0051347	positive regulation of transferase activity	21	273	0.262938
GO:0000076	DNA replication checkpoint signaling	3	12	0.262938
GO:0003177	pulmonary valve development	3	12	0.262938
GO:0006857	oligopeptide transport	3	12	0.262938
GO:0035672	oligopeptide transmembrane transport	3	12	0.262938
GO:0036003	positive regulation of transcription from RNA polymerase II promoter in response to stress	3	12	0.262938
GO:0043586	tongue development	3	12	0.262938
GO:0060343	trabecula formation	3	12	0.262938
GO:0060644	mammary gland epithelial cell differentiation	3	12	0.262938
GO:1903405	protein localization to nuclear body	3	12	0.262938
GO:1904816	positive regulation of protein localization to chromosome, telomeric region	3	12	0.262938
GO:1904867	protein localization to Cajal body	3	12	0.262938
GO:0045862	positive regulation of proteolysis	16	191	0.264068
GO:0030162	regulation of proteolysis	26	359	0.264068
GO:0010629	negative regulation of gene expression	35	519	0.26552
GO:0050790	regulation of catalytic activity	72	1219	0.265744
GO:0060021	roof of mouth development	6	45	0.265744
GO:0035914	skeletal muscle cell differentiation	5	33	0.265744
GO:0051985	negative regulation of chromosome segregation	5	33	0.265744
GO:0060415	muscle tissue morphogenesis	5	33	0.265744
GO:0071384	cellular response to corticosteroid stimulus	5	33	0.265744
GO:1905819	negative regulation of chromosome separation	5	33	0.265744
GO:2000736	regulation of stem cell differentiation	5	33	0.265744
GO:0002792	negative regulation of peptide secretion	4	22	0.265744
GO:0006953	acute-phase response	4	22	0.265744
GO:0009988	cell-cell recognition	4	22	0.265744
GO:0014888	striated muscle adaptation	4	22	0.265744
GO:0030835	negative regulation of actin filament depolymerization	4	22	0.265744
GO:0034508	centromere complex assembly	4	22	0.265744
GO:0070670	response to interleukin-4	4	22	0.265744
GO:0090278	negative regulation of peptide hormone secretion	4	22	0.265744
GO:1905314	semi-lunar valve development	4	22	0.265744
GO:0030326	embryonic limb morphogenesis	7	58	0.265744
GO:0035113	embryonic appendage morphogenesis	7	58	0.265744
GO:0007517	muscle organ development	14	161	0.266027
GO:0001649	osteoblast differentiation	11	115	0.266027
GO:0010557	positive regulation of macromolecule biosynthetic process	59	971	0.266027
GO:0071322	cellular response to carbohydrate stimulus	9	86	0.266027
GO:0032984	protein-containing complex disassembly	12	131	0.266027
GO:0042981	regulation of apoptotic process	46	727	0.266027
GO:0045944	positive regulation of transcription by RNA polymerase II	38	579	0.266027
GO:0000082	G1/S transition of mitotic cell cycle	11	116	0.266027
GO:0045165	cell fate commitment	11	116	0.266027
GO:1901879	regulation of protein depolymerization	6	46	0.266027
GO:0098742	cell-cell adhesion via plasma-membrane adhesion molecules	9	87	0.266027
GO:0006334	nucleosome assembly	5	34	0.266027
GO:0030865	cortical cytoskeleton organization	5	34	0.266027
GO:0032637	interleukin-8 production	5	34	0.266027
GO:0032677	regulation of interleukin-8 production	5	34	0.266027
GO:0033047	regulation of mitotic sister chromatid segregation	5	34	0.266027
GO:0043367	CD4-positive, alpha-beta T cell differentiation	5	34	0.266027
GO:0018205	peptidyl-lysine modification	18	228	0.266027
GO:0051224	negative regulation of protein transport	8	73	0.266027
GO:0002903	negative regulation of B cell apoptotic process	2	5	0.266027
GO:0010032	meiotic chromosome condensation	2	5	0.266027
GO:0010216	maintenance of DNA methylation	2	5	0.266027
GO:0019336	phenol-containing compound catabolic process	2	5	0.266027
GO:0030223	neutrophil differentiation	2	5	0.266027
GO:0030854	positive regulation of granulocyte differentiation	2	5	0.266027
GO:0035442	dipeptide transmembrane transport	2	5	0.266027
GO:0042938	dipeptide transport	2	5	0.266027
GO:0048743	positive regulation of skeletal muscle fiber development	2	5	0.266027
GO:0061072	iris morphogenesis	2	5	0.266027
GO:0071332	cellular response to fructose stimulus	2	5	0.266027
GO:0072540	T-helper 17 cell lineage commitment	2	5	0.266027
GO:0099527	postsynapse to nucleus signaling pathway	2	5	0.266027
GO:1902292	cell cycle DNA replication initiation	2	5	0.266027
GO:1902315	nuclear cell cycle DNA replication initiation	2	5	0.266027
GO:1902975	mitotic DNA replication initiation	2	5	0.266027
GO:1904668	positive regulation of ubiquitin protein ligase activity	2	5	0.266027
GO:1904672	regulation of somatic stem cell population maintenance	2	5	0.266027
GO:2000344	positive regulation of acrosome reaction	2	5	0.266027
GO:0044843	cell cycle G1/S phase transition	12	132	0.266027
GO:0002366	leukocyte activation involved in immune response	11	117	0.266027
GO:0002360	T cell lineage commitment	3	13	0.266027
GO:0007076	mitotic chromosome condensation	3	13	0.266027
GO:0030194	positive regulation of blood coagulation	3	13	0.266027
GO:0032633	interleukin-4 production	3	13	0.266027
GO:0032673	regulation of interleukin-4 production	3	13	0.266027
GO:0034698	response to gonadotropin	3	13	0.266027
GO:0050829	defense response to Gram-negative bacterium	3	13	0.266027
GO:0060317	cardiac epithelial to mesenchymal transition	3	13	0.266027
GO:0062009	secondary palate development	3	13	0.266027
GO:0090231	regulation of spindle checkpoint	3	13	0.266027
GO:0090266	regulation of mitotic cell cycle spindle assembly checkpoint	3	13	0.266027
GO:1900048	positive regulation of hemostasis	3	13	0.266027
GO:1903504	regulation of mitotic spindle checkpoint	3	13	0.266027
GO:2001169	regulation of ATP biosynthetic process	3	13	0.266027
GO:0032870	cellular response to hormone stimulus	24	331	0.266027
GO:0090303	positive regulation of wound healing	4	23	0.266027
GO:0001701	in utero embryonic development	18	229	0.266027
GO:0051101	regulation of DNA binding	7	60	0.268913
GO:0035556	intracellular signal transduction	77	1329	0.268913
GO:0051254	positive regulation of RNA metabolic process	55	902	0.268913
GO:0009743	response to carbohydrate	12	133	0.268913
GO:0048534	hematopoietic or lymphoid organ development	29	420	0.268913
GO:0032210	regulation of telomere maintenance via telomerase	6	47	0.268913
GO:0071229	cellular response to acid chemical	6	47	0.268913
GO:0036294	cellular response to decreased oxygen levels	8	74	0.269241
GO:0045766	positive regulation of angiogenesis	8	74	0.269241
GO:1904018	positive regulation of vasculature development	8	74	0.269241
GO:0051129	negative regulation of cellular component organization	26	368	0.274972
GO:0007080	mitotic metaphase plate congression	5	35	0.276395
GO:0035065	regulation of histone acetylation	5	35	0.276395
GO:0048644	muscle organ morphogenesis	5	35	0.276395
GO:0042593	glucose homeostasis	12	134	0.276991
GO:0022411	cellular component disassembly	19	248	0.278846
GO:0002263	cell activation involved in immune response	11	119	0.281023
GO:0051261	protein depolymerization	7	61	0.281023
GO:0043624	cellular protein complex disassembly	8	75	0.282503
GO:1904950	negative regulation of establishment of protein localization	8	75	0.282503
GO:0032880	regulation of protein localization	32	477	0.282503
GO:0003012	muscle system process	16	199	0.284933
GO:0007281	germ cell development	12	135	0.284933
GO:0033500	carbohydrate homeostasis	12	135	0.284933
GO:0019219	regulation of nucleobase-containing compound metabolic process	100	1795	0.284933
GO:0051704	multi-organism process	32	478	0.284933
GO:0052547	regulation of peptidase activity	15	183	0.284933
GO:0022602	ovulation cycle process	4	24	0.284933
GO:0043618	regulation of transcription from RNA polymerase II promoter in response to stress	4	24	0.284933
GO:0070741	response to interleukin-6	4	24	0.284933
GO:0097009	energy homeostasis	4	24	0.284933
GO:0051716	cellular response to stimulus	178	3410	0.288218
GO:0007275	multicellular organism development	136	2532	0.288218
GO:1901215	negative regulation of neuron death	10	105	0.288519
GO:0006996	organelle organization	118	2163	0.289597
GO:0001932	regulation of protein phosphorylation	35	534	0.289597
GO:0007017	microtubule-based process	34	516	0.28971
GO:0022408	negative regulation of cell-cell adhesion	7	62	0.28971
GO:0019220	regulation of phosphate metabolic process	43	683	0.28971
GO:0051174	regulation of phosphorus metabolic process	43	683	0.28971
GO:0010638	positive regulation of organelle organization	21	285	0.28971
GO:0050678	regulation of epithelial cell proliferation	14	168	0.28971
GO:0002313	mature B cell differentiation involved in immune response	3	14	0.28971
GO:0007141	male meiosis I	3	14	0.28971
GO:0033623	regulation of integrin activation	3	14	0.28971
GO:0050820	positive regulation of coagulation	3	14	0.28971
GO:0072538	T-helper 17 type immune response	3	14	0.28971
GO:1904814	regulation of protein localization to chromosome, telomeric region	3	14	0.28971
GO:1990173	protein localization to nucleoplasm	3	14	0.28971
GO:0007338	single fertilization	6	49	0.292726
GO:0007093	mitotic cell cycle checkpoint signaling	9	91	0.292726
GO:0010556	regulation of macromolecule biosynthetic process	100	1801	0.293004
GO:0030099	myeloid cell differentiation	15	185	0.293977
GO:2001252	positive regulation of chromosome organization	7	63	0.301565
GO:2000112	regulation of cellular macromolecule biosynthetic process	99	1785	0.301565
GO:0006110	regulation of glycolytic process	4	25	0.301565
GO:0030261	chromosome condensation	4	25	0.301565
GO:0032757	positive regulation of interleukin-8 production	4	25	0.301565
GO:0006305	DNA alkylation	5	37	0.301565
GO:0006306	DNA methylation	5	37	0.301565
GO:0035710	CD4-positive, alpha-beta T cell activation	5	37	0.301565
GO:0002687	positive regulation of leukocyte migration	6	50	0.301565
GO:1903578	regulation of ATP metabolic process	6	50	0.301565
GO:0032269	negative regulation of cellular protein metabolic process	33	503	0.301565
GO:0010628	positive regulation of gene expression	33	504	0.301565
GO:0006975	DNA damage induced protein phosphorylation	2	6	0.301565
GO:0007028	cytoplasm organization	2	6	0.301565
GO:0042693	muscle cell fate commitment	2	6	0.301565
GO:0043252	sodium-independent organic anion transport	2	6	0.301565
GO:0043587	tongue morphogenesis	2	6	0.301565
GO:0044068	modulation by symbiont of host cellular process	2	6	0.301565
GO:0044771	meiotic cell cycle phase transition	2	6	0.301565
GO:0051151	negative regulation of smooth muscle cell differentiation	2	6	0.301565
GO:0060046	regulation of acrosome reaction	2	6	0.301565
GO:0061179	negative regulation of insulin secretion involved in cellular response to glucose stimulus	2	6	0.301565
GO:1905063	regulation of vascular associated smooth muscle cell differentiation	2	6	0.301565
GO:0048545	response to steroid hormone	15	188	0.301565
GO:0044419	biological process involved in interspecies interaction between organisms	37	579	0.301565
GO:0015833	peptide transport	12	140	0.301565
GO:0003382	epithelial cell morphogenesis	3	15	0.301565
GO:0035019	somatic stem cell population maintenance	3	15	0.301565
GO:0035561	regulation of chromatin binding	3	15	0.301565
GO:0070200	establishment of protein localization to telomere	3	15	0.301565
GO:1900101	regulation of endoplasmic reticulum unfolded protein response	3	15	0.301565
GO:1904874	positive regulation of telomerase RNA localization to Cajal body	3	15	0.301565
GO:0000723	telomere maintenance	10	109	0.301565
GO:0048738	cardiac muscle tissue development	10	109	0.301565
GO:0031056	regulation of histone modification	9	94	0.301565
GO:2001251	negative regulation of chromosome organization	7	65	0.301565
GO:0032729	positive regulation of interferon-gamma production	4	26	0.301565
GO:0031326	regulation of cellular biosynthetic process	103	1876	0.301565
GO:0006473	protein acetylation	11	125	0.301565
GO:1901988	negative regulation of cell cycle phase transition	13	157	0.301565
GO:0044260	cellular macromolecule metabolic process	208	4074	0.301565
GO:0030097	hemopoiesis	27	399	0.301565
GO:0031401	positive regulation of protein modification process	31	472	0.301565
GO:0010950	positive regulation of endopeptidase activity	8	80	0.301565
GO:0071333	cellular response to glucose stimulus	8	80	0.301565
GO:0071495	cellular response to endogenous stimulus	43	696	0.301565
GO:0065003	protein-containing complex assembly	51	849	0.301565
GO:0051128	regulation of cellular component organization	71	1239	0.301565
GO:0035282	segmentation	6	52	0.301565
GO:0045446	endothelial cell differentiation	6	52	0.301565
GO:0045639	positive regulation of myeloid cell differentiation	6	52	0.301565
GO:0009566	fertilization	7	66	0.301565
GO:0035107	appendage morphogenesis	7	66	0.301565
GO:0035108	limb morphogenesis	7	66	0.301565
GO:0043434	response to peptide hormone	17	225	0.301565
GO:0009749	response to glucose	10	111	0.301565
GO:0002285	lymphocyte activation involved in immune response	8	81	0.301565
GO:0001816	cytokine production	21	295	0.301565
GO:0051223	regulation of protein transport	21	295	0.301565
GO:0046777	protein autophosphorylation	11	127	0.301565
GO:0002237	response to molecule of bacterial origin	12	143	0.301565
GO:0045597	positive regulation of cell differentiation	27	402	0.301565
GO:0009892	negative regulation of metabolic process	84	1501	0.301565
GO:0002520	immune system development	30	457	0.301565
GO:0003179	heart valve morphogenesis	4	27	0.301565
GO:0030837	negative regulation of actin filament polymerization	4	27	0.301565
GO:0043620	regulation of DNA-templated transcription in response to stress	4	27	0.301565
GO:0055008	cardiac muscle tissue morphogenesis	4	27	0.301565
GO:0009605	response to external stimulus	66	1145	0.301565
GO:1903034	regulation of response to wounding	7	67	0.301565
GO:1904356	regulation of telomere maintenance via telomere lengthening	6	53	0.301565
GO:0034368	protein-lipid complex remodeling	3	16	0.301565
GO:0034369	plasma lipoprotein particle remodeling	3	16	0.301565
GO:0009891	positive regulation of biosynthetic process	60	1029	0.301565
GO:0045893	positive regulation of transcription, DNA-templated	49	816	0.301565
GO:1903508	positive regulation of nucleic acid-templated transcription	49	816	0.301565
GO:0018022	peptidyl-lysine methylation	8	82	0.301565
GO:0071326	cellular response to monosaccharide stimulus	8	82	0.301565
GO:0071331	cellular response to hexose stimulus	8	82	0.301565
GO:0051098	regulation of binding	15	194	0.301565
GO:1901653	cellular response to peptide	15	194	0.301565
GO:0032755	positive regulation of interleukin-6 production	5	40	0.301565
GO:0042698	ovulation cycle	5	40	0.301565
GO:0051972	regulation of telomerase activity	5	40	0.301565
GO:0072359	circulatory system development	35	552	0.301565
GO:0018108	peptidyl-tyrosine phosphorylation	13	161	0.301565
GO:0033002	muscle cell proliferation	10	113	0.301565
GO:1902680	positive regulation of RNA biosynthetic process	49	818	0.301565
GO:0009889	regulation of biosynthetic process	104	1912	0.301565
GO:0032355	response to estradiol	7	68	0.301565
GO:0043244	regulation of protein-containing complex disassembly	7	68	0.301565
GO:0001775	cell activation	27	406	0.301565
GO:0031328	positive regulation of cellular biosynthetic process	59	1013	0.301565
GO:0007173	epidermal growth factor receptor signaling pathway	6	54	0.301565
GO:0032635	interleukin-6 production	6	54	0.301565
GO:0032675	regulation of interleukin-6 production	6	54	0.301565
GO:0051303	establishment of chromosome localization	6	54	0.301565
GO:0042692	muscle cell differentiation	13	162	0.301565
GO:0071375	cellular response to peptide hormone stimulus	13	162	0.301565
GO:2000147	positive regulation of cell motility	19	264	0.301565
GO:0001977	renal system process involved in regulation of blood volume	2	7	0.301565
GO:0002315	marginal zone B cell differentiation	2	7	0.301565
GO:0003222	ventricular trabecula myocardium morphogenesis	2	7	0.301565
GO:0006335	DNA replication-dependent nucleosome assembly	2	7	0.301565
GO:0006833	water transport	2	7	0.301565
GO:0007512	adult heart development	2	7	0.301565
GO:0009750	response to fructose	2	7	0.301565
GO:0010452	histone H3-K36 methylation	2	7	0.301565
GO:0014874	response to stimulus involved in regulation of muscle adaptation	2	7	0.301565
GO:0018026	peptidyl-lysine monomethylation	2	7	0.301565
GO:0032060	bleb assembly	2	7	0.301565
GO:0034723	DNA replication-dependent nucleosome organization	2	7	0.301565
GO:0036124	histone H3-K9 trimethylation	2	7	0.301565
GO:0042448	progesterone metabolic process	2	7	0.301565
GO:0045745	positive regulation of G protein-coupled receptor signaling pathway	2	7	0.301565
GO:0045835	negative regulation of meiotic nuclear division	2	7	0.301565
GO:0045844	positive regulation of striated muscle tissue development	2	7	0.301565
GO:0046321	positive regulation of fatty acid oxidation	2	7	0.301565
GO:0048636	positive regulation of muscle organ development	2	7	0.301565
GO:0048643	positive regulation of skeletal muscle tissue development	2	7	0.301565
GO:0055012	ventricular cardiac muscle cell differentiation	2	7	0.301565
GO:0055015	ventricular cardiac muscle cell development	2	7	0.301565
GO:0061577	calcium ion transmembrane transport via high voltage-gated calcium channel	2	7	0.301565
GO:0090128	regulation of synapse maturation	2	7	0.301565
GO:2001171	positive regulation of ATP biosynthetic process	2	7	0.301565
GO:0007140	male meiotic nuclear division	4	28	0.301565
GO:0030193	regulation of blood coagulation	4	28	0.301565
GO:0030834	regulation of actin filament depolymerization	4	28	0.301565
GO:0032611	interleukin-1 beta production	4	28	0.301565
GO:0032651	regulation of interleukin-1 beta production	4	28	0.301565
GO:0045600	positive regulation of fat cell differentiation	4	28	0.301565
GO:0050868	negative regulation of T cell activation	4	28	0.301565
GO:1903036	positive regulation of response to wounding	4	28	0.301565
GO:0009746	response to hexose	10	114	0.301565
GO:0060047	heart contraction	10	114	0.301565
GO:0050808	synapse organization	15	196	0.301565
GO:2000756	regulation of peptidyl-lysine acetylation	5	41	0.301565
GO:0014065	phosphatidylinositol 3-kinase signaling	7	69	0.301565
GO:0030218	erythrocyte differentiation	7	69	0.301565
GO:0010952	positive regulation of peptidase activity	8	84	0.301565
GO:0031960	response to corticosteroid	8	84	0.301565
GO:0048731	system development	124	2329	0.301565
GO:1901652	response to peptide	19	266	0.301565
GO:0048477	oogenesis	6	55	0.301565
GO:0018193	peptidyl-amino acid modification	41	671	0.301565
GO:0000002	mitochondrial genome maintenance	3	17	0.301565
GO:0001556	oocyte maturation	3	17	0.301565
GO:0001990	regulation of systemic arterial blood pressure by hormone	3	17	0.301565
GO:0002335	mature B cell differentiation	3	17	0.301565
GO:0003180	aortic valve morphogenesis	3	17	0.301565
GO:0016202	regulation of striated muscle tissue development	3	17	0.301565
GO:0033622	integrin activation	3	17	0.301565
GO:0042130	negative regulation of T cell proliferation	3	17	0.301565
GO:0045648	positive regulation of erythrocyte differentiation	3	17	0.301565
GO:1990776	response to angiotensin	3	17	0.301565
GO:0018212	peptidyl-tyrosine modification	13	164	0.301565
GO:0009725	response to hormone	30	465	0.301565
GO:0044703	multi-organism reproductive process	30	465	0.301565
GO:0009888	tissue development	52	883	0.301565
GO:0032200	telomere organization	10	116	0.301565
GO:2000045	regulation of G1/S transition of mitotic cell cycle	7	70	0.301565
GO:0030154	cell differentiation	105	1944	0.301565
GO:0032103	positive regulation of response to external stimulus	13	165	0.301565
GO:0003208	cardiac ventricle morphogenesis	4	29	0.301565
GO:0050818	regulation of coagulation	4	29	0.301565
GO:1900046	regulation of hemostasis	4	29	0.301565
GO:0002521	leukocyte differentiation	17	233	0.301565
GO:0010562	positive regulation of phosphorus metabolic process	27	412	0.301565
GO:0045937	positive regulation of phosphate metabolic process	27	412	0.301565
GO:0030855	epithelial cell differentiation	20	286	0.301565
GO:0008037	cell recognition	6	56	0.301565
GO:0007276	gamete generation	22	322	0.301565
GO:0016043	cellular component organization	170	3301	0.301565
GO:0048639	positive regulation of developmental growth	8	86	0.301565
GO:0043200	response to amino acid	7	71	0.301565
GO:0000707	meiotic DNA recombinase assembly	1	1	0.301565
GO:0000921	septin ring assembly	1	1	0.301565
GO:0001809	positive regulation of type IV hypersensitivity	1	1	0.301565
GO:0001999	renal response to blood flow involved in circulatory renin-angiotensin regulation of systemic arterial blood pressure	1	1	0.301565
GO:0002001	renin secretion into blood stream	1	1	0.301565
GO:0002017	regulation of blood volume by renal aldosterone	1	1	0.301565
GO:0002174	mammary stem cell proliferation	1	1	0.301565
GO:0002246	wound healing involved in inflammatory response	1	1	0.301565
GO:0002248	connective tissue replacement involved in inflammatory response wound healing	1	1	0.301565
GO:0002266	follicular dendritic cell activation	1	1	0.301565
GO:0002268	follicular dendritic cell differentiation	1	1	0.301565
GO:0002370	natural killer cell cytokine production	1	1	0.301565
GO:0002384	hepatic immune response	1	1	0.301565
GO:0002541	activation of plasma proteins involved in acute inflammatory response	1	1	0.301565
GO:0002727	regulation of natural killer cell cytokine production	1	1	0.301565
GO:0002729	positive regulation of natural killer cell cytokine production	1	1	0.301565
GO:0003058	hormonal regulation of the force of heart contraction	1	1	0.301565
GO:0003275	apoptotic process involved in outflow tract morphogenesis	1	1	0.301565
GO:0003345	proepicardium cell migration involved in pericardium morphogenesis	1	1	0.301565
GO:0006216	cytidine catabolic process	1	1	0.301565
GO:0006425	glutaminyl-tRNA aminoacylation	1	1	0.301565
GO:0006430	lysyl-tRNA aminoacylation	1	1	0.301565
GO:0006434	seryl-tRNA aminoacylation	1	1	0.301565
GO:0006667	sphinganine metabolic process	1	1	0.301565
GO:0006948	induction by virus of host cell-cell fusion	1	1	0.301565
GO:0006990	positive regulation of transcription from RNA polymerase II promoter involved in unfolded protein response	1	1	0.301565
GO:0007066	female meiosis sister chromatid cohesion	1	1	0.301565
GO:0007181	transforming growth factor beta receptor complex assembly	1	1	0.301565
GO:0007529	establishment of synaptic specificity at neuromuscular junction	1	1	0.301565
GO:0009624	response to nematode	1	1	0.301565
GO:0009912	auditory receptor cell fate commitment	1	1	0.301565
GO:0009972	cytidine deamination	1	1	0.301565
GO:0010164	response to cesium ion	1	1	0.301565
GO:0010767	regulation of transcription from RNA polymerase II promoter in response to UV-induced DNA damage	1	1	0.301565
GO:0010982	regulation of high-density lipoprotein particle clearance	1	1	0.301565
GO:0010983	positive regulation of high-density lipoprotein particle clearance	1	1	0.301565
GO:0010986	positive regulation of lipoprotein particle clearance	1	1	0.301565
GO:0014826	vein smooth muscle contraction	1	1	0.301565
GO:0015700	arsenite transport	1	1	0.301565
GO:0015750	pentose transmembrane transport	1	1	0.301565
GO:0015756	fucose transmembrane transport	1	1	0.301565
GO:0021685	cerebellar granular layer structural organization	1	1	0.301565
GO:0021693	cerebellar Purkinje cell layer structural organization	1	1	0.301565
GO:0021698	cerebellar cortex structural organization	1	1	0.301565
GO:0030241	skeletal muscle myosin thick filament assembly	1	1	0.301565
GO:0032876	negative regulation of DNA endoreduplication	1	1	0.301565
GO:0032954	regulation of cytokinetic process	1	1	0.301565
GO:0033168	conversion of ds siRNA to ss siRNA involved in RNA interference	1	1	0.301565
GO:0033514	L-lysine catabolic process to acetyl-CoA via L-pipecolate	1	1	0.301565
GO:0033624	negative regulation of integrin activation	1	1	0.301565
GO:0035407	histone H3-T11 phosphorylation	1	1	0.301565
GO:0035803	egg coat formation	1	1	0.301565
GO:0036255	response to methylamine	1	1	0.301565
GO:0036368	cone photoresponse recovery	1	1	0.301565
GO:0036404	conversion of ds siRNA to ss siRNA	1	1	0.301565
GO:0042667	auditory receptor cell fate specification	1	1	0.301565
GO:0042669	regulation of inner ear auditory receptor cell fate specification	1	1	0.301565
GO:0043503	skeletal muscle fiber adaptation	1	1	0.301565
GO:0044501	modulation of signal transduction in other organism	1	1	0.301565
GO:0046087	cytidine metabolic process	1	1	0.301565
GO:0046680	response to DDT	1	1	0.301565
GO:0048137	spermatocyte division	1	1	0.301565
GO:0052027	modulation by symbiont of host signal transduction pathway	1	1	0.301565
GO:0055107	Golgi to secretory granule transport	1	1	0.301565
GO:0060120	inner ear receptor cell fate commitment	1	1	0.301565
GO:0060168	positive regulation of adenosine receptor signaling pathway	1	1	0.301565
GO:0060480	lung goblet cell differentiation	1	1	0.301565
GO:0060671	epithelial cell differentiation involved in embryonic placenta development	1	1	0.301565
GO:0060672	epithelial cell morphogenesis involved in placental branching	1	1	0.301565
GO:0060854	branching involved in lymph vessel morphogenesis	1	1	0.301565
GO:0061394	regulation of transcription from RNA polymerase II promoter in response to arsenic-containing substance	1	1	0.301565
GO:0061470	T follicular helper cell differentiation	1	1	0.301565
GO:0062043	positive regulation of cardiac epithelial to mesenchymal transition	1	1	0.301565
GO:0062044	negative regulation of cardiac epithelial to mesenchymal transition	1	1	0.301565
GO:0070268	cornification	1	1	0.301565
GO:0070383	DNA cytosine deamination	1	1	0.301565
GO:0070563	negative regulation of vitamin D receptor signaling pathway	1	1	0.301565
GO:0071250	cellular response to nitrite	1	1	0.301565
GO:0071283	cellular response to iron(III) ion	1	1	0.301565
GO:0071348	cellular response to interleukin-11	1	1	0.301565
GO:0071387	cellular response to cortisol stimulus	1	1	0.301565
GO:0071529	cementum mineralization	1	1	0.301565
GO:0071688	striated muscle myosin thick filament assembly	1	1	0.301565
GO:0071932	replication fork reversal	1	1	0.301565
GO:0080033	response to nitrite	1	1	0.301565
GO:0085032	modulation by symbiont of host I-kappaB kinase/NF-kappaB cascade	1	1	0.301565
GO:0086030	adenylate cyclase-activating adrenergic receptor signaling pathway involved in cardiac muscle relaxation	1	1	0.301565
GO:0090116	C-5 methylation of cytosine	1	1	0.301565
GO:0090117	endosome to lysosome transport of low-density lipoprotein particle	1	1	0.301565
GO:0090119	vesicle-mediated cholesterol transport	1	1	0.301565
GO:0090271	positive regulation of fibroblast growth factor production	1	1	0.301565
GO:0090615	mitochondrial mRNA processing	1	1	0.301565
GO:0090667	cell chemotaxis to vascular endothelial growth factor	1	1	0.301565
GO:0090668	endothelial cell chemotaxis to vascular endothelial growth factor	1	1	0.301565
GO:0097043	histone H3-K56 acetylation	1	1	0.301565
GO:0097045	phosphatidylserine exposure on blood platelet	1	1	0.301565
GO:0098912	membrane depolarization during atrial cardiac muscle cell action potential	1	1	0.301565
GO:1900133	regulation of renin secretion into blood stream	1	1	0.301565
GO:1900134	negative regulation of renin secretion into blood stream	1	1	0.301565
GO:1900234	regulation of Kit signaling pathway	1	1	0.301565
GO:1900235	negative regulation of Kit signaling pathway	1	1	0.301565
GO:1900239	regulation of phenotypic switching	1	1	0.301565
GO:1900240	negative regulation of phenotypic switching	1	1	0.301565
GO:1900451	positive regulation of glutamate receptor signaling pathway	1	1	0.301565
GO:1901053	sarcosine catabolic process	1	1	0.301565
GO:1901494	regulation of cysteine metabolic process	1	1	0.301565
GO:1901555	response to paclitaxel	1	1	0.301565
GO:1901558	response to metformin	1	1	0.301565
GO:1901860	positive regulation of mitochondrial DNA metabolic process	1	1	0.301565
GO:1901999	homogentisate metabolic process	1	1	0.301565
GO:1902000	homogentisate catabolic process	1	1	0.301565
GO:1902256	regulation of apoptotic process involved in outflow tract morphogenesis	1	1	0.301565
GO:1902464	regulation of histone H3-K27 trimethylation	1	1	0.301565
GO:1902466	positive regulation of histone H3-K27 trimethylation	1	1	0.301565
GO:1902512	positive regulation of apoptotic DNA fragmentation	1	1	0.301565
GO:1902595	regulation of DNA replication origin binding	1	1	0.301565
GO:1902724	positive regulation of skeletal muscle satellite cell proliferation	1	1	0.301565
GO:1902728	positive regulation of growth factor dependent skeletal muscle satellite cell proliferation	1	1	0.301565
GO:1903062	regulation of reverse cholesterol transport	1	1	0.301565
GO:1903064	positive regulation of reverse cholesterol transport	1	1	0.301565
GO:1903126	negative regulation of centriole-centriole cohesion	1	1	0.301565
GO:1903210	glomerular visceral epithelial cell apoptotic process	1	1	0.301565
GO:1903393	positive regulation of adherens junction organization	1	1	0.301565
GO:1903442	response to lipoic acid	1	1	0.301565
GO:1903487	regulation of lactation	1	1	0.301565
GO:1903489	positive regulation of lactation	1	1	0.301565
GO:1903626	positive regulation of DNA catabolic process	1	1	0.301565
GO:1903701	substantia propria of cornea development	1	1	0.301565
GO:1903766	positive regulation of potassium ion export across plasma membrane	1	1	0.301565
GO:1903786	regulation of glutathione biosynthetic process	1	1	0.301565
GO:1903893	positive regulation of ATF6-mediated unfolded protein response	1	1	0.301565
GO:1903964	monounsaturated fatty acid metabolic process	1	1	0.301565
GO:1903966	monounsaturated fatty acid biosynthetic process	1	1	0.301565
GO:1903984	positive regulation of TRAIL-activated apoptotic signaling pathway	1	1	0.301565
GO:1904021	negative regulation of G protein-coupled receptor internalization	1	1	0.301565
GO:1904116	response to vasopressin	1	1	0.301565
GO:1904117	cellular response to vasopressin	1	1	0.301565
GO:1904633	regulation of glomerular visceral epithelial cell apoptotic process	1	1	0.301565
GO:1904635	positive regulation of glomerular visceral epithelial cell apoptotic process	1	1	0.301565
GO:1904638	response to resveratrol	1	1	0.301565
GO:1904639	cellular response to resveratrol	1	1	0.301565
GO:1904675	regulation of somatic stem cell division	1	1	0.301565
GO:1904677	positive regulation of somatic stem cell division	1	1	0.301565
GO:1904685	positive regulation of metalloendopeptidase activity	1	1	0.301565
GO:1905006	negative regulation of epithelial to mesenchymal transition involved in endocardial cushion formation	1	1	0.301565
GO:1905007	positive regulation of epithelial to mesenchymal transition involved in endocardial cushion formation	1	1	0.301565
GO:1905050	positive regulation of metallopeptidase activity	1	1	0.301565
GO:1905089	regulation of parkin-mediated stimulation of mitophagy in response to mitochondrial depolarization	1	1	0.301565
GO:1905090	negative regulation of parkin-mediated stimulation of mitophagy in response to mitochondrial depolarization	1	1	0.301565
GO:1905115	regulation of lateral attachment of mitotic spindle microtubules to kinetochore	1	1	0.301565
GO:1905116	positive regulation of lateral attachment of mitotic spindle microtubules to kinetochore	1	1	0.301565
GO:1905319	mesenchymal stem cell migration	1	1	0.301565
GO:1905320	regulation of mesenchymal stem cell migration	1	1	0.301565
GO:1905322	positive regulation of mesenchymal stem cell migration	1	1	0.301565
GO:1905341	negative regulation of protein localization to kinetochore	1	1	0.301565
GO:1905705	cellular response to paclitaxel	1	1	0.301565
GO:1905784	regulation of anaphase-promoting complex-dependent catabolic process	1	1	0.301565
GO:1905786	positive regulation of anaphase-promoting complex-dependent catabolic process	1	1	0.301565
GO:1905916	negative regulation of cell differentiation involved in phenotypic switching	1	1	0.301565
GO:1905931	negative regulation of vascular associated smooth muscle cell differentiation involved in phenotypic switching	1	1	0.301565
GO:1990575	mitochondrial L-ornithine transmembrane transport	1	1	0.301565
GO:1990683	DNA double-strand break attachment to nuclear envelope	1	1	0.301565
GO:2000101	regulation of mammary stem cell proliferation	1	1	0.301565
GO:2000103	positive regulation of mammary stem cell proliferation	1	1	0.301565
GO:2000120	positive regulation of sodium-dependent phosphate transport	1	1	0.301565
GO:2000184	positive regulation of progesterone biosynthetic process	1	1	0.301565
GO:2000211	regulation of glutamate metabolic process	1	1	0.301565
GO:2000359	regulation of binding of sperm to zona pellucida	1	1	0.301565
GO:2000360	negative regulation of binding of sperm to zona pellucida	1	1	0.301565
GO:2000387	regulation of antral ovarian follicle growth	1	1	0.301565
GO:2000388	positive regulation of antral ovarian follicle growth	1	1	0.301565
GO:2000431	regulation of cytokinesis, actomyosin contractile ring assembly	1	1	0.301565
GO:2000634	regulation of primary miRNA processing	1	1	0.301565
GO:2000635	negative regulation of primary miRNA processing	1	1	0.301565
GO:2000707	positive regulation of dense core granule biogenesis	1	1	0.301565
GO:2000775	histone H3-S10 phosphorylation involved in chromosome condensation	1	1	0.301565
GO:2001228	regulation of response to gamma radiation	1	1	0.301565
GO:2001229	negative regulation of response to gamma radiation	1	1	0.301565
GO:2001287	negative regulation of caveolin-mediated endocytosis	1	1	0.301565
GO:0006936	muscle contraction	12	150	0.301565
GO:0071417	cellular response to organonitrogen compound	22	324	0.30508
GO:0001819	positive regulation of cytokine production	14	184	0.30508
GO:0034284	response to monosaccharide	10	118	0.30508
GO:1902105	regulation of leukocyte differentiation	10	118	0.30508
GO:0009790	embryo development	35	564	0.30508
GO:0006094	gluconeogenesis	5	43	0.30508
GO:0032206	positive regulation of telomere maintenance	5	43	0.30508
GO:0043967	histone H4 acetylation	5	43	0.30508
GO:1901983	regulation of protein acetylation	5	43	0.30508
GO:0003158	endothelium development	6	57	0.30508
GO:0050729	positive regulation of inflammatory response	6	57	0.30508
GO:0040017	positive regulation of locomotion	19	271	0.30508
GO:0002861	regulation of inflammatory response to antigenic stimulus	3	18	0.30508
GO:0030851	granulocyte differentiation	3	18	0.30508
GO:0034367	protein-containing complex remodeling	3	18	0.30508
GO:0048634	regulation of muscle organ development	3	18	0.30508
GO:0051383	kinetochore organization	3	18	0.30508
GO:0055010	ventricular cardiac muscle tissue morphogenesis	3	18	0.30508
GO:1901385	regulation of voltage-gated calcium channel activity	3	18	0.30508
GO:1904872	regulation of telomerase RNA localization to Cajal body	3	18	0.30508
GO:0007094	mitotic spindle assembly checkpoint signaling	4	30	0.30508
GO:0030042	actin filament depolymerization	4	30	0.30508
GO:0046888	negative regulation of hormone secretion	4	30	0.30508
GO:0051445	regulation of meiotic cell cycle	4	30	0.30508
GO:0071173	spindle assembly checkpoint signaling	4	30	0.30508
GO:0071174	mitotic spindle checkpoint signaling	4	30	0.30508
GO:0002262	myeloid cell homeostasis	8	87	0.305592
GO:0007155	cell adhesion	37	603	0.306793
GO:0051272	positive regulation of cellular component movement	19	272	0.30689
GO:0000075	cell cycle checkpoint signaling	10	119	0.30689
GO:0001817	regulation of cytokine production	20	290	0.30689
GO:0002295	T-helper cell lineage commitment	2	8	0.30689
GO:0002922	positive regulation of humoral immune response	2	8	0.30689
GO:0006817	phosphate ion transport	2	8	0.30689
GO:0007350	blastoderm segmentation	2	8	0.30689
GO:0007351	tripartite regional subdivision	2	8	0.30689
GO:0008595	anterior/posterior axis specification, embryo	2	8	0.30689
GO:0021692	cerebellar Purkinje cell layer morphogenesis	2	8	0.30689
GO:0032354	response to follicle-stimulating hormone	2	8	0.30689
GO:0045722	positive regulation of gluconeogenesis	2	8	0.30689
GO:0045820	negative regulation of glycolytic process	2	8	0.30689
GO:0046602	regulation of mitotic centrosome separation	2	8	0.30689
GO:0048742	regulation of skeletal muscle fiber development	2	8	0.30689
GO:0051639	actin filament network formation	2	8	0.30689
GO:0060019	radial glial cell differentiation	2	8	0.30689
GO:0070863	positive regulation of protein exit from endoplasmic reticulum	2	8	0.30689
GO:0090557	establishment of endothelial intestinal barrier	2	8	0.30689
GO:1901387	positive regulation of voltage-gated calcium channel activity	2	8	0.30689
GO:0001503	ossification	15	203	0.311787
GO:0016570	histone modification	20	291	0.313743
GO:0043009	chordate embryonic development	23	345	0.313743
GO:0006986	response to unfolded protein	8	88	0.313743
GO:0021700	developmental maturation	11	136	0.314412
GO:0042632	cholesterol homeostasis	5	44	0.315256
GO:0051310	metaphase plate congression	5	44	0.315256
GO:1990823	response to leukemia inhibitory factor	5	44	0.315256
GO:1990830	cellular response to leukemia inhibitory factor	5	44	0.315256
GO:0030335	positive regulation of cell migration	18	256	0.315612
GO:0006997	nucleus organization	7	73	0.315612
GO:0031214	biomineral tissue development	7	73	0.315612
GO:0003015	heart process	10	120	0.31573
GO:0009628	response to abiotic stimulus	37	607	0.319093
GO:0022610	biological adhesion	37	607	0.319093
GO:0003170	heart valve development	4	31	0.321324
GO:0031577	spindle checkpoint signaling	4	31	0.321324
GO:0033146	regulation of intracellular estrogen receptor signaling pathway	4	31	0.321324
GO:0043470	regulation of carbohydrate catabolic process	4	31	0.321324
GO:0055117	regulation of cardiac muscle contraction	4	31	0.321324
GO:1903038	negative regulation of leukocyte cell-cell adhesion	4	31	0.321324
GO:0009607	response to biotic stimulus	32	514	0.326625
GO:0060541	respiratory system development	9	105	0.326654
GO:0030168	platelet activation	6	59	0.326654
GO:0042742	defense response to bacterium	6	59	0.326654
GO:0060048	cardiac muscle contraction	6	59	0.326654
GO:0034101	erythrocyte homeostasis	7	74	0.326654
GO:0110148	biomineralization	7	74	0.326654
GO:0003176	aortic valve development	3	19	0.326654
GO:0007157	heterophilic cell-cell adhesion via plasma membrane cell adhesion molecules	3	19	0.326654
GO:0010907	positive regulation of glucose metabolic process	3	19	0.326654
GO:0040020	regulation of meiotic nuclear division	3	19	0.326654
GO:0090670	RNA localization to Cajal body	3	19	0.326654
GO:0090671	telomerase RNA localization to Cajal body	3	19	0.326654
GO:0090672	telomerase RNA localization	3	19	0.326654
GO:0090685	RNA localization to nucleus	3	19	0.326654
GO:0003013	circulatory system process	19	276	0.327562
GO:0007423	sensory organ development	19	276	0.327562
GO:0032496	response to lipopolysaccharide	11	138	0.328766
GO:0019319	hexose biosynthetic process	5	45	0.328766
GO:0046718	viral entry into host cell	5	45	0.328766
GO:0055092	sterol homeostasis	5	45	0.328766
GO:1900542	regulation of purine nucleotide metabolic process	5	45	0.328766
GO:0048869	cellular developmental process	106	1987	0.331775
GO:0006952	defense response	35	573	0.334022
GO:0030155	regulation of cell adhesion	21	313	0.334812
GO:0051172	negative regulation of nitrogen compound metabolic process	65	1159	0.338501
GO:0048872	homeostasis of number of cells	11	139	0.340237
GO:0006278	RNA-dependent DNA biosynthetic process	6	60	0.340237
GO:0007004	telomere maintenance via telomerase	6	60	0.340237
GO:0034620	cellular response to unfolded protein	6	60	0.340237
GO:1901606	alpha-amino acid catabolic process	6	60	0.340237
GO:1901796	regulation of signal transduction by p53 class mediator	6	60	0.340237
GO:0001885	endothelial cell development	4	32	0.340292
GO:0032272	negative regulation of protein polymerization	4	32	0.340292
GO:0051149	positive regulation of muscle cell differentiation	4	32	0.340292
GO:0051438	regulation of ubiquitin-protein transferase activity	4	32	0.340292
GO:0051248	negative regulation of protein metabolic process	33	537	0.342269
GO:0015698	inorganic anion transport	8	91	0.34583
GO:0050796	regulation of insulin secretion	8	91	0.34583
GO:0034097	response to cytokine	25	388	0.34583
GO:0090087	regulation of peptide transport	9	107	0.346422
GO:0034330	cell junction organization	21	315	0.346563
GO:0006140	regulation of nucleotide metabolic process	5	46	0.346563
GO:0046632	alpha-beta T cell differentiation	5	46	0.346563
GO:0051250	negative regulation of lymphocyte activation	5	46	0.346563
GO:0009792	embryo development ending in birth or egg hatching	23	352	0.347696
GO:0006633	fatty acid biosynthetic process	7	76	0.347696
GO:0031047	gene silencing by RNA	7	76	0.347696
GO:0001502	cartilage condensation	2	9	0.347696
GO:0001780	neutrophil homeostasis	2	9	0.347696
GO:0002363	alpha-beta T cell lineage commitment	2	9	0.347696
GO:0002902	regulation of B cell apoptotic process	2	9	0.347696
GO:0006704	glucocorticoid biosynthetic process	2	9	0.347696
GO:0007096	regulation of exit from mitosis	2	9	0.347696
GO:0030852	regulation of granulocyte differentiation	2	9	0.347696
GO:0032753	positive regulation of interleukin-4 production	2	9	0.347696
GO:0043369	CD4-positive or CD8-positive, alpha-beta T cell lineage commitment	2	9	0.347696
GO:0043373	CD4-positive, alpha-beta T cell lineage commitment	2	9	0.347696
GO:0043501	skeletal muscle adaptation	2	9	0.347696
GO:0043691	reverse cholesterol transport	2	9	0.347696
GO:0044003	modulation by symbiont of host process	2	9	0.347696
GO:0048535	lymph node development	2	9	0.347696
GO:0051014	actin filament severing	2	9	0.347696
GO:0070102	interleukin-6-mediated signaling pathway	2	9	0.347696
GO:0070207	protein homotrimerization	2	9	0.347696
GO:0031058	positive regulation of histone modification	6	61	0.348418
GO:0032720	negative regulation of tumor necrosis factor production	3	20	0.348418
GO:0045823	positive regulation of heart contraction	3	20	0.348418
GO:0051642	centrosome localization	3	20	0.348418
GO:0060236	regulation of mitotic spindle organization	3	20	0.348418
GO:0061842	microtubule organizing center localization	3	20	0.348418
GO:0070169	positive regulation of biomineral tissue development	3	20	0.348418
GO:1903524	positive regulation of blood circulation	3	20	0.348418
GO:1903556	negative regulation of tumor necrosis factor superfamily cytokine production	3	20	0.348418
GO:1903706	regulation of hemopoiesis	12	158	0.350911
GO:0042592	homeostatic process	50	869	0.350911
GO:0006357	regulation of transcription by RNA polymerase II	58	1027	0.350911
GO:0016233	telomere capping	4	33	0.350911
GO:0042058	regulation of epidermal growth factor receptor signaling pathway	4	33	0.350911
GO:0046425	regulation of receptor signaling pathway via JAK-STAT	4	33	0.350911
GO:0072698	protein localization to microtubule cytoskeleton	4	33	0.350911
GO:0045927	positive regulation of growth	10	125	0.350911
GO:0007156	homophilic cell adhesion via plasma membrane adhesion molecules	5	47	0.350911
GO:0048661	positive regulation of smooth muscle cell proliferation	5	47	0.350911
GO:0051384	response to glucocorticoid	7	77	0.350911
GO:0061351	neural precursor cell proliferation	7	77	0.350911
GO:0050708	regulation of protein secretion	11	142	0.350911
GO:1903829	positive regulation of cellular protein localization	12	159	0.350911
GO:0002460	adaptive immune response based on somatic recombination of immune receptors built from immunoglobulin superfamily domains	9	109	0.350911
GO:0001678	cellular glucose homeostasis	8	93	0.350911
GO:0045637	regulation of myeloid cell differentiation	8	93	0.350911
GO:0006304	DNA modification	6	62	0.350911
GO:0032147	activation of protein kinase activity	6	62	0.350911
GO:0038127	ERBB signaling pathway	6	62	0.350911
GO:0045595	regulation of cell differentiation	42	717	0.350911
GO:0022407	regulation of cell-cell adhesion	12	160	0.350911
GO:0042886	amide transport	12	160	0.350911
GO:0030879	mammary gland development	7	78	0.350911
GO:0051701	biological process involved in interaction with host	7	78	0.350911
GO:0046364	monosaccharide biosynthetic process	5	48	0.350911
GO:0097306	cellular response to alcohol	5	48	0.350911
GO:0022607	cellular component assembly	86	1597	0.350911
GO:0002690	positive regulation of leukocyte chemotaxis	4	34	0.350911
GO:0007405	neuroblast proliferation	4	34	0.350911
GO:0044380	protein localization to cytoskeleton	4	34	0.350911
GO:1904892	regulation of receptor signaling pathway via STAT	4	34	0.350911
GO:0008156	negative regulation of DNA replication	3	21	0.350911
GO:0043616	keratinocyte proliferation	3	21	0.350911
GO:0045933	positive regulation of muscle contraction	3	21	0.350911
GO:0048009	insulin-like growth factor receptor signaling pathway	3	21	0.350911
GO:0060412	ventricular septum morphogenesis	3	21	0.350911
GO:0070199	establishment of protein localization to chromosome	3	21	0.350911
GO:0071825	protein-lipid complex subunit organization	3	21	0.350911
GO:0071827	plasma lipoprotein particle organization	3	21	0.350911
GO:0110151	positive regulation of biomineralization	3	21	0.350911
GO:1900371	regulation of purine nucleotide biosynthetic process	3	21	0.350911
GO:0048583	regulation of response to stimulus	98	1843	0.350911
GO:0031667	response to nutrient levels	18	267	0.350911
GO:0006338	chromatin remodeling	9	111	0.350911
GO:0030217	T cell differentiation	9	111	0.350911
GO:0042110	T cell activation	13	179	0.350911
GO:0051494	negative regulation of cytoskeleton organization	7	79	0.350911
GO:0008015	blood circulation	16	232	0.350911
GO:2000113	negative regulation of cellular macromolecule biosynthetic process	43	741	0.350911
GO:0042594	response to starvation	10	128	0.350911
GO:0044092	negative regulation of molecular function	32	529	0.350911
GO:0002250	adaptive immune response	11	145	0.350911
GO:0031324	negative regulation of cellular metabolic process	69	1257	0.350911
GO:0001958	endochondral ossification	2	10	0.350911
GO:0002347	response to tumor cell	2	10	0.350911
GO:0003071	renal system process involved in regulation of systemic arterial blood pressure	2	10	0.350911
GO:0003181	atrioventricular valve morphogenesis	2	10	0.350911
GO:0006309	apoptotic DNA fragmentation	2	10	0.350911
GO:0006346	DNA methylation-dependent heterochromatin assembly	2	10	0.350911
GO:0006750	glutathione biosynthetic process	2	10	0.350911
GO:0008272	sulfate transport	2	10	0.350911
GO:0010528	regulation of transposition	2	10	0.350911
GO:0010529	negative regulation of transposition	2	10	0.350911
GO:0034375	high-density lipoprotein particle remodeling	2	10	0.350911
GO:0035563	positive regulation of chromatin binding	2	10	0.350911
GO:0035886	vascular associated smooth muscle cell differentiation	2	10	0.350911
GO:0036075	replacement ossification	2	10	0.350911
GO:0042044	fluid transport	2	10	0.350911
GO:0045947	negative regulation of translational initiation	2	10	0.350911
GO:0051315	attachment of mitotic spindle microtubules to kinetochore	2	10	0.350911
GO:0060065	uterus development	2	10	0.350911
GO:0060669	embryonic placenta morphogenesis	2	10	0.350911
GO:0060713	labyrinthine layer morphogenesis	2	10	0.350911
GO:0060965	negative regulation of gene silencing by miRNA	2	10	0.350911
GO:0070206	protein trimerization	2	10	0.350911
GO:0071371	cellular response to gonadotropin stimulus	2	10	0.350911
GO:0097067	cellular response to thyroid hormone stimulus	2	10	0.350911
GO:0098743	cell aggregation	2	10	0.350911
GO:1904667	negative regulation of ubiquitin protein ligase activity	2	10	0.350911
GO:2000104	negative regulation of DNA-dependent DNA replication	2	10	0.350911
GO:0018107	peptidyl-threonine phosphorylation	5	49	0.350911
GO:0044728	DNA methylation or demethylation	5	49	0.350911
GO:0050866	negative regulation of cell activation	6	64	0.350911
GO:0048511	rhythmic process	12	163	0.350911
GO:0007507	heart development	20	306	0.350911
GO:0043543	protein acylation	11	146	0.350911
GO:0032612	interleukin-1 production	4	35	0.350911
GO:0032652	regulation of interleukin-1 production	4	35	0.350911
GO:0070527	platelet aggregation	4	35	0.350911
GO:1901184	regulation of ERBB signaling pathway	4	35	0.350911
GO:0043207	response to external biotic stimulus	30	493	0.350911
GO:0051707	response to other organism	30	493	0.350911
GO:0006109	regulation of carbohydrate metabolic process	8	96	0.350911
GO:0001101	response to acid chemical	7	80	0.350911
GO:2000278	regulation of DNA biosynthetic process	7	80	0.350911
GO:0007283	spermatogenesis	17	252	0.350911
GO:1903131	mononuclear cell differentiation	13	181	0.350911
GO:1903522	regulation of blood circulation	9	113	0.350911
GO:0009409	response to cold	3	22	0.350911
GO:0030808	regulation of nucleotide biosynthetic process	3	22	0.350911
GO:0045981	positive regulation of nucleotide metabolic process	3	22	0.350911
GO:0071392	cellular response to estradiol stimulus	3	22	0.350911
GO:0072132	mesenchyme morphogenesis	3	22	0.350911
GO:0090224	regulation of spindle organization	3	22	0.350911
GO:1900544	positive regulation of purine nucleotide metabolic process	3	22	0.350911
GO:1904707	positive regulation of vascular associated smooth muscle cell proliferation	3	22	0.350911
GO:1905898	positive regulation of response to endoplasmic reticulum stress	3	22	0.350911
GO:0032868	response to insulin	11	147	0.350911
GO:0044409	entry into host	5	50	0.350911
GO:0051153	regulation of striated muscle cell differentiation	5	50	0.350911
GO:0098661	inorganic anion transmembrane transport	5	50	0.350911
GO:2000573	positive regulation of DNA biosynthetic process	5	50	0.350911
GO:0007584	response to nutrient	8	97	0.350911
GO:0045321	leukocyte activation	22	345	0.350911
GO:0010558	negative regulation of macromolecule biosynthetic process	43	747	0.350911
GO:0007127	meiosis I	7	81	0.350911
GO:0032869	cellular response to insulin stimulus	9	114	0.350911
GO:0031327	negative regulation of cellular biosynthetic process	45	788	0.350911
GO:0006418	tRNA aminoacylation for protein translation	4	36	0.350911
GO:0006942	regulation of striated muscle contraction	4	36	0.350911
GO:0014855	striated muscle cell proliferation	4	36	0.350911
GO:0045913	positive regulation of carbohydrate metabolic process	4	36	0.350911
GO:0061180	mammary gland epithelium development	4	36	0.350911
GO:0034764	positive regulation of transmembrane transport	8	98	0.350911
GO:0051252	regulation of RNA metabolic process	87	1633	0.350911
GO:0006820	anion transport	17	255	0.350911
GO:0033674	positive regulation of kinase activity	15	219	0.350911
GO:0001944	vasculature development	22	347	0.350911
GO:0006941	striated muscle contraction	7	82	0.350911
GO:1904951	positive regulation of establishment of protein localization	13	184	0.350911
GO:0003044	regulation of systemic arterial blood pressure mediated by a chemical signal	3	23	0.350911
GO:0003229	ventricular cardiac muscle tissue development	3	23	0.350911
GO:0007528	neuromuscular junction development	3	23	0.350911
GO:0009948	anterior/posterior axis specification	3	23	0.350911
GO:0032570	response to progesterone	3	23	0.350911
GO:0032945	negative regulation of mononuclear cell proliferation	3	23	0.350911
GO:0050672	negative regulation of lymphocyte proliferation	3	23	0.350911
GO:0051145	smooth muscle cell differentiation	3	23	0.350911
GO:0071539	protein localization to centrosome	3	23	0.350911
GO:1902742	apoptotic process involved in development	3	23	0.350911
GO:0050803	regulation of synapse structure or activity	8	99	0.350911
GO:0072331	signal transduction by p53 class mediator	8	99	0.350911
GO:0051049	regulation of transport	48	851	0.350911
GO:0001783	B cell apoptotic process	2	11	0.350911
GO:0002026	regulation of the force of heart contraction	2	11	0.350911
GO:0003171	atrioventricular valve development	2	11	0.350911
GO:0010743	regulation of macrophage derived foam cell differentiation	2	11	0.350911
GO:0018027	peptidyl-lysine dimethylation	2	11	0.350911
GO:0030220	platelet formation	2	11	0.350911
GO:0030810	positive regulation of nucleotide biosynthetic process	2	11	0.350911
GO:0032196	transposition	2	11	0.350911
GO:0033151	V(D)J recombination	2	11	0.350911
GO:0036344	platelet morphogenesis	2	11	0.350911
GO:0043046	DNA methylation involved in gamete generation	2	11	0.350911
GO:0045815	positive regulation of gene expression, epigenetic	2	11	0.350911
GO:0048641	regulation of skeletal muscle tissue development	2	11	0.350911
GO:0055057	neuroblast division	2	11	0.350911
GO:0060039	pericardium development	2	11	0.350911
GO:0060149	negative regulation of posttranscriptional gene silencing	2	11	0.350911
GO:0060563	neuroepithelial cell differentiation	2	11	0.350911
GO:0060967	negative regulation of gene silencing by RNA	2	11	0.350911
GO:0071731	response to nitric oxide	2	11	0.350911
GO:0086010	membrane depolarization during action potential	2	11	0.350911
GO:1900373	positive regulation of purine nucleotide biosynthetic process	2	11	0.350911
GO:1902170	cellular response to reactive nitrogen species	2	11	0.350911
GO:2000773	negative regulation of cellular senescence	2	11	0.350911
GO:0031333	negative regulation of protein-containing complex assembly	6	67	0.350911
GO:0032640	tumor necrosis factor production	6	67	0.350911
GO:0032680	regulation of tumor necrosis factor production	6	67	0.350911
GO:0010821	regulation of mitochondrion organization	7	83	0.350911
GO:0000017	alpha-glucoside transport	1	2	0.350911
GO:0000320	re-entry into mitotic cell cycle	1	2	0.350911
GO:0001807	regulation of type IV hypersensitivity	1	2	0.350911
GO:0001951	intestinal D-glucose absorption	1	2	0.350911
GO:0002276	basophil activation involved in immune response	1	2	0.350911
GO:0002317	plasma cell differentiation	1	2	0.350911
GO:0002420	natural killer cell mediated cytotoxicity directed against tumor cell target	1	2	0.350911
GO:0002423	natural killer cell mediated immune response to tumor cell	1	2	0.350911
GO:0002479	antigen processing and presentation of exogenous peptide antigen via MHC class I, TAP-dependent	1	2	0.350911
GO:0002678	positive regulation of chronic inflammatory response	1	2	0.350911
GO:0002855	regulation of natural killer cell mediated immune response to tumor cell	1	2	0.350911
GO:0002857	positive regulation of natural killer cell mediated immune response to tumor cell	1	2	0.350911
GO:0002858	regulation of natural killer cell mediated cytotoxicity directed against tumor cell target	1	2	0.350911
GO:0002860	positive regulation of natural killer cell mediated cytotoxicity directed against tumor cell target	1	2	0.350911
GO:0002876	positive regulation of chronic inflammatory response to antigenic stimulus	1	2	0.350911
GO:0003017	lymph circulation	1	2	0.350911
GO:0003099	positive regulation of the force of heart contraction by chemical signal	1	2	0.350911
GO:0003100	regulation of systemic arterial blood pressure by endothelin	1	2	0.350911
GO:0003223	ventricular compact myocardium morphogenesis	1	2	0.350911
GO:0003274	endocardial cushion fusion	1	2	0.350911
GO:0006003	fructose 2,6-bisphosphate metabolic process	1	2	0.350911
GO:0006068	ethanol catabolic process	1	2	0.350911
GO:0006437	tyrosyl-tRNA aminoacylation	1	2	0.350911
GO:0006546	glycine catabolic process	1	2	0.350911
GO:0006589	octopamine biosynthetic process	1	2	0.350911
GO:0007518	myoblast fate determination	1	2	0.350911
GO:0007597	blood coagulation, intrinsic pathway	1	2	0.350911
GO:0008228	opsonization	1	2	0.350911
GO:0008315	G2/MI transition of meiotic cell cycle	1	2	0.350911
GO:0009644	response to high light intensity	1	2	0.350911
GO:0009812	flavonoid metabolic process	1	2	0.350911
GO:0010025	wax biosynthetic process	1	2	0.350911
GO:0010166	wax metabolic process	1	2	0.350911
GO:0010286	heat acclimation	1	2	0.350911
GO:0010572	positive regulation of platelet activation	1	2	0.350911
GO:0010593	negative regulation of lamellipodium assembly	1	2	0.350911
GO:0010693	negative regulation of alkaline phosphatase activity	1	2	0.350911
GO:0010730	negative regulation of hydrogen peroxide biosynthetic process	1	2	0.350911
GO:0010868	negative regulation of triglyceride biosynthetic process	1	2	0.350911
GO:0014040	positive regulation of Schwann cell differentiation	1	2	0.350911
GO:0014707	branchiomeric skeletal muscle development	1	2	0.350911
GO:0014824	artery smooth muscle contraction	1	2	0.350911
GO:0014858	positive regulation of skeletal muscle cell proliferation	1	2	0.350911
GO:0014866	skeletal myofibril assembly	1	2	0.350911
GO:0014878	response to electrical stimulus involved in regulation of muscle adaptation	1	2	0.350911
GO:0015670	carbon dioxide transport	1	2	0.350911
GO:0015709	thiosulfate transport	1	2	0.350911
GO:0015729	oxaloacetate transport	1	2	0.350911
GO:0015743	malate transport	1	2	0.350911
GO:0015757	galactose transmembrane transport	1	2	0.350911
GO:0016476	regulation of embryonic cell shape	1	2	0.350911
GO:0018021	peptidyl-histidine methylation	1	2	0.350911
GO:0019464	glycine decarboxylation via glycine cleavage system	1	2	0.350911
GO:0021852	pyramidal neuron migration to cerebral cortex	1	2	0.350911
GO:0030240	skeletal muscle thin filament assembly	1	2	0.350911
GO:0030578	PML body organization	1	2	0.350911
GO:0030997	regulation of centriole-centriole cohesion	1	2	0.350911
GO:0031034	myosin filament assembly	1	2	0.350911
GO:0031106	septin ring organization	1	2	0.350911
GO:0031335	regulation of sulfur amino acid metabolic process	1	2	0.350911
GO:0031508	pericentric heterochromatin assembly	1	2	0.350911
GO:0031536	positive regulation of exit from mitosis	1	2	0.350911
GO:0032290	peripheral nervous system myelin formation	1	2	0.350911
GO:0032487	regulation of Rap protein signal transduction	1	2	0.350911
GO:0032714	negative regulation of interleukin-5 production	1	2	0.350911
GO:0032776	DNA methylation on cytosine	1	2	0.350911
GO:0033567	DNA replication, Okazaki fragment processing	1	2	0.350911
GO:0033626	positive regulation of integrin activation by cell surface receptor linked signal transduction	1	2	0.350911
GO:0034371	chylomicron remodeling	1	2	0.350911
GO:0034486	vacuolar transmembrane transport	1	2	0.350911
GO:0035063	nuclear speck organization	1	2	0.350911
GO:0035234	ectopic germ cell programmed cell death	1	2	0.350911
GO:0035377	transepithelial water transport	1	2	0.350911
GO:0035405	histone-threonine phosphorylation	1	2	0.350911
GO:0035470	positive regulation of vascular wound healing	1	2	0.350911
GO:0035634	response to stilbenoid	1	2	0.350911
GO:0035702	monocyte homeostasis	1	2	0.350911
GO:0035879	plasma membrane lactate transport	1	2	0.350911
GO:0035905	ascending aorta development	1	2	0.350911
GO:0035910	ascending aorta morphogenesis	1	2	0.350911
GO:0035981	tongue muscle cell differentiation	1	2	0.350911
GO:0036015	response to interleukin-3	1	2	0.350911
GO:0036016	cellular response to interleukin-3	1	2	0.350911
GO:0036102	leukotriene B4 metabolic process	1	2	0.350911
GO:0036215	response to stem cell factor	1	2	0.350911
GO:0036216	cellular response to stem cell factor stimulus	1	2	0.350911
GO:0036304	umbilical cord morphogenesis	1	2	0.350911
GO:0038109	Kit signaling pathway	1	2	0.350911
GO:0038154	interleukin-11-mediated signaling pathway	1	2	0.350911
GO:0038169	somatostatin receptor signaling pathway	1	2	0.350911
GO:0038170	somatostatin signaling pathway	1	2	0.350911
GO:0042637	catagen	1	2	0.350911
GO:0042704	uterine wall breakdown	1	2	0.350911
GO:0043415	positive regulation of skeletal muscle tissue regeneration	1	2	0.350911
GO:0043416	regulation of skeletal muscle tissue regeneration	1	2	0.350911
GO:0043418	homocysteine catabolic process	1	2	0.350911
GO:0044341	sodium-dependent phosphate transport	1	2	0.350911
GO:0045113	regulation of integrin biosynthetic process	1	2	0.350911
GO:0045575	basophil activation	1	2	0.350911
GO:0045726	positive regulation of integrin biosynthetic process	1	2	0.350911
GO:0046333	octopamine metabolic process	1	2	0.350911
GO:0046598	positive regulation of viral entry into host cell	1	2	0.350911
GO:0046967	cytosol to endoplasmic reticulum transport	1	2	0.350911
GO:0048769	sarcomerogenesis	1	2	0.350911
GO:0048852	diencephalon morphogenesis	1	2	0.350911
GO:0051552	flavone metabolic process	1	2	0.350911
GO:0051794	regulation of timing of catagen	1	2	0.350911
GO:0051795	positive regulation of timing of catagen	1	2	0.350911
GO:0051970	negative regulation of transmission of nerve impulse	1	2	0.350911
GO:0060025	regulation of synaptic activity	1	2	0.350911
GO:0060059	embryonic retina morphogenesis in camera-type eye	1	2	0.350911
GO:0060167	regulation of adenosine receptor signaling pathway	1	2	0.350911
GO:0060235	lens induction in camera-type eye	1	2	0.350911
GO:0060481	lobar bronchus epithelium development	1	2	0.350911
GO:0060482	lobar bronchus development	1	2	0.350911
GO:0060584	regulation of prostaglandin-endoperoxide synthase activity	1	2	0.350911
GO:0060585	positive regulation of prostaglandin-endoperoxide synthase activity	1	2	0.350911
GO:0060623	regulation of chromosome condensation	1	2	0.350911
GO:0060699	regulation of endoribonuclease activity	1	2	0.350911
GO:0060701	negative regulation of ribonuclease activity	1	2	0.350911
GO:0060702	negative regulation of endoribonuclease activity	1	2	0.350911
GO:0060842	arterial endothelial cell differentiation	1	2	0.350911
GO:0060935	cardiac fibroblast cell differentiation	1	2	0.350911
GO:0060936	cardiac fibroblast cell development	1	2	0.350911
GO:0060938	epicardium-derived cardiac fibroblast cell differentiation	1	2	0.350911
GO:0060939	epicardium-derived cardiac fibroblast cell development	1	2	0.350911
GO:0061027	umbilical cord development	1	2	0.350911
GO:0061110	dense core granule biogenesis	1	2	0.350911
GO:0061152	trachea submucosa development	1	2	0.350911
GO:0061153	trachea gland development	1	2	0.350911
GO:0061589	calcium activated phosphatidylserine scrambling	1	2	0.350911
GO:0061723	glycophagy	1	2	0.350911
GO:0062042	regulation of cardiac epithelial to mesenchymal transition	1	2	0.350911
GO:0070120	ciliary neurotrophic factor-mediated signaling pathway	1	2	0.350911
GO:0070370	cellular heat acclimation	1	2	0.350911
GO:0070434	positive regulation of nucleotide-binding oligomerization domain containing 2 signaling pathway	1	2	0.350911
GO:0070634	transepithelial ammonium transport	1	2	0.350911
GO:0071105	response to interleukin-11	1	2	0.350911
GO:0071423	malate transmembrane transport	1	2	0.350911
GO:0071486	cellular response to high light intensity	1	2	0.350911
GO:0071873	response to norepinephrine	1	2	0.350911
GO:0071895	odontoblast differentiation	1	2	0.350911
GO:0072709	cellular response to sorbitol	1	2	0.350911
GO:0075294	positive regulation by symbiont of entry into host	1	2	0.350911
GO:0075506	entry of viral genome into host nucleus through nuclear pore complex via importin	1	2	0.350911
GO:0086045	membrane depolarization during AV node cell action potential	1	2	0.350911
GO:0090088	regulation of oligopeptide transport	1	2	0.350911
GO:0090089	regulation of dipeptide transport	1	2	0.350911
GO:0090233	negative regulation of spindle checkpoint	1	2	0.350911
GO:0090258	negative regulation of mitochondrial fission	1	2	0.350911
GO:0090679	cell differentiation involved in phenotypic switching	1	2	0.350911
GO:0097056	selenocysteinyl-tRNA(Sec) biosynthetic process	1	2	0.350911
GO:0097198	histone H3-K36 trimethylation	1	2	0.350911
GO:0097411	hypoxia-inducible factor-1alpha signaling pathway	1	2	0.350911
GO:0099552	trans-synaptic signaling by lipid, modulating synaptic transmission	1	2	0.350911
GO:0099553	trans-synaptic signaling by endocannabinoid, modulating synaptic transmission	1	2	0.350911
GO:0099607	lateral attachment of mitotic spindle microtubules to kinetochore	1	2	0.350911
GO:0140462	pericentric heterochromatin organization	1	2	0.350911
GO:0140499	negative regulation of mitotic spindle assembly checkpoint signaling	1	2	0.350911
GO:0140650	radial glia-guided pyramidal neuron migration	1	2	0.350911
GO:1900098	regulation of plasma cell differentiation	1	2	0.350911
GO:1900100	positive regulation of plasma cell differentiation	1	2	0.350911
GO:1900114	positive regulation of histone H3-K9 trimethylation	1	2	0.350911
GO:1900195	positive regulation of oocyte maturation	1	2	0.350911
GO:1900449	regulation of glutamate receptor signaling pathway	1	2	0.350911
GO:1900736	regulation of phospholipase C-activating G protein-coupled receptor signaling pathway	1	2	0.350911
GO:1900738	positive regulation of phospholipase C-activating G protein-coupled receptor signaling pathway	1	2	0.350911
GO:1901052	sarcosine metabolic process	1	2	0.350911
GO:1901098	positive regulation of autophagosome maturation	1	2	0.350911
GO:1901329	regulation of odontoblast differentiation	1	2	0.350911
GO:1901552	positive regulation of endothelial cell development	1	2	0.350911
GO:1901741	positive regulation of myoblast fusion	1	2	0.350911
GO:1901899	positive regulation of relaxation of cardiac muscle	1	2	0.350911
GO:1902262	apoptotic process involved in blood vessel morphogenesis	1	2	0.350911
GO:1902310	positive regulation of peptidyl-serine dephosphorylation	1	2	0.350911
GO:1902356	oxaloacetate(2-) transmembrane transport	1	2	0.350911
GO:1902423	regulation of attachment of mitotic spindle microtubules to kinetochore	1	2	0.350911
GO:1902425	positive regulation of attachment of mitotic spindle microtubules to kinetochore	1	2	0.350911
GO:1902426	deactivation of mitotic spindle assembly checkpoint	1	2	0.350911
GO:1902811	positive regulation of skeletal muscle fiber differentiation	1	2	0.350911
GO:1902896	terminal web assembly	1	2	0.350911
GO:1903121	regulation of TRAIL-activated apoptotic signaling pathway	1	2	0.350911
GO:1903142	positive regulation of establishment of endothelial barrier	1	2	0.350911
GO:1903391	regulation of adherens junction organization	1	2	0.350911
GO:1903764	regulation of potassium ion export across plasma membrane	1	2	0.350911
GO:1903891	regulation of ATF6-mediated unfolded protein response	1	2	0.350911
GO:1903899	positive regulation of PERK-mediated unfolded protein response	1	2	0.350911
GO:1903995	regulation of non-membrane spanning protein tyrosine kinase activity	1	2	0.350911
GO:1903997	positive regulation of non-membrane spanning protein tyrosine kinase activity	1	2	0.350911
GO:1904017	cellular response to Thyroglobulin triiodothyronine	1	2	0.350911
GO:1904020	regulation of G protein-coupled receptor internalization	1	2	0.350911
GO:1904046	negative regulation of vascular endothelial growth factor production	1	2	0.350911
GO:1904170	regulation of bleb assembly	1	2	0.350911
GO:1904172	positive regulation of bleb assembly	1	2	0.350911
GO:1904636	response to ionomycin	1	2	0.350911
GO:1904637	cellular response to ionomycin	1	2	0.350911
GO:1904640	response to methionine	1	2	0.350911
GO:1904674	positive regulation of somatic stem cell population maintenance	1	2	0.350911
GO:1904845	cellular response to L-glutamine	1	2	0.350911
GO:1905005	regulation of epithelial to mesenchymal transition involved in endocardial cushion formation	1	2	0.350911
GO:1905219	regulation of platelet formation	1	2	0.350911
GO:1905221	positive regulation of platelet formation	1	2	0.350911
GO:1905271	regulation of proton-transporting ATP synthase activity, rotational mechanism	1	2	0.350911
GO:1905273	positive regulation of proton-transporting ATP synthase activity, rotational mechanism	1	2	0.350911
GO:1905420	vascular associated smooth muscle cell differentiation involved in phenotypic switching	1	2	0.350911
GO:1905460	negative regulation of vascular associated smooth muscle cell apoptotic process	1	2	0.350911
GO:1905605	positive regulation of blood-brain barrier permeability	1	2	0.350911
GO:1905706	regulation of mitochondrial ATP synthesis coupled proton transport	1	2	0.350911
GO:1905775	negative regulation of DNA helicase activity	1	2	0.350911
GO:1905915	regulation of cell differentiation involved in phenotypic switching	1	2	0.350911
GO:1905930	regulation of vascular associated smooth muscle cell differentiation involved in phenotypic switching	1	2	0.350911
GO:1990048	anterograde neuronal dense core vesicle transport	1	2	0.350911
GO:1990418	response to insulin-like growth factor stimulus	1	2	0.350911
GO:2000118	regulation of sodium-dependent phosphate transport	1	2	0.350911
GO:2000170	positive regulation of peptidyl-cysteine S-nitrosylation	1	2	0.350911
GO:2000182	regulation of progesterone biosynthetic process	1	2	0.350911
GO:2000299	negative regulation of Rho-dependent protein serine/threonine kinase activity	1	2	0.350911
GO:2000367	regulation of acrosomal vesicle exocytosis	1	2	0.350911
GO:2000368	positive regulation of acrosomal vesicle exocytosis	1	2	0.350911
GO:2000386	positive regulation of ovarian follicle development	1	2	0.350911
GO:2000425	regulation of apoptotic cell clearance	1	2	0.350911
GO:2000427	positive regulation of apoptotic cell clearance	1	2	0.350911
GO:2000705	regulation of dense core granule biogenesis	1	2	0.350911
GO:2000741	positive regulation of mesenchymal stem cell differentiation	1	2	0.350911
GO:2000818	negative regulation of myoblast proliferation	1	2	0.350911
GO:2000878	positive regulation of oligopeptide transport	1	2	0.350911
GO:2000880	positive regulation of dipeptide transport	1	2	0.350911
GO:2001035	regulation of tongue muscle cell differentiation	1	2	0.350911
GO:2001037	positive regulation of tongue muscle cell differentiation	1	2	0.350911
GO:2001148	regulation of dipeptide transmembrane transport	1	2	0.350911
GO:2001150	positive regulation of dipeptide transmembrane transport	1	2	0.350911
GO:2001300	lipoxin metabolic process	1	2	0.350911
GO:2001302	lipoxin A4 metabolic process	1	2	0.350911
GO:0001776	leukocyte homeostasis	4	37	0.351186
GO:0032609	interferon-gamma production	4	37	0.351186
GO:0032649	regulation of interferon-gamma production	4	37	0.351186
GO:1990928	response to amino acid starvation	4	37	0.351186
GO:0051270	regulation of cellular component movement	30	502	0.356199
GO:1905954	positive regulation of lipid localization	5	52	0.356552
GO:0009719	response to endogenous stimulus	46	814	0.356713
GO:0014070	response to organic cyclic compound	29	484	0.363401
GO:0031570	DNA integrity checkpoint signaling	7	84	0.364255
GO:0061982	meiosis I cell cycle process	7	84	0.364255
GO:0010648	negative regulation of cell communication	39	678	0.364255
GO:0032204	regulation of telomere maintenance	6	68	0.364255
GO:0035051	cardiocyte differentiation	6	68	0.364255
GO:0071706	tumor necrosis factor superfamily cytokine production	6	68	0.364255
GO:0090630	activation of GTPase activity	6	68	0.364255
GO:1903555	regulation of tumor necrosis factor superfamily cytokine production	6	68	0.364255
GO:0071900	regulation of protein serine/threonine kinase activity	13	187	0.365172
GO:0023057	negative regulation of signaling	39	679	0.368793
GO:0048585	negative regulation of response to stimulus	44	778	0.371984
GO:0010676	positive regulation of cellular carbohydrate metabolic process	3	24	0.371984
GO:0042771	intrinsic apoptotic signaling pathway in response to DNA damage by p53 class mediator	3	24	0.371984
GO:0060711	labyrinthine layer development	3	24	0.371984
GO:0061028	establishment of endothelial barrier	3	24	0.371984
GO:0070664	negative regulation of leukocyte proliferation	3	24	0.371984
GO:1901998	toxin transport	3	24	0.371984
GO:0001756	somitogenesis	4	38	0.371984
GO:0010972	negative regulation of G2/M transition of mitotic cell cycle	4	38	0.371984
GO:1902476	chloride transmembrane transport	4	38	0.371984
GO:2000243	positive regulation of reproductive process	4	38	0.371984
GO:0002761	regulation of myeloid leukocyte differentiation	5	53	0.372962
GO:0009991	response to extracellular stimulus	18	279	0.374882
GO:1902806	regulation of cell cycle G1/S phase transition	7	85	0.376227
GO:2000241	regulation of reproductive process	7	85	0.376227
GO:1901699	cellular response to nitrogen compound	22	354	0.378367
GO:0010833	telomere maintenance via telomere lengthening	6	69	0.378687
GO:1903531	negative regulation of secretion by cell	6	69	0.378687
GO:0042327	positive regulation of phosphorylation	23	373	0.378941
GO:0060429	epithelium development	31	526	0.379871
GO:0065008	regulation of biological quality	98	1875	0.380349
GO:0006261	DNA-dependent DNA replication	9	119	0.382552
GO:0002376	immune system process	56	1021	0.38444
GO:0001525	angiogenesis	16	244	0.38444
GO:0048015	phosphatidylinositol-mediated signaling	7	86	0.38444
GO:0000727	double-strand break repair via break-induced replication	2	12	0.38444
GO:0001945	lymph vessel development	2	12	0.38444
GO:0006336	DNA replication-independent nucleosome assembly	2	12	0.38444
GO:0009713	catechol-containing compound biosynthetic process	2	12	0.38444
GO:0010884	positive regulation of lipid storage	2	12	0.38444
GO:0019184	nonribosomal peptide biosynthetic process	2	12	0.38444
GO:0034497	protein localization to phagophore assembly site	2	12	0.38444
GO:0036498	IRE1-mediated unfolded protein response	2	12	0.38444
GO:0042423	catecholamine biosynthetic process	2	12	0.38444
GO:0045842	positive regulation of mitotic metaphase/anaphase transition	2	12	0.38444
GO:0045907	positive regulation of vasoconstriction	2	12	0.38444
GO:0046426	negative regulation of receptor signaling pathway via JAK-STAT	2	12	0.38444
GO:0046794	transport of virus	2	12	0.38444
GO:0046931	pore complex assembly	2	12	0.38444
GO:0051043	regulation of membrane protein ectodomain proteolysis	2	12	0.38444
GO:0051150	regulation of smooth muscle cell differentiation	2	12	0.38444
GO:0051447	negative regulation of meiotic cell cycle	2	12	0.38444
GO:0051570	regulation of histone H3-K9 methylation	2	12	0.38444
GO:0051782	negative regulation of cell division	2	12	0.38444
GO:0072574	hepatocyte proliferation	2	12	0.38444
GO:0072575	epithelial cell proliferation involved in liver morphogenesis	2	12	0.38444
GO:0072576	liver morphogenesis	2	12	0.38444
GO:1901970	positive regulation of mitotic sister chromatid separation	2	12	0.38444
GO:1903429	regulation of cell maturation	2	12	0.38444
GO:1903779	regulation of cardiac conduction	2	12	0.38444
GO:1904037	positive regulation of epithelial cell apoptotic process	2	12	0.38444
GO:2000738	positive regulation of stem cell differentiation	2	12	0.38444
GO:0016525	negative regulation of angiogenesis	5	54	0.38483
GO:0048232	male gamete generation	17	263	0.386141
GO:0003281	ventricular septum development	4	39	0.386141
GO:0014068	positive regulation of phosphatidylinositol 3-kinase signaling	4	39	0.386141
GO:0030316	osteoclast differentiation	4	39	0.386141
GO:0042116	macrophage activation	4	39	0.386141
GO:0043039	tRNA aminoacylation	4	39	0.386141
GO:1902750	negative regulation of cell cycle G2/M phase transition	4	39	0.386141
GO:0007159	leukocyte cell-cell adhesion	9	120	0.386141
GO:0060326	cell chemotaxis	9	120	0.386141
GO:0034968	histone lysine methylation	6	70	0.386141
GO:0030073	insulin secretion	8	103	0.386141
GO:0009890	negative regulation of biosynthetic process	45	804	0.390494
GO:0002437	inflammatory response to antigenic stimulus	3	25	0.390611
GO:0007019	microtubule depolymerization	3	25	0.390611
GO:0010677	negative regulation of cellular carbohydrate metabolic process	3	25	0.390611
GO:0031062	positive regulation of histone methylation	3	25	0.390611
GO:0045646	regulation of erythrocyte differentiation	3	25	0.390611
GO:0050918	positive chemotaxis	3	25	0.390611
GO:0070198	protein localization to chromosome, telomeric region	3	25	0.390611
GO:1905508	protein localization to microtubule organizing center	3	25	0.390611
GO:0048609	multicellular organismal reproductive process	24	396	0.396742
GO:0002695	negative regulation of leukocyte activation	5	55	0.40137
GO:0014902	myotube differentiation	5	55	0.40137
GO:2000181	negative regulation of blood vessel morphogenesis	5	55	0.40137
GO:2001257	regulation of cation channel activity	6	71	0.402355
GO:0006919	activation of cysteine-type endopeptidase activity involved in apoptotic process	4	40	0.403387
GO:0043038	amino acid activation	4	40	0.403387
GO:0051346	negative regulation of hydrolase activity	11	157	0.403387
GO:0034645	cellular macromolecule biosynthetic process	123	2407	0.403387
GO:0071383	cellular response to steroid hormone stimulus	9	122	0.403387
GO:0010951	negative regulation of endopeptidase activity	7	88	0.403387
GO:0043043	peptide biosynthetic process	28	475	0.403387
GO:0002791	regulation of peptide secretion	8	105	0.403387
GO:0035966	response to topologically incorrect protein	8	105	0.403387
GO:0072330	monocarboxylic acid biosynthetic process	8	105	0.403387
GO:0090276	regulation of peptide hormone secretion	8	105	0.403387
GO:0009059	macromolecule biosynthetic process	124	2430	0.403387
GO:0051130	positive regulation of cellular component organization	33	573	0.403387
GO:0032504	multicellular organism reproduction	24	399	0.403387
GO:0009653	anatomical structure morphogenesis	68	1273	0.403387
GO:0001890	placenta development	6	72	0.403387
GO:0006275	regulation of DNA replication	6	72	0.403387
GO:0070925	organelle assembly	32	554	0.403387
GO:0048514	blood vessel morphogenesis	18	286	0.403387
GO:0045580	regulation of T cell differentiation	5	56	0.403387
GO:0050921	positive regulation of chemotaxis	5	56	0.403387
GO:1901343	negative regulation of vasculature development	5	56	0.403387
GO:0003002	regionalization	11	158	0.403387
GO:0048016	inositol phosphate-mediated signaling	3	26	0.403387
GO:0048286	lung alveolus development	3	26	0.403387
GO:0051155	positive regulation of striated muscle cell differentiation	3	26	0.403387
GO:0051973	positive regulation of telomerase activity	3	26	0.403387
GO:0060038	cardiac muscle cell proliferation	3	26	0.403387
GO:0120178	steroid hormone biosynthetic process	3	26	0.403387
GO:0000122	negative regulation of transcription by RNA polymerase II	25	419	0.403387
GO:0048017	inositol lipid-mediated signaling	7	89	0.403387
GO:0051100	negative regulation of binding	7	89	0.403387
GO:0003299	muscle hypertrophy in response to stress	2	13	0.403387
GO:0006268	DNA unwinding involved in DNA replication	2	13	0.403387
GO:0006271	DNA strand elongation involved in DNA replication	2	13	0.403387
GO:0007628	adult walking behavior	2	13	0.403387
GO:0014887	cardiac muscle adaptation	2	13	0.403387
GO:0014898	cardiac muscle hypertrophy in response to stress	2	13	0.403387
GO:0015732	prostaglandin transport	2	13	0.403387
GO:0016339	calcium-dependent cell-cell adhesion via plasma membrane cell adhesion molecules	2	13	0.403387
GO:0019433	triglyceride catabolic process	2	13	0.403387
GO:0021680	cerebellar Purkinje cell layer development	2	13	0.403387
GO:0032042	mitochondrial DNA metabolic process	2	13	0.403387
GO:0032733	positive regulation of interleukin-10 production	2	13	0.403387
GO:0033147	negative regulation of intracellular estrogen receptor signaling pathway	2	13	0.403387
GO:0033962	P-body assembly	2	13	0.403387
GO:0034724	DNA replication-independent nucleosome organization	2	13	0.403387
GO:0035909	aorta morphogenesis	2	13	0.403387
GO:0044766	multi-organism transport	2	13	0.403387
GO:0045581	negative regulation of T cell differentiation	2	13	0.403387
GO:0045663	positive regulation of myoblast differentiation	2	13	0.403387
GO:0045737	positive regulation of cyclin-dependent protein serine/threonine kinase activity	2	13	0.403387
GO:0045980	negative regulation of nucleotide metabolic process	2	13	0.403387
GO:0060561	apoptotic process involved in morphogenesis	2	13	0.403387
GO:0070734	histone H3-K27 methylation	2	13	0.403387
GO:1900543	negative regulation of purine nucleotide metabolic process	2	13	0.403387
GO:1902101	positive regulation of metaphase/anaphase transition of cell cycle	2	13	0.403387
GO:1902579	multi-organism localization	2	13	0.403387
GO:1902969	mitotic DNA replication	2	13	0.403387
GO:1904355	positive regulation of telomere capping	2	13	0.403387
GO:1904893	negative regulation of receptor signaling pathway via STAT	2	13	0.403387
GO:2000737	negative regulation of stem cell differentiation	2	13	0.403387
GO:0097190	apoptotic signaling pathway	19	306	0.403387
GO:0001892	embryonic placenta development	4	41	0.403387
GO:0070167	regulation of biomineral tissue development	4	41	0.403387
GO:0006366	transcription by RNA polymerase II	59	1094	0.403387
GO:0001654	eye development	12	177	0.403387
GO:0045860	positive regulation of protein kinase activity	12	177	0.403387
GO:0022603	regulation of anatomical structure morphogenesis	27	459	0.403387
GO:0045619	regulation of lymphocyte differentiation	6	73	0.403387
GO:0006959	humoral immune response	5	57	0.403387
GO:0018210	peptidyl-threonine modification	5	57	0.403387
GO:0043500	muscle adaptation	5	57	0.403387
GO:0044774	mitotic DNA integrity checkpoint signaling	5	57	0.403387
GO:1900182	positive regulation of protein localization to nucleus	5	57	0.403387
GO:1903037	regulation of leukocyte cell-cell adhesion	8	107	0.403387
GO:0050679	positive regulation of epithelial cell proliferation	7	90	0.403387
GO:0080134	regulation of response to stress	35	617	0.403387
GO:0009410	response to xenobiotic stimulus	14	215	0.403387
GO:0071241	cellular response to inorganic substance	9	125	0.403387
GO:0051336	regulation of hydrolase activity	28	481	0.403387
GO:0006111	regulation of gluconeogenesis	3	27	0.403387
GO:0019229	regulation of vasoconstriction	3	27	0.403387
GO:0031648	protein destabilization	3	27	0.403387
GO:1901976	regulation of cell cycle checkpoint	3	27	0.403387
GO:0035725	sodium ion transmembrane transport	6	74	0.403387
GO:0043467	regulation of generation of precursor metabolites and energy	6	74	0.403387
GO:0071772	response to BMP	6	74	0.403387
GO:0071773	cellular response to BMP stimulus	6	74	0.403387
GO:0006006	glucose metabolic process	8	108	0.403387
GO:0031349	positive regulation of defense response	8	108	0.403387
GO:0071248	cellular response to metal ion	8	108	0.403387
GO:1901654	response to ketone	8	108	0.403387
GO:0030098	lymphocyte differentiation	11	161	0.403387
GO:0001570	vasculogenesis	4	42	0.403387
GO:0055006	cardiac cell development	4	42	0.403387
GO:0110149	regulation of biomineralization	4	42	0.403387
GO:0010466	negative regulation of peptidase activity	7	91	0.403387
GO:0016064	immunoglobulin mediated immune response	5	58	0.403387
GO:1904064	positive regulation of cation transmembrane transport	5	58	0.403387
GO:0150063	visual system development	12	180	0.403387
GO:0000730	DNA recombinase assembly	1	3	0.403387
GO:0001547	antral ovarian follicle growth	1	3	0.403387
GO:0001580	detection of chemical stimulus involved in sensory perception of bitter taste	1	3	0.403387
GO:0001714	endodermal cell fate specification	1	3	0.403387
GO:0001806	type IV hypersensitivity	1	3	0.403387
GO:0002087	regulation of respiratory gaseous exchange by nervous system process	1	3	0.403387
GO:0002326	B cell lineage commitment	1	3	0.403387
GO:0002874	regulation of chronic inflammatory response to antigenic stimulus	1	3	0.403387
GO:0002885	positive regulation of hypersensitivity	1	3	0.403387
GO:0002925	positive regulation of humoral immune response mediated by circulating immunoglobulin	1	3	0.403387
GO:0003057	regulation of the force of heart contraction by chemical signal	1	3	0.403387
GO:0003105	negative regulation of glomerular filtration	1	3	0.403387
GO:0003284	septum primum development	1	3	0.403387
GO:0003289	atrial septum primum morphogenesis	1	3	0.403387
GO:0006522	alanine metabolic process	1	3	0.403387
GO:0006524	alanine catabolic process	1	3	0.403387
GO:0006701	progesterone biosynthetic process	1	3	0.403387
GO:0006844	acyl carnitine transport	1	3	0.403387
GO:0009078	pyruvate family amino acid metabolic process	1	3	0.403387
GO:0009080	pyruvate family amino acid catabolic process	1	3	0.403387
GO:0009992	cellular water homeostasis	1	3	0.403387
GO:0010040	response to iron(II) ion	1	3	0.403387
GO:0010041	response to iron(III) ion	1	3	0.403387
GO:0010533	regulation of activation of Janus kinase activity	1	3	0.403387
GO:0010536	positive regulation of activation of Janus kinase activity	1	3	0.403387
GO:0010626	negative regulation of Schwann cell proliferation	1	3	0.403387
GO:0010966	regulation of phosphate transport	1	3	0.403387
GO:0014038	regulation of Schwann cell differentiation	1	3	0.403387
GO:0014732	skeletal muscle atrophy	1	3	0.403387
GO:0014820	tonic smooth muscle contraction	1	3	0.403387
GO:0014891	striated muscle atrophy	1	3	0.403387
GO:0014908	myotube differentiation involved in skeletal muscle regeneration	1	3	0.403387
GO:0015766	disaccharide transport	1	3	0.403387
GO:0015770	sucrose transport	1	3	0.403387
GO:0015772	oligosaccharide transport	1	3	0.403387
GO:0015798	myo-inositol transport	1	3	0.403387
GO:0015960	diadenosine polyphosphate biosynthetic process	1	3	0.403387
GO:0015965	diadenosine tetraphosphate metabolic process	1	3	0.403387
GO:0015966	diadenosine tetraphosphate biosynthetic process	1	3	0.403387
GO:0016103	diterpenoid catabolic process	1	3	0.403387
GO:0016115	terpenoid catabolic process	1	3	0.403387
GO:0016926	protein desumoylation	1	3	0.403387
GO:0019054	modulation by virus of host cellular process	1	3	0.403387
GO:0019418	sulfide oxidation	1	3	0.403387
GO:0019614	catechol-containing compound catabolic process	1	3	0.403387
GO:0021943	formation of radial glial scaffolds	1	3	0.403387
GO:0030047	actin modification	1	3	0.403387
GO:0030423	targeting of mRNA for destruction involved in RNA interference	1	3	0.403387
GO:0030951	establishment or maintenance of microtubule cytoskeleton polarity	1	3	0.403387
GO:0031033	myosin filament organization	1	3	0.403387
GO:0032532	regulation of microvillus length	1	3	0.403387
GO:0032696	negative regulation of interleukin-13 production	1	3	0.403387
GO:0032792	negative regulation of CREB transcription factor activity	1	3	0.403387
GO:0032849	positive regulation of cellular pH reduction	1	3	0.403387
GO:0032875	regulation of DNA endoreduplication	1	3	0.403387
GO:0033085	negative regulation of T cell differentiation in thymus	1	3	0.403387
GO:0033087	negative regulation of immature T cell proliferation	1	3	0.403387
GO:0033088	negative regulation of immature T cell proliferation in thymus	1	3	0.403387
GO:0033366	protein localization to secretory granule	1	3	0.403387
GO:0033601	positive regulation of mammary gland epithelial cell proliferation	1	3	0.403387
GO:0034310	primary alcohol catabolic process	1	3	0.403387
GO:0034392	negative regulation of smooth muscle cell apoptotic process	1	3	0.403387
GO:0034462	small-subunit processome assembly	1	3	0.403387
GO:0034653	retinoic acid catabolic process	1	3	0.403387
GO:0035087	siRNA loading onto RISC involved in RNA interference	1	3	0.403387
GO:0035617	stress granule disassembly	1	3	0.403387
GO:0036089	cleavage furrow formation	1	3	0.403387
GO:0036378	calcitriol biosynthetic process from calciol	1	3	0.403387
GO:0042420	dopamine catabolic process	1	3	0.403387
GO:0042424	catecholamine catabolic process	1	3	0.403387
GO:0042590	antigen processing and presentation of exogenous peptide antigen via MHC class I	1	3	0.403387
GO:0042851	L-alanine metabolic process	1	3	0.403387
GO:0042853	L-alanine catabolic process	1	3	0.403387
GO:0042946	glucoside transport	1	3	0.403387
GO:0043045	DNA methylation involved in embryo development	1	3	0.403387
GO:0043988	histone H3-S28 phosphorylation	1	3	0.403387
GO:0044107	cellular alcohol metabolic process	1	3	0.403387
GO:0044108	cellular alcohol biosynthetic process	1	3	0.403387
GO:0045112	integrin biosynthetic process	1	3	0.403387
GO:0045348	positive regulation of MHC class II biosynthetic process	1	3	0.403387
GO:0045607	regulation of inner ear auditory receptor cell differentiation	1	3	0.403387
GO:0045631	regulation of mechanoreceptor differentiation	1	3	0.403387
GO:0045762	positive regulation of adenylate cyclase activity	1	3	0.403387
GO:0045794	negative regulation of cell volume	1	3	0.403387
GO:0046131	pyrimidine ribonucleoside metabolic process	1	3	0.403387
GO:0046133	pyrimidine ribonucleoside catabolic process	1	3	0.403387
GO:0048251	elastic fiber assembly	1	3	0.403387
GO:0048625	myoblast fate commitment	1	3	0.403387
GO:0050882	voluntary musculoskeletal movement	1	3	0.403387
GO:0055095	lipoprotein particle mediated signaling	1	3	0.403387
GO:0055096	low-density lipoprotein particle mediated signaling	1	3	0.403387
GO:0060327	cytoplasmic actin-based contraction involved in cell motility	1	3	0.403387
GO:0060369	positive regulation of Fc receptor mediated stimulatory signaling pathway	1	3	0.403387
GO:0060433	bronchus development	1	3	0.403387
GO:0060452	positive regulation of cardiac muscle contraction	1	3	0.403387
GO:0060478	acrosomal vesicle exocytosis	1	3	0.403387
GO:0060700	regulation of ribonuclease activity	1	3	0.403387
GO:0060710	chorio-allantoic fusion	1	3	0.403387
GO:0060836	lymphatic endothelial cell differentiation	1	3	0.403387
GO:0060837	blood vessel endothelial cell differentiation	1	3	0.403387
GO:0060979	vasculogenesis involved in coronary vascular morphogenesis	1	3	0.403387
GO:0061088	regulation of sequestering of zinc ion	1	3	0.403387
GO:0061205	paramesonephric duct development	1	3	0.403387
GO:0061343	cell adhesion involved in heart morphogenesis	1	3	0.403387
GO:0061588	calcium activated phospholipid scrambling	1	3	0.403387
GO:0061590	calcium activated phosphatidylcholine scrambling	1	3	0.403387
GO:0061626	pharyngeal arch artery morphogenesis	1	3	0.403387
GO:0062033	positive regulation of mitotic sister chromatid segregation	1	3	0.403387
GO:0070221	sulfide oxidation, using sulfide:quinone oxidoreductase	1	3	0.403387
GO:0070317	negative regulation of G0 to G1 transition	1	3	0.403387
GO:0070426	positive regulation of nucleotide-binding oligomerization domain containing signaling pathway	1	3	0.403387
GO:0070640	vitamin D3 metabolic process	1	3	0.403387
GO:0071373	cellular response to luteinizing hormone stimulus	1	3	0.403387
GO:0071442	positive regulation of histone H3-K14 acetylation	1	3	0.403387
GO:0071484	cellular response to light intensity	1	3	0.403387
GO:0071865	regulation of apoptotic process in bone marrow cell	1	3	0.403387
GO:0071866	negative regulation of apoptotic process in bone marrow cell	1	3	0.403387
GO:0072126	positive regulation of glomerular mesangial cell proliferation	1	3	0.403387
GO:0072148	epithelial cell fate commitment	1	3	0.403387
GO:0072675	osteoclast fusion	1	3	0.403387
GO:0075732	viral penetration into host nucleus	1	3	0.403387
GO:0086016	AV node cell action potential	1	3	0.403387
GO:0086027	AV node cell to bundle of His cell signaling	1	3	0.403387
GO:0086067	AV node cell to bundle of His cell communication	1	3	0.403387
GO:0090084	negative regulation of inclusion body assembly	1	3	0.403387
GO:0090129	positive regulation of synapse maturation	1	3	0.403387
GO:0090269	fibroblast growth factor production	1	3	0.403387
GO:0090270	regulation of fibroblast growth factor production	1	3	0.403387
GO:0090461	glutamate homeostasis	1	3	0.403387
GO:0090594	inflammatory response to wounding	1	3	0.403387
GO:0090677	reversible differentiation	1	3	0.403387
GO:0090735	DNA repair complex assembly	1	3	0.403387
GO:0097709	connective tissue replacement	1	3	0.403387
GO:0098528	skeletal muscle fiber differentiation	1	3	0.403387
GO:0098708	glucose import across plasma membrane	1	3	0.403387
GO:0098902	regulation of membrane depolarization during action potential	1	3	0.403387
GO:0098911	regulation of ventricular cardiac muscle cell action potential	1	3	0.403387
GO:0099505	regulation of presynaptic membrane potential	1	3	0.403387
GO:0106104	regulation of glutamate receptor clustering	1	3	0.403387
GO:0140205	oligopeptide import across plasma membrane	1	3	0.403387
GO:0140206	dipeptide import across plasma membrane	1	3	0.403387
GO:1901079	positive regulation of relaxation of muscle	1	3	0.403387
GO:1901538	changes to DNA methylation involved in embryo development	1	3	0.403387
GO:1901739	regulation of myoblast fusion	1	3	0.403387
GO:1901858	regulation of mitochondrial DNA metabolic process	1	3	0.403387
GO:1901897	regulation of relaxation of cardiac muscle	1	3	0.403387
GO:1901995	positive regulation of meiotic cell cycle phase transition	1	3	0.403387
GO:1902308	regulation of peptidyl-serine dephosphorylation	1	3	0.403387
GO:1902616	acyl carnitine transmembrane transport	1	3	0.403387
GO:1902659	regulation of glucose mediated signaling pathway	1	3	0.403387
GO:1902732	positive regulation of chondrocyte proliferation	1	3	0.403387
GO:1902744	negative regulation of lamellipodium organization	1	3	0.403387
GO:1902809	regulation of skeletal muscle fiber differentiation	1	3	0.403387
GO:1902990	mitotic telomere maintenance via semi-conservative replication	1	3	0.403387
GO:1903352	L-ornithine transmembrane transport	1	3	0.403387
GO:1903659	regulation of complement-dependent cytotoxicity	1	3	0.403387
GO:1904016	response to Thyroglobulin triiodothyronine	1	3	0.403387
GO:1904217	regulation of CDP-diacylglycerol-serine O-phosphatidyltransferase activity	1	3	0.403387
GO:1904219	positive regulation of CDP-diacylglycerol-serine O-phosphatidyltransferase activity	1	3	0.403387
GO:1904222	positive regulation of serine C-palmitoyltransferase activity	1	3	0.403387
GO:1904683	regulation of metalloendopeptidase activity	1	3	0.403387
GO:1904717	regulation of AMPA glutamate receptor clustering	1	3	0.403387
GO:1904781	positive regulation of protein localization to centrosome	1	3	0.403387
GO:1904844	response to L-glutamine	1	3	0.403387
GO:1905340	regulation of protein localization to kinetochore	1	3	0.403387
GO:1905342	positive regulation of protein localization to kinetochore	1	3	0.403387
GO:1905382	positive regulation of snRNA transcription by RNA polymerase II	1	3	0.403387
GO:1905448	positive regulation of mitochondrial ATP synthesis coupled electron transport	1	3	0.403387
GO:1905463	negative regulation of DNA duplex unwinding	1	3	0.403387
GO:1905603	regulation of blood-brain barrier permeability	1	3	0.403387
GO:2000298	regulation of Rho-dependent protein serine/threonine kinase activity	1	3	0.403387
GO:2000820	negative regulation of transcription from RNA polymerase II promoter involved in smooth muscle cell differentiation	1	3	0.403387
GO:2000980	regulation of inner ear receptor cell differentiation	1	3	0.403387
GO:2001016	positive regulation of skeletal muscle cell differentiation	1	3	0.403387
GO:2001198	regulation of dendritic cell differentiation	1	3	0.403387
GO:0033554	cellular response to stress	60	1122	0.403619
GO:0002064	epithelial cell development	8	109	0.403619
GO:0007162	negative regulation of cell adhesion	8	109	0.403619
GO:0001824	blastocyst development	6	75	0.403619
GO:0007519	skeletal muscle tissue development	6	75	0.403619
GO:0045471	response to ethanol	6	75	0.403619
GO:0008016	regulation of heart contraction	7	92	0.403619
GO:0002228	natural killer cell mediated immunity	2	14	0.403619
GO:0002920	regulation of humoral immune response	2	14	0.403619
GO:0006662	glycerol ether metabolic process	2	14	0.403619
GO:0008211	glucocorticoid metabolic process	2	14	0.403619
GO:0010543	regulation of platelet activation	2	14	0.403619
GO:0010742	macrophage derived foam cell differentiation	2	14	0.403619
GO:0017145	stem cell division	2	14	0.403619
GO:0021846	cell proliferation in forebrain	2	14	0.403619
GO:0031145	anaphase-promoting complex-dependent catabolic process	2	14	0.403619
GO:0035728	response to hepatocyte growth factor	2	14	0.403619
GO:0035872	nucleotide-binding domain, leucine rich repeat containing receptor signaling pathway	2	14	0.403619
GO:0042088	T-helper 1 type immune response	2	14	0.403619
GO:0042267	natural killer cell mediated cytotoxicity	2	14	0.403619
GO:0043368	positive T cell selection	2	14	0.403619
GO:0046427	positive regulation of receptor signaling pathway via JAK-STAT	2	14	0.403619
GO:0050909	sensory perception of taste	2	14	0.403619
GO:0051291	protein heterooligomerization	2	14	0.403619
GO:0060045	positive regulation of cardiac muscle cell proliferation	2	14	0.403619
GO:0060969	negative regulation of gene silencing	2	14	0.403619
GO:0070229	negative regulation of lymphocyte apoptotic process	2	14	0.403619
GO:0070423	nucleotide-binding oligomerization domain containing signaling pathway	2	14	0.403619
GO:0070633	transepithelial transport	2	14	0.403619
GO:0090077	foam cell differentiation	2	14	0.403619
GO:0090344	negative regulation of cell aging	2	14	0.403619
GO:0090659	walking behavior	2	14	0.403619
GO:1904894	positive regulation of receptor signaling pathway via STAT	2	14	0.403619
GO:1905820	positive regulation of chromosome separation	2	14	0.403619
GO:2000648	positive regulation of stem cell proliferation	2	14	0.403619
GO:0008152	metabolic process	285	5908	0.405527
GO:0050865	regulation of cell activation	14	218	0.40853
GO:0001906	cell killing	4	43	0.408748
GO:0002065	columnar/cuboidal epithelial cell differentiation	4	43	0.408748
GO:2000145	regulation of cell motility	27	466	0.409049
GO:0007259	receptor signaling pathway via JAK-STAT	5	59	0.409266
GO:0019724	B cell mediated immunity	5	59	0.409266
GO:0045892	negative regulation of transcription, DNA-templated	33	584	0.409287
GO:0002763	positive regulation of myeloid leukocyte differentiation	3	28	0.409287
GO:0007606	sensory perception of chemical stimulus	3	28	0.409287
GO:0010043	response to zinc ion	3	28	0.409287
GO:0010823	negative regulation of mitochondrion organization	3	28	0.409287
GO:0031670	cellular response to nutrient	3	28	0.409287
GO:0043392	negative regulation of DNA binding	3	28	0.409287
GO:0045670	regulation of osteoclast differentiation	3	28	0.409287
GO:0051148	negative regulation of muscle cell differentiation	3	28	0.409287
GO:2001259	positive regulation of cation channel activity	3	28	0.409287
GO:0022900	electron transport chain	8	110	0.409733
GO:0044057	regulation of system process	16	256	0.411794
GO:0001659	temperature homeostasis	7	93	0.413979
GO:0002573	myeloid leukocyte differentiation	7	93	0.413979
GO:0006606	protein import into nucleus	7	93	0.413979
GO:0035967	cellular response to topologically incorrect protein	6	76	0.413979
GO:0043524	negative regulation of neuron apoptotic process	6	76	0.413979
GO:0045861	negative regulation of proteolysis	10	146	0.415329
GO:0070371	ERK1 and ERK2 cascade	10	146	0.415329
GO:0071840	cellular component organization or biogenesis	172	3469	0.418343
GO:1903507	negative regulation of nucleic acid-templated transcription	33	586	0.419483
GO:0019725	cellular homeostasis	26	449	0.421381
GO:0023051	regulation of signaling	86	1663	0.422868
GO:0003231	cardiac ventricle development	5	60	0.424347
GO:0016441	posttranscriptional gene silencing	5	60	0.424347
GO:0046631	alpha-beta T cell activation	5	60	0.424347
GO:1902679	negative regulation of RNA biosynthetic process	33	587	0.424547
GO:0031669	cellular response to nutrient levels	9	129	0.425359
GO:0003014	renal system process	4	44	0.425749
GO:0030968	endoplasmic reticulum unfolded protein response	4	44	0.425749
GO:0034109	homotypic cell-cell adhesion	4	44	0.425749
GO:0055017	cardiac muscle tissue growth	4	44	0.425749
GO:0006417	regulation of translation	16	258	0.426263
GO:0051099	positive regulation of binding	7	94	0.426263
GO:0023052	signaling	141	2815	0.426287
GO:0010675	regulation of cellular carbohydrate metabolic process	6	77	0.427785
GO:1903313	positive regulation of mRNA metabolic process	6	77	0.427785
GO:0006355	regulation of transcription, DNA-templated	76	1459	0.42914
GO:0048880	sensory system development	12	184	0.430552
GO:1903506	regulation of nucleic acid-templated transcription	76	1460	0.43221
GO:0050863	regulation of T cell activation	8	112	0.43221
GO:0000266	mitochondrial fission	3	29	0.43221
GO:0006754	ATP biosynthetic process	3	29	0.43221
GO:0042149	cellular response to glucose starvation	3	29	0.43221
GO:0044818	mitotic G2/M transition checkpoint	3	29	0.43221
GO:0045912	negative regulation of carbohydrate metabolic process	3	29	0.43221
GO:0046189	phenol-containing compound biosynthetic process	3	29	0.43221
GO:0046605	regulation of centrosome cycle	3	29	0.43221
GO:0090342	regulation of cell aging	3	29	0.43221
GO:0009896	positive regulation of catabolic process	18	297	0.432864
GO:0000737	DNA catabolic process, endonucleolytic	2	15	0.433544
GO:0003203	endocardial cushion morphogenesis	2	15	0.433544
GO:0006658	phosphatidylserine metabolic process	2	15	0.433544
GO:0006907	pinocytosis	2	15	0.433544
GO:0009301	snRNA transcription	2	15	0.433544
GO:0030262	apoptotic nuclear changes	2	15	0.433544
GO:0042059	negative regulation of epidermal growth factor receptor signaling pathway	2	15	0.433544
GO:0043029	T cell homeostasis	2	15	0.433544
GO:0044320	cellular response to leptin stimulus	2	15	0.433544
GO:0045742	positive regulation of epidermal growth factor receptor signaling pathway	2	15	0.433544
GO:0045923	positive regulation of fatty acid metabolic process	2	15	0.433544
GO:0045987	positive regulation of smooth muscle contraction	2	15	0.433544
GO:0051444	negative regulation of ubiquitin-protein transferase activity	2	15	0.433544
GO:0097066	response to thyroid hormone	2	15	0.433544
GO:0098926	postsynaptic signal transduction	2	15	0.433544
GO:1901186	positive regulation of ERBB signaling pathway	2	15	0.433544
GO:1903205	regulation of hydrogen peroxide-induced cell death	2	15	0.433544
GO:1904385	cellular response to angiotensin	2	15	0.433544
GO:0051170	import into nucleus	7	95	0.434204
GO:0000422	autophagy of mitochondrion	5	61	0.434204
GO:0003206	cardiac chamber morphogenesis	5	61	0.434204
GO:0052126	movement in host environment	5	61	0.434204
GO:0061726	mitochondrion disassembly	5	61	0.434204
GO:0097696	receptor signaling pathway via STAT	5	61	0.434204
GO:0051253	negative regulation of RNA metabolic process	36	650	0.435387
GO:0051048	negative regulation of secretion	6	78	0.437107
GO:0006096	glycolytic process	4	45	0.439323
GO:0008593	regulation of Notch signaling pathway	4	45	0.439323
GO:0030520	intracellular estrogen receptor signaling pathway	4	45	0.439323
GO:0050727	regulation of inflammatory response	10	149	0.439323
GO:1904062	regulation of cation transmembrane transport	10	149	0.439323
GO:2001141	regulation of RNA biosynthetic process	76	1464	0.439323
GO:0051259	protein complex oligomerization	9	131	0.439323
GO:1903827	regulation of cellular protein localization	18	299	0.439323
GO:0031331	positive regulation of cellular catabolic process	16	261	0.439323
GO:0001889	liver development	7	96	0.439323
GO:0050807	regulation of synapse organization	7	96	0.439323
GO:0044267	cellular protein metabolic process	133	2657	0.439323
GO:0017148	negative regulation of translation	8	114	0.439323
GO:0002685	regulation of leukocyte migration	6	79	0.439323
GO:0009063	cellular amino acid catabolic process	6	79	0.439323
GO:0045216	cell-cell junction organization	6	79	0.439323
GO:0048660	regulation of smooth muscle cell proliferation	6	79	0.439323
GO:1902904	negative regulation of supramolecular fiber organization	6	79	0.439323
GO:0006940	regulation of smooth muscle contraction	3	30	0.439323
GO:0009894	regulation of catabolic process	33	594	0.439323
GO:0007154	cell communication	142	2849	0.439323
GO:0051052	regulation of DNA metabolic process	14	225	0.439323
GO:0051050	positive regulation of transport	25	437	0.439323
GO:0006955	immune response	33	595	0.439323
GO:0006757	ATP generation from ADP	4	46	0.439323
GO:0060419	heart growth	4	46	0.439323
GO:0051260	protein homooligomerization	7	97	0.439323
GO:0010608	posttranscriptional regulation of gene expression	20	340	0.439323
GO:0032886	regulation of microtubule-based process	9	133	0.439323
GO:0097305	response to alcohol	9	133	0.439323
GO:1901214	regulation of neuron death	11	170	0.439323
GO:0007569	cell aging	5	63	0.439323
GO:0043280	positive regulation of cysteine-type endopeptidase activity involved in apoptotic process	5	63	0.439323
GO:0000028	ribosomal small subunit assembly	2	16	0.439323
GO:0006921	cellular component disassembly involved in execution phase of apoptosis	2	16	0.439323
GO:0007026	negative regulation of microtubule depolymerization	2	16	0.439323
GO:0007205	protein kinase C-activating G protein-coupled receptor signaling pathway	2	16	0.439323
GO:0010837	regulation of keratinocyte proliferation	2	16	0.439323
GO:0032528	microvillus organization	2	16	0.439323
GO:0033598	mammary gland epithelial cell proliferation	2	16	0.439323
GO:0034501	protein localization to kinetochore	2	16	0.439323
GO:0036474	cell death in response to hydrogen peroxide	2	16	0.439323
GO:0045730	respiratory burst	2	16	0.439323
GO:0045746	negative regulation of Notch signaling pathway	2	16	0.439323
GO:0046519	sphingoid metabolic process	2	16	0.439323
GO:0051443	positive regulation of ubiquitin-protein transferase activity	2	16	0.439323
GO:0090162	establishment of epithelial cell polarity	2	16	0.439323
GO:1900077	negative regulation of cellular response to insulin stimulus	2	16	0.439323
GO:1901185	negative regulation of ERBB signaling pathway	2	16	0.439323
GO:1903083	protein localization to condensed chromosome	2	16	0.439323
GO:1904031	positive regulation of cyclin-dependent protein kinase activity	2	16	0.439323
GO:0030334	regulation of cell migration	25	439	0.439323
GO:0018105	peptidyl-serine phosphorylation	10	152	0.439323
GO:0009267	cellular response to starvation	7	98	0.439323
GO:0046651	lymphocyte proliferation	7	98	0.439323
GO:0061008	hepaticobiliary system development	7	98	0.439323
GO:0006520	cellular amino acid metabolic process	13	208	0.439323
GO:0043269	regulation of ion transport	17	284	0.439323
GO:0048878	chemical homeostasis	32	578	0.439323
GO:0071345	cellular response to cytokine stimulus	20	342	0.439323
GO:0034762	regulation of transmembrane transport	15	246	0.439323
GO:0048524	positive regulation of viral process	3	31	0.439323
GO:0050879	multicellular organismal movement	3	31	0.439323
GO:0050881	musculoskeletal movement	3	31	0.439323
GO:1904705	regulation of vascular associated smooth muscle cell proliferation	3	31	0.439323
GO:0002682	regulation of immune system process	30	539	0.439323
GO:0001542	ovulation from ovarian follicle	1	4	0.439323
GO:0002314	germinal center B cell differentiation	1	4	0.439323
GO:0002357	defense response to tumor cell	1	4	0.439323
GO:0002439	chronic inflammatory response to antigenic stimulus	1	4	0.439323
GO:0002483	antigen processing and presentation of endogenous peptide antigen	1	4	0.439323
GO:0002676	regulation of chronic inflammatory response	1	4	0.439323
GO:0002717	positive regulation of natural killer cell mediated immunity	1	4	0.439323
GO:0002834	regulation of response to tumor cell	1	4	0.439323
GO:0002836	positive regulation of response to tumor cell	1	4	0.439323
GO:0002837	regulation of immune response to tumor cell	1	4	0.439323
GO:0002839	positive regulation of immune response to tumor cell	1	4	0.439323
GO:0002883	regulation of hypersensitivity	1	4	0.439323
GO:0003150	muscular septum morphogenesis	1	4	0.439323
GO:0003190	atrioventricular valve formation	1	4	0.439323
GO:0003198	epithelial to mesenchymal transition involved in endocardial cushion formation	1	4	0.439323
GO:0003278	apoptotic process involved in heart morphogenesis	1	4	0.439323
GO:0003334	keratinocyte development	1	4	0.439323
GO:0006067	ethanol metabolic process	1	4	0.439323
GO:0006273	lagging strand elongation	1	4	0.439323
GO:0006572	tyrosine catabolic process	1	4	0.439323
GO:0006610	ribosomal protein import into nucleus	1	4	0.439323
GO:0006751	glutathione catabolic process	1	4	0.439323
GO:0007079	mitotic chromosome movement towards spindle pole	1	4	0.439323
GO:0007089	traversing start control point of mitotic cell cycle	1	4	0.439323
GO:0007135	meiosis II	1	4	0.439323
GO:0010603	regulation of cytoplasmic mRNA processing body assembly	1	4	0.439323
GO:0010606	positive regulation of cytoplasmic mRNA processing body assembly	1	4	0.439323
GO:0010616	negative regulation of cardiac muscle adaptation	1	4	0.439323
GO:0010623	programmed cell death involved in cell development	1	4	0.439323
GO:0010624	regulation of Schwann cell proliferation	1	4	0.439323
GO:0010641	positive regulation of platelet-derived growth factor receptor signaling pathway	1	4	0.439323
GO:0010692	regulation of alkaline phosphatase activity	1	4	0.439323
GO:0010727	negative regulation of hydrogen peroxide metabolic process	1	4	0.439323
GO:0010728	regulation of hydrogen peroxide biosynthetic process	1	4	0.439323
GO:0010886	positive regulation of cholesterol storage	1	4	0.439323
GO:0010890	positive regulation of sequestering of triglyceride	1	4	0.439323
GO:0010936	negative regulation of macrophage cytokine production	1	4	0.439323
GO:0010994	free ubiquitin chain polymerization	1	4	0.439323
GO:0015669	gas transport	1	4	0.439323
GO:0015744	succinate transport	1	4	0.439323
GO:0015755	fructose transmembrane transport	1	4	0.439323
GO:0015822	ornithine transport	1	4	0.439323
GO:0019474	L-lysine catabolic process to acetyl-CoA	1	4	0.439323
GO:0019477	L-lysine catabolic process	1	4	0.439323
GO:0019885	antigen processing and presentation of endogenous peptide antigen via MHC class I	1	4	0.439323
GO:0021861	forebrain radial glial cell differentiation	1	4	0.439323
GO:0021873	forebrain neuroblast division	1	4	0.439323
GO:0021932	hindbrain radial glia guided cell migration	1	4	0.439323
GO:0030174	regulation of DNA-dependent DNA replication initiation	1	4	0.439323
GO:0030422	production of siRNA involved in RNA interference	1	4	0.439323
GO:0030576	Cajal body organization	1	4	0.439323
GO:0030916	otic vesicle formation	1	4	0.439323
GO:0030952	establishment or maintenance of cytoskeleton polarity	1	4	0.439323
GO:0032000	positive regulation of fatty acid beta-oxidation	1	4	0.439323
GO:0032119	sequestering of zinc ion	1	4	0.439323
GO:0032536	regulation of cell projection size	1	4	0.439323
GO:0032713	negative regulation of interleukin-4 production	1	4	0.439323
GO:0032780	negative regulation of ATPase activity	1	4	0.439323
GO:0032847	regulation of cellular pH reduction	1	4	0.439323
GO:0032906	transforming growth factor beta2 production	1	4	0.439323
GO:0032909	regulation of transforming growth factor beta2 production	1	4	0.439323
GO:0033084	regulation of immature T cell proliferation in thymus	1	4	0.439323
GO:0033152	immunoglobulin V(D)J recombination	1	4	0.439323
GO:0034370	triglyceride-rich lipoprotein particle remodeling	1	4	0.439323
GO:0034372	very-low-density lipoprotein particle remodeling	1	4	0.439323
GO:0034384	high-density lipoprotein particle clearance	1	4	0.439323
GO:0035093	spermatogenesis, exchange of chromosomal proteins	1	4	0.439323
GO:0035519	protein K29-linked ubiquitination	1	4	0.439323
GO:0035585	calcium-mediated signaling using extracellular calcium source	1	4	0.439323
GO:0035912	dorsal aorta morphogenesis	1	4	0.439323
GO:0036152	phosphatidylethanolamine acyl-chain remodeling	1	4	0.439323
GO:0036166	phenotypic switching	1	4	0.439323
GO:0036462	TRAIL-activated apoptotic signaling pathway	1	4	0.439323
GO:0042023	DNA endoreduplication	1	4	0.439323
GO:0042045	epithelial fluid transport	1	4	0.439323
GO:0042976	activation of Janus kinase activity	1	4	0.439323
GO:0043137	DNA replication, removal of RNA primer	1	4	0.439323
GO:0043987	histone H3-S10 phosphorylation	1	4	0.439323
GO:0044878	mitotic cytokinesis checkpoint signaling	1	4	0.439323
GO:0045006	DNA deamination	1	4	0.439323
GO:0045023	G0 to G1 transition	1	4	0.439323
GO:0045144	meiotic sister chromatid segregation	1	4	0.439323
GO:0045588	positive regulation of gamma-delta T cell differentiation	1	4	0.439323
GO:0045954	positive regulation of natural killer cell mediated cytotoxicity	1	4	0.439323
GO:0046135	pyrimidine nucleoside catabolic process	1	4	0.439323
GO:0046440	L-lysine metabolic process	1	4	0.439323
GO:0046596	regulation of viral entry into host cell	1	4	0.439323
GO:0046826	negative regulation of protein export from nucleus	1	4	0.439323
GO:0048340	paraxial mesoderm morphogenesis	1	4	0.439323
[truncated: 3,228 more rows]

## Sheet: IPG_PW
Supplementary Table S6: IPG impact analysis of Radiation vs Control pathways (q < 0.4)
pName	countDE	countAll	pv_fdr	pAcc_fdr	pComb_fdr	pORA_fdr
Cell cycle	14	89	0.0949043	0.994763	0.0674412	0.0109759
Cellular senescence	13	90	0.174356	0.994763	0.123901	0.0251815
AMPK signaling pathway	9	66	0.174356	0.633215	0.123901	0.18325
Oocyte meiosis	9	65	0.174356	0.633215	0.123901	0.18325
Human T-cell leukemia virus 1 infection	12	112	0.593876	0.987469	0.422021	0.225548
Lipid and atherosclerosis	10	89	0.594462	0.978241	0.422438	0.225548
EGFR tyrosine kinase inhibitor resistance	7	48	0.594462	0.994763	0.422438	0.225548
Acute myeloid leukemia	6	38	0.628867	0.994763	0.464487	0.225548
HIF-1 signaling pathway	7	55	0.628867	0.994763	0.464487	0.343693
