# Supplementary material for: Transcriptome Profiling Reveals Enhanced Mitochondrial Activity as a Cold Adaptive Strategy to Hypothermia in Zebrafish Muscle
Source: Cells. 2023 May 11;12(10):1366. doi: 10.3390/cells12101366 (PMC10216211; doi:10.3390/cells12101366)
Supplement: Supplementary file 1 [file cells-12-01366-s001.zip › Table_S7_DEG_Torpor_vs_control_zeb_muscle.xlsx]

## Sheet: Torpor_Radiation_vs_control_zeb
Supplementary Table S7: DEGs of torpor vs control group
Symbol	Gene.name	Human.gene.name	Human.homology.type	baseMean	log2FoldChange	lfcSE	stat	pvalue	padj
ENSDARG00000000001	slc35a5	SLC35A5	ortholog_one2one	10.7267	-0.646903	0.811927	-0.796751	0.425596	0.685951
ENSDARG00000000018	nrf1	NRF1	ortholog_one2one	128.003	0.45339	0.397078	1.14182	0.25353	0.523894
ENSDARG00000000019	ube2h	UBE2H	ortholog_one2one	1057.58	0.23358	0.327617	0.712965	0.475867	0.726122
ENSDARG00000000069	dap	DAP	ortholog_one2one	13.2484	0.468048	0.76037	0.615553	0.53819	0.767799
ENSDARG00000000086	itsn1	ITSN1	ortholog_one2one	156.657	-0.826703	0.316632	-2.61092	0.00902977	0.069833
ENSDARG00000000103	myh10	MYH10	ortholog_one2one	387.074	-0.357615	0.32861	-1.08827	0.276478	0.547296
ENSDARG00000000142	tmem267	TMEM267	ortholog_one2one	8.76033	0.187452	0.830789	0.225631	0.821488	0.924944
ENSDARG00000000175	hoxb2a	HOXB2	ortholog_one2one	6.95317	-1.5335	0.94913	-1.61569	0.10616	0.324357
ENSDARG00000000229	usp49	USP49	ortholog_one2one	59.1527	0.323295	0.391387	0.826024	0.40879	0.673464
ENSDARG00000000241	slc40a1	SLC40A1	ortholog_one2one	267.404	0.859952	0.267849	3.21058	0.00132468	0.0188796
ENSDARG00000000349	cfap300	CFAP300	ortholog_one2one	0.121413	-1.768	4.54841	-0.388708	0.697492	NA
ENSDARG00000000442	slc39a13	SLC39A13	ortholog_one2one	115.012	-0.0570754	0.405571	-0.140729	0.888084	0.953959
ENSDARG00000000476	pms1	PMS1	ortholog_one2one	38.3972	0.00732356	0.450502	0.0162564	0.98703	0.995348
ENSDARG00000000489	upf3b	UPF3B	ortholog_one2one	98.3568	0.163711	0.465835	0.351435	0.725262	0.882108
ENSDARG00000000503	stx1b	STX1B	ortholog_one2one	30.4643	-1.44085	1.00745	-1.43019	0.152663	0.400003
ENSDARG00000000516	ankar	ANKAR	ortholog_one2one	2.24011	-1.16106	1.59258	-0.729043	0.465976	NA
ENSDARG00000000529	ofd1	OFD1	ortholog_one2one	24.1502	-0.961254	0.511522	-1.8792	0.0602168	0.231982
ENSDARG00000000542	gtf2e1	GTF2E1	ortholog_one2one	9.97034	0.301197	0.811506	0.371158	0.71052	0.874509
ENSDARG00000000551	slc1a4	SLC1A4	ortholog_one2one	52.5921	2.47201	0.621891	3.975	7.04e-05	0.00229437
ENSDARG00000000568	ell	ELL	ortholog_one2one	2096.24	-0.470946	0.452401	-1.04099	0.297879	0.569658
ENSDARG00000000588	grasp	TAMALIN	ortholog_one2one	58.6003	-0.309438	0.357777	-0.864889	0.3871	0.653588
ENSDARG00000000606	dnah6	DNAH6	ortholog_one2one	1.7918	-2.97761	1.76932	-1.68291	0.0923924	NA
ENSDARG00000000651	osgepl1	OSGEPL1	ortholog_one2one	16.7787	0.678731	0.675694	1.00449	0.31514	0.58683
ENSDARG00000000656	psmb9a	PSMB9	ortholog_one2one	45.5208	0.633428	0.666834	0.949904	0.342161	0.61298
ENSDARG00000000666	creg2	CREG2	ortholog_one2one	798.303	0.15857	0.238814	0.663992	0.506695	0.746358
ENSDARG00000000729	daxx	DAXX	ortholog_one2one	62.0081	-0.304568	0.437936	-0.695463	0.486765	0.733815
ENSDARG00000000747	lcmt2	LCMT2	ortholog_one2one	2.35773	-0.0735574	1.6249	-0.0452689	0.963893	NA
ENSDARG00000000760	znf511	ZNF511	ortholog_one2one	36.5162	-0.509203	0.436087	-1.16766	0.242943	0.512818
ENSDARG00000000767	spi1b	SPI1	ortholog_one2one	60.3825	-0.0855359	0.755774	-0.113177	0.909891	0.964576
ENSDARG00000000779	scfd1	SCFD1	ortholog_one2one	184.394	0.0621768	0.293084	0.212146	0.831993	0.930493
ENSDARG00000000796	nr4a1	NR4A1	ortholog_one2one	453.816	-0.118442	0.596197	-0.198663	0.842527	0.935859
ENSDARG00000000804	rassf6	RASSF6	ortholog_one2one	5.62791	0.58928	1.59153	0.370261	0.711188	NA
ENSDARG00000000830	telo2	TELO2	ortholog_one2one	18.7109	0.768142	0.660947	1.16218	0.245161	0.51502
ENSDARG00000000853	dstyk	DSTYK	ortholog_one2one	225.203	-0.700405	0.375528	-1.86512	0.0621644	0.236028
ENSDARG00000000861	scrib	SCRIB	ortholog_one2one	1924.7	0.759452	0.211507	3.59067	0.000329828	0.00717898
ENSDARG00000000906	skap2	SKAP2	ortholog_one2one	24.0512	-1.07431	0.748462	-1.43535	0.151186	0.397965
ENSDARG00000000935	unk	UNK	ortholog_one2one	33.5527	-0.465389	0.491858	-0.946186	0.344054	0.614309
ENSDARG00000000943	dzip1	DZIP1	ortholog_one2one	14.0538	-0.392851	0.669578	-0.586714	0.557396	0.781272
ENSDARG00000000966	ncor2	NCOR2	ortholog_one2one	354.712	-0.0118689	0.271764	-0.0436737	0.965165	0.987927
ENSDARG00000001057	bysl	BYSL	ortholog_one2one	291.027	0.0549939	0.368641	0.14918	0.881411	0.951188
ENSDARG00000001129	dicer1	DICER1	ortholog_one2one	165.621	0.602336	0.343851	1.75174	0.0798192	0.273576
ENSDARG00000001169	hsd17b8	HSD17B8	ortholog_one2one	175.438	0.201252	0.318819	0.631242	0.527882	0.759301
ENSDARG00000001210	arl14ep	ARL14EP	ortholog_one2one	43.993	1.25103	0.456565	2.74008	0.00614244	0.0540003
ENSDARG00000001220	mycbp2	MYCBP2	ortholog_one2one	271.281	-0.161659	0.359281	-0.449952	0.652745	0.842982
ENSDARG00000001249	pcgf1	PCGF1	ortholog_one2one	46.8268	0.0460698	0.458394	0.100503	0.919945	0.968544
ENSDARG00000001303	psmb8a	PSMB8	ortholog_one2one	34.491	0.063886	0.54757	0.116672	0.90712	0.962992
ENSDARG00000001498	skap1	SKAP1	ortholog_one2one	1.4329	0.91628	2.14253	0.427663	0.668897	NA
ENSDARG00000001558	kifc1	KIFC1	ortholog_one2one	13.9471	0.361511	0.873686	0.413777	0.679037	0.85859
ENSDARG00000001559	csmd2	CR2	ortholog_one2one	2.31563	-2.47208	2.03951	-1.21209	0.225476	NA
ENSDARG00000001578	echs1	ECHS1	ortholog_one2one	1265.21	0.755711	0.259378	2.91355	0.00357344	0.0375837
ENSDARG00000001676	gpm6bb	GPM6B	ortholog_one2one	160.478	-0.876942	0.424731	-2.0647	0.0389516	0.177893
ENSDARG00000001729	strn3	STRN3	ortholog_one2one	814.673	0.403971	0.20896	1.93324	0.0532067	0.215655
ENSDARG00000001734	fkbp8	FKBP8	ortholog_one2one	103.026	0.13182	0.413948	0.318446	0.750147	0.891821
ENSDARG00000001754	noc2l	NOC2L	ortholog_one2one	25.0872	1.01772	0.703989	1.44565	0.148275	0.393897
ENSDARG00000001760	tnxba	TNXB	ortholog_one2one	5.45956	3.46	3.4051	1.01612	0.309572	NA
ENSDARG00000001769	ptpra	PTPRA	ortholog_one2one	25.9933	-1.3531	0.572762	-2.36242	0.0181562	0.108869
ENSDARG00000001777	nup155	NUP155	ortholog_one2one	99.1931	-0.633998	0.486613	-1.30288	0.192616	0.45372
ENSDARG00000001781	tspan11	TSPAN11	ortholog_one2one	19.2457	-0.759976	0.56612	-1.34243	0.179457	0.437688
ENSDARG00000001785	irx2a	IRX2	ortholog_one2one	13.5247	0.420617	0.805207	0.522371	0.601412	0.811779
ENSDARG00000001807	tnfrsf21	TNFRSF21	ortholog_one2one	216.577	0.849595	0.515603	1.64777	0.0994	0.312044
ENSDARG00000001825	cfap43	CFAP43	ortholog_one2one	4.44037	-0.623175	1.18067	-0.527814	0.597629	NA
ENSDARG00000001829	zgc:112982	BCLAF3	ortholog_one2one	184.54	-0.351825	0.375912	-0.935925	0.349312	0.618708
ENSDARG00000001835	nalcn	NALCN	ortholog_one2one	2.5726	3.06007	1.93467	1.5817	0.113718	NA
ENSDARG00000001857	aff4	AFF4	ortholog_one2one	103.226	-1.34838	0.536225	-2.51458	0.0119174	0.0830571
ENSDARG00000001859	dbx1b	DBX1	ortholog_one2one	1.51448	-2.57198	2.75384	-0.933959	0.350325	NA
ENSDARG00000001873	phgdh	PHGDH	ortholog_one2one	7.23612	0.0141473	1.01128	0.0139895	0.988838	0.995888
ENSDARG00000001882	kbtbd12	KBTBD12	ortholog_one2one	3448.72	-0.917554	0.276916	-3.31347	0.000921461	0.0146549
ENSDARG00000001890	stt3b	STT3B	ortholog_one2one	304.097	1.11394	0.335564	3.3196	0.000901475	0.0144487
ENSDARG00000001898	manea	MANEA	ortholog_one2one	70.315	0.506804	0.406977	1.24529	0.213025	0.478709
ENSDARG00000001909	vill	VILL	ortholog_one2one	4.84668	-2.63765	1.69819	-1.55322	0.120371	NA
ENSDARG00000001929	pink1	PINK1	ortholog_one2one	1424.29	0.0655353	0.369589	0.177319	0.859258	0.942415
ENSDARG00000001930	klhl15	KLHL15	ortholog_one2one	106.345	-0.0427246	0.298732	-0.14302	0.886275	0.953301
ENSDARG00000001939	b3gat3	B3GAT3	ortholog_one2one	13.7566	1.09632	0.738038	1.48545	0.137424	0.377541
ENSDARG00000001940	dnajc1	DNAJC1	ortholog_one2one	831.428	-0.836535	0.295449	-2.8314	0.00463449	0.0450292
ENSDARG00000001950	ak1	AK1	ortholog_one2one	26109	0.042962	0.250798	0.171301	0.863987	0.944337
ENSDARG00000001953	pfkfb3	PFKFB3	ortholog_one2one	1230.07	1.61394	0.534343	3.02043	0.00252418	0.0301084
ENSDARG00000001968	dock5	DOCK5	ortholog_one2one	3.91752	-0.814436	1.32069	-0.616673	0.537451	NA
ENSDARG00000001969	txlng	TXLNG	ortholog_one2one	77.6872	0.0145583	0.383475	0.0379643	0.969716	0.988825
ENSDARG00000001975	hsd11b2	HSD11B2	ortholog_one2one	801.649	2.1925	0.273553	8.01488	1.1e-15	1.06e-12
ENSDARG00000001999	adamts18	ADAMTS18	ortholog_one2one	1.00366	-1.36452	2.77261	-0.492141	0.622619	NA
ENSDARG00000002002	lmcd1	LMCD1	ortholog_one2one	44.4517	-0.441304	0.503317	-0.876791	0.3806	0.647464
ENSDARG00000002016	ppil2	PPIL2	ortholog_one2one	52.643	0.0678894	0.370605	0.183185	0.854653	0.940843
ENSDARG00000002021	pygb	PYGB	ortholog_one2one	22.0897	-0.380163	0.638677	-0.595234	0.551687	0.777097
ENSDARG00000002071	adss2	ADSS2	ortholog_one2one	2433.77	0.123863	0.37229	0.332706	0.739356	0.887339
ENSDARG00000002077	mnat1	MNAT1	ortholog_one2one	60.9268	1.09659	0.498252	2.20088	0.0277447	0.143237
ENSDARG00000002084	lamb2	LAMB2	ortholog_one2one	1074.59	-0.325367	0.403884	-0.805595	0.420476	0.682307
ENSDARG00000002127	stam	STAM	ortholog_one2one	279.649	0.90109	0.242304	3.71884	0.000200137	0.00510401
ENSDARG00000002128	cwf19l1	CWF19L1	ortholog_one2one	75.0139	0.341114	0.389246	0.876346	0.380842	0.647528
ENSDARG00000002165	psme1	PSME1	ortholog_one2one	241.888	0.953577	0.394724	2.41581	0.0157005	0.0993535
ENSDARG00000002167	cacnb1	CACNB1	ortholog_one2one	210.118	-0.474517	0.451739	-1.05042	0.293524	0.565587
ENSDARG00000002168	tra2b	TRA2B	ortholog_one2one	130.135	0.750301	0.312535	2.40069	0.0163641	0.102147
ENSDARG00000002174	itfg2	ITFG2	ortholog_one2one	32.0723	-0.412529	0.481417	-0.856907	0.391496	0.658009
ENSDARG00000002192	aspn	ASPN	ortholog_one2one	88.6017	1.62259	0.774254	2.09568	0.0361109	0.170132
ENSDARG00000002197	pygl	PYGL	ortholog_one2one	19.8202	-2.2158	0.913948	-2.42443	0.0153324	0.0983636
ENSDARG00000002213	invs	INVS	ortholog_one2one	19.9144	1.17588	0.640909	1.8347	0.0665498	0.245453
ENSDARG00000002215	rtca	RTCA	ortholog_one2one	260.466	0.496238	0.302758	1.63906	0.101201	0.315152
ENSDARG00000002216	tbx3a	TBX3	ortholog_one2one	15.2198	-1.41583	0.840026	-1.68546	0.0919005	0.297442
ENSDARG00000002220	C5H9orf78	C9orf78	ortholog_one2one	56.9686	-1.04675	0.431218	-2.42742	0.0152068	0.0978134
ENSDARG00000002240	psmb6	PSMB6	ortholog_one2one	397.817	0.534844	0.340135	1.57245	0.115847	0.3425
ENSDARG00000002249	tbxas1	TBXAS1	ortholog_one2one	139.842	-1.55648	0.351317	-4.43042	9.41e-06	0.000473837
ENSDARG00000002264	mrpl41	MRPL41	ortholog_one2one	301.425	0.802816	0.312331	2.5704	0.0101582	0.0754646
ENSDARG00000002267	dcaf13	DCAF13	ortholog_one2one	95.6044	1.24973	0.329612	3.79153	0.00014972	0.00414869
ENSDARG00000002298	ankrd22	ANKRD22	ortholog_one2one	3.16489	0.304517	1.79343	0.169796	0.865171	NA
ENSDARG00000002299	arsh	ARSD	ortholog_one2one	2.6463	-0.879148	1.54557	-0.568819	0.569479	NA
ENSDARG00000002300	p2rx2	P2RX2	ortholog_one2one	0.562643	2.89801	4.3326	0.668885	0.503569	NA
ENSDARG00000002304	gins2	GINS2	ortholog_one2one	2.82255	-0.902081	1.44263	-0.625302	0.531773	NA
ENSDARG00000002305	me3	ME3	ortholog_one2one	1668.98	-0.802146	0.255435	-3.14031	0.00168768	0.0227908
ENSDARG00000002332	frmd6	FRMD6	ortholog_one2one	272.563	-0.0265279	0.335732	-0.0790153	0.93702	0.975473
ENSDARG00000002339	sgf29	SGF29	ortholog_one2one	45.5588	0.221951	0.474063	0.46819	0.639649	0.834606
ENSDARG00000002365	cers5	CERS5	ortholog_one2one	24.6872	0.804437	0.594895	1.35223	0.1763	0.433746
ENSDARG00000002369	UBB	UBB	ortholog_one2one	28.3236	0.274649	0.54478	0.504146	0.614159	0.819087
ENSDARG00000002377	mief2	MIEF2	ortholog_one2one	338.419	-0.91254	0.373324	-2.44437	0.0145107	0.0949732
ENSDARG00000002385	atm	ATM	ortholog_one2one	38.6412	-0.369147	0.436248	-0.846185	0.39745	0.663233
ENSDARG00000002391	tlcd1	TLCD1	ortholog_one2one	29.8043	-0.333047	0.512589	-0.649734	0.515864	0.751871
ENSDARG00000002401	gale	GALE	ortholog_one2one	8.32041	0.984666	0.86841	1.13387	0.256848	0.526972
ENSDARG00000002402	ercc3	ERCC3	ortholog_one2one	133.341	0.0291655	0.294453	0.0990497	0.921099	0.969053
ENSDARG00000002406	zmynd10	ZMYND10	ortholog_one2one	0.0952491	0.712414	4.562	0.156163	0.875905	NA
ENSDARG00000002445	prdm1a	PRDM1	ortholog_one2one	4.76389	-0.120955	1.14698	-0.105455	0.916014	NA
ENSDARG00000002463	arhgef37	ARHGEF37	ortholog_one2one	17.5129	-0.434028	0.639627	-0.678564	0.497414	0.740008
ENSDARG00000002479	ercc6l	ERCC6L	ortholog_one2one	5.52981	0.403938	1.33903	0.301665	0.762907	NA
ENSDARG00000002487	noc3l	NOC3L	ortholog_one2one	66.4822	-0.833161	0.39367	-2.1164	0.0343112	0.164194
ENSDARG00000002494	itgb6	ITGB6	ortholog_one2one	22.6032	0.0390259	0.673678	0.0579296	0.953805	0.982582
ENSDARG00000002506	C7H16orf87	C16orf87	ortholog_one2one	427.238	0.736111	0.299553	2.45737	0.013996	0.0927636
ENSDARG00000002507	itga10	ITGA10	ortholog_one2one	104.853	-0.445672	0.520274	-0.85661	0.39166	0.658045
ENSDARG00000002523	hsdl2	HSDL2	ortholog_one2one	1940.26	0.501435	0.388281	1.29142	0.196557	0.458729
ENSDARG00000002533	adora2b	ADORA2B	ortholog_one2one	2.02288	0.372272	1.69357	0.219816	0.826015	NA
ENSDARG00000002536	tm9sf4	TM9SF4	ortholog_one2one	143.99	0.22374	0.303632	0.736879	0.461196	0.715787
ENSDARG00000002538	smu1a	SMU1	ortholog_one2one	77.6797	0.187782	0.411377	0.45647	0.648052	0.840264
ENSDARG00000002571	tmod2	TMOD3	ortholog_one2one	28.7974	-1.3701	0.645168	-2.12364	0.0337003	0.162404
ENSDARG00000002582	tbx15	TBX15	ortholog_one2one	577.406	0.454448	0.372147	1.22115	0.222029	0.489626
ENSDARG00000002587	dpysl3	DPYSL3	ortholog_one2one	444.918	-0.254201	0.237598	-1.06988	0.284674	0.55664
ENSDARG00000002591	ruvbl1	RUVBL1	ortholog_one2one	79.3307	1.08555	0.446793	2.42965	0.0151136	0.0978134
ENSDARG00000002593	slc45a2	SLC45A2	ortholog_one2one	1.1448	2.60837	2.94194	0.886617	0.375285	NA
ENSDARG00000002597	pabpc1l	PABPC1L	ortholog_one2one	6.0334	-6.38954	1.7169	-3.72155	0.000198003	NA
ENSDARG00000002600	pcsk1	PCSK1	ortholog_one2one	1.07432	-2.20165	2.22231	-0.990703	0.321831	NA
ENSDARG00000002613	rpa3	RPA3	ortholog_one2one	25.3312	-0.0983427	0.631751	-0.155667	0.876296	0.949141
ENSDARG00000002634	b4galt1	B4GALT1	ortholog_one2one	2.52823	-1.13821	1.61063	-0.706685	0.479762	NA
ENSDARG00000002644	rgs5a	RGS5	ortholog_one2one	151.884	-0.317753	0.362427	-0.876736	0.38063	0.647464
ENSDARG00000002663	optn	OPTN	ortholog_one2one	102.402	0.591373	0.389098	1.51985	0.128548	0.363043
ENSDARG00000002670	ATG14	ATG14	ortholog_one2one	192.186	0.452131	0.324898	1.39161	0.164041	0.415772
ENSDARG00000002690	rabif	RABIF	ortholog_one2one	3.40883	0.594834	1.39446	0.42657	0.669693	NA
ENSDARG00000002701	rasl12	RASL12	ortholog_one2one	48.2543	-0.919538	0.659011	-1.39533	0.162916	0.414315
ENSDARG00000002720	utp15	UTP15	ortholog_one2one	86.7701	-0.129563	0.400132	-0.3238	0.74609	0.890229
ENSDARG00000002722	ankrd2	ANKRD2	ortholog_one2one	0.174614	0.712395	4.562	0.156158	0.875908	NA
ENSDARG00000002731	sdc2	SDC2	ortholog_one2one	588.233	-0.893567	0.271588	-3.29016	0.00100131	0.0153618
ENSDARG00000002732	spon2b	SPON2	ortholog_one2one	136.235	0.858719	0.437888	1.96105	0.0498735	0.207696
ENSDARG00000002758	dedd1	DEDD2	ortholog_one2one	471.154	-0.0876826	0.504767	-0.173709	0.862094	0.943556
ENSDARG00000002760	gdf5	GDF5	ortholog_one2one	0.409287	-0.803252	4.2957	-0.18699	0.851669	NA
ENSDARG00000002764	miox	MIOX	ortholog_one2one	0.352136	1.60854	4.46712	0.360083	0.718785	NA
ENSDARG00000002795	meis3	MEIS3	ortholog_one2one	3.61527	-1.50146	1.20701	-1.24395	0.213517	NA
ENSDARG00000002826	cep57l1	CEP57L1	ortholog_one2one	22.0927	-0.676427	0.648739	-1.04268	0.297096	0.568961
ENSDARG00000002830	trmt2a	TRMT2A	ortholog_one2one	11.1292	0.121593	0.805897	0.150879	0.880071	0.950605
ENSDARG00000002831	col4a4	COL4A4	ortholog_one2one	0.266525	0.712383	4.562	0.156156	0.87591	NA
ENSDARG00000002847	fndc1	FNDC1	ortholog_one2one	536.863	-0.496275	0.395037	-1.25627	0.209017	0.473844
ENSDARG00000002877	reps1	REPS1	ortholog_one2one	391.064	-0.199729	0.324918	-0.614706	0.538749	0.768445
ENSDARG00000002894	aven	AVEN	ortholog_one2one	96.4107	0.17953	0.307615	0.58362	0.559476	0.782662
ENSDARG00000002897	si:ch211-160o17.2	INPP1	ortholog_one2one	85.9401	0.515705	0.387467	1.33097	0.1832	0.44276
ENSDARG00000002909	tjp3	TJP3	ortholog_one2one	9.87983	-0.675708	1.26644	-0.533549	0.593654	0.805931
ENSDARG00000002916	sec31b	SEC31B	ortholog_one2one	67.536	-1.86194	0.395314	-4.71003	2.48e-06	0.000158449
ENSDARG00000002933	gbx2	GBX2	ortholog_one2one	0	NA	NA	NA	NA	NA
ENSDARG00000002949	ppp6c	PPP6C	ortholog_one2one	484.485	0.396847	0.299946	1.32306	0.185814	0.444971
ENSDARG00000002952	smo	SMO	ortholog_one2one	105.002	-0.0998609	0.368452	-0.271028	0.786369	0.908738
ENSDARG00000002967	pdap1b	PDAP1	ortholog_one2one	520.332	1.36672	0.323939	4.21906	2.45e-05	0.00100708
ENSDARG00000002968	a1cf	A1CF	ortholog_one2one	0.674	1.06813	3.26913	0.326733	0.74387	NA
ENSDARG00000002970	ss18	SS18	ortholog_one2one	201.448	0.511098	0.29943	1.70691	0.0878394	0.2891
ENSDARG00000002986	gda	GDA	ortholog_one2one	4.22101	1.68854	1.34888	1.25181	0.210638	NA
ENSDARG00000003027	scnm1	SCNM1	ortholog_one2one	40.2781	0.411384	0.51114	0.804835	0.420915	0.682549
ENSDARG00000003035	hspa9	HSPA9	ortholog_one2one	1082.27	0.245897	0.363476	0.676517	0.498712	0.740667
ENSDARG00000003058	fgfr1op	CEP43	ortholog_one2one	164.777	1.08017	0.276613	3.90498	9.42e-05	0.00285251
ENSDARG00000003061	cd276	CD276	ortholog_one2one	45.0327	0.859765	0.419295	2.0505	0.0403155	0.182429
ENSDARG00000003069	btbd7	BTBD7	ortholog_one2one	47.8381	-2.40461	0.588321	-4.08725	4.37e-05	0.00156461
ENSDARG00000003077	gpx9	GPX1	ortholog_one2one	0.441139	1.57	4.52704	0.346804	0.728738	NA
ENSDARG00000003084	spire2	SPIRE2	ortholog_one2one	6.2801	-0.947983	1.36847	-0.692731	0.488479	NA
ENSDARG00000003085	stambpl1	STAMBPL1	ortholog_one2one	9.78008	0.940555	1.01499	0.926662	0.354102	0.622128
ENSDARG00000003087	ubxn6	UBXN6	ortholog_one2one	73.552	-0.947837	0.414659	-2.28582	0.0222648	0.124283
ENSDARG00000003113	ada	ADA	ortholog_one2one	525.444	0.220193	0.306284	0.718916	0.472193	0.723349
ENSDARG00000003127	zgc:123105	KIAA1191	ortholog_one2one	1071.21	0.980158	0.307161	3.19102	0.00141769	0.0198711
ENSDARG00000003132	apip	APIP	ortholog_one2one	256.81	0.267927	0.257385	1.04096	0.297895	0.569658
ENSDARG00000003144	pxmp2	PXMP2	ortholog_one2one	19.2767	0.658105	0.58941	1.11655	0.264187	0.535434
ENSDARG00000003151	skp1	SKP1	ortholog_one2one	1805.57	0.496399	0.244058	2.03394	0.0419579	0.187056
ENSDARG00000003153	nudt21	NUDT21	ortholog_one2one	60.2883	0.510654	0.395572	1.29092	0.19673	0.459016
ENSDARG00000003157	nfkbil1	NFKBIL1	ortholog_one2one	60.2275	0.238045	0.360558	0.660213	0.509117	0.7481
ENSDARG00000003167	mlst8	MLST8	ortholog_one2one	55.8345	-0.133066	0.546459	-0.243506	0.807613	0.917817
ENSDARG00000003189	psmd1	PSMD1	ortholog_one2one	907.265	-0.0152867	0.452082	-0.0338141	0.973025	0.989685
ENSDARG00000003200	foxm1	FOXM1	ortholog_one2one	3.44015	1.18724	1.66079	0.714863	0.474694	NA
ENSDARG00000003205	ngly1	NGLY1	ortholog_one2one	82.7996	0.43014	0.367582	1.17019	0.241926	0.512107
ENSDARG00000003207	mterf3	MTERF3	ortholog_one2one	58.1705	0.763275	0.41443	1.84174	0.0655125	0.243224
ENSDARG00000003208	pomk	POMK	ortholog_one2one	3.37787	-0.512443	1.2958	-0.395466	0.692499	NA
ENSDARG00000003217	urb2	URB2	ortholog_one2one	36.5115	0.116676	0.639919	0.182329	0.855324	0.940948
ENSDARG00000003229	gdf9	GDF9	ortholog_one2one	1.45965	-3.91355	2.21183	-1.76937	0.0768317	NA
ENSDARG00000003235	nup88	NUP88	ortholog_one2one	56.1355	0.520938	0.387465	1.34448	0.178795	0.436579
ENSDARG00000003250	pik3cd	PIK3CD	ortholog_one2one	22.381	-0.16305	0.663695	-0.24567	0.805937	0.917649
ENSDARG00000003259	loxa	LOX	ortholog_one2one	216.903	0.535739	0.474363	1.12939	0.258735	0.528585
ENSDARG00000003269	clcn3	CLCN3	ortholog_one2one	79.0206	-0.55897	0.585224	-0.955138	0.339508	0.610885
ENSDARG00000003281	pik3ip1	PIK3IP1	ortholog_one2one	626.76	-0.913206	0.350491	-2.60551	0.00917386	0.0705369
ENSDARG00000003287	wdr12	WDR12	ortholog_one2one	83.8086	0.731465	0.351718	2.07969	0.0375539	0.174101
ENSDARG00000003308	emc2	EMC2	ortholog_one2one	104.057	0.861305	0.372035	2.31512	0.0206066	0.118626
ENSDARG00000003311	pank2	PANK2	ortholog_one2one	272.386	-0.0768678	0.23877	-0.321933	0.747503	0.890533
ENSDARG00000003320	fam91a1	FAM91A1	ortholog_one2one	22.9911	-0.59	0.611979	-0.964086	0.335003	0.60593
ENSDARG00000003328	slf2	SLF2	ortholog_one2one	13.4476	-0.596704	0.675197	-0.883748	0.376832	0.645011
ENSDARG00000003373	commd2	COMMD2	ortholog_one2one	98.9648	0.530389	0.331758	1.59872	0.109882	0.331825
ENSDARG00000003382	cwc25	CWC25	ortholog_one2one	213.375	0.121387	0.382925	0.316999	0.751244	0.892536
ENSDARG00000003383	asb8	ASB8	ortholog_one2one	220.181	0.0797672	0.329492	0.242092	0.808709	0.918547
ENSDARG00000003403	tenm1	TENM1	ortholog_one2one	26.2003	-0.517064	1.09174	-0.473616	0.635773	0.832427
ENSDARG00000003411	foxa2	FOXA2	ortholog_one2one	0.411861	0	4.562	0	1	NA
ENSDARG00000003414	capslb	CAPSL	ortholog_one2one	0.290417	0	4.562	0	1	NA
ENSDARG00000003420	chrna5	CHRNA5	ortholog_one2one	0.401566	2.22365	4.4838	0.49593	0.619944	NA
ENSDARG00000003429	hnrnpdl	HNRNPDL	ortholog_one2one	421.174	0.20641	0.266352	0.774951	0.438369	0.696412
ENSDARG00000003444	dhrs7	DHRS7	ortholog_one2one	182.46	-0.613131	0.332547	-1.84374	0.065221	0.242709
ENSDARG00000003446	ippk	IPPK	ortholog_one2one	40.5408	-0.193529	0.415044	-0.466284	0.641012	0.835384
ENSDARG00000003449	pde10a	PDE10A	ortholog_one2one	19.7796	-1.19536	0.799983	-1.49423	0.135115	0.373896
ENSDARG00000003462	fech	FECH	ortholog_one2one	9.20595	-2.18012	0.946547	-2.30323	0.0212658	0.121258
ENSDARG00000003487	nup93	NUP93	ortholog_one2one	48.6248	-0.0176347	0.473423	-0.0372494	0.970286	0.989003
ENSDARG00000003495	madd	MADD	ortholog_one2one	51.7506	0.412275	0.419266	0.983327	0.325446	0.597294
ENSDARG00000003512	anks1b	ANKS1B	ortholog_one2one	204.166	-0.739678	0.481904	-1.53491	0.124807	0.356993
ENSDARG00000003517	impa1	IMPA1	ortholog_one2one	40.1078	2.77444	0.543075	5.10875	3.24e-07	2.94e-05
ENSDARG00000003519	aprt	APRT	ortholog_one2one	20.4856	1.15667	0.650154	1.77906	0.0752292	0.264277
ENSDARG00000003520	tbc1d14	TBC1D14	ortholog_one2one	69.7846	0.328372	0.386901	0.848723	0.396035	0.662696
ENSDARG00000003526	psma5	PSMA5	ortholog_one2one	357.442	0.14988	0.318884	0.470015	0.638344	0.834164
ENSDARG00000003527	mak16	MAK16	ortholog_one2one	86.3721	1.20019	0.494168	2.42871	0.0151528	0.0978134
ENSDARG00000003531	tcea1	TCEA1	ortholog_one2one	73.5719	0.430883	0.356124	1.20992	0.226308	0.494521
ENSDARG00000003533	col8a1b	COL8A1	ortholog_one2one	104.387	0.686826	0.627559	1.09444	0.273762	0.544503
ENSDARG00000003570	hsp90b1	HSP90B1	ortholog_one2one	249.368	-0.520986	0.317679	-1.63997	0.101011	0.31483
ENSDARG00000003573	dctn5	DCTN5	ortholog_one2one	73.2192	1.1494	0.383083	3.0004	0.00269627	0.0313921
ENSDARG00000003576	klhl32	KLHL32	ortholog_one2one	26.3503	-0.500514	0.493313	-1.0146	0.310298	0.581945
ENSDARG00000003584	pla2g7	PLA2G7	ortholog_one2one	96.8449	1.02083	0.358046	2.8511	0.0043568	0.0432052
ENSDARG00000003592	surf1	SURF1	ortholog_one2one	286.256	1.90639	0.335983	5.67406	1.39e-08	2.16e-06
ENSDARG00000003599	rpl3	RPL3	ortholog_one2one	13973.7	0.402396	0.23281	1.72843	0.0839105	0.281047
ENSDARG00000003641	tfg	TFG	ortholog_one2one	68.2289	-0.061834	0.470958	-0.131294	0.895543	0.957545
ENSDARG00000003642	zfyve19	ZFYVE19	ortholog_one2one	69.977	0.0989464	0.388432	0.254733	0.79893	0.914889
ENSDARG00000003655	tmem59l	TMEM59L	ortholog_one2one	49.0202	-0.630622	0.524318	-1.20275	0.229074	0.498013
ENSDARG00000003675	cryl1	CRYL1	ortholog_one2one	53.5334	0.0564888	0.395102	0.142973	0.886312	0.953301
ENSDARG00000003680	runx1t1	RUNX1T1	ortholog_one2one	45.2318	-0.746795	0.48234	-1.54827	0.121556	0.351825
ENSDARG00000003681	eif5	EIF5	ortholog_one2one	1079.54	0.386389	0.288568	1.33899	0.180575	0.439436
ENSDARG00000003699	atp7a	ATP7A	ortholog_one2one	95.2092	0.0151141	0.320009	0.0472303	0.96233	0.986778
ENSDARG00000003706	ryr2b	RYR2	ortholog_one2one	0.336369	-2.69506	4.44652	-0.606106	0.544444	NA
ENSDARG00000003749	polb	POLB	ortholog_one2one	128.9	2.04994	0.358182	5.72318	1.05e-08	1.71e-06
ENSDARG00000003750	pfas	PFAS	ortholog_one2one	33.1401	-0.458702	0.451869	-1.01512	0.310048	0.581703
ENSDARG00000003751	lats1	LATS1	ortholog_one2one	163.589	0.474518	0.391887	1.21085	0.225952	0.494417
ENSDARG00000003757	cnpy1	CNPY1	ortholog_one2one	18.4056	0.691008	0.649011	1.06471	0.287008	0.5587
ENSDARG00000003769	tada2b	TADA2B	ortholog_one2one	55.5584	-0.627434	0.406406	-1.54386	0.122623	0.353516
ENSDARG00000003789	dennd5b	DENND5B	ortholog_one2one	70.6551	0.157083	0.39809	0.39459	0.693145	0.866564
ENSDARG00000003795	idh2	IDH2	ortholog_one2one	25567.7	-0.354515	0.254146	-1.39493	0.163038	0.414396
ENSDARG00000003803	LHX3	LHX3	ortholog_one2one	0.242827	-2.78791	4.43922	-0.628019	0.529992	NA
ENSDARG00000003818	prkag1	PRKAG1	ortholog_one2one	99.5692	0.246122	0.413462	0.595272	0.551661	0.777097
ENSDARG00000003822	ankrd16	ANKRD16	ortholog_one2one	5.76543	-1.46877	1.07176	-1.37042	0.170555	NA
ENSDARG00000003829	galnt2	GALNT2	ortholog_one2one	115.121	0.717378	0.295963	2.42388	0.0153559	0.0984115
ENSDARG00000003841	usb1	USB1	ortholog_one2one	50.0171	0.59541	0.437185	1.36192	0.173224	0.428864
ENSDARG00000003846	mrpl21	MRPL21	ortholog_one2one	154.497	0.957277	0.342352	2.79618	0.00517112	0.0481594
ENSDARG00000003860	cbx3a	CBX3	ortholog_one2one	228.302	0.705068	0.277777	2.53825	0.0111407	0.0793905
ENSDARG00000003865	pard6b	PARD6B	ortholog_one2one	5.64278	0.172572	1.17345	0.147064	0.883082	NA
ENSDARG00000003866	tm9sf2	TM9SF2	ortholog_one2one	204.82	-0.22811	0.308321	-0.739845	0.459394	0.714068
ENSDARG00000003867	cdk20	CDK20	ortholog_one2one	3.21048	0.525544	1.35104	0.388992	0.697282	NA
ENSDARG00000003869	decr1	DECR1	ortholog_one2one	422.754	0.828915	0.305015	2.71762	0.00657528	0.0568005
ENSDARG00000003872	ccdc102a	CCDC102A	ortholog_one2one	43.3777	-0.191666	0.444536	-0.431161	0.666351	0.851901
ENSDARG00000003877	pbrm1	PBRM1	ortholog_one2one	22.3018	-0.0420201	0.537372	-0.0781955	0.937673	0.97587
ENSDARG00000003903	hapln2	HAPLN2	ortholog_one2one	65.6942	-0.193949	0.469013	-0.413526	0.679222	0.858635
ENSDARG00000003904	sycp1	SYCP1	ortholog_one2one	12.8436	1.54491	0.81767	1.8894	0.0588381	0.228949
ENSDARG00000003927	cldn12	CLDN12	ortholog_one2one	139.293	-0.050366	0.304231	-0.165552	0.86851	0.945997
ENSDARG00000003931	cndp2	CNDP2	ortholog_one2one	279.075	0.718037	0.382472	1.87736	0.0604691	0.232582
ENSDARG00000003934	nxnl2	NXNL2	ortholog_one2one	14.0329	0.828293	0.684331	1.21037	0.226137	0.494515
ENSDARG00000003938	rpa1	RPA1	ortholog_one2one	413.13	0.324491	0.283505	1.14457	0.252388	0.522669
ENSDARG00000003940	mtfr1l	MTFR1L	ortholog_one2one	27.957	-0.0593684	0.634091	-0.0936275	0.925405	0.970494
ENSDARG00000003941	rrs1	RRS1	ortholog_one2one	86.3659	1.04101	0.409929	2.53948	0.0111018	0.07923
ENSDARG00000003961	parp3	PARP3	ortholog_one2one	87.2867	0.607132	0.543772	1.11652	0.264199	0.535434
ENSDARG00000003965	tlx1	TLX1	ortholog_one2one	0	NA	NA	NA	NA	NA
ENSDARG00000003984	LTN1	LTN1	ortholog_one2one	87.6075	-0.412424	0.377753	-1.09178	0.274929	0.545731
ENSDARG00000004015	adcyap1a	ADCYAP1	ortholog_one2one	4.62302	-1.563	2.01592	-0.775328	0.438146	NA
ENSDARG00000004018	CHST13	CHST13	ortholog_one2one	10.482	-0.455855	0.754679	-0.604039	0.545818	0.772942
ENSDARG00000004023	isl1	ISL1	ortholog_one2one	6.10315	-1.08662	1.58211	-0.686815	0.492199	NA
ENSDARG00000004034	arhgdig	ARHGDIG	ortholog_one2one	207.078	0.824449	0.475742	1.73298	0.0830998	0.279306
ENSDARG00000004037	cog2	COG2	ortholog_one2one	54.5202	0.764075	0.391144	1.95344	0.0507678	0.209843
ENSDARG00000004046	phf6	PHF6	ortholog_one2one	22.843	0.115436	0.63485	0.181832	0.855715	0.941014
ENSDARG00000004055	uhrf1bp1l	UHRF1BP1L	ortholog_one2one	116.868	0.505216	0.403684	1.25151	0.210747	0.476035
ENSDARG00000004059	galk2	GALK2	ortholog_one2one	1.69325	-0.507273	1.9581	-0.259064	0.795586	NA
ENSDARG00000004060	bhlhe40	BHLHE40	ortholog_one2one	2622.57	0.325002	0.369192	0.880306	0.378694	0.64621
ENSDARG00000004074	bach2b	BACH2	ortholog_one2one	44.7792	-0.696568	0.468932	-1.48544	0.137428	0.377541
ENSDARG00000004094	acsbg2	ACSBG2	ortholog_one2one	114.678	0.2538	0.346066	0.733385	0.463324	0.717236
ENSDARG00000004105	tie1	TIE1	ortholog_one2one	34.0658	-2.3758	0.552002	-4.30396	1.68e-05	0.000741959
ENSDARG00000004111	esr1	ESR1	ortholog_one2one	0.106986	0	4.562	0	1	NA
ENSDARG00000004114	tti1	TTI1	ortholog_one2one	28.0301	0.136079	0.502001	0.271073	0.786335	0.908738
ENSDARG00000004115	mgat4b	MGAT4B	ortholog_one2one	231.484	2.05935	0.580135	3.54977	0.000385563	0.00797069
ENSDARG00000004130	mvk	MVK	ortholog_one2one	10.6116	1.06335	0.804824	1.32122	0.186428	0.445998
ENSDARG00000004131	rttn	RTTN	ortholog_one2one	273.636	-0.362026	0.407277	-0.888892	0.374061	0.642566
ENSDARG00000004132	usp19	USP19	ortholog_one2one	1087.68	-0.380216	0.394201	-0.964525	0.334783	0.605864
ENSDARG00000004151	rab23	RAB23	ortholog_one2one	53.4955	-0.487599	0.472773	-1.03136	0.302372	0.574256
ENSDARG00000004158	tmem63c	TMEM63C	ortholog_one2one	0.767683	-2.78111	3.40203	-0.817485	0.413651	NA
ENSDARG00000004161	ik	IK	ortholog_one2one	444.622	0.706729	0.272635	2.59222	0.00953593	0.0721276
ENSDARG00000004171	rabac1	RABAC1	ortholog_one2one	376.146	0.0924203	0.283017	0.326554	0.744005	0.889465
ENSDARG00000004173	copa	COPA	ortholog_one2one	413.577	0.138487	0.274681	0.504175	0.614139	0.819087
ENSDARG00000004174	cnot1	CNOT1	ortholog_one2one	392.523	0.126857	0.377808	0.335771	0.737044	0.886557
ENSDARG00000004184	nf1b	NF1	ortholog_one2one	19.4499	-1.03937	0.555986	-1.86942	0.0615643	0.234801
ENSDARG00000004199	spam1	SPAM1	ortholog_one2one	0.727304	3.18253	3.56978	0.891519	0.372651	NA
ENSDARG00000004204	efhc2	EFHC2	ortholog_one2one	1.18838	-0.85114	2.30541	-0.369193	0.711984	NA
ENSDARG00000004219	slc6a3	SLC6A3	ortholog_one2one	0.0952491	0.712414	4.562	0.156163	0.875905	NA
ENSDARG00000004227	pde3a	PDE3A	ortholog_one2one	14.8976	-0.496715	0.803294	-0.618347	0.536346	0.766688
ENSDARG00000004246	slit2	SLIT2	ortholog_one2one	342.085	0.531809	0.235446	2.25873	0.0239002	0.130101
ENSDARG00000004260	cul5b	CUL5	ortholog_one2one	2.21556	4.20726	2.08768	2.01528	0.0438755	NA
ENSDARG00000004261	tmed9	TMED9	ortholog_one2one	625.461	0.912932	0.268878	3.39534	0.000685424	0.0117773
ENSDARG00000004270	atl3	ATL3	ortholog_one2one	150.834	-0.0111801	0.368098	-0.0303727	0.97577	0.990271
ENSDARG00000004280	seh1l	SEH1L	ortholog_one2one	97.7912	-0.132647	0.304825	-0.435158	0.663448	0.850173
ENSDARG00000004296	ambp	AMBP	ortholog_one2one	0.629764	-0.736326	4.2569	-0.172972	0.862673	NA
ENSDARG00000004297	irf2bpl	IRF2BPL	ortholog_one2one	103.644	0.0820455	0.410597	0.19982	0.841621	0.935272
ENSDARG00000004302	slc45a1	SLC45A1	ortholog_one2one	2.45245	1.36062	1.96674	0.691813	0.489054	NA
ENSDARG00000004305	vangl1	VANGL1	ortholog_one2one	11.5987	-1.69542	0.826675	-2.05089	0.0402781	0.182391
ENSDARG00000004306	klhl18	KLHL18	ortholog_one2one	17.4494	-0.423258	0.631047	-0.670724	0.502396	0.743187
ENSDARG00000004307	lypd6	LYPD6	ortholog_one2one	14.8316	1.37091	0.838791	1.63438	0.102179	0.316622
ENSDARG00000004325	casp9	CASP9	ortholog_one2one	45.7698	0.32	0.475207	0.673391	0.500699	0.741934
ENSDARG00000004336	exoc4	EXOC4	ortholog_one2one	72.9073	-0.771387	0.449158	-1.71741	0.085905	0.28488
ENSDARG00000004343	nelfe	NELFE	ortholog_one2one	285.474	0.226245	0.258735	0.874428	0.381885	0.64813
ENSDARG00000004372	fmnl3	FMNL3	ortholog_one2one	181.331	0.00783319	0.3171	0.0247026	0.980292	0.992135
ENSDARG00000004378	yrk	FGR	ortholog_one2one	252.393	-0.39915	0.296525	-1.34609	0.178273	0.435749
ENSDARG00000004402	elovl6	ELOVL6	ortholog_one2one	8.38844	-0.0640535	0.913159	-0.070145	0.944078	0.979107
ENSDARG00000004415	tcf7l2	TCF7L2	ortholog_one2one	183.297	0.469483	0.285711	1.64321	0.100339	0.313551
ENSDARG00000004427	dpy30	DPY30	ortholog_one2one	160.286	1.10911	0.300918	3.68576	0.000228023	0.00563725
ENSDARG00000004433	btk	BTK	ortholog_one2one	6.21086	0.331356	1.23588	0.268113	0.788612	NA
ENSDARG00000004436	fam92a1	CIBAR1	ortholog_one2one	9.9666	-0.276652	0.772574	-0.358091	0.720275	0.880179
ENSDARG00000004447	aplnr2	APLNR	ortholog_one2one	4.69976	0.589332	1.19007	0.495206	0.620454	NA
ENSDARG00000004460	desi2	DESI2	ortholog_one2one	35.8077	0.440176	0.52603	0.836788	0.402712	0.668169
ENSDARG00000004470	prkcsh	PRKCSH	ortholog_one2one	51.8873	0.881579	0.47438	1.85838	0.0631151	0.237943
ENSDARG00000004472	atat1	ATAT1	ortholog_one2one	8.14644	-1.79357	0.975018	-1.83952	0.0658385	0.24356
ENSDARG00000004497	tspan33a	TSPAN33	ortholog_one2one	4.43471	1.85516	1.74034	1.06598	0.286433	NA
ENSDARG00000004502	rcor3	RCOR3	ortholog_one2one	22.2635	-1.97109	0.681986	-2.89022	0.00384967	0.0398778
ENSDARG00000004517	ppat	PPAT	ortholog_one2one	13.4929	0.260179	0.846099	0.307504	0.75846	0.895815
ENSDARG00000004525	C2H1orf35	C1orf35	ortholog_one2one	50.4466	1.13557	0.444939	2.55218	0.0107051	0.0777074
ENSDARG00000004527	pin4	PIN4	ortholog_one2one	177.974	1.3769	0.283204	4.86186	1.16e-06	8.34e-05
ENSDARG00000004574	gtf3c2	GTF3C2	ortholog_one2one	16.531	-0.623477	0.666394	-0.935598	0.34948	0.618708
ENSDARG00000004576	plk4	PLK4	ortholog_one2one	5.84486	0.00290626	0.995618	0.00291905	0.997671	NA
ENSDARG00000004580	nmnat2	NMNAT2	ortholog_one2one	39.1163	0.311739	0.742174	0.420035	0.67446	0.856237
ENSDARG00000004581	sel1l	SEL1L	ortholog_one2one	304.206	0.0941049	0.296136	0.317776	0.750655	0.891983
ENSDARG00000004586	ntrk1	NTRK1	ortholog_one2one	1.58938	-1.73206	2.71042	-0.639036	0.522799	NA
ENSDARG00000004616	mtmr2	MTMR2	ortholog_one2one	33.3009	-0.440263	0.524075	-0.840077	0.400865	0.666675
ENSDARG00000004627	panx3	PANX3	ortholog_one2one	3.00442	3.22226	2.06627	1.55945	0.118889	NA
ENSDARG00000004634	osbp	OSBP	ortholog_one2one	124.809	-1.28514	0.429715	-2.99069	0.00278351	0.0319332
ENSDARG00000004636	ccdc9	CCDC9	ortholog_one2one	152.308	0.358349	0.422386	0.848392	0.39622	0.662851
ENSDARG00000004687	acaa1	ACAA1	ortholog_one2one	191.598	1.11927	0.339337	3.29841	0.000972345	0.0151168
ENSDARG00000004696	eefsec	EEFSEC	ortholog_one2one	49.5973	0.395439	0.432348	0.91463	0.360386	0.627908
ENSDARG00000004706	syf2	SYF2	ortholog_one2one	362.3	-0.0848699	0.276829	-0.306579	0.759164	0.895815
ENSDARG00000004713	mad2l1	MAD2L1	ortholog_one2one	6.72737	-1.20266	0.928757	-1.29491	0.195351	0.457172
ENSDARG00000004724	tcea3	TCEA3	ortholog_one2one	889.263	-0.886236	0.353989	-2.50357	0.0122948	0.0847636
ENSDARG00000004726	trappc11	TRAPPC11	ortholog_one2one	212.821	0.411039	0.308291	1.33328	0.18244	0.441811
ENSDARG00000004745	lmbr1l	LMBR1L	ortholog_one2one	96.6131	1.52567	0.565832	2.69634	0.0070106	0.0592816
ENSDARG00000004757	ybx1	YBX1	ortholog_one2one	32027.4	-0.357096	0.281159	-1.27008	0.204054	0.468085
ENSDARG00000004774	wdr36	WDR36	ortholog_one2one	49.3835	0.40184	0.407759	0.985484	0.324386	0.596227
ENSDARG00000004782	fgfr3	FGFR3	ortholog_one2one	48.1639	0.627812	0.483112	1.29952	0.193766	0.455535
ENSDARG00000004785	cops2	COPS2	ortholog_one2one	425.965	-0.343409	0.326475	-1.05187	0.292859	0.564825
ENSDARG00000004794	ccdc146	CCDC146	ortholog_one2one	3.66041	0.225344	1.29164	0.174464	0.861501	NA
ENSDARG00000004806	grwd1	GRWD1	ortholog_one2one	15.0079	0.706343	0.755884	0.934459	0.350067	0.619085
ENSDARG00000004823	asz1	ANKRD34C	ortholog_one2one	1.12801	-3.91466	3.17222	-1.23404	0.217186	NA
ENSDARG00000004840	rassf1	RASSF1	ortholog_one2one	43.993	-0.361289	0.443126	-0.81532	0.414889	0.677794
ENSDARG00000004851	hinfp	HINFP	ortholog_one2one	31.2569	-0.436956	0.492377	-0.887442	0.374841	0.643332
ENSDARG00000004864	foxr1	FOXR2	ortholog_one2one	1.66002	-2.85292	2.09746	-1.36018	0.173773	NA
ENSDARG00000004866	mindy1	MINDY1	ortholog_one2one	171.129	0.218198	0.310123	0.703585	0.481691	0.731215
ENSDARG00000004870	psen1	PSEN1	ortholog_one2one	66.9162	0.575849	0.355589	1.61942	0.105356	0.322789
ENSDARG00000004874	spata6l	SPATA6L	ortholog_one2one	2.32627	-0.290082	1.82428	-0.159012	0.873659	NA
ENSDARG00000004880	acsm3	ACSM3	ortholog_one2one	30.9211	-0.347364	0.52357	-0.663452	0.507041	0.74642
ENSDARG00000004889	aga	AGA	ortholog_one2one	25.3736	0.741425	0.599052	1.23766	0.215841	0.482029
ENSDARG00000004904	gys2	GYS2	ortholog_one2one	0.121413	-1.768	4.54841	-0.388708	0.697492	NA
ENSDARG00000004906	stip1	STIP1	ortholog_one2one	497.828	0.371835	0.40089	0.927525	0.353654	0.621863
ENSDARG00000004925	immp2l	IMMP2L	ortholog_one2one	29.862	0.60693	0.569508	1.06571	0.286555	0.55812
ENSDARG00000004931	slc8a3	SLC8A3	ortholog_one2one	44.9336	-0.474499	0.657859	-0.721277	0.470739	0.72289
ENSDARG00000004937	skp2	SKP2	ortholog_one2one	0.802433	-0.924624	2.96382	-0.311971	0.755063	NA
ENSDARG00000004948	bccip	BCCIP	ortholog_one2one	313.738	0.363493	0.28726	1.26538	0.205735	0.470332
ENSDARG00000004952	rsad2	RSAD2	ortholog_one2one	25.5153	-0.479481	0.576739	-0.831366	0.405767	0.670958
ENSDARG00000004956	zmat2	ZMAT2	ortholog_one2one	176.449	0.305823	0.323277	0.946009	0.344144	0.614337
ENSDARG00000004979	elovl5	ELOVL5	ortholog_one2one	6.51038	-0.454406	0.928889	-0.489193	0.624705	NA
ENSDARG00000005004	slc5a12	SLC5A12	ortholog_one2one	7.21039	2.9877	4.22662	0.706876	0.479643	0.729104
ENSDARG00000005023	fkbp9	FKBP9	ortholog_one2one	113.51	2.08213	0.402909	5.16774	2.37e-07	2.28e-05
ENSDARG00000005026	tshz1	TSHZ1	ortholog_one2one	84.6395	-0.436006	0.361958	-1.20458	0.228366	0.497317
ENSDARG00000005034	crppa	CRPPA	ortholog_one2one	123.568	0.430511	0.395453	1.08865	0.276307	0.547232
ENSDARG00000005049	rab20	RAB20	ortholog_one2one	35.4078	0.473374	0.523481	0.90428	0.365847	0.633364
ENSDARG00000005057	dimt1l	DIMT1	ortholog_one2one	37.8579	1.35108	0.47295	2.85672	0.00428042	0.0427044
ENSDARG00000005058	ncapd2	NCAPD2	ortholog_one2one	24.3262	-0.339352	0.624605	-0.543306	0.586919	0.8013
ENSDARG00000005078	eif4e3	EIF4E3	ortholog_one2one	1128.46	0.391254	0.233649	1.67454	0.0940245	0.301939
ENSDARG00000005104	limk2	LIMK2	ortholog_one2one	55.7272	0.14555	0.676362	0.215196	0.829615	0.929037
ENSDARG00000005112	cdh17	CDH17	ortholog_one2one	109.642	-1.78152	1.42815	-1.24743	0.212239	0.477835
ENSDARG00000005115	calub	CALU	ortholog_one2one	69.1416	0.670356	0.482196	1.39021	0.164464	0.416147
ENSDARG00000005122	atp2a2b	ATP2A2	ortholog_one2one	107.661	0.185785	0.361956	0.513282	0.607754	0.815375
ENSDARG00000005126	large1	LARGE1	ortholog_one2one	11.9889	-0.502003	0.901383	-0.556925	0.577579	0.794828
ENSDARG00000005128	rnaseh2b	RNASEH2B	ortholog_one2one	73.895	1.06661	0.387289	2.75403	0.0058866	0.0522506
ENSDARG00000005150	tbx20	TBX20	ortholog_one2one	0.323569	0.168257	4.5041	0.0373565	0.970201	NA
ENSDARG00000005154	aspa	ASPA	ortholog_one2one	19.6963	-2.30699	0.885629	-2.60492	0.00918953	0.0706197
ENSDARG00000005162	tpm3	TPM3	ortholog_one2one	5452.55	-0.743671	0.273681	-2.71729	0.00658196	0.0568242
ENSDARG00000005163	efr3a	EFR3A	ortholog_one2one	6.53886	-1.59402	1.11252	-1.4328	0.151914	NA
ENSDARG00000005179	dglucy	DGLUCY	ortholog_one2one	182.61	1.66919	0.479851	3.47855	0.000504127	0.00968528
ENSDARG00000005186	sp4	SP4	ortholog_one2one	92.296	0.0702169	0.521082	0.134752	0.892808	0.956182
ENSDARG00000005191	ahcy	AHCY	ortholog_one2one	728.165	0.205583	0.372368	0.552095	0.580883	0.796422
ENSDARG00000005218	wrnip1	WRNIP1	ortholog_one2one	64.6507	0.750396	0.498028	1.50674	0.131878	0.368482
ENSDARG00000005220	pdcd6	PDCD6	ortholog_one2one	138.158	1.14391	0.294401	3.88556	0.000102095	0.00305838
ENSDARG00000005230	ssr2	SSR2	ortholog_one2one	453.137	-0.425011	0.22124	-1.92104	0.054727	0.218712
ENSDARG00000005246	asb3	ASB3	ortholog_one2one	13.3835	-0.17706	0.712774	-0.248409	0.803818	0.917083
ENSDARG00000005274	rad52	RAD52	ortholog_one2one	0.193941	-0.700162	4.55621	-0.153672	0.877868	NA
ENSDARG00000005284	fbxl15	FBXL15	ortholog_one2one	40.945	0.000755743	0.424832	0.00177892	0.998581	0.999244
ENSDARG00000005315	celf1	CELF1	ortholog_one2one	1021.3	0.70447	0.234354	3.00601	0.00264702	0.0310341
ENSDARG00000005318	stam2	STAM2	ortholog_one2one	187.424	0.198616	0.308979	0.642814	0.520345	0.754116
ENSDARG00000005320	nipsnap1	NIPSNAP1	ortholog_one2one	1.82149	-2.24725	1.68772	-1.33153	0.183015	NA
ENSDARG00000005355	larp6a	LARP6	ortholog_one2one	92.7583	-2.39174	0.442656	-5.40316	6.55e-08	7.28e-06
ENSDARG00000005356	tyro3	TYRO3	ortholog_one2one	9.92885	-2.03041	0.798993	-2.54121	0.011047	0.0790739
ENSDARG00000005359	sucla2	SUCLA2	ortholog_one2one	5300.93	0.0777595	0.298355	0.260627	0.79438	0.912421
ENSDARG00000005371	gprc6a	GPRC6A	ortholog_one2one	0.228399	-1.76802	4.54841	-0.388712	0.697489	NA
ENSDARG00000005372	camk4	CAMK4	ortholog_one2one	9.33916	-0.286556	1.04239	-0.274904	0.78339	0.907966
ENSDARG00000005374	tubgcp4	TUBGCP4	ortholog_one2one	80.7003	0.416969	0.388071	1.07447	0.282614	0.554492
ENSDARG00000005392	slc5a5	SLC5A5	ortholog_one2one	0.226379	-2.69505	4.44652	-0.606103	0.544446	NA
ENSDARG00000005416	map3k5	MAP3K5	ortholog_one2one	126.729	-0.691178	0.438911	-1.57476	0.115313	0.34167
ENSDARG00000005448	mtfmt	MTFMT	ortholog_one2one	135.15	0.951368	0.353546	2.69093	0.00712523	0.0597947
ENSDARG00000005451	gdi2	GDI2	ortholog_one2one	395.701	0.438749	0.345489	1.26994	0.204107	0.468085
ENSDARG00000005453	foxp2	FOXP2	ortholog_one2one	13.4147	-0.285675	0.811004	-0.352249	0.724652	0.881735
ENSDARG00000005454	tacc3	TACC3	ortholog_one2one	25.1626	-1.52114	0.733778	-2.07302	0.0381704	0.175494
ENSDARG00000005456	katnb1	KATNB1	ortholog_one2one	62.0859	-0.0827378	0.342147	-0.241819	0.80892	0.918642
ENSDARG00000005462	kif4	KIF4A	ortholog_one2one	11.1137	-0.582526	0.812929	-0.716577	0.473635	0.724698
ENSDARG00000005464	dnase1l1	DNASE1L1	ortholog_one2one	33.7097	1.27798	0.49701	2.57133	0.0101309	0.0754007
ENSDARG00000005468	irf2bp1	IRF2BP1	ortholog_one2one	227.994	0.129179	0.339976	0.379965	0.703972	0.870919
ENSDARG00000005476	nav3	NAV3	ortholog_one2one	72.9062	-0.699681	0.413287	-1.69297	0.0904619	0.294835
ENSDARG00000005479	tenm3	TENM3	ortholog_one2one	65.0754	0.7881	0.510024	1.54522	0.122293	0.35314
ENSDARG00000005482	rapgef2	RAPGEF2	ortholog_one2one	142.706	-0.169777	0.326113	-0.52061	0.602638	0.812838
ENSDARG00000005513	naca	NACA	ortholog_one2one	9359.92	-0.425397	0.30438	-1.39758	0.162238	0.413425
ENSDARG00000005518	slc5a9	SLC5A9	ortholog_one2one	0.869629	-0.111064	4.28785	-0.0259019	0.979336	NA
ENSDARG00000005522	galr1a	GALR1	ortholog_one2one	0.357992	0.712375	4.562	0.156154	0.875912	NA
ENSDARG00000005540	xpo7	XPO7	ortholog_one2one	37.0276	-0.396237	0.575327	-0.688716	0.491002	0.736365
ENSDARG00000005541	wif1	WIF1	ortholog_one2one	10.3213	0.591244	1.1376	0.519732	0.603251	0.813101
ENSDARG00000005547	rint1	RINT1	ortholog_one2one	55.5963	-0.649243	0.391439	-1.65861	0.0971951	0.307939
ENSDARG00000005559	pou4f1	POU4F1	ortholog_one2one	1.70311	-2.40377	2.82022	-0.852332	0.39403	NA
ENSDARG00000005560	ywhah	YWHAH	ortholog_one2one	348.398	0.610588	0.390148	1.56502	0.117579	0.34555
ENSDARG00000005561	gfm2	GFM2	ortholog_one2one	95.4718	1.2811	0.560023	2.28758	0.0221618	0.12406
ENSDARG00000005565	entpd8	ENTPD8	ortholog_one2one	22.6032	-0.159541	0.621712	-0.256616	0.797475	0.914299
ENSDARG00000005574	vsx2	VSX2	ortholog_one2one	5.30149	2.03143	1.3154	1.54435	0.122503	NA
ENSDARG00000005576	mphosph8	MPHOSPH8	ortholog_one2one	250.513	0.330451	0.254105	1.30045	0.193447	0.454859
ENSDARG00000005586	zbtb20	ZBTB20	ortholog_one2one	114.01	1.23564	0.515066	2.39899	0.0164402	0.102345
ENSDARG00000005590	mtf2	MTF2	ortholog_one2one	59.1239	0.187351	0.494252	0.37906	0.704643	0.871146
ENSDARG00000005595	adgb	ADGB	ortholog_one2one	0.501331	-3.17886	4.41306	-0.720331	0.471322	NA
ENSDARG00000005606	paxip1	PAXIP1	ortholog_one2one	61.8334	-0.412639	0.33897	-1.21733	0.223479	0.491319
ENSDARG00000005612	aph1b	APH1B	ortholog_one2one	16.4464	1.20587	0.809975	1.48878	0.136546	0.376194
ENSDARG00000005619	nek2	NEK2	ortholog_one2one	5.83651	-2.76679	1.22469	-2.25918	0.0238722	NA
ENSDARG00000005640	adat3	ADAT3	ortholog_one2one	13.7162	-0.0673891	0.708003	-0.0951819	0.92417	0.970439
ENSDARG00000005643	gcat	GCAT	ortholog_one2one	258.454	-0.376271	0.335412	-1.12182	0.26194	0.532422
ENSDARG00000005652	man1a1	MAN1A1	ortholog_one2one	41.9962	-0.0876176	0.559008	-0.156738	0.875452	0.948878
ENSDARG00000005713	ethe1	ETHE1	ortholog_one2one	86.1282	-0.0766032	0.339456	-0.225665	0.821462	0.924944
ENSDARG00000005738	rpf1	RPF1	ortholog_one2one	53.8906	1.03848	0.473412	2.19361	0.0282635	0.144692
ENSDARG00000005749	cand2	CAND2	ortholog_one2one	524.051	-1.17678	0.390848	-3.01084	0.00260524	0.0307192
ENSDARG00000005772	tsr2	TSR2	ortholog_one2one	113.365	0.583111	0.482056	1.20963	0.226419	0.494689
ENSDARG00000005786	ppm1f	PPM1F	ortholog_one2one	0.17539	0	4.562	0	1	NA
ENSDARG00000005789	enpp1	ENPP1	ortholog_one2one	82.1444	0.369106	0.483816	0.762905	0.44552	0.702314
ENSDARG00000005791	rpl28	RPL28	ortholog_one2one	4176.52	0.370633	0.241626	1.53391	0.125052	0.357443
ENSDARG00000005799	smim14	SMIM14	ortholog_one2one	18.5001	-1.21137	0.670972	-1.8054	0.071012	0.255792
ENSDARG00000005821	ncf2	NCF2	ortholog_one2one	36.6713	-0.364742	0.718054	-0.50796	0.611482	0.817408
ENSDARG00000005823	slc39a10	SLC39A10	ortholog_one2one	32.9099	-0.356721	0.486775	-0.732826	0.463665	0.717579
ENSDARG00000005834	gatad2b	GATAD2B	ortholog_one2one	50.8968	-1.50621	0.590767	-2.54959	0.010785	0.0780021
ENSDARG00000005853	slc25a6	SLC25A6	ortholog_one2one	2.97777	0.00680139	1.5624	0.00435317	0.996527	NA
ENSDARG00000005861	ralgapa2	RALGAPA2	ortholog_one2one	77.1213	0.0756192	0.359191	0.210526	0.833257	0.930514
ENSDARG00000005891	cyb5r3	CYB5R3	ortholog_one2one	143.128	-0.951778	0.288445	-3.29968	0.000967938	0.0151168
ENSDARG00000005894	slc7a9	SLC7A9	ortholog_one2one	6.30813	-2.01288	1.2382	-1.62565	0.104025	NA
ENSDARG00000005897	dera	DERA	ortholog_one2one	22.3625	-0.19948	0.693996	-0.287436	0.773778	0.902637
ENSDARG00000005908	clk4b	CLK1	ortholog_one2one	163.089	0.00774915	0.309946	0.0250016	0.980054	0.992033
ENSDARG00000005916	srpk3	SRPK3	ortholog_one2one	345.071	1.41226	0.342734	4.12056	3.78e-05	0.00139998
ENSDARG00000005926	ak2	AK2	ortholog_one2one	131.757	-0.0488551	0.340403	-0.143521	0.885878	0.953161
ENSDARG00000005927	tbc1d17	TBC1D17	ortholog_one2one	308.231	-0.000693136	0.305008	-0.00227252	0.998187	0.999244
ENSDARG00000005941	clul1	YES1	ortholog_one2one	163.122	0.0696555	0.330605	0.210691	0.833128	0.930514
ENSDARG00000005943	htra4	HTRA4	ortholog_one2one	1.98815	1.62766	1.86435	0.873046	0.382638	NA
ENSDARG00000005972	ric8b	RIC8B	ortholog_one2one	39.8129	-0.00199326	0.553694	-0.00359993	0.997128	0.999148
ENSDARG00000005980	sfswap	SFSWAP	ortholog_one2one	317.381	1.15057	0.242238	4.74974	2.04e-06	0.00013587
ENSDARG00000005989	rgl1	RGL1	ortholog_one2one	26.2097	-0.0827266	0.59254	-0.139613	0.888965	0.954123
ENSDARG00000006008	dct	DCT	ortholog_one2one	0.104965	-1.66194	4.55621	-0.364764	0.715287	NA
ENSDARG00000006011	klhl42	KLHL42	ortholog_one2one	24.9182	-0.4212	0.581601	-0.724208	0.468938	0.721971
ENSDARG00000006019	tktb	TKTL2	ortholog_one2one	181.973	-0.0731275	0.359545	-0.203389	0.838831	0.933626
ENSDARG00000006029	lta4h	LTA4H	ortholog_one2one	41.4967	-0.501044	0.435709	-1.14995	0.250164	0.520596
ENSDARG00000006031	abat	ABAT	ortholog_one2one	1032.11	0.377553	0.303739	1.24302	0.213861	0.47976
ENSDARG00000006038	aebp2	AEBP2	ortholog_one2one	46.2751	0.168444	0.451171	0.373349	0.708889	0.873673
ENSDARG00000006040	cyp20a1	CYP20A1	ortholog_one2one	46.038	0.0115006	0.431532	0.0266507	0.978738	0.991398
ENSDARG00000006065	znf385b	ZNF385B	ortholog_one2one	30.2836	-0.326165	0.542064	-0.601709	0.547368	0.774225
ENSDARG00000006093	cdk15	CDK15	ortholog_one2one	4.67952	0.598797	1.6193	0.369788	0.711541	NA
ENSDARG00000006094	igf2r	IGF2R	ortholog_one2one	65.5119	-1.50207	0.429857	-3.49436	0.000475204	0.00927806
ENSDARG00000006128	cep170aa	CEP170	ortholog_one2one	11.106	-0.314865	0.808903	-0.38925	0.697091	0.868786
ENSDARG00000006137	star	STAR	ortholog_one2one	3.92384	1.10379	1.34854	0.818509	0.413067	NA
ENSDARG00000006169	lrrk2	LRRK2	ortholog_one2one	134.666	-0.159266	0.319444	-0.498574	0.61808	0.821783
ENSDARG00000006174	lrrc23	LRRC23	ortholog_one2one	0.320958	0	4.562	0	1	NA
ENSDARG00000006192	gatad2ab	GATAD2A	ortholog_one2one	122.881	0.110141	0.334597	0.329176	0.742023	0.888762
ENSDARG00000006196	sav1	SAV1	ortholog_one2one	491.672	0.262789	0.232475	1.1304	0.25831	0.527919
ENSDARG00000006206	pou4f3	POU4F3	ortholog_one2one	0	NA	NA	NA	NA	NA
ENSDARG00000006219	gnl3	GNL3	ortholog_one2one	160.337	1.16212	0.386807	3.00439	0.0026611	0.0311409
ENSDARG00000006242	ptp4a1	PTP4A1	ortholog_one2one	310.204	1.06132	0.294415	3.60484	0.000312351	0.0069906
ENSDARG00000006251	ell2	ELL2	ortholog_one2one	510.813	1.22165	0.268002	4.55836	5.16e-06	0.000293622
ENSDARG00000006257	vldlr	VLDLR	ortholog_one2one	558.242	0.229191	0.369311	0.620591	0.534869	0.765335
ENSDARG00000006279	rragd	RRAGD	ortholog_one2one	126.06	-0.0732207	0.299362	-0.244589	0.806775	0.917739
ENSDARG00000006288	prdm5	PRDM5	ortholog_one2one	6.54214	-0.759758	0.882417	-0.860996	0.38924	NA
ENSDARG00000006290	ndufs5	NDUFS5	ortholog_one2one	1808.96	0.567992	0.2943	1.92998	0.0536099	0.21668
ENSDARG00000006307	shisa4	SHISA4	ortholog_one2one	28.2127	-0.133339	1.00177	-0.133104	0.894111	0.9568
ENSDARG00000006314	itgav	ITGAV	ortholog_one2one	176.38	0.0198611	0.325223	0.0610691	0.951304	0.981712
ENSDARG00000006316	rpl23a	RPL23A	ortholog_one2one	6611.79	0.34926	0.246513	1.4168	0.156541	0.40614
ENSDARG00000006332	snx14	SNX14	ortholog_one2one	240.591	0.177149	0.297883	0.594694	0.552048	0.777183
ENSDARG00000006341	tas1r3	TAS1R3	ortholog_one2one	0.412545	0.702674	4.47008	0.157195	0.875091	NA
ENSDARG00000006350	nkx1.2la	NKX1-2	ortholog_one2one	0.0989446	0	4.562	0	1	NA
ENSDARG00000006370	atp6v1h	ATP6V1H	ortholog_one2one	260.12	0.476057	0.310912	1.53116	0.125729	0.358598
ENSDARG00000006383	stxbp5l	STXBP5L	ortholog_one2one	0.847268	-0.78231	3.1624	-0.247379	0.804615	NA
ENSDARG00000006392	exosc9	EXOSC9	ortholog_one2one	29.9924	1.41383	0.576152	2.45392	0.0141309	0.0932313
ENSDARG00000006395	rbm25b	RBM25	ortholog_one2one	251.462	0.0402251	0.339573	0.118458	0.905705	0.962014
ENSDARG00000006396	nrcama	NRCAM	ortholog_one2one	8.55691	-0.300398	0.873575	-0.343872	0.730942	0.884092
ENSDARG00000006397	laptm4a	LAPTM4A	ortholog_one2one	1261.2	-0.0762676	0.208274	-0.366189	0.714224	0.876623
ENSDARG00000006399	ywhae1	YWHAE	ortholog_one2one	698.866	0.14702	0.2242	0.655754	0.511982	0.749705
ENSDARG00000006413	rpl38	RPL38	ortholog_one2one	2635.05	0.379563	0.276882	1.37085	0.170423	0.424627
ENSDARG00000006427	fabp2	FABP2	ortholog_one2one	10.7132	-0.897855	0.809306	-1.10941	0.267252	0.538804
ENSDARG00000006434	polr1e	POLR1E	ortholog_one2one	35.4552	1.31924	0.475343	2.77535	0.00551417	0.0502872
ENSDARG00000006456	pdgfrl	PDGFRL	ortholog_one2one	115.041	0.851449	0.41079	2.07271	0.0381989	0.175513
ENSDARG00000006474	saxo2	SAXO2	ortholog_one2one	2.54063	-2.8377	1.62459	-1.74672	0.0806866	NA
ENSDARG00000006494	asb7	ASB7	ortholog_one2one	67.5595	0.190137	0.35464	0.536141	0.591861	0.804764
ENSDARG00000006514	her6	HES1	ortholog_one2one	14.0783	-0.485398	0.764719	-0.63474	0.525598	0.757399
ENSDARG00000006522	otop2	OTOP2	ortholog_one2one	0.104965	-1.66194	4.55621	-0.364764	0.715287	NA
ENSDARG00000006524	supt6h	SUPT6H	ortholog_one2one	613.037	-0.281241	0.258569	-1.08769	0.276734	0.547653
ENSDARG00000006545	rgp1	RGP1	ortholog_one2one	35.9339	0.0708232	0.438279	0.161594	0.871626	0.947225
ENSDARG00000006546	ak4	AK4	ortholog_one2one	267.27	0.176436	0.344353	0.51237	0.608392	0.815548
ENSDARG00000006553	rras	RRAS	ortholog_one2one	192.266	0.502344	0.306882	1.63693	0.101645	0.315777
ENSDARG00000006560	irf4a	IRF4	ortholog_one2one	4.88904	-0.468179	1.29135	-0.362549	0.716942	NA
ENSDARG00000006584	phf8	PHF8	ortholog_one2one	203.415	-0.776062	0.298423	-2.60055	0.00930747	0.0711844
ENSDARG00000006585	DMWD	DMWD	ortholog_one2one	6.91332	-1.2921	0.893457	-1.44618	0.148126	0.393645
ENSDARG00000006607	gpr27	GPR27	ortholog_one2one	6.6609	-0.577252	0.909432	-0.634739	0.525598	NA
ENSDARG00000006621	pspc1	PSPC1	ortholog_one2one	43.5497	0.168204	0.443637	0.379147	0.704579	0.871141
ENSDARG00000006636	slitrk2	SLITRK2	ortholog_one2one	18.8371	-0.902877	0.588152	-1.53511	0.124757	0.356993
ENSDARG00000006642	drg2	DRG2	ortholog_one2one	349.508	0.180441	0.260068	0.693823	0.487793	0.734371
ENSDARG00000006666	bud13	BUD13	ortholog_one2one	20.6597	0.474848	0.65979	0.719696	0.471712	0.723128
ENSDARG00000006672	fam49a	CYRIA	ortholog_one2one	213.443	0.0151601	0.368183	0.0411755	0.967156	0.988139
ENSDARG00000006677	ripk1l	RIPK1	ortholog_one2one	16.1688	-1.13551	0.663958	-1.71021	0.0872266	0.287748
ENSDARG00000006683	arhgef6	ARHGEF6	ortholog_one2one	309.613	0.107962	0.246835	0.437386	0.661831	0.848957
ENSDARG00000006691	rpl12	RPL12	ortholog_one2one	6582	-0.0488986	0.317486	-0.154018	0.877596	0.949523
ENSDARG00000006754	mllt3	MLLT3	ortholog_one2one	6.44491	-0.584149	0.944175	-0.618687	0.536122	NA
ENSDARG00000006758	fam234b	FAM234B	ortholog_one2one	9.42671	0.615353	0.882421	0.697347	0.485586	0.733282
ENSDARG00000006760	slc24a3	SLC24A3	ortholog_one2one	4.05394	-1.80415	1.39846	-1.2901	0.197016	NA
ENSDARG00000006766	snd1	SND1	ortholog_one2one	679.723	-0.760734	0.314093	-2.422	0.0154353	0.0984975
ENSDARG00000006775	cass4	CASS4	ortholog_one2one	10.1249	-0.264993	0.929607	-0.285059	0.775599	0.903737
ENSDARG00000006782	rb1	RB1	ortholog_one2one	15.3442	-1.17152	0.681002	-1.72029	0.0853801	0.284121
ENSDARG00000006786	copz2	COPZ2	ortholog_one2one	125.276	-0.450095	0.367102	-1.22608	0.22017	0.487317
ENSDARG00000006797	nt5dc1	NT5DC1	ortholog_one2one	6.57241	0.688841	1.07237	0.642351	0.520645	NA
ENSDARG00000006818	urod	UROD	ortholog_one2one	67.0976	0.745885	0.383626	1.9443	0.0518589	0.212102
ENSDARG00000006832	galnt9	GALNT9	ortholog_one2one	1.18764	2.6299	2.9375	0.895285	0.370635	NA
ENSDARG00000006837	mycn	MYCN	ortholog_one2one	19.3794	-0.699302	0.618468	-1.1307	0.258181	0.527919
ENSDARG00000006838	eef1a2	EEF1A2	ortholog_one2one	3.45976	-1.79994	2.38813	-0.753704	0.451027	NA
ENSDARG00000006840	gnmt	GNMT	ortholog_one2one	68.4802	-0.178885	0.402694	-0.444222	0.656882	0.845416
ENSDARG00000006848	parp9	PARP9	ortholog_one2one	33.5274	-0.66237	0.470668	-1.4073	0.159339	0.409872
ENSDARG00000006849	asic2	ASIC2	ortholog_one2one	3.33636	-0.433311	1.55881	-0.277976	0.781031	NA
ENSDARG00000006859	nkain1	NKAIN1	ortholog_one2one	19.7817	0.625306	0.584515	1.06979	0.284716	0.55664
ENSDARG00000006863	si:ch1073-349o24.2	CFAP65	ortholog_one2one	3.3828	-0.4575	1.45632	-0.314148	0.753409	NA
ENSDARG00000006868	trh	TRH	ortholog_one2one	0.644576	0.712392	3.40145	0.209438	0.834106	NA
ENSDARG00000006869	stx17	STX17	ortholog_one2one	47.3947	0.152103	0.547561	0.277784	0.781178	0.907062
ENSDARG00000006877	enpp4	ENPP4	ortholog_one2one	0.0856381	0	4.562	0	1	NA
ENSDARG00000006892	myo3b	MYO3B	ortholog_one2one	0.716222	1.6083	3.75368	0.428459	0.668317	NA
ENSDARG00000006894	oprk1	OPRK1	ortholog_one2one	0.0764449	0	4.562	0	1	NA
ENSDARG00000006899	far1	FAR1	ortholog_one2one	120.977	-0.707804	0.489695	-1.4454	0.148346	0.393935
ENSDARG00000006900	impdh2	IMPDH2	ortholog_one2one	648.002	1.85364	0.360108	5.14746	2.64e-07	2.45e-05
ENSDARG00000006911	wnt8b	WNT8B	ortholog_one2one	3.82084	-2.02727	1.48661	-1.36369	0.172665	NA
ENSDARG00000006921	lrp5	LRP5	ortholog_one2one	317.012	-0.195418	0.248248	-0.78719	0.431171	0.690035
ENSDARG00000006924	fbxo38	FBXO38	ortholog_one2one	46.6112	-0.0646818	0.428731	-0.150868	0.88008	0.950605
ENSDARG00000006963	cse1l	CSE1L	ortholog_one2one	244.911	0.0480298	0.304335	0.157819	0.8746	0.948709
ENSDARG00000006978	zak	MAP3K20	ortholog_one2one	15.7555	0.580043	0.754146	0.769139	0.441811	0.699105
ENSDARG00000006981	ccdc113	CCDC113	ortholog_one2one	4.37091	0.933624	1.34	0.696733	0.48597	NA
ENSDARG00000007025	ttc9c	TTC9C	ortholog_one2one	22.8552	-0.711391	0.568725	-1.25085	0.210988	0.476389
ENSDARG00000007040	tmigd1	TMIGD1	ortholog_one2one	2.66297	0.442262	1.71993	0.257139	0.797071	NA
ENSDARG00000007065	mrps18b	MRPS18B	ortholog_one2one	518.299	1.0801	0.3765	2.86879	0.00412048	0.0416092
ENSDARG00000007092	xab2	XAB2	ortholog_one2one	67.6952	0.123769	0.39509	0.313266	0.754078	0.893872
ENSDARG00000007108	lipia	LIPH	ortholog_one2one	6.54315	-0.696809	1.06064	-0.65697	0.5112	NA
ENSDARG00000007125	asb6	ASB6	ortholog_one2one	15.8704	-0.712504	0.683238	-1.04283	0.297025	0.568961
ENSDARG00000007127	acat2	ACAT2	ortholog_one2one	12.2416	1.2227	0.83876	1.45775	0.14491	0.388682
ENSDARG00000007130	mrto4	MRTO4	ortholog_one2one	71.0895	1.63976	0.527228	3.11016	0.00186985	0.0245827
ENSDARG00000007141	psmc3	PSMC3	ortholog_one2one	697.939	1.06562	0.341676	3.11881	0.00181583	0.0240701
ENSDARG00000007149	l1cama	L1CAM	ortholog_one2one	34.2577	-0.888405	0.630753	-1.40848	0.158988	0.409634
ENSDARG00000007169	itgb1bp1	ITGB1BP1	ortholog_one2one	126.232	1.05869	0.323781	3.26977	0.00107635	0.0160884
ENSDARG00000007171	aig1	AIG1	ortholog_one2one	1.23149	0.931901	2.36335	0.394313	0.69335	NA
ENSDARG00000007172	plxna3	PLXNA3	ortholog_one2one	143.285	-0.373585	0.461446	-0.809596	0.418173	0.68115
ENSDARG00000007175	recql	RECQL	ortholog_one2one	69.6454	0.24976	0.447067	0.558664	0.576391	0.794308
ENSDARG00000007180	slc30a4	SLC30A4	ortholog_one2one	158.062	-0.50751	0.283164	-1.79228	0.0730874	0.260157
ENSDARG00000007181	nadk2	NADK2	ortholog_one2one	89.3622	0.980562	0.344311	2.8479	0.00440091	0.0433458
ENSDARG00000007184	zbtb16a	ZBTB16	ortholog_one2one	790.284	1.28836	0.440472	2.92496	0.00344504	0.0367156
ENSDARG00000007196	rae1	RAE1	ortholog_one2one	32.8981	0.230813	0.459582	0.502223	0.615511	0.819979
ENSDARG00000007198	mta1	MTA1	ortholog_one2one	96.8843	0.781572	0.35061	2.22918	0.0258021	0.136936
ENSDARG00000007216	abce1	ABCE1	ortholog_one2one	273.099	1.56773	0.280995	5.57922	2.42e-08	3.22e-06
ENSDARG00000007217	wdr55	WDR55	ortholog_one2one	31.2521	0.542762	0.56258	0.964773	0.334659	0.605864
ENSDARG00000007219	actn1	ACTN1	ortholog_one2one	68.9925	-0.202452	0.412885	-0.490335	0.623897	0.825124
ENSDARG00000007221	pbk	PBK	ortholog_one2one	3.24935	1.63288	1.62276	1.00624	0.314301	NA
ENSDARG00000007231	ryk	RYK	ortholog_one2one	172.689	0.0938141	0.315214	0.297621	0.765993	0.899119
ENSDARG00000007244	acp2	ACP2	ortholog_one2one	62.1659	0.439742	0.410837	1.07036	0.284458	0.556521
ENSDARG00000007247	ric8a	RIC8A	ortholog_one2one	17.3944	-0.297765	0.714523	-0.416732	0.676874	0.857263
ENSDARG00000007250	use1	USE1	ortholog_one2one	98.1574	0.950937	0.311952	3.04834	0.00230108	0.0282553
ENSDARG00000007264	nipsnap2	NIPSNAP2	ortholog_one2one	1643.16	0.165617	0.281379	0.588589	0.556137	0.780505
ENSDARG00000007271	mynn	ZBTB32	ortholog_one2one	115.965	0.388829	0.349197	1.11349	0.265496	0.53667
ENSDARG00000007277	myf5	MYF5	ortholog_one2one	151.646	1.61186	0.351419	4.58671	4.5e-06	0.000260568
ENSDARG00000007278	ect2	ECT2	ortholog_one2one	13.1652	-0.550865	0.706863	-0.779309	0.435798	0.694318
ENSDARG00000007279	yipf5	YIPF5	ortholog_one2one	84.4652	0.304121	0.373792	0.81361	0.415868	0.678701
ENSDARG00000007285	mrpl57	MRPL57	ortholog_one2one	338.162	1.22345	0.308784	3.96215	7.43e-05	0.00237309
ENSDARG00000007294	aco2	ACO2	ortholog_one2one	4191.53	-0.326021	0.289114	-1.12766	0.259465	0.529251
ENSDARG00000007320	rpl7	RPL7	ortholog_one2one	7728.31	-0.00271799	0.182038	-0.0149309	0.988087	0.995549
ENSDARG00000007344	tcap	TCAP	ortholog_one2one	4062.77	1.66726	0.45716	3.64701	0.000265312	0.00627912
ENSDARG00000007347	degs1	DEGS1	ortholog_one2one	105.011	0.387038	0.336223	1.15114	0.249676	0.520183
ENSDARG00000007349	dmrt1	DMRT1	ortholog_one2one	1.39016	-0.7915	2.80721	-0.281952	0.77798	NA
ENSDARG00000007359	UBL4A	UBL4A	ortholog_one2one	83.4185	0.651072	0.354923	1.8344	0.0665944	0.245453
ENSDARG00000007362	sft2d1	SFT2D1	ortholog_one2one	106.946	0.88242	0.345151	2.55662	0.0105695	0.0770732
ENSDARG00000007366	AMDHD1	AMDHD1	ortholog_one2one	0	NA	NA	NA	NA	NA
ENSDARG00000007370	dysf	DYSF	ortholog_one2one	651.966	1.03534	0.314265	3.29448	0.000986036	0.0152772
ENSDARG00000007377	odc1	ODC1	ortholog_one2one	38.4121	-0.807352	0.631713	-1.27804	0.201237	0.4642
ENSDARG00000007383	kcnk6	KCNK6	ortholog_one2one	80.4341	-0.794062	0.424871	-1.86895	0.0616301	0.234928
ENSDARG00000007385	cct7	CCT7	ortholog_one2one	1726.47	0.233212	0.223549	1.04322	0.296844	0.568856
ENSDARG00000007398	lrrk1	LRRK1	ortholog_one2one	13.5604	-2.43095	0.833575	-2.91629	0.00354221	0.0374191
ENSDARG00000007405	strap	STRAP	ortholog_one2one	223.58	0.516586	0.28613	1.80542	0.0710083	0.255792
ENSDARG00000007406	phox2a	PHOX2A	ortholog_one2one	2.5904	1.93468	1.96909	0.982527	0.32584	NA
ENSDARG00000007407	barx1	BARX1	ortholog_one2one	0.733133	3.19602	3.11729	1.02526	0.305242	NA
ENSDARG00000007413	arid2	ARID2	ortholog_one2one	131.562	-0.466472	0.403795	-1.15522	0.248	0.518381
ENSDARG00000007418	chmp4c	CHMP4C	ortholog_one2one	0.311912	0.0935194	4.50992	0.0207364	0.983456	NA
ENSDARG00000007421	ftcd	FTCD	ortholog_one2one	6.97797	-0.474872	4.17988	-0.113609	0.909548	0.964367
ENSDARG00000007429	ndor1	NDOR1	ortholog_one2one	75.1693	1.42397	0.493118	2.88768	0.00388097	0.0400006
ENSDARG00000007430	prdm12b	PRDM12	ortholog_one2one	7.21471	-2.90429	1.62775	-1.78423	0.0743865	0.26264
ENSDARG00000007443	fbxl18	FBXL18	ortholog_one2one	8.38228	-0.19086	0.915238	-0.208536	0.834811	0.931453
ENSDARG00000007444	ift81	IFT81	ortholog_one2one	21.0384	-1.47061	0.579378	-2.53825	0.0111408	0.0793905
ENSDARG00000007461	srgap1a	SRGAP1	ortholog_one2one	26.8904	-0.829311	0.662131	-1.25249	0.210392	0.475866
ENSDARG00000007465	tdrd1	TDRD1	ortholog_one2one	2.13326	-5.70802	2.60769	-2.18892	0.0286026	NA
ENSDARG00000007477	fbxo8	FBXO8	ortholog_one2one	148.534	0.0170813	0.329433	0.0518505	0.958648	0.985145
ENSDARG00000007485	epc2	EPC2	ortholog_one2one	92.9645	0.126896	0.410015	0.30949	0.756949	0.895131
ENSDARG00000007490	adrb1	ADRB1	ortholog_one2one	0.197858	-1.76803	4.5484	-0.388715	0.697487	NA
ENSDARG00000007496	ufl1	UFL1	ortholog_one2one	172.286	-0.664669	0.312957	-2.12384	0.0336837	0.162404
ENSDARG00000007523	kmt2e	KMT2E	ortholog_one2one	227.448	-0.736595	0.360323	-2.04426	0.0409275	0.184116
ENSDARG00000007526	ndufs2	NDUFS2	ortholog_one2one	3691.43	0.402913	0.291458	1.38241	0.166847	0.419562
ENSDARG00000007531	zcchc9	ZCCHC9	ortholog_one2one	72.2594	0.703602	0.479133	1.46849	0.141971	0.38371
ENSDARG00000007560	sema3bl	SEMA3G	ortholog_one2one	16.362	-1.97735	0.823806	-2.40026	0.0163832	0.102147
ENSDARG00000007561	cdh23	CDH23	ortholog_one2one	0.992314	-0.853269	2.98181	-0.286158	0.774757	NA
ENSDARG00000007566	appbp2	APPBP2	ortholog_one2one	175.455	-0.359073	0.286276	-1.25429	0.209738	0.475101
ENSDARG00000007597	bloc1s4	BLOC1S4	ortholog_one2one	68.5011	0.7991	0.435723	1.83397	0.0666591	0.245453
ENSDARG00000007603	stxbp2	STXBP2	ortholog_one2one	70.9138	0.359668	0.386524	0.930519	0.352103	0.620529
ENSDARG00000007614	wwox	WWOX	ortholog_one2one	11.923	-0.242904	0.753474	-0.322378	0.747166	0.890518
ENSDARG00000007624	gins1	GINS1	ortholog_one2one	20.3554	0.448414	0.648795	0.691149	0.489472	0.73518
ENSDARG00000007630	mkrn2	MKRN2	ortholog_one2one	74.6033	0.460361	0.435371	1.0574	0.29033	0.562635
ENSDARG00000007657	ccnh	CCNH	ortholog_one2one	53.0755	0.0335103	0.412271	0.0812822	0.935218	0.974801
ENSDARG00000007663	amph	AMPH	ortholog_one2one	5.18293	-0.468109	1.56769	-0.298598	0.765247	NA
ENSDARG00000007708	nsa2	NSA2	ortholog_one2one	2687.91	-0.770782	0.235299	-3.27576	0.00105379	0.0158829
ENSDARG00000007711	rab3il1	RAB3IL1	ortholog_one2one	28.6341	-0.531198	0.513737	-1.03399	0.301141	0.573055
ENSDARG00000007715	lgsn	LGSN	ortholog_one2one	1.1875	0.148896	2.1583	0.0689878	0.944999	NA
ENSDARG00000007723	efnb1	EFNB1	ortholog_one2one	17.4956	-0.786382	0.640852	-1.22709	0.219789	0.486942
ENSDARG00000007734	stn1	STN1	ortholog_one2one	23.0422	0.135417	0.614538	0.220356	0.825594	0.926983
ENSDARG00000007744	tsr1	TSR1	ortholog_one2one	402.718	0.990293	0.321811	3.07725	0.00208919	0.0265226
ENSDARG00000007745	uqcrfs1	UQCRFS1	ortholog_one2one	6126.15	0.516411	0.331458	1.558	0.119234	0.348133
ENSDARG00000007753	cpne2	CPNE2	ortholog_one2one	9.46436	0.818124	0.844955	0.968246	0.332922	0.604395
ENSDARG00000007755	wdr61	WDR61	ortholog_one2one	59.8972	0.917007	0.447786	2.04787	0.040573	0.183036
ENSDARG00000007760	spg21	SPG21	ortholog_one2one	102.076	0.526139	0.30449	1.72794	0.0839997	0.281254
ENSDARG00000007764	klhdc10	KLHDC10	ortholog_one2one	195.625	0.678502	0.287518	2.35986	0.018282	0.109425
ENSDARG00000007774	vash2	VASH2	ortholog_one2one	160.817	0.101023	0.51833	0.1949	0.845471	0.936951
ENSDARG00000007804	gas6	GAS6	ortholog_one2one	149.94	0.585969	0.348786	1.68003	0.0929522	0.299899
ENSDARG00000007813	rnpepl1	RNPEPL1	ortholog_one2one	41.1319	-0.423431	0.439081	-0.964359	0.334866	0.605919
ENSDARG00000007823	atf3	ATF3	ortholog_one2one	26.6885	0.929295	0.645755	1.43908	0.150127	0.396859
ENSDARG00000007825	map2k1	MAP2K1	ortholog_one2one	233.175	0.841342	0.368778	2.28143	0.0225229	0.125013
ENSDARG00000007863	tra2a	TRA2A	ortholog_one2one	220.442	-0.0313721	0.271865	-0.115396	0.908131	0.963711
ENSDARG00000007867	dazap2	DAZAP2	ortholog_one2one	901.737	0.748162	0.300753	2.48763	0.0128598	0.0877765
ENSDARG00000007869	ehd3	EHD3	ortholog_one2one	40.8993	-2.23918	0.637033	-3.51502	0.000439717	0.00875122
ENSDARG00000007885	fancl	FANCL	ortholog_one2one	1.32471	-4.1105	3.04082	-1.35178	0.176447	NA
ENSDARG00000007886	slc35b2	SLC35B2	ortholog_one2one	53.9917	0.0305004	0.390609	0.0780842	0.937761	0.975892
ENSDARG00000007891	meox1	MEOX1	ortholog_one2one	15.591	-1.16855	0.735392	-1.58902	0.112055	0.335615
ENSDARG00000007892	pdcd2	PDCD2	ortholog_one2one	20.4383	0.546215	0.699275	0.781116	0.434734	0.693237
ENSDARG00000007901	crnkl1	CRNKL1	ortholog_one2one	106.638	-0.720755	0.36634	-1.96745	0.0491315	0.206035
ENSDARG00000007916	xpnpep3	XPNPEP3	ortholog_one2one	272.331	1.10198	0.346314	3.18203	0.00146245	0.0203329
ENSDARG00000007918	ttc27	TTC27	ortholog_one2one	20.783	0.127875	0.608994	0.209978	0.833685	0.930846
ENSDARG00000007923	ptpn1	PTPN1	ortholog_one2one	149.096	0.274494	0.295299	0.929545	0.352607	0.620886
ENSDARG00000007955	iars1	IARS1	ortholog_one2one	672.289	0.0855492	0.482911	0.177153	0.859388	0.942415
ENSDARG00000007959	hibadhb	HIBADH	ortholog_one2one	1057.58	0.982432	0.344791	2.84936	0.00438076	0.0432862
ENSDARG00000007971	cks1b	CKS1B	ortholog_one2one	6.83951	0.856763	1.14773	0.746487	0.455373	0.710731
ENSDARG00000007982	onecut1	ONECUT1	ortholog_one2one	0	NA	NA	NA	NA	NA
ENSDARG00000007988	masp2	MASP2	ortholog_one2one	0.38132	0	4.562	0	1	NA
ENSDARG00000008014	nudt17	NUDT17	ortholog_one2one	58.162	0.0370481	0.441915	0.0838354	0.933187	0.973814
ENSDARG00000008020	med31	MED31	ortholog_one2one	115.756	0.383911	0.307976	1.24656	0.212558	0.478107
ENSDARG00000008032	sart3	SART3	ortholog_one2one	199.926	0.305205	0.371188	0.822238	0.410941	0.675225
ENSDARG00000008060	scara3	SCARA3	ortholog_one2one	184.482	0.57701	0.402884	1.4322	0.152087	0.39932
ENSDARG00000008068	tma16	TMA16	ortholog_one2one	38.8068	0.162439	0.549506	0.29561	0.767528	0.899551
ENSDARG00000008097	srsf9	SRSF9	ortholog_one2one	73.2529	0.773686	0.370212	2.08985	0.0366314	0.171445
ENSDARG00000008107	src	SRC	ortholog_one2one	27.1137	-0.698111	0.500121	-1.39588	0.162749	0.414315
ENSDARG00000008119	si:ch211-195d17.2	E2F6	ortholog_one2one	84.3737	0.567269	0.344858	1.64493	0.0999835	0.312972
ENSDARG00000008133	foxl1	FOXL1	ortholog_one2one	0	NA	NA	NA	NA	NA
ENSDARG00000008141	rbl1	RBL1	ortholog_one2one	36.8168	-0.209119	0.562501	-0.371766	0.710067	0.874251
ENSDARG00000008142	stxbp3	STXBP3	ortholog_one2one	435.751	0.476654	0.209222	2.27823	0.0227131	0.125696
ENSDARG00000008153	serinc5	SERINC5	ortholog_one2one	127.72	-0.11347	0.450254	-0.252013	0.801031	0.915818
ENSDARG00000008155	sms	SMS	ortholog_one2one	553.71	1.93484	0.296344	6.52904	6.62e-11	2.22e-08
ENSDARG00000008186	syk	SYK	ortholog_one2one	47.1167	0.389057	0.595008	0.653869	0.513196	0.750368
ENSDARG00000008188	sf1	SF1	ortholog_one2one	363.827	0.364985	0.321863	1.13397	0.256806	0.526972
ENSDARG00000008218	znf410	ZNF410	ortholog_one2one	270.638	-0.669158	0.357759	-1.87042	0.061426	0.234504
ENSDARG00000008224	vps35	VPS35	ortholog_one2one	318.677	0.120588	0.288973	0.4173	0.676459	0.857114
ENSDARG00000008235	cog5	COG5	ortholog_one2one	27.2408	-0.157999	0.533682	-0.296054	0.767189	0.899551
ENSDARG00000008237	sars1	SARS1	ortholog_one2one	447.512	0.816758	0.246329	3.31572	0.000914072	0.0145857
ENSDARG00000008238	manba	MANBA	ortholog_one2one	35.0477	0.123111	0.485796	0.25342	0.799943	0.915289
ENSDARG00000008239	mocs3	MOCS3	ortholog_one2one	13.42	-0.205258	0.669341	-0.306656	0.759105	0.895815
ENSDARG00000008243	cct8	CCT8	ortholog_one2one	2145.37	-0.165165	0.229915	-0.718374	0.472527	0.723477
ENSDARG00000008249	ptchd4	PTCHD4	ortholog_one2one	0.550675	-3.3756	4.36226	-0.773819	0.439038	NA
ENSDARG00000008278	rcor2	RCOR2	ortholog_one2one	1.92366	-4.25452	2.00613	-2.12076	0.0339418	NA
ENSDARG00000008279	map2k7	MAP2K7	ortholog_one2one	17.4747	-2.29263	0.877672	-2.61217	0.00899691	0.0696222
ENSDARG00000008287	fam114a1	FAM114A1	ortholog_one2one	19.7816	0.437096	0.636332	0.6869	0.492146	0.736392
ENSDARG00000008305	hand2	HAND2	ortholog_one2one	2.6181	1.22327	2.02847	0.603048	0.546477	NA
ENSDARG00000008329	asic1a	ASIC1	ortholog_one2one	5.3679	0.441879	1.04772	0.421754	0.673205	NA
ENSDARG00000008372	spred2b	SPRED2	ortholog_one2one	59.1121	0.312456	0.480965	0.649643	0.515923	0.751871
ENSDARG00000008377	epn2	EPN2	ortholog_one2one	385.001	-0.484637	0.257032	-1.88551	0.0593606	0.229676
ENSDARG00000008380	brd7	BRD7	ortholog_one2one	252.375	1.33185	0.293962	4.53068	5.88e-06	0.000330921
ENSDARG00000008384	hdac6	HDAC6	ortholog_one2one	79.5232	0.561606	0.357835	1.56946	0.116542	0.343686
ENSDARG00000008395	snupn	SNUPN	ortholog_one2one	54.5526	0.702067	0.45992	1.5265	0.126886	0.360541
ENSDARG00000008398	cacna1c	CACNA1C	ortholog_one2one	14.7941	-0.155351	0.871309	-0.178296	0.85849	0.942047
ENSDARG00000008403	phospho1	PHOSPHO1	ortholog_one2one	3.03536	0.965937	1.58363	0.60995	0.541895	NA
ENSDARG00000008413	atp11a	ATP11A	ortholog_one2one	99.3355	-0.313236	0.428596	-0.730842	0.464876	0.718521
ENSDARG00000008433	unc45b	UNC45B	ortholog_one2one	1195.74	-0.187166	0.519651	-0.360177	0.718715	0.879263
ENSDARG00000008434	bcl2l1	BCL2L1	ortholog_one2one	96.9068	-0.553123	0.364135	-1.51901	0.128761	0.36336
ENSDARG00000008439	atxn10	ATXN10	ortholog_one2one	13.386	0.449127	0.698308	0.643165	0.520117	0.754036
ENSDARG00000008447	fkbp4	FKBP4	ortholog_one2one	1733.44	-1.03657	0.313429	-3.30718	0.000942394	0.0148566
ENSDARG00000008461	anapc5	ANAPC5	ortholog_one2one	45.0293	0.0373955	0.578379	0.0646556	0.948448	0.980865
ENSDARG00000008472	apex2	APEX2	ortholog_one2one	34.7424	0.286641	0.468022	0.612452	0.540238	0.76996
ENSDARG00000008480	trmt61a	TRMT61A	ortholog_one2one	26.442	1.27984	0.564005	2.26919	0.0232566	0.127854
ENSDARG00000008485	lrp3	LRP3	ortholog_one2one	12.0093	-0.856616	0.75608	-1.13297	0.257227	0.527139
ENSDARG00000008487	dmd	DMD	ortholog_one2one	1923.46	-1.3724	0.348851	-3.93406	8.35e-05	0.00259935
ENSDARG00000008502	pno1	PNO1	ortholog_one2one	1254.98	-0.478241	0.234137	-2.04257	0.0410946	0.184549
ENSDARG00000008503	glcci1a	GLCCI1	ortholog_one2one	26.803	-0.124278	0.538616	-0.230736	0.81752	0.923615
ENSDARG00000008540	sox21b	SOX21	ortholog_one2one	0	NA	NA	NA	NA	NA
ENSDARG00000008542	yod1	YOD1	ortholog_one2one	163.853	0.275636	0.282931	0.974215	0.32995	0.60157
ENSDARG00000008560	brap	BRAP	ortholog_one2one	59.4342	0.512877	0.38935	1.31726	0.18775	0.447831
ENSDARG00000008573	fam20b	FAM20B	ortholog_one2one	173.34	0.656004	0.318439	2.06006	0.0393928	0.179283
ENSDARG00000008575	lyst	LYST	ortholog_one2one	12.0007	0.851712	0.855963	0.995034	0.31972	0.592444
ENSDARG00000008592	mtmr8	MTMR8	ortholog_one2one	17.7656	-0.96731	0.693628	-1.39457	0.163147	0.41449
ENSDARG00000008593	nbas	NBAS	ortholog_one2one	39.6077	-0.678632	0.44271	-1.5329	0.125299	0.3579
ENSDARG00000008623	cops3	COPS3	ortholog_one2one	388.216	0.0331516	0.240978	0.137571	0.890579	0.954717
ENSDARG00000008637	mttp	MTTP	ortholog_one2one	9.42517	-0.377766	1.24114	-0.304371	0.760845	0.89633
ENSDARG00000008660	coro1b	CORO1B	ortholog_one2one	35.7492	-0.398082	0.477731	-0.833277	0.404688	0.669786
ENSDARG00000008662	fign	FIGN	ortholog_one2one	3.11579	-1.84807	1.45095	-1.2737	0.202769	NA
ENSDARG00000008678	snx3	SNX3	ortholog_one2one	302.983	0.529942	0.249901	2.12061	0.0339546	0.163193
ENSDARG00000008706	paip2b	PAIP2B	ortholog_one2one	501.519	0.694587	0.257793	2.69436	0.00705243	0.0595153
ENSDARG00000008720	lmo3	LMO3	ortholog_one2one	0	NA	NA	NA	NA	NA
ENSDARG00000008735	atp6ap2	ATP6AP2	ortholog_one2one	166.149	0.803271	0.27051	2.96947	0.00298313	0.0334505
ENSDARG00000008740	esf1	ESF1	ortholog_one2one	137.947	0.84178	0.40134	2.09743	0.0359559	0.169587
ENSDARG00000008757	entpd6	ENTPD6	ortholog_one2one	63.6544	0.285018	0.391237	0.728506	0.466304	0.719476
ENSDARG00000008765	tmed5	TMED5	ortholog_one2one	109.282	-0.24958	0.377165	-0.661728	0.508146	0.74713
ENSDARG00000008785	dldh	DLD	ortholog_one2one	5079.51	0.0178711	0.27495	0.0649979	0.948176	0.98078
ENSDARG00000008805	orc3	ORC3	ortholog_one2one	13.7012	-0.372541	0.76872	-0.484625	0.627942	0.827232
ENSDARG00000008808	eml2	EML2	ortholog_one2one	92.7904	-0.644604	0.674412	-0.955801	0.339173	0.610558
ENSDARG00000008811	cmtm3	CMTM3	ortholog_one2one	9.44978	1.30268	0.939797	1.38612	0.165709	0.417942
ENSDARG00000008829	chga	CHGB	ortholog_one2one	3.31544	4.51099	2.4527	1.83919	0.0658866	NA
ENSDARG00000008832	neu1	NEU1	ortholog_one2one	51.3743	-1.21187	0.401993	-3.01466	0.00257272	0.0304693
ENSDARG00000008852	elp4	ELP4	ortholog_one2one	38.5635	0.684879	0.458156	1.49486	0.134951	0.373728
ENSDARG00000008858	cyp7b1	CYP7B1	ortholog_one2one	7.1265	-2.26109	0.985528	-2.29429	0.0217737	0.12289
ENSDARG00000008861	tfap2e	TFAP2E	ortholog_one2one	1.07341	1.7371	2.93509	0.59184	0.553958	NA
ENSDARG00000008866	cabp4	CABP2	ortholog_one2one	1.81969	0	3.30521	0	1	NA
ENSDARG00000008867	rap1b	RAP1B	ortholog_one2one	475.06	0.825621	0.27095	3.04713	0.00231034	0.0282933
ENSDARG00000008880	usp28	USP28	ortholog_one2one	3219.21	0.176801	0.369575	0.478392	0.632371	0.829782
ENSDARG00000008884	hprt1	HPRT1	ortholog_one2one	52.9813	0.0129938	0.455685	0.0285148	0.977252	0.991007
ENSDARG00000008890	ctns	CTNS	ortholog_one2one	22.3409	0.0222881	0.556795	0.0400293	0.96807	0.988139
ENSDARG00000008931	renbp	RENBP	ortholog_one2one	26.7669	0.144076	0.627584	0.229572	0.818424	0.924263
ENSDARG00000008936	sec11a	SEC11A	ortholog_one2one	39.0567	1.017	0.468241	2.17195	0.0298597	0.149912
ENSDARG00000008947	rtf1	RTF1	ortholog_one2one	832.028	-0.485744	0.233296	-2.08209	0.0373345	0.173254
ENSDARG00000008953	pofut1	POFUT1	ortholog_one2one	18.2005	0.0446389	0.656868	0.0679571	0.94582	0.979961
ENSDARG00000008969	fgb	FGB	ortholog_one2one	1.35448	1.60784	2.93361	0.548075	0.58364	NA
ENSDARG00000008976	mdn1	MDN1	ortholog_one2one	173.602	0.0254498	0.383514	0.0663593	0.947092	0.980362
ENSDARG00000008979	golga1	GOLGA1	ortholog_one2one	80.1511	-0.642874	0.339829	-1.89176	0.0585233	0.228279
ENSDARG00000008982	casq2	CASQ2	ortholog_one2one	603.267	-1.36508	0.390239	-3.49805	0.000468673	0.0091804
ENSDARG00000008986	e2f7	E2F7	ortholog_one2one	1.57087	1.87972	2.47818	0.758508	0.448147	NA
ENSDARG00000009001	pdia6	PDIA6	ortholog_one2one	225.48	-0.177236	0.312215	-0.567672	0.570258	0.790112
ENSDARG00000009018	rhbg	RHBG	ortholog_one2one	32.6475	-2.55305	1.67496	-1.52425	0.127447	0.361637
ENSDARG00000009020	cnr1	CNR1	ortholog_one2one	11.1054	-0.597177	0.919465	-0.649483	0.516026	0.751871
ENSDARG00000009021	chrna1	CHRNA1	ortholog_one2one	1195.14	0.4641	0.206486	2.24761	0.0246012	0.132714
ENSDARG00000009046	nphp1	NPHP1	ortholog_one2one	5.32216	-1.47107	1.03757	-1.4178	0.15625	NA
ENSDARG00000009074	cbr4	CBR4	ortholog_one2one	24.4743	1.50161	0.599113	2.50639	0.012197	0.0843631
ENSDARG00000009106	serinc1	SERINC1	ortholog_one2one	1724.82	0.149766	0.255395	0.58641	0.5576	0.781334
ENSDARG00000009113	pigc	PIGC	ortholog_one2one	26.1486	-0.120002	0.695502	-0.17254	0.863013	0.944079
ENSDARG00000009131	slc10a4	SLC10A4	ortholog_one2one	0.772754	-1.64083	3.60472	-0.45519	0.648973	NA
ENSDARG00000009134	hlx1	HLX	ortholog_one2one	130.457	0.180655	0.28174	0.641212	0.521385	0.754956
ENSDARG00000009160	kmo	KMO	ortholog_one2one	3.86277	-0.549929	1.36311	-0.403436	0.686627	NA
ENSDARG00000009169	mob1ba	MOB1B	ortholog_one2one	207.55	0.680038	0.274308	2.4791	0.0131713	0.0891431
ENSDARG00000009170	ctr9	CTR9	ortholog_one2one	180.757	0.312723	0.351429	0.889861	0.37354	0.641978
ENSDARG00000009178	zfand1	ZFAND1	ortholog_one2one	28.2926	1.08093	0.562951	1.92011	0.0548435	0.219024
ENSDARG00000009214	mfsd13a	MFSD13A	ortholog_one2one	20.4854	-0.411019	0.583867	-0.70396	0.481458	0.731014
ENSDARG00000009218	mars2	MARS2	ortholog_one2one	1.79632	0.396105	1.79569	0.220586	0.825415	NA
ENSDARG00000009242	fev	FEV	ortholog_one2one	2.19876	3.05333	1.98436	1.5387	0.123877	NA
ENSDARG00000009250	etfb	ETFB	ortholog_one2one	2278.27	0.569988	0.256664	2.22076	0.0263676	0.138695
ENSDARG00000009252	napepld	NAPEPLD	ortholog_one2one	97.2841	0.27546	0.293883	0.937311	0.348598	0.618172
ENSDARG00000009253	rtraf	RTRAF	ortholog_one2one	235.263	0.86059	0.320091	2.68858	0.00717562	0.0599034
ENSDARG00000009262	FAR2	FAR2	ortholog_one2one	39.4077	-1.92428	0.574206	-3.3512	0.000804615	0.0132129
ENSDARG00000009266	uevld	UEVLD	ortholog_one2one	6.46058	0.340321	0.955084	0.356326	0.721596	NA
ENSDARG00000009285	rpl15	RPL15	ortholog_one2one	6234.21	0.328362	0.189295	1.73465	0.0828025	0.278908
ENSDARG00000009299	dusp8a	DUSP8	ortholog_one2one	151.926	-1.70216	0.481	-3.53879	0.000401967	0.00822719
ENSDARG00000009313	napsa	NAPSA	ortholog_one2one	132.896	0.63192	0.466213	1.35543	0.175281	0.432247
ENSDARG00000009315	clgn	CLGN	ortholog_one2one	255.986	-0.294161	0.323103	-0.910425	0.362599	0.630087
ENSDARG00000009336	aif1l	AIF1L	ortholog_one2one	109.691	0.0945193	0.296631	0.318643	0.749997	0.89179
ENSDARG00000009341	nrap	NRAP	ortholog_one2one	4089.21	-0.671688	0.365465	-1.8379	0.066077	0.244254
ENSDARG00000009342	txndc5	TXNDC5	ortholog_one2one	328.666	1.22743	0.296111	4.14517	3.4e-05	0.00128754
ENSDARG00000009350	atg3	ATG3	ortholog_one2one	141.988	0.180867	0.270071	0.669704	0.503047	0.743463
ENSDARG00000009387	robo4	CNTN2	ortholog_one2one	43.4563	-0.0591917	0.596248	-0.0992737	0.920921	0.969005
ENSDARG00000009390	npl	NPL	ortholog_one2one	37.6958	0.62857	0.471191	1.334	0.182203	0.441459
ENSDARG00000009418	mef2cb	MEF2C	ortholog_one2one	2845.91	0.634855	0.268205	2.36705	0.0179304	0.107875
ENSDARG00000009436	ubxn7	UBXN7	ortholog_one2one	107.72	-0.883483	0.535831	-1.64881	0.099187	0.311641
ENSDARG00000009438	myog	MYOG	ortholog_one2one	161.766	0.199784	0.595155	0.335683	0.73711	0.886562
ENSDARG00000009459	slc35e4	SLC35E4	ortholog_one2one	1.99763	-2.02701	2.05222	-0.987718	0.323291	NA
ENSDARG00000009470	hnf1a	HNF1A	ortholog_one2one	1.19833	2.61188	2.72536	0.95836	0.337881	NA
ENSDARG00000009480	pdcl	PDCL	ortholog_one2one	168.692	0.134869	0.267217	0.504718	0.613757	0.819087
ENSDARG00000009488	gipc2	GIPC2	ortholog_one2one	16.0461	0.57784	0.753077	0.767305	0.4429	0.70029
ENSDARG00000009493	MAP3K13	MAP3K13	ortholog_one2one	0.101078	0.712414	4.562	0.156163	0.875905	NA
ENSDARG00000009505	prelid3b	PRELID3B	ortholog_one2one	1304.31	2.162	0.382	5.65969	1.52e-08	2.28e-06
ENSDARG00000009534	wls	WLS	ortholog_one2one	297.593	-0.296257	0.280546	-1.056	0.290967	0.563162
ENSDARG00000009549	ubr4	UBR4	ortholog_one2one	521.78	-0.426323	0.389936	-1.09331	0.274256	0.545069
ENSDARG00000009553	gng3	GNG3	ortholog_one2one	16.0031	-1.63697	1.13055	-1.44794	0.147633	0.392989
ENSDARG00000009557	wrap73	WRAP73	ortholog_one2one	23.0403	-0.129671	0.561541	-0.230921	0.817376	0.923615
ENSDARG00000009585	papola	PAPOLA	ortholog_one2one	413.157	-0.0629923	0.238527	-0.264089	0.791711	0.911455
ENSDARG00000009607	ccnc	CCNC	ortholog_one2one	114.457	0.650444	0.316719	2.05369	0.0400055	0.181613
ENSDARG00000009629	unc119.1	UNC119B	ortholog_one2one	77.3501	-0.424213	0.363909	-1.16571	0.243731	0.513514
ENSDARG00000009640	psmb1	PSMB1	ortholog_one2one	668.539	0.790392	0.320545	2.46578	0.0136716	0.0914146
ENSDARG00000009657	fgfr1op2	FGFR1OP2	ortholog_one2one	149.63	-0.508925	0.264856	-1.92152	0.0546666	0.218712
ENSDARG00000009681	med27	MED27	ortholog_one2one	39.5632	0.270097	0.457391	0.590515	0.554845	0.779445
ENSDARG00000009685	ppa2	PPA2	ortholog_one2one	83.7481	0.355487	0.338451	1.05033	0.293565	0.565587
ENSDARG00000009693	llgl1	LLGL1	ortholog_one2one	88.0296	-0.16317	0.337634	-0.483276	0.6289	0.827412
ENSDARG00000009724	rpn2	RPN2	ortholog_one2one	273.685	-0.0557527	0.229821	-0.242592	0.808322	0.91818
ENSDARG00000009733	kif21b	KIF21B	ortholog_one2one	10.7058	-1.04552	0.969248	-1.07869	0.280725	0.551996
ENSDARG00000009735	gigyf2	GIGYF2	ortholog_one2one	198.486	-0.0390057	0.311404	-0.125258	0.900319	0.959911
ENSDARG00000009743	efhc1	EFHC1	ortholog_one2one	14.3352	-1.45689	0.960224	-1.51724	0.129207	0.364333
ENSDARG00000009745	fbxw2	FBXW2	ortholog_one2one	140.13	0.339002	0.36561	0.927223	0.353811	0.622018
ENSDARG00000009748	dffb	DFFB	ortholog_one2one	22.0594	0.505819	0.539284	0.937945	0.348273	0.61786
ENSDARG00000009753	sf3b6	SF3B6	ortholog_one2one	324.756	0.879623	0.305606	2.87829	0.0039984	0.0409693
ENSDARG00000009764	srek1	SREK1	ortholog_one2one	57.5942	-0.658861	0.563843	-1.16852	0.242597	0.512583
ENSDARG00000009771	ppme1	PPME1	ortholog_one2one	404.421	0.447564	0.284003	1.57591	0.115046	0.341654
ENSDARG00000009783	slc49a4	SLC49A4	ortholog_one2one	124.807	0.0129174	0.443472	0.0291278	0.976763	0.99086
ENSDARG00000009806	smfn	REXO2	ortholog_one2one	72.4594	1.00322	0.359116	2.79359	0.0052126	0.0484258
ENSDARG00000009830	hdlbpa	HDLBP	ortholog_one2one	15445.6	-0.608387	0.247559	-2.45754	0.0139891	0.0927605
ENSDARG00000009837	agk	AGK	ortholog_one2one	93.13	1.11421	0.458902	2.42799	0.0151826	0.0978134
ENSDARG00000009851	wdr41	WDR41	ortholog_one2one	289.083	0.326443	0.287651	1.13486	0.256435	0.526872
ENSDARG00000009862	dcps	DCPS	ortholog_one2one	26.9828	0.394733	0.489377	0.806602	0.419896	0.682029
ENSDARG00000009864	ddx55	DDX55	ortholog_one2one	46.6634	0.357688	0.435441	0.82144	0.411396	0.675305
ENSDARG00000009871	snrpc	SNRPC	ortholog_one2one	66.9351	0.432449	0.376351	1.14906	0.250532	0.520836
ENSDARG00000009886	rnf114	RNF114	ortholog_one2one	175.324	0.128685	0.424204	0.303355	0.761619	0.896729
ENSDARG00000009901	slc38a5a	SLC38A5	ortholog_one2one	18.6305	0.0995785	0.678117	0.146846	0.883254	0.952244
ENSDARG00000009939	micu2	MICU2	ortholog_one2one	183.762	-1.09297	0.426266	-2.56407	0.0103454	0.0761711
ENSDARG00000009942	cdc6	CDC6	ortholog_one2one	3.22973	-1.42314	1.29656	-1.09763	0.272366	NA
ENSDARG00000009950	edf1	EDF1	ortholog_one2one	906.618	-0.529616	0.207834	-2.54826	0.0108261	0.0781135
ENSDARG00000009953	med14	MED14	ortholog_one2one	53.0494	0.0440409	0.408809	0.10773	0.91421	0.966247
ENSDARG00000009958	cbl	CBL	ortholog_one2one	66.0251	-0.510373	0.427784	-1.19306	0.232845	0.502406
ENSDARG00000009961	rundc3b	RUNDC3B	ortholog_one2one	0.180887	0.712395	4.562	0.156158	0.875908	NA
ENSDARG00000009982	fam199x	FAM199X	ortholog_one2one	218.272	0.12831	0.333027	0.385286	0.700026	0.869416
ENSDARG00000010010	trim13	TRIM13	ortholog_one2one	1.6662	-1.44153	2.02269	-0.712681	0.476043	NA
ENSDARG00000010018	qki2	QKI	ortholog_one2one	357.453	-0.720481	0.304519	-2.36596	0.0179833	0.10811
ENSDARG00000010021	grpel1	GRPEL1	ortholog_one2one	204.29	1.23133	0.418582	2.94167	0.00326446	0.0355001
ENSDARG00000010032	cmtm7	CMTM7	ortholog_one2one	34.4181	-0.15884	0.441638	-0.359661	0.7191	0.87943
ENSDARG00000010035	engase	ENGASE	ortholog_one2one	32.0086	-0.414739	0.467906	-0.886372	0.375417	0.643745
ENSDARG00000010051	ufd1l	UFD1	ortholog_one2one	518.49	0.283663	0.296377	0.957103	0.338515	0.610007
ENSDARG00000010059	itpkb	ITPKB	ortholog_one2one	16.2574	-0.658568	0.841506	-0.782606	0.433859	0.692443
ENSDARG00000010070	adam9	ADAM9	ortholog_one2one	167.472	-0.708197	0.302692	-2.33966	0.0193014	0.113516
ENSDARG00000010078	nup133	NUP133	ortholog_one2one	52.081	0.350653	0.446886	0.784659	0.432654	0.691449
ENSDARG00000010085	p4ha2	P4HA2	ortholog_one2one	125.729	-0.532497	0.395125	-1.34767	0.177766	0.435395
ENSDARG00000010096	slc1a6	SLC1A6	ortholog_one2one	0.295272	1.64989	4.52067	0.364966	0.715137	NA
ENSDARG00000010108	bri3bp	BRI3BP	ortholog_one2one	22.5268	-0.127208	0.604205	-0.210538	0.833248	0.930514
ENSDARG00000010130	smpdl3b	SMPDL3B	ortholog_one2one	197.557	-2.06454	0.589388	-3.50286	0.00046029	0.00906054
ENSDARG00000010149	atp5fa1	ATP5F1A	ortholog_one2one	19501.4	0.328842	0.347186	0.947165	0.343555	0.613494
ENSDARG00000010169	myd88	MYD88	ortholog_one2one	39.8416	0.229234	0.549288	0.417329	0.676438	0.857114
ENSDARG00000010181	asap2a	ASAP2	ortholog_one2one	31.6924	-0.202733	0.515806	-0.393041	0.694289	0.867049
ENSDARG00000010186	myo3a	MYO3A	ortholog_one2one	4.92592	-0.925604	1.32272	-0.699773	0.484069	NA
ENSDARG00000010238	rbm22	RBM22	ortholog_one2one	140.215	0.190013	0.309276	0.614379	0.538965	0.768653
ENSDARG00000010244	rpl22l1	RPL22L1	ortholog_one2one	464.783	1.45468	0.550507	2.64243	0.00823139	0.0655282
ENSDARG00000010246	prmt1	PRMT1	ortholog_one2one	476.547	1.11719	0.339552	3.29018	0.00100123	0.0153618
ENSDARG00000010250	nqo1	NQO1	ortholog_one2one	91.2185	0.216777	0.35607	0.608804	0.542654	0.771116
ENSDARG00000010266	igf2bp3	IGF2BP3	ortholog_one2one	75.1521	0.110103	0.376099	0.29275	0.769714	0.900301
ENSDARG00000010270	fezf1	FEZF1	ortholog_one2one	0	NA	NA	NA	NA	NA
ENSDARG00000010280	clasp1a	CLASP1	ortholog_one2one	49.3005	0.262093	0.435208	0.602223	0.547025	0.773892
ENSDARG00000010281	xpo4	XPO4	ortholog_one2one	31.2052	-0.306563	0.526215	-0.58258	0.560176	0.7831
ENSDARG00000010300	traf3ip1	TRAF3IP1	ortholog_one2one	15.6475	-0.997684	0.646319	-1.54364	0.122676	0.353582
ENSDARG00000010301	b4galt6	B4GALT5	ortholog_one2one	146.188	0.143635	0.310824	0.462109	0.644003	0.83757
ENSDARG00000010312	cp	CP	ortholog_one2one	1.65763	-0.414577	2.0599	-0.201261	0.840495	NA
ENSDARG00000010316	qars1	QARS1	ortholog_one2one	353.135	1.09578	0.305748	3.58394	0.000338456	0.00730061
ENSDARG00000010318	srpx	SRPX	ortholog_one2one	66.5538	1.12489	0.513544	2.19045	0.0284918	0.145375
ENSDARG00000010331	radx	RADX	ortholog_one2one	1.74655	-0.823942	1.95711	-0.420999	0.673756	NA
ENSDARG00000010347	acer1	ACER1	ortholog_one2one	0.180887	0.712395	4.562	0.156158	0.875908	NA
ENSDARG00000010381	rnf2	RNF2	ortholog_one2one	439.529	0.426467	0.245599	1.73644	0.082486	0.278092
ENSDARG00000010400	lrrfip2	LRRFIP2	ortholog_one2one	473.634	0.734482	0.252286	2.9113	0.00359927	0.0378003
ENSDARG00000010407	ppp4r4	PPP4R4	ortholog_one2one	103.609	-0.00804494	0.533741	-0.0150727	0.987974	0.995505
ENSDARG00000010415	sirt4	SIRT4	ortholog_one2one	79.0229	1.40918	0.408961	3.44577	0.000569434	0.0104522
ENSDARG00000010425	scara5	SCARA5	ortholog_one2one	69.7388	-1.35283	0.332056	-4.07409	4.62e-05	0.00163944
ENSDARG00000010432	eaf2	EAF2	ortholog_one2one	92.5869	0.824992	0.345759	2.38603	0.0170312	0.104865
ENSDARG00000010434	clu	CLU	ortholog_one2one	603.383	0.024589	0.418178	0.0588004	0.953111	0.982294
ENSDARG00000010437	tent5c	TENT5C	ortholog_one2one	202.901	1.06898	0.398406	2.68316	0.00729308	0.0604638
ENSDARG00000010445	trabd	TRABD	ortholog_one2one	58.7757	0.271716	0.432091	0.628841	0.529453	0.760911
ENSDARG00000010472	atp1a2a	ATP1A2	ortholog_one2one	2303.45	0.875779	0.318004	2.75399	0.00588743	0.0522506
ENSDARG00000010487	sae1	SAE1	ortholog_one2one	20.1131	1.40718	0.653631	2.15287	0.0313291	0.154069
ENSDARG00000010514	cxcr5	CXCR5	ortholog_one2one	0.10999	0	4.562	0	1	NA
ENSDARG00000010516	rpl21	RPL21	ortholog_one2one	3268.58	0.227268	0.197478	1.15085	0.249793	0.520184
ENSDARG00000010519	per3	PER3	ortholog_one2one	886.596	-2.40656	0.496749	-4.84461	1.27e-06	8.97e-05
ENSDARG00000010553	mmgt1	MMGT1	ortholog_one2one	53.8083	-0.359309	0.434869	-0.826245	0.408665	0.673464
ENSDARG00000010565	aqp4	AQP4	ortholog_one2one	14.6788	-3.43715	1.05548	-3.25647	0.00112807	0.016637
ENSDARG00000010571	ezh2	EZH2	ortholog_one2one	58.0619	1.2773	0.555284	2.30026	0.0214333	0.121876
ENSDARG00000010586	tex9	TEX9	ortholog_one2one	66.1308	0.729334	0.403155	1.80906	0.0704411	0.254894
ENSDARG00000010591	foxn4	FOXN4	ortholog_one2one	0	NA	NA	NA	NA	NA
ENSDARG00000010596	slc7a6os	SLC7A6OS	ortholog_one2one	271.256	1.12906	0.250559	4.50616	6.6e-06	0.000361661
ENSDARG00000010601	mtmr10	MTMR10	ortholog_one2one	260.392	-0.566815	0.467957	-1.21126	0.225798	0.494417
ENSDARG00000010610	sarm1	SARM1	ortholog_one2one	1.067	-2.82337	2.88291	-0.97935	0.327407	NA
ENSDARG00000010619	themis	THEMIS	ortholog_one2one	3.42051	1.53684	1.5142	1.01495	0.310129	NA
ENSDARG00000010625	clic2	CLIC2	ortholog_one2one	43.0712	-0.571345	0.445072	-1.28371	0.199242	0.46164
ENSDARG00000010630	hoxb6a	HOXB6	ortholog_one2one	30.3963	0.243481	0.518293	0.469775	0.638516	0.834164
ENSDARG00000010658	insig1	INSIG1	ortholog_one2one	4.70767	0.0766917	1.05727	0.0725377	0.942174	NA
ENSDARG00000010700	il17d	IL17D	ortholog_one2one	0	NA	NA	NA	NA	NA
ENSDARG00000010717	chchd10	CHCHD10	ortholog_one2one	545.381	1.79558	0.455381	3.94302	8.05e-05	0.0025345
ENSDARG00000010721	2006-09-01	SEPTIN6	ortholog_one2one	99.6696	0.103529	0.304594	0.339891	0.733939	0.88553
ENSDARG00000010728	scin	SCIN	ortholog_one2one	35.2848	-0.152853	0.748963	-0.204086	0.838286	0.933531
ENSDARG00000010756	nod2	NOD2	ortholog_one2one	47.6794	0.323187	0.404913	0.798164	0.424775	0.68538
ENSDARG00000010773	pnpla6	PNPLA6	ortholog_one2one	630.767	0.177981	0.495948	0.358869	0.719693	0.879779
ENSDARG00000010779	tlk2	TLK2	ortholog_one2one	53.7075	-0.00183073	0.411601	-0.00444783	0.996451	0.999148
ENSDARG00000010784	ppp1r12a	PPP1R12A	ortholog_one2one	219.701	0.548759	0.280388	1.95714	0.0503313	0.208599
ENSDARG00000010794	tfeb	TFEB	ortholog_one2one	965.683	0.40306	0.381404	1.05678	0.290611	0.562808
ENSDARG00000010816	slc7a14a	SLC7A14	ortholog_one2one	5.36864	-1.64983	1.5416	-1.07021	0.284525	NA
ENSDARG00000010823	memo1	MEMO1	ortholog_one2one	93.8421	0.387447	0.455453	0.850685	0.394945	0.661562
ENSDARG00000010831	churc1	CHURC1	ortholog_one2one	25.5105	0.405829	0.535895	0.757292	0.448875	0.705249
ENSDARG00000010844	kras	KRAS	ortholog_one2one	43.4214	-0.119861	0.519431	-0.230754	0.817506	0.923615
ENSDARG00000010873	DDX17	DDX17	ortholog_one2one	250.637	-0.842379	0.286487	-2.94038	0.0032781	0.0355412
ENSDARG00000010878	cdkn1ca	CDKN1C	ortholog_one2one	80.6203	-0.328182	0.439496	-0.746723	0.455231	0.710663
ENSDARG00000010905	mettl13	EEF1AKNMT	ortholog_one2one	24.0203	0.128503	0.608734	0.211099	0.83281	0.930514
ENSDARG00000010918	nprl3	NPRL3	ortholog_one2one	63.6899	0.233101	0.377644	0.61725	0.53707	0.767037
ENSDARG00000010934	syt14a	SYT14	ortholog_one2one	0.195628	0	4.562	0	1	NA
ENSDARG00000010936	abcb4	ABCB4	ortholog_one2one	50.2439	-0.584595	0.600117	-0.974136	0.329989	0.60157
ENSDARG00000010941	pomgnt2	POMGNT2	ortholog_one2one	9.36421	-1.07974	0.812715	-1.32856	0.183995	0.443564
ENSDARG00000010948	kif11	KIF11	ortholog_one2one	13.5621	-0.157679	0.983745	-0.160284	0.872657	0.947631
ENSDARG00000010962	fkbp7	FKBP7	ortholog_one2one	49.8637	1.24814	0.515929	2.41921	0.0155542	0.0989229
ENSDARG00000010965	psma8	PSMA8	ortholog_one2one	962.164	0.762171	0.316057	2.4115	0.0158871	0.100182
ENSDARG00000010978	trmt1	TRMT1	ortholog_one2one	37.9232	1.1472	0.453459	2.52988	0.0114101	0.0808301
ENSDARG00000010981	zdhhc3a	ZDHHC3	ortholog_one2one	18.4006	-1.92633	0.615285	-3.1308	0.00174332	0.0233019
ENSDARG00000011000	gtf2a1	GTF2A1	ortholog_one2one	339.073	0.511565	0.272177	1.87953	0.0601721	0.231885
ENSDARG00000011042	pgbd5	PGBD5	ortholog_one2one	0.254396	1.52695	4.53062	0.337028	0.736096	NA
ENSDARG00000011055	fbxo9	FBXO9	ortholog_one2one	1496.38	-0.684953	0.346441	-1.97711	0.0480288	0.203006
ENSDARG00000011066	glra3	GLRA3	ortholog_one2one	0.633805	1.61209	4.38579	0.367572	0.713192	NA
ENSDARG00000011072	ddx11	DDX11	ortholog_one2one	43.3106	1.6403	0.485047	3.38174	0.000720287	0.0121529
ENSDARG00000011079	wdr3	WDR3	ortholog_one2one	125.988	-0.218088	0.312004	-0.698992	0.484557	0.732632
ENSDARG00000011094	ccna2	CCNA2	ortholog_one2one	15.876	-2.65991	0.66757	-3.98447	6.76e-05	0.00225319
ENSDARG00000011113	chrna10a	CHRNA10	ortholog_one2one	0	NA	NA	NA	NA	NA
ENSDARG00000011125	snrpb	SNRPB	ortholog_one2one	365.488	0.673905	0.407284	1.65463	0.0979998	0.309599
ENSDARG00000011146	uqcrb	UQCRB	ortholog_one2one	30.2241	0.0247444	0.452095	0.0547327	0.956351	0.984291
ENSDARG00000011152	rpp14	RPP14	ortholog_one2one	74.489	1.74891	0.490569	3.56507	0.000363752	0.00766273
ENSDARG00000011170	ndrg2	NDRG2	ortholog_one2one	4767.19	0.256695	0.257904	0.99531	0.319585	0.592271
ENSDARG00000011175	atp6v1d	ATP6V1D	ortholog_one2one	472.08	1.22056	0.283485	4.30555	1.67e-05	0.000741959
ENSDARG00000011201	rplp2l	RPLP2	ortholog_one2one	1090.07	1.07407	0.294903	3.6421	0.000270424	0.00635652
ENSDARG00000011222	ccdc28b	CCDC28B	ortholog_one2one	6.821	-0.243555	1.03707	-0.23485	0.814326	0.922019
ENSDARG00000011235	otx2b	OTX2	ortholog_one2one	0	NA	NA	NA	NA	NA
ENSDARG00000011240	ift46	IFT46	ortholog_one2one	47.6659	0.280044	0.410258	0.682606	0.494856	0.738058
ENSDARG00000011245	esrp1	ESRP1	ortholog_one2one	13.1018	0.826675	1.26059	0.655782	0.511964	0.749705
ENSDARG00000011246	krr1	KRR1	ortholog_one2one	79.528	0.211477	0.378983	0.558013	0.576836	0.794459
ENSDARG00000011247	rnpc3	RNPC3	ortholog_one2one	85.8359	-0.0411929	0.399315	-0.103159	0.917837	0.967838
ENSDARG00000011257	enpp2	ENPP2	ortholog_one2one	113.668	0.322169	0.447361	0.720153	0.471431	0.723128
ENSDARG00000011262	traip	TRAIP	ortholog_one2one	3.30104	0.491439	1.2915	0.38052	0.70356	NA
ENSDARG00000011272	uqcc2	UQCC2	ortholog_one2one	393.159	0.703193	0.339257	2.07274	0.0381964	0.175513
ENSDARG00000011299	blzf1	BLZF1	ortholog_one2one	175.476	0.197279	0.286839	0.687768	0.491599	0.736392
ENSDARG00000011301	nae1	NAE1	ortholog_one2one	225.651	-0.0836428	0.261081	-0.320371	0.748687	0.890894
ENSDARG00000011312	stk3	STK3	ortholog_one2one	84.141	0.180463	0.362509	0.497818	0.618612	0.822097
ENSDARG00000011360	nfatc2ip	NFATC2IP	ortholog_one2one	31.4692	-0.120745	0.48316	-0.249907	0.802659	0.916806
ENSDARG00000011370	fyna	FYN	ortholog_one2one	36.7671	-0.837498	0.446267	-1.87667	0.0605628	0.232582
ENSDARG00000011400	tnnc1a	TNNC1	ortholog_one2one	0	NA	NA	NA	NA	NA
ENSDARG00000011404	fen1	FEN1	ortholog_one2one	48.3934	0.159963	0.436282	0.366651	0.713879	0.876623
ENSDARG00000011405	rps9	RPS9	ortholog_one2one	3888.09	-0.194086	0.243458	-0.797205	0.425332	0.685756
ENSDARG00000011410	aadat	AADAT	ortholog_one2one	83.7315	0.404111	0.59899	0.674655	0.499895	0.741462
ENSDARG00000011418	sigmar1	SIGMAR1	ortholog_one2one	55.0666	0.77254	0.460931	1.67604	0.0937302	0.301233
ENSDARG00000011422	ryr1a	RYR1	ortholog_one2one	1311.07	-0.809393	0.368177	-2.19838	0.0279219	0.143807
ENSDARG00000011449	fes	FES	ortholog_one2one	6.26093	0.725907	1.16644	0.622327	0.533727	NA
ENSDARG00000011466	afg1la	AFG1L	ortholog_one2one	103.444	1.10491	0.418733	2.6387	0.00832249	0.066016
ENSDARG00000011490	scube3	SCUBE3	ortholog_one2one	1.61134	-1.54972	2.1074	-0.735368	0.462116	NA
ENSDARG00000011493	dcun1d3	DCUN1D3	ortholog_one2one	63.5705	0.615355	0.442647	1.39017	0.164477	0.416147
ENSDARG00000011506	lpcat1	LPCAT1	ortholog_one2one	21.7416	0.0699536	0.721285	0.0969846	0.922739	0.969525
ENSDARG00000011510	rcc2	RCC2	ortholog_one2one	24.8491	0.828804	0.525988	1.57571	0.115092	0.34167
ENSDARG00000011521	upb1	UPB1	ortholog_one2one	1.16753	3.76068	2.66906	1.40899	0.158837	NA
ENSDARG00000011533	sema6dl	SEMA6D	ortholog_one2one	196.156	-0.0545751	0.240621	-0.226809	0.820572	0.924703
ENSDARG00000011553	atp5pb	ATP5PB	ortholog_one2one	7488.49	0.413394	0.224168	1.84413	0.0651646	0.242562
ENSDARG00000011555	spag7	SPAG7	ortholog_one2one	1752.37	1.22595	0.255173	4.80438	1.55e-06	0.000107535
ENSDARG00000011564	sfpq	SFPQ	ortholog_one2one	360.408	0.147367	0.282646	0.521384	0.602099	0.812403
ENSDARG00000011570	pou6f1	POU6F1	ortholog_one2one	92.7009	0.897478	0.376512	2.38367	0.0171412	0.105211
ENSDARG00000011571	calcrlb	CALCRL	ortholog_one2one	29.6853	-1.41011	0.688183	-2.04904	0.0404586	0.182748
ENSDARG00000011582	sox5	SOX5	ortholog_one2one	108.816	-0.898101	0.292046	-3.0752	0.00210362	0.026612
ENSDARG00000011597	atxn2l	ATXN2L	ortholog_one2one	79.7536	-0.191542	0.444635	-0.430786	0.666624	0.851912
ENSDARG00000011602	CRACD	CRACD	ortholog_one2one	208.396	-0.336834	0.443514	-0.759467	0.447573	0.703972
ENSDARG00000011605	dennd6b	DENND6B	ortholog_one2one	9.89724	-0.598285	0.832069	-0.719033	0.47212	0.723349
ENSDARG00000011611	actr1	ACTR1A	ortholog_one2one	307.56	0.158291	0.270643	0.58487	0.558635	0.7821
ENSDARG00000011613	rbm39a	RBM39	ortholog_one2one	1641.61	-0.172392	0.266648	-0.646515	0.517946	0.753238
ENSDARG00000011615	mybpc3	MYBPC3	ortholog_one2one	2835.96	-0.715066	0.316955	-2.25605	0.0240675	0.130617
ENSDARG00000011618	slc26a2	SLC26A2	ortholog_one2one	19.8787	0.513459	0.764617	0.671525	0.501886	0.742854
ENSDARG00000011648	snrpd1	SNRPD1	ortholog_one2one	80.6346	1.50975	0.408883	3.69238	0.000222168	0.00554164
ENSDARG00000011662	chuk	CHUK	ortholog_one2one	465.654	-0.335814	0.210198	-1.59761	0.11013	0.332259
ENSDARG00000011671	pde6b	PDE6B	ortholog_one2one	0.477926	2.19466	3.55208	0.617851	0.536674	NA
ENSDARG00000011672	sema3b	SEMA3B	ortholog_one2one	51.7104	-0.418152	0.425865	-0.981889	0.326155	0.597857
ENSDARG00000011673	si:ch211-246m6.5	VWDE	ortholog_one2one	17.5735	1.00466	0.631827	1.59008	0.111817	0.335265
ENSDARG00000011693	ttc36	TTC36	ortholog_one2one	2.82122	5.24893	2.72711	1.92472	0.054264	NA
ENSDARG00000011723	C2H5orf22	C5orf22	ortholog_one2one	52.185	-0.459106	0.38395	-1.19574	0.231797	0.501194
ENSDARG00000011724	marveld1	MARVELD1	ortholog_one2one	38.6704	-0.522693	0.423255	-1.23494	0.216854	0.483318
ENSDARG00000011727	b9d1	B9D1	ortholog_one2one	15.0939	-0.669703	0.579777	-1.1551	0.248047	0.518381
ENSDARG00000011743	pigo	PIGO	ortholog_one2one	165.32	0.114161	0.391542	0.291567	0.770617	0.900895
ENSDARG00000011764	ints13	INTS13	ortholog_one2one	106.403	0.170419	0.326938	0.521257	0.602187	0.812446
ENSDARG00000011769	cpm	CPM	ortholog_one2one	61.0156	-1.01799	0.47522	-2.14215	0.0321818	0.157136
ENSDARG00000011777	cttn	CTTN	ortholog_one2one	152.722	0.132984	0.343588	0.387045	0.698723	0.869113
ENSDARG00000011785	tbx6	TBX6	ortholog_one2one	21.0751	-0.859111	0.604471	-1.42126	0.155241	0.404132
ENSDARG00000011801	wars2	WARS2	ortholog_one2one	13.5045	0.88326	0.796229	1.1093	0.267299	0.538824
ENSDARG00000011809	mical1	MICAL1	ortholog_one2one	5.4866	-0.363237	1.24429	-0.291924	0.770345	NA
ENSDARG00000011818	batf	BATF	ortholog_one2one	0.459122	1.60827	3.65643	0.439849	0.660047	NA
ENSDARG00000011819	pcnx1	PCNX1	ortholog_one2one	205.479	0.843113	0.3198	2.63638	0.00837968	0.0661992
ENSDARG00000011821	plod2	PLOD2	ortholog_one2one	318.963	0.135547	0.288191	0.470337	0.638114	0.834127
ENSDARG00000011825	cetn3	CETN3	ortholog_one2one	17.347	0.313161	0.597895	0.523773	0.600436	0.810766
ENSDARG00000011837	C13H9orf72	C9orf72	ortholog_one2one	67.109	-1.1885	0.491597	-2.41763	0.0156219	0.0991173
ENSDARG00000011851	map2k5	MAP2K5	ortholog_one2one	83.0505	1.02249	0.352867	2.89765	0.00375967	0.0391707
ENSDARG00000011879	foxn1	FOXN1	ortholog_one2one	0.190498	1.61218	4.52364	0.356389	0.721549	NA
ENSDARG00000011885	mrpl19	MRPL19	ortholog_one2one	364.575	0.542527	0.334917	1.61988	0.105257	0.322554
ENSDARG00000011909	itpr2	ITPR2	ortholog_one2one	18.05	-1.40127	0.628253	-2.23042	0.0257196	0.136751
ENSDARG00000011921	txnl1	TXNL1	ortholog_one2one	865.151	0.519624	0.335397	1.54928	0.121314	0.351621
ENSDARG00000011925	spns1	SPNS1	ortholog_one2one	58.906	0.472648	0.395518	1.19501	0.232083	0.501438
ENSDARG00000011926	tpgs2	TPGS2	ortholog_one2one	3.87892	1.18684	1.2736	0.931878	0.351399	NA
ENSDARG00000011945	slc35e1	SLC35E1	ortholog_one2one	198.622	0.999523	0.295215	3.38575	0.000709838	0.0120375
ENSDARG00000011958	ctnnbl1	CTNNBL1	ortholog_one2one	96.297	0.98196	0.398098	2.46663	0.0136392	0.0913228
ENSDARG00000011961	csrp2	CSRP2	ortholog_one2one	11.6618	-0.686167	0.886854	-0.773709	0.439103	0.697149
ENSDARG00000011998	bfsp2	BFSP2	ortholog_one2one	1.0902	-0.860405	2.33963	-0.367753	0.713058	NA
ENSDARG00000012002	slc38a7	SLC38A7	ortholog_one2one	34.3973	0.45159	0.460815	0.979981	0.327096	0.598491
ENSDARG00000012013	cpa6	CPA6	ortholog_one2one	1.86876	0.352571	2.09243	0.168498	0.866191	NA
ENSDARG00000012016	hpgd	HPGD	ortholog_one2one	22.8597	0.688733	0.622862	1.10576	0.268832	0.539722
ENSDARG00000012019	glra1	GLRA1	ortholog_one2one	32.7759	2.42924	0.826387	2.93959	0.00328648	0.0356051
ENSDARG00000012021	kdsr	KDSR	ortholog_one2one	111.568	-0.395596	0.345025	-1.14657	0.251558	0.521765
ENSDARG00000012025	hs6st2	HS6ST2	ortholog_one2one	46.7166	-0.0340634	0.403031	-0.0845179	0.932645	0.973435
ENSDARG00000012030	dnaaf1	DNAAF1	ortholog_one2one	0.491896	-0.701887	3.94117	-0.178091	0.858651	NA
ENSDARG00000012039	ttc26	TTC26	ortholog_one2one	51.8213	0.308059	0.571978	0.538585	0.590173	0.80354
ENSDARG00000012040	rnf19a	RNF19A	ortholog_one2one	321.245	0.0903101	0.320491	0.281787	0.778107	0.904903
ENSDARG00000012051	mettl21a	METTL21A	ortholog_one2one	9.37997	-0.054143	0.757358	-0.0714894	0.943008	0.978526
ENSDARG00000012066	dcn	DCN	ortholog_one2one	1904	-0.0700998	0.256064	-0.273759	0.78427	0.908032
ENSDARG00000012072	dmac2l	DMAC2L	ortholog_one2one	230.009	0.676974	0.268563	2.52072	0.0117114	0.0820764
ENSDARG00000012073	kif15	KIF15	ortholog_one2one	7.31217	0.747849	1.30569	0.57276	0.566807	0.787543
ENSDARG00000012078	meis1b	MEIS1	ortholog_one2one	151.991	0.334773	0.2958	1.13175	0.257739	0.527491
ENSDARG00000012113	c19h1orf109	C1orf109	ortholog_one2one	15.8507	1.46382	0.781102	1.87405	0.060924	0.233286
ENSDARG00000012135	fbxl2	FBXL2	ortholog_one2one	64.1428	-0.455297	0.41097	-1.10786	0.267922	0.539326
ENSDARG00000012138	sgce	SGCE	ortholog_one2one	101.052	-0.121669	0.308574	-0.394295	0.693364	0.866564
ENSDARG00000012141	papolg	PAPOLG	ortholog_one2one	338.606	-0.059306	0.219453	-0.270245	0.786972	0.909122
ENSDARG00000012196	fer	FER	ortholog_one2one	9.2117	-1.74428	1.097	-1.59004	0.111825	0.335265
ENSDARG00000012199	gpt2	GPT2	ortholog_one2one	6093.48	1.58631	0.529233	2.99737	0.00272316	0.0315483
ENSDARG00000012204	CDK18	CDK18	ortholog_one2one	8.65538	-1.29474	0.859515	-1.50636	0.131975	0.368564
ENSDARG00000012215	umps	UMPS	ortholog_one2one	18.7991	-1.0024	0.547171	-1.83196	0.0669573	0.246094
ENSDARG00000012222	nup35	NUP35	ortholog_one2one	42.798	0.240375	0.481632	0.499085	0.61772	0.821571
ENSDARG00000012234	psme3	PSME3	ortholog_one2one	109.911	0.519503	0.414942	1.25199	0.210574	0.475947
ENSDARG00000012244	ube2e3	UBE2E3	ortholog_one2one	371.742	0.366426	0.300237	1.22046	0.222291	0.489947
ENSDARG00000012248	rgma	RGMA	ortholog_one2one	376.37	0.208501	0.230817	0.903314	0.366359	0.634159
ENSDARG00000012261	eftud2	EFTUD2	ortholog_one2one	75.8571	0.17002	0.503153	0.33791	0.735431	0.886023
ENSDARG00000012271	pacc1	PACC1	ortholog_one2one	13.851	0.949854	0.820526	1.15762	0.247021	0.51723
ENSDARG00000012275	katnal2	KATNAL2	ortholog_one2one	0.634101	2.62906	3.23954	0.811553	0.417048	NA
ENSDARG00000012295	bcs1l	BCS1L	ortholog_one2one	108.629	1.27285	0.505176	2.51961	0.0117485	0.0822566
ENSDARG00000012306	syt13	SYT13	ortholog_one2one	6.77995	0.0322251	1.03214	0.0312217	0.975093	0.989932
ENSDARG00000012314	usp25	USP25	ortholog_one2one	910.221	-0.0215282	0.431195	-0.049927	0.960181	0.985797
ENSDARG00000012341	capn9	CAPN9	ortholog_one2one	6.85421	1.89289	1.63001	1.16128	0.24553	0.515495
ENSDARG00000012347	nacad	NACAD	ortholog_one2one	18.2071	-0.670709	0.904847	-0.74124	0.458548	0.713581
ENSDARG00000012353	vipr2	VIPR2	ortholog_one2one	2.4825	-0.761778	2.02293	-0.376572	0.706491	NA
ENSDARG00000012366	fbp2	FBP2	ortholog_one2one	1170.94	0.43222	0.311759	1.38639	0.165628	0.417883
ENSDARG00000012368	ttc21b	TTC21B	ortholog_one2one	26.5659	-0.38576	0.637264	-0.605339	0.544954	0.772351
ENSDARG00000012378	naa35	NAA35	ortholog_one2one	277.122	0.36312	0.409234	0.887317	0.374908	0.643332
ENSDARG00000012389	adar	ADAR	ortholog_one2one	166.485	0.313444	0.385814	0.812422	0.41655	0.67912
ENSDARG00000012397	eya4	EYA4	ortholog_one2one	476.634	0.686475	0.412484	1.66425	0.0960632	0.305827
ENSDARG00000012422	col11a2	COL11A2	ortholog_one2one	44.9629	0.405318	1.54346	0.262602	0.792857	0.911899
ENSDARG00000012426	neflb	NEFL	ortholog_one2one	19.44	-1.14076	0.993277	-1.14849	0.250768	0.520876
ENSDARG00000012432	fam76b	FAM76B	ortholog_one2one	109.349	0.309369	0.32071	0.964638	0.334726	0.605864
ENSDARG00000012435	spic	SPIC	ortholog_one2one	0.492799	0.678555	4.47136	0.151756	0.87938	NA
ENSDARG00000012450	vmp1	VMP1	ortholog_one2one	194.618	1.04328	0.373063	2.79652	0.00516559	0.0481594
ENSDARG00000012453	rnls	RNLS	ortholog_one2one	91.1668	1.8109	0.454716	3.98249	6.82e-05	0.00225319
ENSDARG00000012458			ortholog_one2one	167.933	-0.477858	0.383864	-1.24486	0.213181	0.478968
ENSDARG00000012468	aacs	AACS	ortholog_one2one	9.95207	-0.977808	0.840516	-1.16334	0.24469	0.514551
ENSDARG00000012485	aurka	AURKA	ortholog_one2one	5.48827	-2.4198	1.28701	-1.88018	0.0600839	NA
ENSDARG00000012495	mphosph10	MPHOSPH10	ortholog_one2one	156.196	0.147166	0.516801	0.284763	0.775826	0.903768
ENSDARG00000012506	rnpep	RNPEP	ortholog_one2one	12.5499	1.52696	0.829046	1.84183	0.0655006	0.243224
ENSDARG00000012555	ak5	AK5	ortholog_one2one	4.59155	-1.33439	1.22407	-1.09012	0.27566	NA
ENSDARG00000012563	pdss2	PDSS2	ortholog_one2one	206.619	1.47387	0.479937	3.07097	0.00213366	0.0267571
ENSDARG00000012572	polr3f	POLR3F	ortholog_one2one	17.6715	1.24125	0.673995	1.84164	0.0655283	0.243224
ENSDARG00000012586	fmnl2a	FMNL2	ortholog_one2one	29.2899	-1.94532	0.878403	-2.21461	0.0267866	0.140199
ENSDARG00000012593	col5a1	COL5A1	ortholog_one2one	3326.21	-0.0644459	0.413016	-0.156037	0.876004	0.949042
ENSDARG00000012640	cideb	CIDEB	ortholog_one2one	0.0989446	0	4.562	0	1	NA
ENSDARG00000012656	atf6	ATF6	ortholog_one2one	132.074	0.749321	0.295026	2.53985	0.01109	0.0791882
ENSDARG00000012667	tfap2b	TFAP2B	ortholog_one2one	15.2752	-1.92608	0.799701	-2.4085	0.0160182	0.100701
ENSDARG00000012672	gtf2e2	GTF2E2	ortholog_one2one	69.4823	0.879287	0.419395	2.09656	0.0360325	0.169893
ENSDARG00000012674	rpusd4	RPUSD4	ortholog_one2one	52.5292	0.547377	0.457242	1.19713	0.231257	0.500974
ENSDARG00000012688	eif1	EIF1	ortholog_one2one	4934.46	0.584486	0.329284	1.77502	0.075894	0.265426
ENSDARG00000012699	bbx	BBX	ortholog_one2one	6.28157	1.01612	1.1699	0.868552	0.385092	NA
ENSDARG00000012718	wee2	WEE2	ortholog_one2one	1.77813	-5.66983	3.00633	-1.88596	0.0592999	NA
ENSDARG00000012729	hcls1	HCLS1	ortholog_one2one	65.0098	1.14395	0.710521	1.61002	0.107394	0.32667
ENSDARG00000012747	rer1	RER1	ortholog_one2one	165.62	0.940046	0.364327	2.58023	0.00987352	0.0741363
ENSDARG00000012763	arl13b	ARL13B	ortholog_one2one	48.8415	0.068126	0.412608	0.165111	0.868857	0.945997
ENSDARG00000012776	smarca1	SMARCA1	ortholog_one2one	210.566	-1.10179	0.325606	-3.38381	0.000714869	0.0120886
ENSDARG00000012789	plek2	PLEK2	ortholog_one2one	3.70638	5.00465	4.41853	1.13265	0.257361	NA
ENSDARG00000012790	tmem161a	TMEM161A	ortholog_one2one	345.893	1.80164	0.427896	4.21047	2.55e-05	0.00102911
ENSDARG00000012796	hnmt	HNMT	ortholog_one2one	1.63475	-2.35736	2.31608	-1.01783	0.30876	NA
ENSDARG00000012820	nop56	NOP56	ortholog_one2one	639.099	-0.0571899	0.220734	-0.25909	0.795566	0.912829
ENSDARG00000012827	mettl3	METTL3	ortholog_one2one	24.437	1.00756	0.522967	1.92663	0.0540263	0.217401
ENSDARG00000012848	arih2	ARIH2	ortholog_one2one	1407.79	1.01705	0.383279	2.65354	0.00796517	0.0642225
ENSDARG00000012871	npepl1	NPEPL1	ortholog_one2one	446.395	1.03758	0.320355	3.23884	0.00120016	0.0175743
ENSDARG00000012892	ammecr1	AMMECR1	ortholog_one2one	32.5288	-0.589311	0.506861	-1.16267	0.244964	0.514681
ENSDARG00000012899	ddx49	DDX49	ortholog_one2one	67.5957	0.887409	0.423947	2.09321	0.0363308	0.170796
ENSDARG00000012927	tcea2	TCEA2	ortholog_one2one	36.2202	0.827145	0.507005	1.63143	0.102799	0.31752
ENSDARG00000012929	eif2d	EIF2D	ortholog_one2one	117.404	-0.0368302	0.331384	-0.111141	0.911505	0.965237
ENSDARG00000012932	mat2b	MAT2B	ortholog_one2one	104.711	1.22744	0.343953	3.56863	0.000358858	0.00760924
ENSDARG00000012942	itgb5	ITGB5	ortholog_one2one	52.2795	-0.0342029	0.420794	-0.0812818	0.935218	0.974801
ENSDARG00000012945	tnfsf13b	TNFSF13B	ortholog_one2one	3.81981	0.108959	1.54333	0.0706	0.943716	NA
ENSDARG00000012946	syap1	SYAP1	ortholog_one2one	235.219	0.554027	0.256927	2.15636	0.0310557	0.153592
ENSDARG00000012949	scml2	SCML2	ortholog_one2one	38.2014	-0.25192	0.457512	-0.550629	0.581888	0.796828
ENSDARG00000012981	osbpl7	OSBPL7	ortholog_one2one	4.54461	-1.21399	1.44945	-0.837553	0.402282	NA
ENSDARG00000012986	adal	ADAL	ortholog_one2one	7.84378	2.38637	1.13063	2.11066	0.0348018	0.165881
ENSDARG00000013000	ppfia2	PPFIA2	ortholog_one2one	6.15246	-0.115553	1.01302	-0.114068	0.909184	NA
ENSDARG00000013005	opcml	NTM	ortholog_one2one	1.48107	-1.2881	1.97337	-0.65274	0.513924	NA
ENSDARG00000013006	pibf1	PIBF1	ortholog_one2one	0	NA	NA	NA	NA	NA
ENSDARG00000013009	ubiad1	UBIAD1	ortholog_one2one	143.738	0.774702	0.325698	2.37859	0.0173789	0.106059
ENSDARG00000013016	pole4	POLE4	ortholog_one2one	58.7463	0.415463	0.392907	1.05741	0.290326	0.562635
ENSDARG00000013023	nsun3	NSUN3	ortholog_one2one	23.6282	1.04343	0.586481	1.77913	0.075218	0.264277
ENSDARG00000013025	ints6	INTS6	ortholog_one2one	50.8626	-0.834575	0.394938	-2.11318	0.0345853	0.16522
ENSDARG00000013031	mta2	MTA2	ortholog_one2one	341.996	0.141699	0.314827	0.450084	0.65265	0.842982
ENSDARG00000013044	ndufv2	NDUFV2	ortholog_one2one	2343.21	0.0514336	0.252337	0.203829	0.838487	0.933531
ENSDARG00000013050	abcc12	ABCC12	ortholog_one2one	7.70548	-0.588168	1.25394	-0.469057	0.639029	0.834339
ENSDARG00000013058	ascc2	ASCC2	ortholog_one2one	83.5349	0.609284	0.384523	1.58452	0.113075	0.33782
ENSDARG00000013075	mrpl11	MRPL11	ortholog_one2one	245.518	0.487434	0.400261	1.21779	0.223303	0.491308
ENSDARG00000013079	tubgcp2	TUBGCP2	ortholog_one2one	74.0845	-0.0652377	0.386723	-0.168694	0.866038	0.945316
ENSDARG00000013082	uap1l1	UAP1L1	ortholog_one2one	8.98388	0.151113	0.974506	0.155066	0.876769	0.949196
ENSDARG00000013095	gclc	GCLC	ortholog_one2one	184.374	-0.225865	0.305512	-0.739301	0.459724	0.714427
ENSDARG00000013110	dmtn	DMTN	ortholog_one2one	12.9646	0.248578	0.744528	0.333873	0.738475	0.88707
ENSDARG00000013125	dlx1a	DLX1	ortholog_one2one	0	NA	NA	NA	NA	NA
ENSDARG00000013128	pdk1	PDK1	ortholog_one2one	296.041	-0.894661	0.347995	-2.5709	0.0101433	0.0754544
ENSDARG00000013150	dhx16	DHX16	ortholog_one2one	87.3475	0.511764	0.385184	1.32862	0.183973	0.443564
ENSDARG00000013236	dhcr24	DHCR24	ortholog_one2one	10.9109	-0.252396	0.783611	-0.322093	0.747382	0.890518
ENSDARG00000013250	tars1	TARS1	ortholog_one2one	142.037	1.1213	0.463648	2.41842	0.0155879	0.0990303
ENSDARG00000013251	hsf4	HSF4	ortholog_one2one	0	NA	NA	NA	NA	NA
ENSDARG00000013252	tmc5	TMC5	ortholog_one2one	3.71099	1.61198	1.48679	1.0842	0.278276	NA
ENSDARG00000013266	colec11	COLEC11	ortholog_one2one	1.93746	1.67296	2.27316	0.735962	0.461754	NA
ENSDARG00000013279	znf76	ZNF76	ortholog_one2one	46.5183	-0.59794	0.506376	-1.18082	0.237673	0.507729
ENSDARG00000013302	gpx8	GPX8	ortholog_one2one	24.9384	-0.247076	0.625852	-0.394782	0.693003	0.866564
ENSDARG00000013307	rpl19	RPL19	ortholog_one2one	6866.53	0.255995	0.237612	1.07737	0.281316	0.552779
ENSDARG00000013310	map3k15	MAP3K15	ortholog_one2one	116.385	-0.684235	1.06971	-0.639646	0.522403	0.755298
ENSDARG00000013312	cadps2	CADPS2	ortholog_one2one	29.8488	0.408505	0.730901	0.558906	0.576226	0.794302
ENSDARG00000013329	ttc5	TTC5	ortholog_one2one	8.73135	-0.751252	0.873436	-0.860111	0.389728	0.656487
ENSDARG00000013333	ndufa10	NDUFA10	ortholog_one2one	3399.19	0.520918	0.265253	1.96385	0.049547	0.207032
ENSDARG00000013335	anxa6	ANXA6	ortholog_one2one	1809.29	0.00684012	0.300107	0.0227923	0.981816	0.99285
ENSDARG00000013343	kif26ba	KIF26B	ortholog_one2one	196.14	-0.0346431	0.398374	-0.0869612	0.930702	0.972408
ENSDARG00000013371	isoc2	ISOC2	ortholog_one2one	134.504	0.0356443	0.356039	0.100114	0.920254	0.968657
ENSDARG00000013379	ppp6r3	PPP6R3	ortholog_one2one	609.13	-0.123296	0.240505	-0.512657	0.608191	0.81554
ENSDARG00000013382	cwc15	CWC15	ortholog_one2one	15.0868	-0.0193655	0.720756	-0.0268684	0.978565	0.991335
ENSDARG00000013389	gabra4	GABRA4	ortholog_one2one	0.714467	-1.38801	3.07624	-0.451202	0.651844	NA
ENSDARG00000013390	CABZ01088367.1	ARHGAP9	ortholog_one2one	2.29886	0.182769	1.59534	0.114564	0.908791	NA
ENSDARG00000013393	guca1b	GUCA1B	ortholog_one2one	0	NA	NA	NA	NA	NA
ENSDARG00000013397	bnip2	BNIP2	ortholog_one2one	406.934	-0.122963	0.341635	-0.359926	0.718903	0.879344
ENSDARG00000013414	lin7a	LIN7A	ortholog_one2one	213.92	0.279104	0.433072	0.644474	0.519268	0.753566
ENSDARG00000013415	lmna	LMNA	ortholog_one2one	379.468	0.997749	0.400304	2.49247	0.0126857	0.0868762
ENSDARG00000013434	hira	HIRA	ortholog_one2one	137.486	-0.275119	0.318451	-0.863929	0.387627	0.654095
ENSDARG00000013441	hey2	HEY2	ortholog_one2one	12.013	-0.201345	0.68922	-0.292134	0.770184	0.900485
ENSDARG00000013453	tdrd9	TDRD9	ortholog_one2one	1.81537	-3.53149	1.99428	-1.77081	0.0765921	NA
ENSDARG00000013457	mtrex	MTREX	ortholog_one2one	76.8251	-0.58885	0.330207	-1.78328	0.0745411	0.263122
ENSDARG00000013461	supt7l	SUPT7L	ortholog_one2one	13.0057	-0.743256	0.730014	-1.01814	0.308611	0.580962
ENSDARG00000013475	cct4	CCT4	ortholog_one2one	2160.34	-0.492699	0.265708	-1.85429	0.0636982	0.239454
ENSDARG00000013476	arhgef39	ARHGEF39	ortholog_one2one	0.557804	2.54623	3.84943	0.661455	0.508321	NA
ENSDARG00000013478	rrp15	RRP15	ortholog_one2one	55.4878	0.576062	0.482047	1.19503	0.232075	0.501438
ENSDARG00000013491	map3k9	MAP3K9	ortholog_one2one	0.655999	-0.787991	3.39864	-0.231855	0.816651	NA
ENSDARG00000013492	zbtb34	ZBTB34	ortholog_one2one	6.6115	-0.694274	0.978932	-0.709216	0.478191	NA
ENSDARG00000013500	abca2	ABCA2	ortholog_one2one	115.44	-0.392712	0.421614	-0.931449	0.351621	0.62046
ENSDARG00000013522	pck1	PCK1	ortholog_one2one	0.564348	2.96703	4.33733	0.684068	0.493932	NA
ENSDARG00000013526	svep1	SVEP1	ortholog_one2one	305.454	-0.442247	0.377642	-1.17108	0.241568	0.511792
ENSDARG00000013528	mcm9	MCM9	ortholog_one2one	3.95924	-0.571195	1.50432	-0.379703	0.704166	NA
ENSDARG00000013533	hoxb4a	HOXB4	ortholog_one2one	2.62757	-2.644	1.48337	-1.78243	0.0746798	NA
ENSDARG00000013539	ikzf1	IKZF1	ortholog_one2one	13.4618	0.469943	0.717929	0.654581	0.512738	0.750207
ENSDARG00000013542	lpgat1	LPGAT1	ortholog_one2one	233.129	0.488274	0.357125	1.36724	0.171551	0.426938
ENSDARG00000013575	rfx2	RFX2	ortholog_one2one	67.8607	-0.0482855	0.542828	-0.0889517	0.92912	0.972047
ENSDARG00000013615	pbx3b	PBX3	ortholog_one2one	7.14783	-0.731237	0.966843	-0.756314	0.449461	0.705512
ENSDARG00000013623	vdac2	VDAC2	ortholog_one2one	19779.6	-0.313008	0.286437	-1.09276	0.274498	0.545353
ENSDARG00000013649	casr	CASR	ortholog_one2one	0.10999	0	4.562	0	1	NA
ENSDARG00000013653	adgrl4	ADGRL4	ortholog_one2one	88.5535	-1.03888	0.397647	-2.61258	0.00898627	0.0695772
ENSDARG00000013659	brox	BROX	ortholog_one2one	83.4373	-1.12643	0.449489	-2.50601	0.0122101	0.0843631
ENSDARG00000013667	tbck	TBCK	ortholog_one2one	30.1754	-0.434665	0.504562	-0.86147	0.388979	0.655916
ENSDARG00000013670	hyou1	HYOU1	ortholog_one2one	126.478	0.0628425	0.44249	0.14202	0.887064	0.953432
ENSDARG00000013687	cilp2	CILP2	ortholog_one2one	288.764	-0.50324	0.430953	-1.16774	0.242912	0.512818
ENSDARG00000013705	ccm2	CCM2	ortholog_one2one	59.0349	-0.44175	0.395107	-1.11805	0.263545	0.534697
ENSDARG00000013719	gtse1	GTSE1	ortholog_one2one	3.95498	-0.527327	1.31923	-0.399722	0.689361	NA
ENSDARG00000013726	ap4b1	AP4B1	ortholog_one2one	34.6289	0.248454	0.54969	0.45199	0.651276	0.842542
ENSDARG00000013732	vta1	VTA1	ortholog_one2one	341.942	-0.34033	0.242641	-1.4026	0.160735	0.411884
ENSDARG00000013741	lancl1	LANCL1	ortholog_one2one	424.91	1.53515	0.305635	5.02282	5.09e-07	4.24e-05
ENSDARG00000013776	thop1	THOP1	ortholog_one2one	133.622	0.593483	0.453966	1.30733	0.1911	0.451923
ENSDARG00000013777	ppp1r13l	PPP1R13L	ortholog_one2one	87.5054	0.188739	0.311392	0.606112	0.544441	0.772257
ENSDARG00000013787	gucy1a1	GUCY1A1	ortholog_one2one	2.83221	0.0763696	1.63609	0.0466781	0.96277	NA
ENSDARG00000013795	hps4	HPS4	ortholog_one2one	42.4281	0.316127	0.54428	0.580817	0.561364	0.783752
ENSDARG00000013802	pcid2	PCID2	ortholog_one2one	64.5484	-0.0779734	0.405445	-0.192316	0.847495	0.937979
ENSDARG00000013822	anapc16	ANAPC16	ortholog_one2one	174.189	0.0090032	0.323254	0.0278518	0.97778	0.991122
ENSDARG00000013828	snx13	SNX13	ortholog_one2one	39.685	-0.621513	0.740513	-0.8393	0.401301	0.66687
ENSDARG00000013834	arhgef3	ARHGEF3	ortholog_one2one	12.1834	-1.76413	0.900456	-1.95916	0.0500944	0.208255
ENSDARG00000013837	spo11	SPO11	ortholog_one2one	0.414521	-1.82615	4.43922	-0.411367	0.680804	NA
ENSDARG00000013838	sulf2b	SULF2	ortholog_one2one	105.39	-0.314263	0.43764	-0.718085	0.472705	0.723672
ENSDARG00000013839	aldh3b1	ALDH3B2	ortholog_one2one	4.49088	-1.03821	1.12109	-0.926068	0.35441	NA
ENSDARG00000013841	abl2	ABL2	ortholog_one2one	132.681	0.288947	0.303553	0.951884	0.341156	0.612075
ENSDARG00000013842	tbc1d19	TBC1D19	ortholog_one2one	40.632	0.0576081	0.476391	0.120926	0.90375	0.960958
ENSDARG00000013845	ttc14	TTC14	ortholog_one2one	328.689	-0.199001	0.345965	-0.575206	0.565152	0.786443
ENSDARG00000013855	slc12a3	SLC12A3	ortholog_one2one	0.301292	0.237328	4.51482	0.0525665	0.958077	NA
ENSDARG00000013860	ptpmt1	PTPMT1	ortholog_one2one	50.2621	0.447267	0.483128	0.925772	0.354564	0.622128
ENSDARG00000013861	armc1	ARMC1	ortholog_one2one	115.447	-0.150604	0.330283	-0.455983	0.648402	0.84056
ENSDARG00000013871	slc5a1	SLC5A1	ortholog_one2one	6.66206	1.21929	1.66251	0.733401	0.463314	0.717236
ENSDARG00000013880	spata20	SPATA20	ortholog_one2one	250.906	-0.927752	0.398175	-2.33001	0.0198057	0.115305
ENSDARG00000013881	pi4k2b	PI4K2B	ortholog_one2one	24.0107	-0.4542	0.632176	-0.71847	0.472468	0.723477
ENSDARG00000013892	sorl1	SORL1	ortholog_one2one	138.484	-1.09842	0.45337	-2.42279	0.015402	0.0984975
ENSDARG00000013928	plekhb2	PLEKHB2	ortholog_one2one	139.08	-0.532555	0.26828	-1.98507	0.0471364	0.200469
ENSDARG00000013931	eif3m	EIF3M	ortholog_one2one	985.448	-0.0717877	0.235735	-0.304527	0.760726	0.896264
ENSDARG00000013933	XRCC2	XRCC2	ortholog_one2one	0.605002	0.0069118	4.18191	0.00165278	0.998681	NA
ENSDARG00000013938	psmb3	PSMB3	ortholog_one2one	539.161	1.10183	0.294965	3.73544	0.000187384	0.00488734
ENSDARG00000013950	pdf	PDF	ortholog_one2one	30.2451	0.395266	0.555792	0.711177	0.476974	0.727014
ENSDARG00000013961	slc31a1	SLC31A1	ortholog_one2one	25.3643	0.387844	0.833446	0.46535	0.641681	0.835832
ENSDARG00000013965	cul2	CUL2	ortholog_one2one	351.097	0.559284	0.238424	2.34575	0.0189887	0.112319
ENSDARG00000013968	psap	PSAP	ortholog_one2one	2987.27	-0.397727	0.293536	-1.35495	0.175433	0.432327
ENSDARG00000014003	stard8	STARD8	ortholog_one2one	95.0344	0.0802208	0.406534	0.197329	0.84357	0.936225
ENSDARG00000014004	eif2b4	EIF2B4	ortholog_one2one	343.015	0.00129215	0.268326	0.0048156	0.996158	0.99907
ENSDARG00000014005	lrrc45	LRRC45	ortholog_one2one	22.3857	0.310789	0.547698	0.567447	0.57041	0.790217
ENSDARG00000014008	cwc22	CWC22	ortholog_one2one	117.27	0.253169	0.327582	0.772843	0.439615	0.6977
ENSDARG00000014013	lbr	LBR	ortholog_one2one	155.996	-0.120203	0.329635	-0.364656	0.715368	0.877253
ENSDARG00000014017	rrm1	RRM1	ortholog_one2one	52.6039	-0.176587	0.453378	-0.389492	0.696912	0.868786
ENSDARG00000014031	abcc2	ABCC6	ortholog_one2one	65.6708	0.146118	0.578401	0.252624	0.800559	0.915529
ENSDARG00000014039	si:dkeyp-93d12.1	TDRD15	ortholog_one2one	0.331344	-3.24709	4.40917	-0.736441	0.461462	NA
ENSDARG00000014058	rab36	RAB36	ortholog_one2one	0.735133	-3.69496	2.98603	-1.23741	0.215933	NA
ENSDARG00000014083	wdr82	WDR82	ortholog_one2one	87.216	0.22947	0.339288	0.676327	0.498833	0.740769
ENSDARG00000014091	osr1	OSR1	ortholog_one2one	74.3019	-0.456369	0.467153	-0.976917	0.32861	0.600088
ENSDARG00000014098	pkd2	PKD2	ortholog_one2one	68.7143	-1.39773	0.473807	-2.95	0.00317778	0.0349532
ENSDARG00000014106	cfl2	CFL2	ortholog_one2one	5561.72	-0.595301	0.33399	-1.78239	0.0746854	0.263373
ENSDARG00000014138	acot8	ACOT8	ortholog_one2one	45.1493	0.834413	0.52388	1.59276	0.111215	0.334238
ENSDARG00000014139	srp72	SRP72	ortholog_one2one	324.506	0.391332	0.336148	1.16417	0.244356	0.51423
ENSDARG00000014148	med22	MED22	ortholog_one2one	95.0553	-0.13983	0.343925	-0.406569	0.684324	0.862604
ENSDARG00000014161	ercc4	ERCC4	ortholog_one2one	34.181	-0.0109056	0.531233	-0.0205289	0.983621	0.99376
ENSDARG00000014165	ssr3	SSR3	ortholog_one2one	104.793	1.05595	0.313175	3.37175	0.000746931	0.0125291
ENSDARG00000014215	cdh13	CDH13	ortholog_one2one	90.4366	-0.578415	0.331204	-1.7464	0.0807415	0.275368
ENSDARG00000014218	mecp2	MECP2	ortholog_one2one	12.7186	-2.23235	0.841792	-2.65191	0.00800389	0.0643998
ENSDARG00000014230	dlst	DLST	ortholog_one2one	2000.68	-0.425029	0.356023	-1.19383	0.232546	0.502137
ENSDARG00000014259	eya1	EYA1	ortholog_one2one	422.632	-0.221357	0.357458	-0.619254	0.535749	0.766062
ENSDARG00000014274	rfc2	RFC2	ortholog_one2one	44.2425	-0.0227605	0.494428	-0.046034	0.963283	0.987053
ENSDARG00000014287	eno2	ENO2	ortholog_one2one	19.9266	-0.31942	1.29322	-0.246996	0.804912	0.917259
ENSDARG00000014292	med15	MED15	ortholog_one2one	97.492	0.375438	0.367735	1.02095	0.30728	0.579658
ENSDARG00000014303	vac14	VAC14	ortholog_one2one	34.6278	0.62797	0.523109	1.20046	0.229962	0.499004
ENSDARG00000014311	pgghg	PGGHG	ortholog_one2one	13.9998	-0.660463	0.767482	-0.860558	0.389481	0.656225
ENSDARG00000014333	ormdl1	ORMDL1	ortholog_one2one	308.51	0.0899466	0.24554	0.366321	0.714125	0.876623
ENSDARG00000014348	stk17b	STK17B	ortholog_one2one	10.168	-0.966822	0.791401	-1.22166	0.221837	0.489427
ENSDARG00000014357	amh	AMH	ortholog_one2one	2.43262	2.49183	1.86443	1.33651	0.181384	NA
ENSDARG00000014366	luc7l3	LUC7L3	ortholog_one2one	214.996	-0.279611	0.26435	-1.05773	0.290178	0.562591
ENSDARG00000014373	ddx4	DDX4	ortholog_one2one	1.89077	-4.21924	2.37494	-1.77657	0.0756395	NA
ENSDARG00000014378	slc12a4	SLC12A4	ortholog_one2one	146.373	-0.20404	0.289793	-0.704089	0.481377	0.730969
ENSDARG00000014402	smc1b	SMC1B	ortholog_one2one	0.0952491	0.712414	4.562	0.156163	0.875905	NA
ENSDARG00000014420	elavl3	ELAVL3	ortholog_one2one	32.5706	-1.14143	1.0779	-1.05894	0.289625	0.561897
ENSDARG00000014428	ppp2r5d	PPP2R5D	ortholog_one2one	271.828	0.540028	0.240287	2.24744	0.0246122	0.132724
ENSDARG00000014462	rab3c	RAB3C	ortholog_one2one	0.75794	0.689557	3.66446	0.188174	0.85074	NA
ENSDARG00000014474	yipf1	YIPF1	ortholog_one2one	85.8824	0.13847	0.364029	0.380382	0.703662	0.870782
ENSDARG00000014479	ptf1a	PTF1A	ortholog_one2one	0	NA	NA	NA	NA	NA
ENSDARG00000014490	tac1	TAC1	ortholog_one2one	2.23451	-0.785134	2.7906	-0.281349	0.778443	NA
ENSDARG00000014496	trpv6	TRPV6	ortholog_one2one	0.407161	0.678588	4.47136	0.151763	0.879374	NA
ENSDARG00000014498	ythdf2	YTHDF2	ortholog_one2one	196.687	-0.298129	0.317141	-0.940051	0.347191	0.617123
ENSDARG00000014517	usp5	USP5	ortholog_one2one	238.403	0.65751	0.425516	1.54521	0.122296	0.35314
ENSDARG00000014522	cdh6	CDH6	ortholog_one2one	112.72	0.410056	0.54106	0.757875	0.448526	0.704931
ENSDARG00000014531	atg4a	ATG4A	ortholog_one2one	100.127	0.735863	0.31563	2.33141	0.0197318	0.114968
ENSDARG00000014532	aida	AIDA	ortholog_one2one	154.214	-0.290828	0.383343	-0.758662	0.448055	0.704483
ENSDARG00000014536	pfdn1	PFDN1	ortholog_one2one	211.308	0.347819	0.297335	1.16979	0.242086	0.51237
ENSDARG00000014550	rfx3	RFX3	ortholog_one2one	4.21969	-2.03071	1.25573	-1.61716	0.105843	NA
ENSDARG00000014565	eif4e1b	EIF4E1B	ortholog_one2one	2.96565	-6.40836	2.42688	-2.64058	0.00827646	NA
ENSDARG00000014569	hnrnpr	HNRNPR	ortholog_one2one	235.803	0.331828	0.369093	0.899036	0.368633	0.636506
ENSDARG00000014571	ctnnb1	CTNNB1	ortholog_one2one	485.979	0.375722	0.296567	1.26691	0.205189	0.46952
ENSDARG00000014572	chpt1	CHPT1	ortholog_one2one	493.986	0.646328	0.267423	2.41688	0.0156543	0.0992358
ENSDARG00000014577	rhpn2	RHPN2	ortholog_one2one	32.132	0.554102	0.609879	0.908545	0.36359	0.631114
ENSDARG00000014582	exoc3	EXOC3	ortholog_one2one	42.1007	-0.578566	0.504265	-1.14734	0.251239	0.521254
ENSDARG00000014591	ilf2	ILF2	ortholog_one2one	378.02	1.88373	0.335003	5.62303	1.88e-08	2.73e-06
ENSDARG00000014592	dennd1a	DENND1A	ortholog_one2one	40.5103	-1.05787	0.614793	-1.72069	0.0853075	0.28401
ENSDARG00000014626	dlx3b	DLX3	ortholog_one2one	8.67646	1.6302	1.35102	1.20664	0.22757	0.496093
ENSDARG00000014634	mbtps1	MBTPS1	ortholog_one2one	62.6895	-0.517134	0.41802	-1.2371	0.216049	0.482315
ENSDARG00000014652	ankrd13b	ANKRD13B	ortholog_one2one	6.17773	-0.310766	1.05732	-0.293919	0.76882	NA
ENSDARG00000014674	acsl3b	ACSL3	ortholog_one2one	63.5398	0.101829	0.3676	0.27701	0.781772	0.907335
ENSDARG00000014676	bckdhb	BCKDHB	ortholog_one2one	568.127	0.000330808	0.332364	0.000995319	0.999206	0.999553
ENSDARG00000014685	esco2	ESCO2	ortholog_one2one	20.4562	1.07181	0.654529	1.63752	0.101521	0.315602
ENSDARG00000014692	znf622	ZNF622	ortholog_one2one	132.419	0.645354	0.31085	2.0761	0.037885	0.174861
ENSDARG00000014704	pgm2l1	PGM2L1	ortholog_one2one	90.7647	0.0718978	0.40156	0.179047	0.857901	0.941979
ENSDARG00000014717	dync1h1	DYNC1H1	ortholog_one2one	192.042	-1.85015	0.587952	-3.14677	0.00165086	0.0224197
ENSDARG00000014727	acox1	ACOX1	ortholog_one2one	306.211	0.183022	0.377651	0.484632	0.627938	0.827232
ENSDARG00000014731	cacybp	CACYBP	ortholog_one2one	20.7463	-1.27239	0.69128	-1.84062	0.0656769	0.2434
ENSDARG00000014746	rbfox1	RBFOX1	ortholog_one2one	435.218	1.33081	0.368252	3.61385	0.000301685	0.00690833
ENSDARG00000014761	mfsd6l	MFSD6L	ortholog_one2one	2.35337	-0.10312	1.65364	-0.0623594	0.950277	NA
ENSDARG00000014763	arf2a	ARF1	ortholog_one2one	1416.62	0.723609	0.260956	2.77292	0.00555564	0.0504737
ENSDARG00000014796	wnt11	WNT11	ortholog_one2one	28.0177	-0.264144	0.519579	-0.508381	0.611186	0.817165
ENSDARG00000014805	fhl5	FHL5	ortholog_one2one	40.6468	1.45356	0.708513	2.05157	0.0402117	0.182147
ENSDARG00000014817	ranbp1	RANBP2	ortholog_one2one	364.463	-0.109749	0.244006	-0.449778	0.65287	0.842982
ENSDARG00000014849	pih1d2	PIH1D2	ortholog_one2one	0.0856381	0	4.562	0	1	NA
ENSDARG00000014854	reep1	REEP1	ortholog_one2one	19.7071	0.500367	0.952852	0.525126	0.599496	0.810179
ENSDARG00000014867	rpl8	RPL8	ortholog_one2one	9021.71	0.253499	0.171481	1.47829	0.13933	0.379983
ENSDARG00000014891	robo2	ROBO2	ortholog_one2one	44.0051	0.258384	0.482075	0.535983	0.59197	0.804764
ENSDARG00000014907	htra1b	HTRA1	ortholog_one2one	354.404	0.630684	0.4048	1.55802	0.11923	0.348133
ENSDARG00000014914	lamp2	LAMP2	ortholog_one2one	582.398	-0.315786	0.223877	-1.41053	0.158383	0.408989
ENSDARG00000014916	slc10a2	SLC10A2	ortholog_one2one	0.49899	1.68688	4.51784	0.373383	0.708863	NA
ENSDARG00000014927	uts1	UCN	ortholog_one2one	0.784333	0.224296	3.03346	0.0739406	0.941058	NA
ENSDARG00000014929	p2ry11	P2RY11	ortholog_one2one	3.79985	0.702946	1.50916	0.465786	0.641369	NA
ENSDARG00000014939	kcnn2	KCNN2	ortholog_one2one	1.77304	1.72849	2.25259	0.767332	0.442884	NA
ENSDARG00000014941	tprkb	TPRKB	ortholog_one2one	37.8956	0.914045	0.489895	1.8658	0.0620699	0.235794
ENSDARG00000014943	kif23	KIF23	ortholog_one2one	4.76461	-0.76542	1.11047	-0.689278	0.490648	NA
ENSDARG00000014945	znf598	ZNF598	ortholog_one2one	117.689	-0.027687	0.311	-0.0890259	0.929061	0.972047
ENSDARG00000014946	angpt2a	ANGPT2	ortholog_one2one	12.7108	-1.70089	0.814626	-2.08795	0.0368028	0.171838
ENSDARG00000014953	cnih3	CNIH3	ortholog_one2one	0.825542	0.712391	3.53935	0.201277	0.840482	NA
ENSDARG00000014954	snx33	SNX33	ortholog_one2one	18.4954	-2.23012	0.684276	-3.25909	0.00111772	0.0165181
ENSDARG00000014966	ccdc82	CCDC82	ortholog_one2one	74.0281	0.0638844	0.38261	0.16697	0.867393	0.945553
ENSDARG00000014994	tbp	TBP	ortholog_one2one	56.8567	-0.311934	0.413629	-0.754138	0.450766	0.706756
ENSDARG00000014995	jagn1b	JAGN1	ortholog_one2one	152.914	0.385269	0.260818	1.47716	0.139634	0.38024
ENSDARG00000015002	cdh4	CDH4	ortholog_one2one	7.13759	0.757053	0.920831	0.822141	0.410997	0.675225
ENSDARG00000015006	dnm1l	DNM1L	ortholog_one2one	838.428	0.852143	0.335246	2.54185	0.0110268	0.0789691
ENSDARG00000015010	ccdc114	ODAD1	ortholog_one2one	1.65062	-0.610951	1.75684	-0.347756	0.728024	NA
ENSDARG00000015033	slc23a1	SLC23A1	ortholog_one2one	2.52356	1.60695	1.69296	0.949196	0.342521	NA
ENSDARG00000015053	grip1	GRIP1	ortholog_one2one	38.3961	-0.139243	0.45855	-0.303659	0.761388	0.896677
ENSDARG00000015057	ube2d4	UBE2D4	ortholog_one2one	190.419	0.0594027	0.640671	0.0927195	0.926126	0.970866
ENSDARG00000015072	dmrt2a	DMRT2	ortholog_one2one	0.935239	0.71238	3.51867	0.202457	0.839559	NA
ENSDARG00000015110	slc18a2	SLC18A2	ortholog_one2one	0.0764449	0	4.562	0	1	NA
ENSDARG00000015126	gorasp2	GORASP2	ortholog_one2one	200.596	0.205386	0.327972	0.62623	0.531164	0.762229
ENSDARG00000015128	rpl27	RPL27	ortholog_one2one	5477.42	0.440026	0.210997	2.08546	0.0370274	0.172495
ENSDARG00000015153	wdr91	WDR91	ortholog_one2one	28.5787	-0.487362	0.50122	-0.972351	0.330876	0.602697
ENSDARG00000015156	fbln2	FBLN2	ortholog_one2one	184.858	-0.849237	0.372972	-2.27695	0.0227895	0.125947
ENSDARG00000015158	slc50a1	SLC50A1	ortholog_one2one	8.30118	-0.540821	0.838968	-0.644627	0.519169	0.753566
ENSDARG00000015176	ror1	ROR1	ortholog_one2one	22.1455	0.185439	0.559276	0.33157	0.740214	0.887807
ENSDARG00000015199	cblb	CBLB	ortholog_one2one	31.9922	-0.85486	0.502351	-1.70172	0.0888081	0.291025
ENSDARG00000015201	pcmt	PCMT1	ortholog_one2one	1548.8	-0.252327	0.274436	-0.919436	0.357868	0.625108
ENSDARG00000015208	rbb4l	RBBP7	ortholog_one2one	67.5278	0.609351	0.424046	1.43699	0.150721	0.397462
ENSDARG00000015221	nsrp1	NSRP1	ortholog_one2one	147.644	1.07469	0.527363	2.03786	0.0415638	0.185992
ENSDARG00000015224	cd2ap	CD2AP	ortholog_one2one	105.534	-0.24483	0.332914	-0.735416	0.462086	0.716398
ENSDARG00000015228	ero1a	ERO1A	ortholog_one2one	19.7801	0.162725	0.610551	0.266521	0.789838	0.910826
ENSDARG00000015236	pycr3	PYCR3	ortholog_one2one	37.2504	0.181471	0.455334	0.398545	0.690229	0.865504
ENSDARG00000015239	prpf19	PRPF19	ortholog_one2one	190.261	0.623293	0.471331	1.32241	0.186031	0.445251
ENSDARG00000015240	cdkl5	CDKL5	ortholog_one2one	21.7387	-0.405334	0.621942	-0.651723	0.51458	0.751274
ENSDARG00000015254	fzr1a	FZR1	ortholog_one2one	363.612	0.0958112	0.278013	0.344629	0.730373	0.884003
ENSDARG00000015266	mab21l2	MAB21L2	ortholog_one2one	14.8478	-0.396044	0.98907	-0.400421	0.688847	0.864649
ENSDARG00000015278	plxnc1	PLXNC1	ortholog_one2one	90.0492	-0.0578447	0.445768	-0.129764	0.896753	0.957915
ENSDARG00000015292	ube2g1a	UBE2G1	ortholog_one2one	52.9416	-0.0242716	0.444187	-0.0546428	0.956423	0.984291
ENSDARG00000015293	fam110a	FAM110A	ortholog_one2one	3.88795	-1.45137	1.24636	-1.16449	0.244227	NA
ENSDARG00000015314	zc4h2	ZC4H2	ortholog_one2one	5.14001	0.318538	1.07395	0.296603	0.76677	NA
ENSDARG00000015315	psmc5	PSMC5	ortholog_one2one	734.366	0.519993	0.30499	1.70495	0.0882035	0.289868
ENSDARG00000015343	pgd	PGD	ortholog_one2one	46.3051	1.1413	0.503607	2.26625	0.0234362	0.1284
ENSDARG00000015352	lsg1	LSG1	ortholog_one2one	171.089	0.264568	0.267543	0.988882	0.322721	0.594495
ENSDARG00000015356	fcho1	FCHO1	ortholog_one2one	25.2181	-0.782372	0.615198	-1.27174	0.203465	0.467207
ENSDARG00000015385	ndufs3	NDUFS3	ortholog_one2one	2025.11	0.217266	0.275963	0.787299	0.431107	0.690035
ENSDARG00000015392	dhx15	DHX15	ortholog_one2one	209.573	0.538736	0.281176	1.91601	0.055364	0.220309
ENSDARG00000015394	thoc7	THOC7	ortholog_one2one	81.6644	0.850493	0.324475	2.62114	0.00876375	0.0683687
ENSDARG00000015399	foxf1	FOXF1	ortholog_one2one	1.32956	0.730095	2.70247	0.270158	0.787038	NA
ENSDARG00000015422	ppil1	PPIL1	ortholog_one2one	5.35229	-1.14817	1.16567	-0.98499	0.324629	NA
ENSDARG00000015427	hdac1	HDAC1	ortholog_one2one	518.307	0.72175	0.241986	2.98261	0.00285806	0.0324777
ENSDARG00000015460	racgap1	RACGAP1	ortholog_one2one	7.26301	0.151653	1.06194	0.142807	0.886442	0.953301
ENSDARG00000015471	chd1l	CHD1L	ortholog_one2one	69.561	-0.0071739	0.409585	-0.017515	0.986026	0.994793
ENSDARG00000015472	gpc4	GPC4	ortholog_one2one	274.179	0.122831	0.264703	0.464032	0.642625	0.836381
ENSDARG00000015476	iqch	IQCH	ortholog_one2one	0.242827	-2.78791	4.43922	-0.628019	0.529992	NA
ENSDARG00000015495	klf3	KLF3	ortholog_one2one	36.2696	-0.586415	0.463938	-1.264	0.206232	0.470851
ENSDARG00000015515	mc4r	MC4R	ortholog_one2one	0	NA	NA	NA	NA	NA
ENSDARG00000015531	slc4a8	SLC4A8	ortholog_one2one	8.09925	-0.0940002	1.10876	-0.0847797	0.932437	0.973317
ENSDARG00000015536	sox6	SOX6	ortholog_one2one	1395.65	0.710669	0.27827	2.55388	0.0106529	0.077547
ENSDARG00000015537	gad2	GAD2	ortholog_one2one	14.4881	0.859736	0.973577	0.883069	0.377199	0.645091
ENSDARG00000015543	s100a1	S100A1	ortholog_one2one	7.8501	-6.76063	1.57084	-4.30384	1.68e-05	0.000741959
ENSDARG00000015546	alpl	ALPL	ortholog_one2one	28.5291	-0.188176	0.619109	-0.303946	0.761169	0.896492
ENSDARG00000015563	zgc:123305	LPIN3	ortholog_one2one	36.8965	-0.067515	0.498137	-0.135535	0.892189	0.955803
ENSDARG00000015567	zic1	ZIC1	ortholog_one2one	119.032	-0.206623	0.640472	-0.322611	0.74699	0.890518
ENSDARG00000015592	c1ql2	C1QL2	ortholog_one2one	0.106986	0	4.562	0	1	NA
ENSDARG00000015610	tubg1	TUBG1	ortholog_one2one	152.889	0.346647	0.305281	1.1355	0.256166	0.526665
ENSDARG00000015611	rasl11b	RASL11B	ortholog_one2one	54.1847	1.75322	0.56489	3.10364	0.00191154	0.0249261
ENSDARG00000015627	rgs6	RGS6	ortholog_one2one	6.43926	-0.564291	1.12692	-0.500737	0.616556	NA
ENSDARG00000015628	psmd10	PSMD10	ortholog_one2one	7.65185	0.0247783	0.905634	0.0273601	0.978173	0.991271
ENSDARG00000015638	gemin2	GEMIN2	ortholog_one2one	168.622	0.652186	0.3487	1.87033	0.0614375	0.234504
ENSDARG00000015649	rap2c	RAP2C	ortholog_one2one	231.064	0.856125	0.354175	2.41723	0.015639	0.0991822
ENSDARG00000015653	tnip1	TNIP1	ortholog_one2one	805.19	0.124297	0.214984	0.578169	0.56315	0.785293
ENSDARG00000015662	pla2g12b	PLA2G12B	ortholog_one2one	0.0856381	0	4.562	0	1	NA
ENSDARG00000015676	nmd3	NMD3	ortholog_one2one	167.201	0.768574	0.328172	2.34199	0.0191814	0.113026
ENSDARG00000015686	bmp6	BMP6	ortholog_one2one	11.5174	-1.21067	0.818544	-1.47905	0.139128	0.379859
ENSDARG00000015734	aicda	AICDA	ortholog_one2one	0	NA	NA	NA	NA	NA
ENSDARG00000015749	hps3	HPS3	ortholog_one2one	41.4038	0.0211862	0.626546	0.0338142	0.973025	0.989685
ENSDARG00000015752	zap70	ZAP70	ortholog_one2one	4.68637	0.498913	1.16732	0.427401	0.669087	NA
ENSDARG00000015757	tmem50a	TMEM50A	ortholog_one2one	521.425	0.266273	0.232716	1.1442	0.252542	0.522798
ENSDARG00000015759	tspan7	TSPAN6	ortholog_one2one	366.572	0.608965	0.249475	2.44099	0.0146471	0.0956279
ENSDARG00000015765	iah1	IAH1	ortholog_one2one	98.0268	0.63315	0.348845	1.81499	0.069525	0.252721
ENSDARG00000015780	ankrd46b	ANKRD46	ortholog_one2one	113.483	0.469212	0.364884	1.28592	0.198471	0.461053
ENSDARG00000015793	creb3l1	CREB3L1	ortholog_one2one	37.4956	0.139241	0.55679	0.250077	0.802527	0.916729
ENSDARG00000015805	cgnl1	CGNL1	ortholog_one2one	74.8069	-0.930232	0.471361	-1.9735	0.0484385	0.2039
ENSDARG00000015807	rab22a	RAB22A	ortholog_one2one	87.0733	-0.331642	0.423805	-0.782535	0.4339	0.692443
ENSDARG00000015822	sesn3	SESN3	ortholog_one2one	257.129	0.164159	0.420756	0.390153	0.696423	0.868587
ENSDARG00000015824	lemd3	LEMD3	ortholog_one2one	95.9386	0.0757312	0.333951	0.226774	0.8206	0.924703
ENSDARG00000015851	pnn	PNN	ortholog_one2one	316.623	-0.125565	0.325657	-0.385574	0.699812	0.86935
ENSDARG00000015854	chata	CHAT	ortholog_one2one	5.80144	0.199221	4.27897	0.0465583	0.962865	NA
ENSDARG00000015860	mtmr9	MTMR9	ortholog_one2one	21.1246	-1.60109	0.61905	-2.58636	0.00969952	0.0732113
ENSDARG00000015869	slc22a16	SLC22A16	ortholog_one2one	389.809	1.51869	0.35464	4.28235	1.85e-05	0.000805031
ENSDARG00000015876	npas1	NPAS1	ortholog_one2one	1.03467	-2.78464	3.82194	-0.728592	0.466251	NA
ENSDARG00000015879	pax8	PAX8	ortholog_one2one	5.0544	-7.15381	4.33339	-1.65086	0.098768	NA
ENSDARG00000015889	zc3h15	ZC3H15	ortholog_one2one	222.219	-0.105356	0.305737	-0.344598	0.730396	0.884003
ENSDARG00000015902	stat6	STAT6	ortholog_one2one	53.3279	-1.34037	0.482366	-2.77874	0.00545698	0.0498286
ENSDARG00000015905	lztr1	LZTR1	ortholog_one2one	146.824	-0.480375	0.367775	-1.30617	0.191496	0.452368
ENSDARG00000015907	dcbld1	DCBLD1	ortholog_one2one	20.1533	0.354922	0.583021	0.608764	0.542681	0.771116
ENSDARG00000015917	rnft1	RNFT1	ortholog_one2one	44.0333	1.04705	0.456844	2.29191	0.0219106	0.123243
ENSDARG00000015918	dlat	DLAT	ortholog_one2one	5044.06	-0.255892	0.323274	-0.791563	0.428616	0.68825
ENSDARG00000015921	pwp1	PWP1	ortholog_one2one	76.9895	0.695502	0.522688	1.33063	0.183312	0.44278
ENSDARG00000015930	rwdd1	RWDD1	ortholog_one2one	516.244	0.787675	0.381825	2.06292	0.0391203	0.178438
ENSDARG00000015937	kptn	KPTN	ortholog_one2one	53.5971	0.249268	0.373934	0.66661	0.505021	0.744892
ENSDARG00000015947	matn4	MATN4	ortholog_one2one	520.045	-0.882961	0.349284	-2.52792	0.0114741	0.0810843
ENSDARG00000015966	yaf2	YAF2	ortholog_one2one	66.6206	0.0689692	0.38218	0.180463	0.856789	0.941425
ENSDARG00000015970	phip	PHIP	ortholog_one2one	46.9614	-0.636012	0.531532	-1.19656	0.231477	0.500988
ENSDARG00000015985	abcc9	ABCC9	ortholog_one2one	370.717	-0.246382	0.352805	-0.698352	0.484957	0.733006
ENSDARG00000015997	mfsd5	MFSD5	ortholog_one2one	31.7362	0.887874	0.742154	1.19635	0.231561	0.500988
ENSDARG00000015998	wdhd1	WDHD1	ortholog_one2one	5.17967	-0.7548	1.04009	-0.725706	0.468019	NA
ENSDARG00000016010	nup107	NUP107	ortholog_one2one	157.991	0.317282	0.321792	0.985984	0.324141	0.596113
ENSDARG00000016011	gpcpd1	GPCPD1	ortholog_one2one	120.176	-0.35594	0.450555	-0.790003	0.429526	0.688513
ENSDARG00000016022	zic5	ZIC5	ortholog_one2one	1.09236	-3.11076	2.79732	-1.11205	0.266118	NA
ENSDARG00000016038	hacd3	HACD3	ortholog_one2one	15.1283	0.152795	0.654672	0.233392	0.815457	0.922388
ENSDARG00000016044	gins4	GINS4	ortholog_one2one	1.61456	-0.551844	1.83001	-0.301553	0.762993	NA
ENSDARG00000016074	cryz	CRYZ	ortholog_one2one	97.4092	0.603008	0.349113	1.72726	0.0841214	0.281492
ENSDARG00000016080	nob1	NOB1	ortholog_one2one	431.336	0.481358	0.273862	1.75766	0.0788048	0.271368
ENSDARG00000016085	mbnl3	MBNL3	ortholog_one2one	741.407	-0.531477	0.303806	-1.7494	0.0802227	0.274298
ENSDARG00000016089	bicral	BICRAL	ortholog_one2one	30.3961	0.0050022	0.516272	0.00968908	0.992269	0.997252
ENSDARG00000016093	qtrt2	QTRT2	ortholog_one2one	7.11685	2.21079	1.20799	1.83015	0.0672275	0.246735
ENSDARG00000016095	htr6	HTR6	ortholog_one2one	0.435641	0.712377	4.2017	0.169545	0.865368	NA
ENSDARG00000016112	bbs12	BBS12	ortholog_one2one	73.7336	-1.14202	0.496352	-2.30084	0.0214009	0.121744
ENSDARG00000016117	exd2	EXD2	ortholog_one2one	37.8465	0.131267	0.47272	0.277685	0.781254	0.907062
ENSDARG00000016122	ptrhd1	PTRHD1	ortholog_one2one	78.9023	1.4395	0.390361	3.68761	0.000226372	0.00563348
ENSDARG00000016128	ap3m2	AP3M2	ortholog_one2one	14.8156	0.494924	0.715936	0.691296	0.489379	0.73518
ENSDARG00000016138	nme6	NME6	ortholog_one2one	88.7914	0.386674	0.359424	1.07582	0.282009	0.553631
ENSDARG00000016139	mkks	MKKS	ortholog_one2one	4.77493	-0.874763	1.20855	-0.723813	0.469181	NA
ENSDARG00000016141	slc6a2	SLC6A2	ortholog_one2one	50.8768	2.09169	0.797314	2.62342	0.00870523	0.0680226
ENSDARG00000016153	dag1	DAG1	ortholog_one2one	1014.39	-0.719616	0.210178	-3.42384	0.000617433	0.0111069
ENSDARG00000016156	fam53b	FAM53B	ortholog_one2one	100.196	0.278042	0.361852	0.768386	0.442258	0.699736
ENSDARG00000016160	gmpr	GMPR	ortholog_one2one	528.493	-1.01267	0.390118	-2.59579	0.00943732	0.0718723
ENSDARG00000016161	ccdc170	CCDC170	ortholog_one2one	0.186435	0	4.562	0	1	NA
ENSDARG00000016163	usp33	USP33	ortholog_one2one	122.377	0.359806	0.304108	1.18315	0.236748	0.506504
ENSDARG00000016173	cct3	CCT3	ortholog_one2one	1246.41	0.325335	0.226071	1.43908	0.150127	0.396859
ENSDARG00000016181	trim33	TRIM33	ortholog_one2one	96.4711	0.0865778	0.326176	0.265433	0.790676	0.911448
ENSDARG00000016200	trib3	TRIB3	ortholog_one2one	395.566	0.567898	0.317781	1.78707	0.0739257	0.261664
ENSDARG00000016231	bcap29	BCAP29	ortholog_one2one	81.6311	-0.335899	0.540697	-0.621233	0.534446	0.765186
ENSDARG00000016239	psmd13	PSMD13	ortholog_one2one	430.328	0.169118	0.366499	0.461443	0.644481	0.837829
ENSDARG00000016260	fxr2	FXR2	ortholog_one2one	156.064	0.557703	0.452077	1.23365	0.217335	0.483791
ENSDARG00000016280	eif1ad	EIF1AD	ortholog_one2one	30.2221	0.30706	0.507342	0.605231	0.545025	0.772351
ENSDARG00000016302	upf1	UPF1	ortholog_one2one	426.142	0.29107	0.278269	1.046	0.295561	0.5681
ENSDARG00000016307	mrpl46	MRPL46	ortholog_one2one	147.962	0.949334	0.394769	2.40478	0.0161821	0.101535
ENSDARG00000016318	med7	MED7	ortholog_one2one	33.6971	0.458777	0.582709	0.787319	0.431095	0.690035
ENSDARG00000016319	c9	C9	ortholog_one2one	0.455745	-1.66198	4.5562	-0.364773	0.715281	NA
ENSDARG00000016336	tmco6	TMCO6	ortholog_one2one	10.717	-0.230796	0.722669	-0.319366	0.749449	0.891335
ENSDARG00000016345	ncoa5	NCOA5	ortholog_one2one	229.228	0.492014	0.252583	1.94793	0.0514233	0.211099
ENSDARG00000016350	cap1	CAP1	ortholog_one2one	15.9369	-0.707181	0.657833	-1.07502	0.282367	0.554158
ENSDARG00000016360	kpna1	KPNA1	ortholog_one2one	305.692	0.114704	0.351724	0.326121	0.744333	0.889465
ENSDARG00000016368	zbtb8os	ZBTB8OS	ortholog_one2one	83.2865	1.1188	0.353593	3.1641	0.00155563	0.021368
ENSDARG00000016375	asns	ASNS	ortholog_one2one	75.757	1.07597	0.526503	2.04362	0.0409913	0.184231
ENSDARG00000016399	riok1	RIOK1	ortholog_one2one	106.524	0.394047	0.356629	1.10492	0.269193	0.539846
ENSDARG00000016412	agt	AGT	ortholog_one2one	0	NA	NA	NA	NA	NA
ENSDARG00000016415	dhtkd1	DHTKD1	ortholog_one2one	626.215	-1.0157	0.341683	-2.97263	0.00295261	0.0331857
ENSDARG00000016427	fignl1	FIGNL1	ortholog_one2one	17.684	1.28687	0.611883	2.10314	0.0354538	0.167959
ENSDARG00000016429	farp2	FARP2	ortholog_one2one	599.497	1.20695	0.240115	5.02656	4.99e-07	4.21e-05
ENSDARG00000016447	ythdf1	YTHDF1	ortholog_one2one	235.49	-0.0805834	0.294969	-0.273193	0.784705	0.908206
ENSDARG00000016463	trappc6b	TRAPPC6B	ortholog_one2one	31.6575	0.364493	0.468881	0.777368	0.436942	0.695065
ENSDARG00000016477	eif4a2	EIF4A2	ortholog_one2one	885.879	-2.30528	0.341469	-6.75106	1.47e-11	5.87e-09
ENSDARG00000016484	dkc1	DKC1	ortholog_one2one	114.209	0.841531	0.430762	1.95359	0.0507502	0.209831
ENSDARG00000016490	rab11fip3	RAB11FIP3	ortholog_one2one	2.07931	-0.87402	1.66641	-0.524494	0.599935	NA
ENSDARG00000016494	ddc	DDC	ortholog_one2one	13.6569	3.41495	1.52045	2.24601	NA	NA
ENSDARG00000016496	cdk8	CDK8	ortholog_one2one	25.8962	1.25441	0.643753	1.94858	0.0513451	0.210914
ENSDARG00000016505	apbb1ip	APBB1IP	ortholog_one2one	13.868	-0.107172	0.792519	-0.13523	0.89243	0.955919
ENSDARG00000016513	setd3	SETD3	ortholog_one2one	820.937	0.19105	0.290839	0.656893	0.511249	0.749628
ENSDARG00000016516	rbm8a	RBM8A	ortholog_one2one	472.136	1.25604	0.250979	5.00456	5.6e-07	4.58e-05
ENSDARG00000016526	gata3	GATA3	ortholog_one2one	51.4155	-0.305722	0.443453	-0.689413	0.490564	0.736075
ENSDARG00000016528	wdcp	WDCP	ortholog_one2one	19.8876	0.0138744	0.613732	0.0226066	0.981964	0.992883
ENSDARG00000016531	klhl4	KLHL4	ortholog_one2one	23.4209	-1.30601	0.597889	-2.18436	0.0289357	0.146808
ENSDARG00000016532	suco	SUCO	ortholog_one2one	167.734	0.261591	0.308369	0.848306	0.396268	0.662854
ENSDARG00000016541	sash3	SASH3	ortholog_one2one	16.4786	-0.0496664	0.658008	-0.0754799	0.939833	0.976983
ENSDARG00000016573	mroh1	MROH1	ortholog_one2one	26.5804	0.149725	0.546927	0.273756	0.784272	0.908032
ENSDARG00000016607	echdc2	ECHDC2	ortholog_one2one	24.2966	-0.355435	0.586981	-0.605531	0.544826	0.772351
ENSDARG00000016611	scrn3	SCRN3	ortholog_one2one	156.398	-0.359238	0.33176	-1.08282	0.278887	0.55025
ENSDARG00000016649	akr7a3	AKR7L	ortholog_one2one	177.306	0.18836	0.328445	0.573492	0.566312	0.787359
ENSDARG00000016656	mgme1	MGME1	ortholog_one2one	19.6888	0.530363	0.705231	0.752041	0.452026	0.707961
ENSDARG00000016664	rnf20	RNF20	ortholog_one2one	70.46	0.598329	0.367103	1.62987	0.10313	0.318144
ENSDARG00000016687	acadvl	ACADVL	ortholog_one2one	10820.4	0.335119	0.396724	0.844715	0.39827	0.66416
ENSDARG00000016695	p2rx1	P2RX1	ortholog_one2one	1.29241	-1.33436	2.47311	-0.539544	0.589511	NA
ENSDARG00000016706	atic	ATIC	ortholog_one2one	25.5184	-0.835172	0.511193	-1.63377	0.102307	0.316718
ENSDARG00000016710	rchy1	RCHY1	ortholog_one2one	43.7279	0.888343	0.46709	1.90187	0.0571884	0.225117
ENSDARG00000016730	rfxank	RFXANK	ortholog_one2one	14.87	1.14942	0.663924	1.73126	0.0834057	0.280073
ENSDARG00000016733	psat1	PSAT1	ortholog_one2one	30.2445	0.870658	0.467527	1.86226	0.0625662	0.236743
ENSDARG00000016743	angel2	ANGEL2	ortholog_one2one	117.035	0.442605	0.332317	1.33188	0.182901	0.442622
ENSDARG00000016745	slc35f6	SLC35F6	ortholog_one2one	24.9226	-0.218017	0.574707	-0.379353	0.704426	0.871102
ENSDARG00000016749	slco1c1	SLCO1C1	ortholog_one2one	9.1095	-0.792585	0.823569	-0.962378	0.33586	0.606822
ENSDARG00000016753	ipo9	IPO9	ortholog_one2one	46.8651	-0.229301	0.465136	-0.492975	0.62203	0.823714
ENSDARG00000016754	tbca	TBCA	ortholog_one2one	177.109	0.541767	0.26706	2.02863	0.0424957	0.188233
ENSDARG00000016765	scamp3	SCAMP3	ortholog_one2one	139.394	0.4953	0.367178	1.34894	0.177357	0.434872
ENSDARG00000016769	sgtb	SGTB	ortholog_one2one	63.2257	0.816141	0.382976	2.13105	0.0330851	0.160405
ENSDARG00000016771	tfa	LTF	ortholog_one2one	33.12	1.10038	0.896806	1.227	0.219821	0.486942
ENSDARG00000016775	aqr	AQR	ortholog_one2one	99.1717	-0.0467664	0.442931	-0.105584	0.915913	0.967028
ENSDARG00000016782	huwe1	HUWE1	ortholog_one2one	426.066	-0.696687	0.427154	-1.631	0.102891	0.317537
ENSDARG00000016794	mtmr6	MTMR6	ortholog_one2one	85.251	0.376246	0.411997	0.913226	0.361124	0.62851
ENSDARG00000016811	ints3	INTS3	ortholog_one2one	98.3209	0.139984	0.338215	0.413891	0.678954	0.85859
ENSDARG00000016815	casc1	CFAP94	ortholog_one2one	0.312146	1.6869	4.51784	0.373387	0.70886	NA
ENSDARG00000016830	rimkla	RIMKLA	ortholog_one2one	15.1336	-0.286598	0.987438	-0.290244	0.771629	0.90159
ENSDARG00000016837	glipr2l	GLIPR2	ortholog_one2one	19.8369	-0.0385933	0.738474	-0.0522609	0.958321	0.985051
ENSDARG00000016854	neurod2	NEUROD2	ortholog_one2one	0.106986	0	4.562	0	1	NA
ENSDARG00000016855	sf3b5	SF3B5	ortholog_one2one	62.191	1.75717	0.420758	4.17621	2.96e-05	0.00116375
ENSDARG00000016858	smad7	SMAD7	ortholog_one2one	69.3656	-0.400325	0.422461	-0.947602	0.343332	0.613494
ENSDARG00000016864	farsb	FARSB	ortholog_one2one	318.541	0.559565	0.31178	1.79474	0.0726947	0.259365
ENSDARG00000016867	rnf128a	RNF128	ortholog_one2one	181.57	0.339363	0.359587	0.943757	0.345294	0.61527
ENSDARG00000016871	smarce1	SMARCE1	ortholog_one2one	297.896	0.908801	0.372038	2.44277	0.0145752	0.0952351
ENSDARG00000016875	gys1	GYS1	ortholog_one2one	4738.38	-1.33129	0.31004	-4.29392	1.76e-05	0.000773524
ENSDARG00000016889	eif3g	EIF3G	ortholog_one2one	1223.4	-0.0927986	0.293803	-0.315854	0.752114	0.893054
ENSDARG00000016904	bckdk	BCKDK	ortholog_one2one	2048.38	0.803029	0.381399	2.10548	0.0352496	0.167407
ENSDARG00000016918	ace2	ACE2	ortholog_one2one	0	NA	NA	NA	NA	NA
ENSDARG00000016936	hmcn1	HMCN1	ortholog_one2one	137.431	-0.020639	0.357811	-0.0576813	0.954002	0.982666
ENSDARG00000016939	itgb2	ITGB2	ortholog_one2one	290.233	-0.276374	0.349279	-0.79127	0.428786	0.688322
ENSDARG00000016951	neurog3	NEUROG3	ortholog_one2one	0.171276	0	4.562	0	1	NA
ENSDARG00000016964	MCUR1	MCUR1	ortholog_one2one	109.697	1.50379	0.351904	4.27329	1.93e-05	0.000823906
ENSDARG00000016968	tmem214	TMEM214	ortholog_one2one	125.656	-0.301054	0.343634	-0.876087	0.380983	0.647528
ENSDARG00000016979	pmpcb	PMPCB	ortholog_one2one	352.195	0.360225	0.386745	0.931427	0.351633	0.62046
ENSDARG00000016981	bcar3	BCAR3	ortholog_one2one	40.4133	-0.276259	0.557546	-0.495492	0.620253	0.822502
ENSDARG00000017004	myo10	MYO10	ortholog_one2one	65.3184	-0.49439	0.461113	-1.07217	0.283645	0.555757
ENSDARG00000017006	dennd5a	DENND5A	ortholog_one2one	62.0872	-0.873108	0.491975	-1.7747	0.0759474	0.265484
ENSDARG00000017037	ikbkg	IKBKG	ortholog_one2one	171.472	0.485077	0.274582	1.7666	0.0772947	0.268674
ENSDARG00000017047	slc27a4	SLC27A4	ortholog_one2one	2.70267	-0.171801	1.50292	-0.114311	0.908991	NA
ENSDARG00000017049	adsl	ADSL	ortholog_one2one	1347.37	0.0183055	0.294338	0.062192	0.95041	0.9814
ENSDARG00000017055	zmynd12	ZMYND12	ortholog_one2one	0.104965	-1.66194	4.55621	-0.364764	0.715287	NA
ENSDARG00000017058	large2	LARGE2	ortholog_one2one	173.696	2.35418	0.36217	6.50021	8.02e-11	2.57e-08
ENSDARG00000017084	bud31	BUD31	ortholog_one2one	76.4796	0.215544	0.335371	0.642702	0.520418	0.754116
ENSDARG00000017093	emc8	EMC8	ortholog_one2one	219.439	0.266457	0.310877	0.857112	0.391383	0.657967
ENSDARG00000017107	nr2e1	NR2E1	ortholog_one2one	0	NA	NA	NA	NA	NA
ENSDARG00000017115	kctd10	KCTD10	ortholog_one2one	263.653	0.741647	0.294626	2.51725	0.0118276	0.0827302
ENSDARG00000017119	vps37a	VPS37A	ortholog_one2one	89.6479	0.205274	0.401394	0.511404	0.609068	0.816133
ENSDARG00000017121	mafba	MAFB	ortholog_one2one	200.575	0.432863	0.298224	1.45147	0.14665	0.391281
ENSDARG00000017126	ilvbl	ILVBL	ortholog_one2one	216.155	0.473798	0.269438	1.75847	0.0786683	0.271309
ENSDARG00000017127	pdzk1ip1	PDZK1IP1	ortholog_one2one	7.11014	2.17809	3.43295	0.634465	0.525778	0.757464
ENSDARG00000017143	brd9	BRD9	ortholog_one2one	141.817	1.28599	0.348297	3.69223	0.000222296	0.00554164
ENSDARG00000017155	wnt10a	WNT10A	ortholog_one2one	0.200215	-0.700162	4.55621	-0.153672	0.877868	NA
ENSDARG00000017165	slc3a1	SLC3A1	ortholog_one2one	3.50037	2.43541	2.26938	1.07316	0.283199	NA
ENSDARG00000017180	npc1	NPC1	ortholog_one2one	259.087	-0.197591	0.289654	-0.682164	0.495135	0.738322
ENSDARG00000017199	elp2	ELP2	ortholog_one2one	28.1122	0.5405	0.56263	0.960665	0.336721	0.607691
ENSDARG00000017220	otud7b	OTUD7B	ortholog_one2one	59.6146	-0.470445	0.527938	-0.8911	0.372876	0.641483
ENSDARG00000017229	megf10	MEGF10	ortholog_one2one	78.2532	0.19628	0.470673	0.417021	0.676663	0.857222
ENSDARG00000017242	garem	GAREM1	ortholog_one2one	135.516	0.386416	0.31373	1.23168	0.218067	0.484972
ENSDARG00000017244	chd6	CHD6	ortholog_one2one	99.7616	0.259149	0.388851	0.666449	0.505124	0.744892
ENSDARG00000017261	gdpd1	GDPD1	ortholog_one2one	31.4135	1.04722	0.5738	1.82507	0.0679911	0.248777
ENSDARG00000017266	scml4	SCML4	ortholog_one2one	20.7702	-0.761074	0.878702	-0.866134	0.386417	0.652748
ENSDARG00000017272	eapp	EAPP	ortholog_one2one	32.7268	0.239128	0.533501	0.448224	0.653991	0.843578
ENSDARG00000017311	gpsm2	GPSM2	ortholog_one2one	19.023	0.223154	0.615756	0.362407	0.717048	0.878044
ENSDARG00000017315	larp7	LARP7	ortholog_one2one	47.8541	0.369763	0.520011	0.711067	0.477043	0.727014
ENSDARG00000017316	bag5	BAG5	ortholog_one2one	43.0367	-0.219069	0.407446	-0.537665	0.590808	0.80388
ENSDARG00000017321	kdr	KDR	ortholog_one2one	118.86	-1.52039	0.46237	-3.28826	0.00100808	0.0154034
ENSDARG00000017329	cdkl1	CDKL1	ortholog_one2one	5.37116	-1.91838	1.37771	-1.39244	0.163788	NA
ENSDARG00000017337	C11H6orf120	C6orf120	ortholog_one2one	252.335	0.786893	0.297512	2.64491	0.00817124	0.0651214
ENSDARG00000017355	rsph9	RSPH9	ortholog_one2one	2.11082	-0.478021	1.9968	-0.239393	0.810801	NA
ENSDARG00000017359	mettl8	METTL8	ortholog_one2one	7.7377	2.38607	1.10582	2.15773	0.0309489	0.153456
ENSDARG00000017365	slc23a2	SLC23A2	ortholog_one2one	2.85765	0.358697	1.75353	0.204557	0.837918	NA
ENSDARG00000017366	prdm4	PRDM4	ortholog_one2one	67.5364	-0.158327	0.416784	-0.379877	0.704037	0.870919
ENSDARG00000017369	sema3d	SEMA3D	ortholog_one2one	41.147	0.974593	0.656291	1.485	0.137543	0.377626
ENSDARG00000017385	b9d2	B9D2	ortholog_one2one	11.0282	-0.190274	0.764341	-0.248938	0.803409	0.916863
ENSDARG00000017397	smarcc1a	SMARCC1	ortholog_one2one	145.218	0.143391	0.425481	0.337009	0.73611	0.886408
ENSDARG00000017422	apmap	APMAP	ortholog_one2one	299.417	1.09553	0.33324	3.28752	0.00101075	0.0154278
ENSDARG00000017423	patl1	PATL1	ortholog_one2one	309.509	-0.0842337	0.320266	-0.263012	0.792541	0.911755
ENSDARG00000017427	phf20l1	PHF20L1	ortholog_one2one	149.615	0.269974	0.277139	0.974149	0.329983	0.60157
ENSDARG00000017429	sphkap	SPHKAP	ortholog_one2one	3.51106	1.85528	1.45684	1.2735	0.20284	NA
ENSDARG00000017431	mindy2	MINDY2	ortholog_one2one	216.278	-0.189951	0.345935	-0.549094	0.582941	0.797531
ENSDARG00000017444	hal	HAL	ortholog_one2one	2.80634	-0.834966	2.46488	-0.338745	0.734802	NA
ENSDARG00000017445	eif3i	EIF3I	ortholog_one2one	1625.03	-0.0864531	0.280054	-0.308702	0.757548	0.89527
ENSDARG00000017454	nup50	NUP50	ortholog_one2one	155.147	0.530799	0.422985	1.25489	0.209519	0.474755
ENSDARG00000017522	ctdp1	CTDP1	ortholog_one2one	41.6698	-0.137496	0.47751	-0.287944	0.77339	0.902483
ENSDARG00000017525	ccnt1	CCNT1	ortholog_one2one	68.0904	0.064005	0.381758	0.167659	0.866852	0.94546
ENSDARG00000017532	kif25	KIF25	ortholog_one2one	0.451151	2.86066	4.45665	0.641885	0.520948	NA
ENSDARG00000017562	banp	BANP	ortholog_one2one	40.8563	-0.239468	0.450999	-0.530973	0.595438	0.807422
ENSDARG00000017565	itk	ITK	ortholog_one2one	4.27443	0.955162	1.18166	0.808321	0.418906	NA
ENSDARG00000017569	reep3a	REEP3	ortholog_one2one	141.12	-0.536743	0.404407	-1.32723	0.184431	0.443724
ENSDARG00000017571	mccc2	MCCC2	ortholog_one2one	1090.42	0.50533	0.270767	1.86629	0.0620002	0.235766
ENSDARG00000017590	nit2	NIT2	ortholog_one2one	127.063	-0.143042	0.339143	-0.421774	0.67319	0.855547
ENSDARG00000017602	ccng2	CCNG2	ortholog_one2one	510.813	-1.50271	0.402259	-3.73568	0.000187205	0.00488734
ENSDARG00000017605	rpp40	RPP40	ortholog_one2one	17.8084	1.12729	0.616835	1.82754	0.0676184	0.247665
ENSDARG00000017612	pnpo	PNPO	ortholog_one2one	22.5453	0.179491	0.579567	0.309699	0.75679	0.895065
ENSDARG00000017617	alg6	ALG6	ortholog_one2one	66.033	0.136518	0.431788	0.316168	0.751875	0.893008
ENSDARG00000017636	rnf167	ZNRF4	ortholog_one2one	91.9043	-1.14809	0.500157	-2.29545	0.0217073	0.122789
ENSDARG00000017657	zgc:112163	C1orf74	ortholog_one2one	11.6233	0.273642	0.754645	0.36261	0.716896	0.877932
ENSDARG00000017658	gmppb	GMPPB	ortholog_one2one	103.775	0.431112	0.344215	1.25245	0.210406	0.475866
ENSDARG00000017659	sephs2	SEPHS2	ortholog_one2one	398.434	0.564962	0.260041	2.17259	0.029811	0.14972
ENSDARG00000017661	braf	BRAF	ortholog_one2one	62.6774	-0.284116	0.365418	-0.777509	0.436859	0.695009
ENSDARG00000017675	utp4	UTP4	ortholog_one2one	230.795	-0.694987	0.267024	-2.60271	0.0092489	0.0710002
ENSDARG00000017676	mmp2	MMP2	ortholog_one2one	2708.19	0.850389	0.437775	1.94252	0.0520736	0.212597
ENSDARG00000017696	utp25	UTP25	ortholog_one2one	30.6045	0.0854146	0.476994	0.179069	0.857884	0.941979
ENSDARG00000017708	lrrc40	LRRC40	ortholog_one2one	36.5872	-0.914026	0.566923	-1.61226	0.106906	0.325703
ENSDARG00000017740	sec63	SEC63	ortholog_one2one	291.983	0.394478	0.280256	1.40756	0.15926	0.409855
ENSDARG00000017741	g3bp1	G3BP1	ortholog_one2one	243.674	0.489346	0.347512	1.40814	0.159089	0.409634
ENSDARG00000017744	smc2	SMC2	ortholog_one2one	6.33275	-0.583348	1.03801	-0.561988	0.574124	NA
ENSDARG00000017757	pik3cg	PIK3CG	ortholog_one2one	184.684	-1.06792	0.371443	-2.87505	0.00403967	0.0412527
ENSDARG00000017762	srrt	SRRT	ortholog_one2one	76.5681	0.424477	0.396452	1.07069	0.284308	0.556433
ENSDARG00000017775	atp5mc3a	ATP5MC3	ortholog_one2one	3486.8	1.56197	0.324309	4.81631	1.46e-06	0.000102288
ENSDARG00000017781	hsd17b10	HSD17B10	ortholog_one2one	495.914	0.678494	0.293227	2.31388	0.0206742	0.118872
ENSDARG00000017790	chrnb2	CHRNB2	ortholog_one2one	6.93848	-0.110238	0.913675	-0.120653	0.903966	0.960958
ENSDARG00000017798	bcor	BCOR	ortholog_one2one	221.173	-0.643126	0.464183	-1.3855	0.165899	0.417957
ENSDARG00000017809	stard3	STARD3	ortholog_one2one	74.114	0.498142	0.367081	1.35704	0.17477	0.431209
ENSDARG00000017813	pigs	PIGS	ortholog_one2one	59.6234	1.45477	0.408572	3.56061	0.000369989	0.0076993
ENSDARG00000017821	gata5	GATA5	ortholog_one2one	2.46344	1.004	1.66307	0.603701	0.546042	NA
ENSDARG00000017841	cand1	CAND1	ortholog_one2one	156.828	0.0338678	0.294628	0.114951	0.908484	0.963943
ENSDARG00000017842	syvn1	SYVN1	ortholog_one2one	219.417	0.358956	0.310603	1.15568	0.247814	0.518331
ENSDARG00000017853	prepl	PREPL	ortholog_one2one	15.4464	-1.03838	0.711901	-1.45861	0.144674	0.388219
ENSDARG00000017880	kcnip3b	KCNIP3	ortholog_one2one	5.40685	0.0622909	1.25242	0.0497365	0.960332	NA
ENSDARG00000017886	zbtb11	ZBTB11	ortholog_one2one	23.2314	0.0422306	0.582613	0.072485	0.942216	0.978043
ENSDARG00000017891	tcp1	TCP1	ortholog_one2one	1247.74	0.454176	0.311922	1.45606	0.145377	0.389501
ENSDARG00000017910	pdss1	PDSS1	ortholog_one2one	137.183	1.60146	0.4417	3.62566	0.000288219	0.00666606
ENSDARG00000017928	xrcc3	XRCC3	ortholog_one2one	3.30313	0.474659	1.3711	0.346188	0.729202	NA
ENSDARG00000017929	ncoa2	NCOA2	ortholog_one2one	297.206	0.385494	0.272079	1.41685	0.156528	0.40614
ENSDARG00000017931	ints6l	INTS6L	ortholog_one2one	10.9934	-0.457883	0.814943	-0.561859	0.574212	0.79282
ENSDARG00000017953	tp73	TP73	ortholog_one2one	1.095	-0.0869823	2.21776	-0.0392208	0.968714	NA
ENSDARG00000017960	sfxn2	SFXN2	ortholog_one2one	34.8453	-0.0373784	0.528876	-0.0706752	0.943656	0.978986
ENSDARG00000017982	cyp39a1	CYP39A1	ortholog_one2one	1.55935	-2.29872	2.20758	-1.04129	0.297742	NA
ENSDARG00000017983	rsph14	RSPH14	ortholog_one2one	0.162083	0	4.562	0	1	NA
ENSDARG00000017985	C1H4orf33	C4orf33	ortholog_one2one	9.40212	0.135484	0.787438	0.172057	0.863392	0.944116
ENSDARG00000017986	vps13d	VPS13D	ortholog_one2one	103.284	-0.069786	0.417196	-0.167274	0.867155	0.945553
ENSDARG00000017994	tssk6	TSSK6	ortholog_one2one	0	NA	NA	NA	NA	NA
ENSDARG00000018000	ubp1	UBP1	ortholog_one2one	65.958	-0.108093	0.671609	-0.160946	0.872136	0.947379
ENSDARG00000018002	eci1	ECI1	ortholog_one2one	803.667	0.0891061	0.324482	0.274611	0.783615	0.908032
ENSDARG00000018004	nkx2.5	NKX2-5	ortholog_one2one	1.31035	3.67236	3.52785	1.04096	0.297893	NA
ENSDARG00000018006	vrk1	VRK1	ortholog_one2one	36.1435	0.431347	0.462778	0.932082	0.351294	0.620167
ENSDARG00000018008	mdh1b	MDH1B	ortholog_one2one	0.80709	-3.15201	3.82299	-0.824489	0.409662	NA
ENSDARG00000018010	crtap	CRTAP	ortholog_one2one	151.451	0.48615	0.29765	1.6333	0.102407	0.31692
ENSDARG00000018022	msh2	MSH2	ortholog_one2one	36.4219	-0.472576	0.500765	-0.943709	0.345318	0.61527
ENSDARG00000018040	msantd4	MSANTD4	ortholog_one2one	4.38763	-3.39359	1.48274	-2.28873	0.022095	NA
ENSDARG00000018049	sf3b2	SF3B2	ortholog_one2one	320.127	0.658595	0.349462	1.8846	0.0594842	0.229911
ENSDARG00000018061	neil1	NEIL1	ortholog_one2one	78.9408	-0.32964	0.473825	-0.695699	0.486617	0.733694
ENSDARG00000018066	ptchd1	PTCHD1	ortholog_one2one	0.860863	3.6519	3.78682	0.964372	0.33486	NA
ENSDARG00000018073	mrps22	MRPS22	ortholog_one2one	115.042	0.585962	0.39893	1.46883	0.141878	0.383622
ENSDARG00000018096	scap	SCAP	ortholog_one2one	31.5019	-1.24461	0.52137	-2.3872	0.0169772	0.10472
ENSDARG00000018106	eif2b3	EIF2B3	ortholog_one2one	112.176	0.721041	0.367932	1.95971	0.0500295	0.208045
ENSDARG00000018121	cenpj	CENPJ	ortholog_one2one	5.30958	1.26918	1.21612	1.04364	0.296654	NA
ENSDARG00000018124	psmd3	PSMD3	ortholog_one2one	546.849	0.513049	0.38509	1.33228	0.182767	0.442455
ENSDARG00000018149	slc38a4	SLC38A4	ortholog_one2one	926.157	1.04502	0.283855	3.68153	0.00023184	0.00570533
ENSDARG00000018165	depdc1a	DEPDC1	ortholog_one2one	1.18194	-0.914633	2.7127	-0.337168	0.735991	NA
ENSDARG00000018178	pgm2	PGM2	ortholog_one2one	6.18383	0.247058	1.11232	0.22211	0.824228	NA
ENSDARG00000018181	dnajc28	DNAJC28	ortholog_one2one	1.75723	-0.767677	2.68039	-0.286405	0.774568	NA
ENSDARG00000018190	get3	GET3	ortholog_one2one	394.098	1.20181	0.353244	3.40221	0.000668436	0.0115903
ENSDARG00000018192	ubr5	UBR5	ortholog_one2one	343.499	-0.108142	0.36876	-0.293258	0.769325	0.899992
ENSDARG00000018241	mfap1	MFAP1	ortholog_one2one	159.079	0.354881	0.299594	1.18454	0.2362	0.50593
ENSDARG00000018257	ncoa1	NCOA1	ortholog_one2one	93.6129	-1.28595	0.506952	-2.53664	0.0111923	0.0796392
ENSDARG00000018272	wdr33	WDR33	ortholog_one2one	192.231	0.171734	0.355673	0.482843	0.629207	0.827514
ENSDARG00000018281	cfap161	CFAP161	ortholog_one2one	0.336369	-2.69506	4.44652	-0.606106	0.544444	NA
ENSDARG00000018283	cyba	CYBA	ortholog_one2one	33.5382	0.776905	0.594792	1.30618	0.191492	0.452368
ENSDARG00000018296	rev1	REV1	ortholog_one2one	47.1576	-0.036781	0.543794	-0.0676376	0.946074	0.980013
ENSDARG00000018303	etv4	ETV4	ortholog_one2one	31.7724	-1.52608	0.601565	-2.53686	0.0111853	0.0796288
ENSDARG00000018312	rell1	RELL1	ortholog_one2one	124.843	0.91105	0.351239	2.59382	0.00949166	0.0720847
ENSDARG00000018325	taf5	TAF5	ortholog_one2one	25.5971	-1.20832	0.596009	-2.02735	0.0426269	0.188582
ENSDARG00000018334	rpl35	RPL35	ortholog_one2one	6554.37	0.269585	0.223227	1.20767	0.227173	0.495584
ENSDARG00000018393	kank2	KANK2	ortholog_one2one	60.2572	-1.05795	0.482386	-2.19315	0.0282964	0.144788
ENSDARG00000018397	hpca	HPCA	ortholog_one2one	78.6497	-2.00925	0.693701	-2.89642	0.0037745	0.0392118
ENSDARG00000018426	aldh7a1	ALDH7A1	ortholog_one2one	1480.19	0.659634	0.30286	2.17802	0.0294049	0.148353
ENSDARG00000018432	m6pr	M6PR	ortholog_one2one	104.984	0.632741	0.418853	1.51065	0.130877	0.36696
ENSDARG00000018441	heg1	HEG1	ortholog_one2one	115.207	-1.69537	0.537546	-3.15391	0.00161098	0.0220025
ENSDARG00000018460	mbnl2	MBNL2	ortholog_one2one	1472.43	-0.0852729	0.342511	-0.248964	0.803389	0.916863
ENSDARG00000018491	pdia4	PDIA4	ortholog_one2one	86.5612	-0.325813	0.568142	-0.573471	0.566326	0.787359
ENSDARG00000018492	znf503	ZNF503	ortholog_one2one	663.892	-0.0403323	0.461865	-0.0873249	0.930413	0.972408
ENSDARG00000018508	zdhhc8b	ZDHHC8	ortholog_one2one	156.687	-0.0977608	0.304288	-0.321278	0.748	0.890775
ENSDARG00000018524	midn	MIDN	ortholog_one2one	808.712	-0.29035	0.528882	-0.548988	0.583014	0.797555
ENSDARG00000018529	lipf	LIPA	ortholog_one2one	124.377	0.420468	0.362461	1.16004	0.246034	0.516022
ENSDARG00000018534	slc6a9	SLC6A9	ortholog_one2one	382.642	2.34401	0.298867	7.84299	4.4e-15	3.52e-12
ENSDARG00000018542	hapln4	HAPLN4	ortholog_one2one	1.96141	-3.34996	2.79645	-1.19794	0.230942	NA
ENSDARG00000018553	ifih1	IFIH1	ortholog_one2one	109.197	0.0668432	0.473133	0.141278	0.887651	0.953706
ENSDARG00000018562	cope	COPE	ortholog_one2one	141.824	-0.00279428	0.318188	-0.00878185	0.992993	0.997632
ENSDARG00000018574	sf3b4	SF3B4	ortholog_one2one	33.2929	0.194408	0.621526	0.312792	0.754439	0.894005
ENSDARG00000018593	parp16	PARP16	ortholog_one2one	78.0366	0.161987	0.401623	0.40333	0.686705	0.863717
ENSDARG00000018618	cpsf6	CPSF6	ortholog_one2one	280.564	0.460447	0.351462	1.31009	0.190166	0.450896
ENSDARG00000018623	rad54l	RAD54L	ortholog_one2one	2.19167	-0.274457	1.5838	-0.17329	0.862423	NA
ENSDARG00000018627	arl5a	ARL5A	ortholog_one2one	23.5073	0.581566	0.554938	1.04798	0.294646	0.566981
ENSDARG00000018637	sec61g	SEC61G	ortholog_one2one	813.145	-0.0817699	0.308405	-0.265139	0.790903	0.911455
ENSDARG00000018650	gtpbp3	GTPBP3	ortholog_one2one	2.88808	1.58222	1.71589	0.922097	0.356478	NA
ENSDARG00000018653	acot7	ACOT7	ortholog_one2one	131.158	0.693018	0.49212	1.40823	0.159063	0.409634
ENSDARG00000018658	aar2	AAR2	ortholog_one2one	33.9971	0.147717	0.54947	0.268835	0.788057	0.909719
ENSDARG00000018681	saal1	SAAL1	ortholog_one2one	15.5949	1.01412	0.71518	1.418	0.156192	0.405726
ENSDARG00000018687	itga2b	ITGA2B	ortholog_one2one	6.09225	0.483557	1.03933	0.465259	0.641746	NA
ENSDARG00000018688	elk3	ELK3	ortholog_one2one	10.644	-0.599285	0.869068	-0.689573	0.490463	0.736075
ENSDARG00000018691	phf2	PHF2	ortholog_one2one	194.511	-0.286951	0.332364	-0.863365	0.387937	0.654541
ENSDARG00000018693	cdh2	CDH2	ortholog_one2one	91.5633	-0.281181	0.383234	-0.733705	0.463128	0.717165
ENSDARG00000018698	carm1	CARM1	ortholog_one2one	403.497	0.428029	0.289553	1.47824	0.139343	0.379983
ENSDARG00000018716	dgkh	DGKH	ortholog_one2one	28.557	1.30769	0.654531	1.9979	0.0457279	0.197214
ENSDARG00000018738	zw10	ZW10	ortholog_one2one	133.679	-0.0644703	0.38692	-0.166624	0.867666	0.945553
ENSDARG00000018788	st8sia2	ST8SIA2	ortholog_one2one	1.40026	-1.39017	2.75346	-0.504883	0.613641	NA
ENSDARG00000018809	abhd3	ABHD3	ortholog_one2one	137.09	1.17161	0.56561	2.07142	0.0383199	0.175846
ENSDARG00000018814	esrp2	ESRP2	ortholog_one2one	2.0112	2.78255	2.42678	1.1466	0.251546	NA
ENSDARG00000018817	bdnf	BDNF	ortholog_one2one	4.83026	-0.740279	1.15785	-0.639355	0.522592	NA
ENSDARG00000018825	tmem248	TMEM248	ortholog_one2one	58.6551	-0.801728	0.442197	-1.81306	0.0698231	0.253357
ENSDARG00000018846	dgat2	DGAT2	ortholog_one2one	14.4139	-0.787632	1.23023	-0.64023	0.522023	0.755101
ENSDARG00000018871	henmt1	HENMT1	ortholog_one2one	2.60488	0.109373	1.85109	0.0590856	0.952884	NA
ENSDARG00000018891	rnaseh2a	RNASEH2A	ortholog_one2one	66.2145	1.14132	0.370845	3.07762	0.00208663	0.0265134
ENSDARG00000018896	mmp24	MMP24	ortholog_one2one	1.63201	0.0531441	2.44984	0.0216929	0.982693	NA
ENSDARG00000018902	pes	PES1	ortholog_one2one	152.06	0.359119	0.28833	1.24551	0.212943	0.478672
ENSDARG00000018903	aimp2	AIMP2	ortholog_one2one	439.584	0.0911935	0.282728	0.322548	0.747037	0.890518
ENSDARG00000018904	cstf3	CSTF3	ortholog_one2one	181.671	-0.3328	0.327781	-1.01531	0.309956	0.581683
ENSDARG00000018907	kat6a	KAT6A	ortholog_one2one	297.771	-1.03424	0.345531	-2.99318	0.00276091	0.0318001
ENSDARG00000018918	rad17	RAD17	ortholog_one2one	62.1328	0.509064	0.450084	1.13104	0.258037	0.527833
ENSDARG00000018921	lratd1	LRATD1	ortholog_one2one	11.8092	0.314359	1.00823	0.311793	0.755198	0.894284
ENSDARG00000018923	fat2	FAT2	ortholog_one2one	11.2379	2.72663	1.4344	1.90088	0.0573171	0.225128
ENSDARG00000018936	zcchc17	ZCCHC17	ortholog_one2one	87.917	1.47883	0.418082	3.53719	0.000404412	0.00826549
ENSDARG00000018944	hoga1	HOGA1	ortholog_one2one	21.9975	0.898469	0.927756	0.968433	0.332828	0.604395
ENSDARG00000018953	gclm	GCLM	ortholog_one2one	49.4563	0.89401	0.403998	2.2129	0.0269042	0.140662
ENSDARG00000018956	tmem39b	TMEM39B	ortholog_one2one	56.434	0.0605178	0.443402	0.136485	0.891438	0.955282
ENSDARG00000018961	gtpbp4	GTPBP4	ortholog_one2one	1840.22	0.169599	0.294291	0.576297	0.564415	0.786255
ENSDARG00000018973	clptm1	CLPTM1	ortholog_one2one	46.6195	0.523316	0.439384	1.19102	0.233646	0.503153
ENSDARG00000018984	eya2	EYA2	ortholog_one2one	18.556	0.3484	0.656453	0.53073	0.595606	0.807497
ENSDARG00000018985	castor2	CASTOR2	ortholog_one2one	442.698	-0.725559	0.316541	-2.29215	0.0218972	0.123243
ENSDARG00000019000	smc3	SMC3	ortholog_one2one	112.786	-0.868174	0.33747	-2.5726	0.0100938	0.0753058
ENSDARG00000019004	smarcd1	SMARCD1	ortholog_one2one	86.4602	0.183342	0.341803	0.536397	0.591684	0.804755
ENSDARG00000019008	erp44	ERP44	ortholog_one2one	437.107	-1.13205	0.247001	-4.58316	4.58e-06	0.000262918
ENSDARG00000019025	podn	PODN	ortholog_one2one	82.337	-1.88535	0.609668	-3.09242	0.0019853	0.0256695
ENSDARG00000019033	tmem59	TMEM59	ortholog_one2one	582.067	-0.171104	0.234014	-0.73117	0.464675	0.718324
ENSDARG00000019038	sgsm3	SGSM3	ortholog_one2one	50.4075	0.668597	0.510279	1.31026	0.190109	0.450882
ENSDARG00000019060	snx12	SNX12	ortholog_one2one	332.105	0.161765	0.298087	0.542676	0.587353	0.80165
ENSDARG00000019096	myl7	MYL7	ortholog_one2one	0	NA	NA	NA	NA	NA
ENSDARG00000019116	ing1	ING1	ortholog_one2one	67.2469	0.604995	0.454688	1.33057	0.18333	0.44278
ENSDARG00000019117	parvb	PARVB	ortholog_one2one	265.975	-0.370291	0.301411	-1.22853	0.219249	0.486324
ENSDARG00000019128	tpm4b	TPM4	ortholog_one2one	28.201	1	0.723459	1.38225	0.166894	0.419562
ENSDARG00000019142	fam185a	FAM185A	ortholog_one2one	54.767	0.482337	0.471442	1.02311	0.306256	0.578708
ENSDARG00000019144	rab4a	RAB4A	ortholog_one2one	36.8878	-0.203639	0.473242	-0.430307	0.666972	0.852197
ENSDARG00000019181	rpsa	RPSA	ortholog_one2one	12511	0.228604	0.195807	1.1675	0.243009	0.512818
ENSDARG00000019191	2012-09-01	SEPTIN12	ortholog_one2one	201.658	0.300777	0.361266	0.832565	0.40509	0.670296
ENSDARG00000019195	vps9d1	VPS9D1	ortholog_one2one	104.325	-0.257843	0.334536	-0.770748	0.440856	0.698848
ENSDARG00000019205	fam120c	FAM120C	ortholog_one2one	1390.23	-0.547788	0.226139	-2.42235	0.0154203	0.0984975
ENSDARG00000019222	mrpl24	MRPL24	ortholog_one2one	256.097	1.07648	0.325883	3.30329	0.000955571	0.0149987
ENSDARG00000019228	mogat2	MOGAT2	ortholog_one2one	0.0952491	0.712414	4.562	0.156163	0.875905	NA
ENSDARG00000019231	sptan1	SPTAN1	ortholog_one2one	1341.91	0.0614049	0.355886	0.172541	0.863012	0.944079
ENSDARG00000019233	nln	NLN	ortholog_one2one	1994.53	1.33525	0.541364	2.46646	0.0136457	0.0913242
ENSDARG00000019236	gsr	GSR	ortholog_one2one	46.9946	0.174633	0.389022	0.448903	0.653501	0.843301
ENSDARG00000019250	fancf	FANCF	ortholog_one2one	3.09352	-1.58244	1.45889	-1.08469	0.27806	NA
ENSDARG00000019253	rhag	RHAG	ortholog_one2one	266.07	-1.31708	0.449537	-2.92986	0.00339113	0.0363468
ENSDARG00000019260	dhrs9	DHRS9	ortholog_one2one	30.8094	0.370019	0.517904	0.714455	0.474946	0.72544
ENSDARG00000019265	zbtb39	ZBTB39	ortholog_one2one	30.5718	-0.0442297	0.52906	-0.0836004	0.933374	0.973881
ENSDARG00000019300	ints7	INTS7	ortholog_one2one	22.8667	0.119442	0.623095	0.191691	0.847984	0.938292
ENSDARG00000019307	dusp5	DUSP5	ortholog_one2one	2.09588	-1.8209	1.74393	-1.04414	0.296422	NA
ENSDARG00000019316	fer1l6	FER1L6	ortholog_one2one	23.8491	-1.24258	0.589508	-2.10783	0.0350456	0.166767
ENSDARG00000019326	prpsap2	PRPSAP2	ortholog_one2one	79.5286	0.140002	0.409759	0.34167	0.7326	0.884957
ENSDARG00000019332	ndufb4	NDUFB4	ortholog_one2one	859.733	0.372378	0.267938	1.38979	0.164592	0.416364
ENSDARG00000019338	adprhl2	ADPRS	ortholog_one2one	26.9409	2.1591	0.612678	3.52404	0.000425012	0.0085654
ENSDARG00000019339	uxt	UXT	ortholog_one2one	61.8985	0.83637	0.447642	1.86839	0.0617075	0.235099
ENSDARG00000019342	chrnd	CHRND	ortholog_one2one	654.954	0.500565	0.276724	1.8089	0.0704671	0.254923
ENSDARG00000019353	sparc	SPARC	ortholog_one2one	3367.1	0.185648	0.402905	0.460774	0.644961	0.838104
ENSDARG00000019355	coa7	COA7	ortholog_one2one	224.168	1.02304	0.314222	3.25577	0.00113084	0.0166608
ENSDARG00000019360	sec23b	SEC23B	ortholog_one2one	61.3147	0.267901	0.360957	0.742196	0.457969	0.713427
ENSDARG00000019364	mbip	MBIP	ortholog_one2one	14.8524	-0.401488	0.689559	-0.58224	0.560405	0.783205
ENSDARG00000019367	tgfb3	TGFB3	ortholog_one2one	201.637	0.173276	0.308492	0.561687	0.57433	0.792902
ENSDARG00000019371	flt1	FLT1	ortholog_one2one	43.4316	-1.41798	0.65747	-2.15673	0.0310271	0.153592
ENSDARG00000019383	cdc42bpb	CDC42BPB	ortholog_one2one	376.218	0.594793	0.373385	1.59297	0.111166	0.334238
ENSDARG00000019396	rergla	RERGL	ortholog_one2one	1.39491	-1.19414	2.3766	-0.502459	0.615345	NA
ENSDARG00000019404	atp5f1d	ATP5F1D	ortholog_one2one	2689.03	0.384381	0.264121	1.45532	0.14558	0.389755
ENSDARG00000019406	C7H11orf68	C11orf68	ortholog_one2one	41.9063	0.873971	0.502155	1.74044	0.0817819	0.277321
ENSDARG00000019420	etnk1	ETNK1	ortholog_one2one	520.684	-0.150892	0.416083	-0.362649	0.716867	0.877932
ENSDARG00000019426	trioa	TRIO	ortholog_one2one	84.5043	-0.249185	0.389976	-0.638975	0.522839	0.755626
ENSDARG00000019438	rnf13	RNF13	ortholog_one2one	693.697	-0.274455	0.236049	-1.1627	0.244951	0.514681
ENSDARG00000019444	ssr4	SSR4	ortholog_one2one	469.645	-0.0747579	0.236629	-0.315928	0.752057	0.893054
ENSDARG00000019451	pcsk2	PCSK2	ortholog_one2one	9.01985	3.88874	3.2544	1.19492	0.23212	0.501441
ENSDARG00000019484	zdhhc7	ZDHHC7	ortholog_one2one	10.9963	0.273614	0.768049	0.356246	0.721656	0.880304
ENSDARG00000019487	tmx1	TMX1	ortholog_one2one	95.8884	0.832963	0.41199	2.02181	0.0431964	0.1904
ENSDARG00000019496	esd	ESD	ortholog_one2one	235.623	-1.3336	0.317338	-4.20246	2.64e-05	0.00105972
ENSDARG00000019501	pcnx3	PCNX3	ortholog_one2one	11.7882	-0.435694	0.85186	-0.511462	0.609028	0.816133
ENSDARG00000019507	mcm5	MCM5	ortholog_one2one	12.4521	0.242565	0.823647	0.294501	0.768375	0.899959
ENSDARG00000019516	sp7	SP7	ortholog_one2one	21.9429	0.0418482	0.687546	0.060866	0.951466	0.981712
ENSDARG00000019521	mpx	EPX	ortholog_one2one	18.0041	1.17816	1.09918	1.07186	0.283784	0.555773
ENSDARG00000019529	parp1	PARP1	ortholog_one2one	102.595	0.51863	0.451875	1.14773	0.25108	0.521171
ENSDARG00000019530	hdgfl2	HDGFL2	ortholog_one2one	45.9273	0.311202	0.453532	0.686174	0.492603	0.736528
ENSDARG00000019549	cds1	CDS1	ortholog_one2one	8.30497	-0.763396	0.85866	-0.889054	0.373974	0.642548
ENSDARG00000019556	clcn7	CLCN7	ortholog_one2one	256.124	0.350556	0.294655	1.18972	0.234158	0.503955
ENSDARG00000019566	neurod1	NEUROD1	ortholog_one2one	1.02202	2.60868	3.77854	0.690393	0.489947	NA
ENSDARG00000019572	taf7	TAF7	ortholog_one2one	335.054	0.728861	0.257339	2.8323	0.00462144	0.0449327
ENSDARG00000019581	uso1	USO1	ortholog_one2one	237.551	-0.550661	0.297686	-1.84981	0.0643417	0.240847
ENSDARG00000019595	senp8	SENP8	ortholog_one2one	11.0286	0.939688	0.8357	1.12443	0.26083	0.531527
ENSDARG00000019614	jade3	JADE3	ortholog_one2one	60.2232	0.49282	0.38388	1.28379	0.199217	0.46164
ENSDARG00000019636	yif1a	YIF1A	ortholog_one2one	140.734	0.601424	0.36041	1.66872	0.0951725	0.3043
ENSDARG00000019706	zar1	ZAR1	ortholog_one2one	23.3018	-6.84053	2.08557	-3.27993	0.00103833	0.0156991
ENSDARG00000019707	spout1	SPOUT1	ortholog_one2one	16.7527	0.107432	0.615029	0.174678	0.861333	0.943368
ENSDARG00000019715	metap1d	METAP1D	ortholog_one2one	45.167	0.490061	0.414441	1.18246	0.237022	0.506789
ENSDARG00000019726	celsr2	CELSR2	ortholog_one2one	4.47801	-2.22624	1.26473	-1.76025	0.0783659	NA
ENSDARG00000019732	mtch2	MTCH2	ortholog_one2one	773.918	0.794045	0.243538	3.26046	0.00111233	0.0164554
ENSDARG00000019746	rfng	RFNG	ortholog_one2one	77.5474	0.0847917	0.346809	0.244491	0.806851	0.917739
ENSDARG00000019763	acp5a	ACP5	ortholog_one2one	10.9396	-7.04663	1.46065	-4.82431	1.4e-06	9.87e-05
ENSDARG00000019778	rps6	RPS6	ortholog_one2one	7865.14	0.167146	0.183838	0.909201	0.363244	0.630762
ENSDARG00000019791	prmt3	PRMT3	ortholog_one2one	31.9756	0.018045	0.508928	0.0354569	0.971715	0.989292
ENSDARG00000019797	qrich1	QRICH1	ortholog_one2one	12.788	0.602825	0.68155	0.884492	0.376431	0.644639
ENSDARG00000019810	nfe2l3	NFE2L3	ortholog_one2one	74.0582	0.993387	0.427034	2.32625	0.0200052	0.116326
ENSDARG00000019834	edrf1	EDRF1	ortholog_one2one	34.5421	0.401031	0.496754	0.807304	0.419492	0.681815
ENSDARG00000019838	ugdh	UGDH	ortholog_one2one	20.2587	0.253261	0.581013	0.435895	0.662913	0.849663
ENSDARG00000019845	pdlim1	PDLIM1	ortholog_one2one	112.231	-0.512212	0.353991	-1.44696	0.147907	0.3935
ENSDARG00000019874	hsph1	HSPH1	ortholog_one2one	91.976	-0.0635398	0.580874	-0.109387	0.912896	0.965798
ENSDARG00000019877	rbks	RBKS	ortholog_one2one	24.4562	0.729482	0.556354	1.31118	0.189796	0.450462
ENSDARG00000019881	bsg	BSG	ortholog_one2one	3840.09	0.300996	0.285873	1.0529	0.292387	0.564368
ENSDARG00000019897	gpat4	GPAT4	ortholog_one2one	130.622	0.557114	0.331286	1.68167	0.0926324	0.299306
ENSDARG00000019907	dscc1	DSCC1	ortholog_one2one	1.83159	-0.856076	1.5722	-0.544507	0.586093	NA
ENSDARG00000019930	tal1	TAL1	ortholog_one2one	22.577	-1.55403	0.647836	-2.3988	0.0164488	0.102345
ENSDARG00000019932	slc5a11	SLC5A11	ortholog_one2one	4.56806	1.99619	1.56012	1.27951	0.200718	NA
ENSDARG00000019941	sgta	SGTA	ortholog_one2one	288.883	0.313017	0.263578	1.18757	0.235002	0.504542
ENSDARG00000019950	carf	CARF	ortholog_one2one	48.3892	-1.25432	0.424223	-2.95676	0.00310894	0.0344855
ENSDARG00000019951	sec62	SEC62	ortholog_one2one	216.484	0.318561	0.266254	1.19646	0.231518	0.500988
ENSDARG00000019962	dop1a	DOP1A	ortholog_one2one	25.0666	-0.626827	0.561049	-1.11724	0.263891	0.535158
ENSDARG00000019963	sfxn1	SFXN1	ortholog_one2one	0.697013	0	4.2925	0	1	NA
ENSDARG00000019995	bmp4	BMP4	ortholog_one2one	16.6882	-1.17507	0.65751	-1.78715	0.0739128	0.261664
ENSDARG00000019998	slc30a7	SLC30A7	ortholog_one2one	14.2595	-0.000578798	0.75515	-0.000766468	0.999388	0.999569
ENSDARG00000020001	rad23aa	RAD23A	ortholog_one2one	112.501	-0.283064	0.403653	-0.701255	0.483144	0.73166
ENSDARG00000020007	col1a2	COL1A2	ortholog_one2one	7043.76	0.151109	0.489572	0.308655	0.757584	0.89527
ENSDARG00000020008	vcp	VCP	ortholog_one2one	412.677	0.746291	0.388205	1.92242	0.0545534	0.218532
ENSDARG00000020009	bmp2k	BMP2K	ortholog_one2one	19.8536	-0.611534	0.645567	-0.947283	0.343495	0.613494
ENSDARG00000020015	mrps33	MRPS33	ortholog_one2one	337.754	1.44388	0.362059	3.98798	6.66e-05	0.00222786
ENSDARG00000020024	fam151b	FAM151B	ortholog_one2one	25.5857	1.02685	0.57119	1.79774	0.0722186	0.258277
ENSDARG00000020028	cps1	CPS1	ortholog_one2one	20.028	1.21264	0.756778	1.60237	0.109074	0.330135
ENSDARG00000020041	vps35l	VPS35L	ortholog_one2one	68.1082	0.731246	0.432429	1.69102	0.0908329	0.295309
ENSDARG00000020043	cnot8	CNOT8	ortholog_one2one	64.6869	0.13045	0.344909	0.378216	0.70527	0.871621
ENSDARG00000020053	nkd1	NKD1	ortholog_one2one	256.139	0.793751	0.329512	2.40887	0.0160021	0.100687
ENSDARG00000020054	aox6	AOX1	ortholog_one2one	34.6601	-0.569298	0.570946	-0.997114	0.318709	0.59118
ENSDARG00000020057	bmpr2b	BMPR2	ortholog_one2one	50.9874	-1.20853	0.738096	-1.63737	0.101554	0.315636
ENSDARG00000020077	nol10	NOL10	ortholog_one2one	108.444	0.493284	0.355408	1.38794	0.165157	0.417279
ENSDARG00000020079	neil3	NEIL3	ortholog_one2one	9.68023	-0.666761	0.897394	-0.742996	0.457484	0.713022
ENSDARG00000020084	tg	TG	ortholog_one2one	5.81528	-2.9799	1.65318	-1.80253	0.071462	NA
ENSDARG00000020101	psmc2	PSMC2	ortholog_one2one	504.147	0.460254	0.330034	1.39456	0.163147	0.41449
ENSDARG00000020107	usp2a	USP2	ortholog_one2one	5731.17	0.772005	0.409242	1.88643	0.0592374	0.229573
ENSDARG00000020131	fnbp1l	FNBP1L	ortholog_one2one	98.2694	-0.613734	0.468755	-1.30929	0.190438	0.450994
ENSDARG00000020134	sipa1l1	SIPA1L1	ortholog_one2one	65.0972	-0.566899	0.344736	-1.64444	0.100085	0.313096
ENSDARG00000020136	ptges	PTGES	ortholog_one2one	2.76826	0.56826	1.57748	0.360232	0.718674	NA
ENSDARG00000020143	pah	PAH	ortholog_one2one	13.2697	3.17959	1.21091	2.6258	0.00864468	0.06777
ENSDARG00000020149	acoxl	ACOXL	ortholog_one2one	1.30531	-1.57589	2.3716	-0.664485	0.50638	NA
ENSDARG00000020158	spag6	SPAG6	ortholog_one2one	43.0982	2.36665	0.622241	3.80343	0.000142706	0.00399272
ENSDARG00000020187	GCA	GCA	ortholog_one2one	81.5716	-0.047919	0.364868	-0.131332	0.895512	0.957545
ENSDARG00000020191	ppef1	PPEF1	ortholog_one2one	9.20782	-3.70853	1.44777	-2.56155	0.0104206	0.0765289
ENSDARG00000020201	cdc73	CDC73	ortholog_one2one	134.252	0.029772	0.276342	0.107736	0.914205	0.966247
ENSDARG00000020204	nf2a	NF2	ortholog_one2one	7.49256	-0.183677	0.928089	-0.197908	0.843117	0.936101
ENSDARG00000020212	slc1a1	SLC1A1	ortholog_one2one	3.62217	1.71747	1.88328	0.911957	0.361791	NA
ENSDARG00000020217	cpsf4	CPSF4	ortholog_one2one	108.077	0.364721	0.308901	1.18071	0.23772	0.507753
ENSDARG00000020218	amfra	AMFR	ortholog_one2one	950.823	0.419007	0.300254	1.39551	0.162863	0.414315
ENSDARG00000020228	usf2	USF2	ortholog_one2one	259.235	0.0183179	0.255473	0.0717021	0.942839	0.978491
ENSDARG00000020237	mc1r	MC1R	ortholog_one2one	0.897622	-2.40567	2.97611	-0.808326	0.418903	NA
ENSDARG00000020241	icmt	ICMT	ortholog_one2one	7.95694	-0.25289	0.837118	-0.302096	0.762579	0.897286
ENSDARG00000020242	fermt2	FERMT2	ortholog_one2one	218.541	-1.99663	0.639786	-3.12077	0.00180377	0.0239986
ENSDARG00000020250	rhoj	RHOJ	ortholog_one2one	28.635	-0.666835	0.777713	-0.857431	0.391207	0.657748
ENSDARG00000020261	rab2a	RAB2A	ortholog_one2one	1288	0.0240276	0.276137	0.0870134	0.930661	0.972408
ENSDARG00000020265	angptl6	ANGPTL6	ortholog_one2one	0.219981	0	4.562	0	1	NA
ENSDARG00000020279	efcab7	EFCAB7	ortholog_one2one	32.217	0.455883	0.532294	0.85645	0.391749	0.658045
ENSDARG00000020289	pif1	PIF1	ortholog_one2one	3.76581	-2.90521	1.32773	-2.18811	0.0286619	NA
ENSDARG00000020298	btg2	BTG2	ortholog_one2one	143.973	-0.036376	0.619609	-0.0587079	0.953185	0.982294
ENSDARG00000020301	os9	OS9	ortholog_one2one	96.9545	0.168776	0.339116	0.497694	0.6187	0.822097
ENSDARG00000020311	cnih1	CNIH1	ortholog_one2one	213.659	1.77687	0.356549	4.98353	6.24e-07	5.03e-05
ENSDARG00000020326	tyk2	TYK2	ortholog_one2one	80.3015	-0.132472	0.488496	-0.271183	0.78625	0.908738
ENSDARG00000020328	plekha6	PLEKHA6	ortholog_one2one	51.1399	-0.519689	0.5891	-0.882176	0.377682	0.645317
ENSDARG00000020334	ptpn11a	PTPN11	ortholog_one2one	344.373	-0.16167	0.266732	-0.606113	0.544439	0.772257
ENSDARG00000020345	clasp2	CLASP2	ortholog_one2one	468.995	-0.616693	0.308447	-1.99935	0.0455707	0.19689
ENSDARG00000020363	snrnp25	SNRNP25	ortholog_one2one	91.9292	0.449203	0.41531	1.08161	0.279426	0.550635
ENSDARG00000020371	g6pc3	G6PC3	ortholog_one2one	18.4707	-0.459966	0.643916	-0.714327	0.475025	0.72544
ENSDARG00000020397	snx15	SNX15	ortholog_one2one	30.5934	0.740985	0.495228	1.49625	0.134589	0.373022
ENSDARG00000020442	snx5	SNX5	ortholog_one2one	167.302	-0.0799943	0.3865	-0.206971	0.836033	0.932302
ENSDARG00000020447	tmtc4	TMTC4	ortholog_one2one	9.43948	-0.455369	0.809445	-0.56257	0.573728	0.792602
ENSDARG00000020448	adi1	ADI1	ortholog_one2one	154.808	-0.133973	0.306748	-0.436752	0.662291	0.849168
ENSDARG00000020449	yipf3	YIPF3	ortholog_one2one	123.984	0.496186	0.282345	1.75737	0.0788547	0.271368
ENSDARG00000020454	psmd8	PSMD8	ortholog_one2one	735.174	1.06839	0.340099	3.1414	0.00168141	0.0227274
ENSDARG00000020467	safb	SAFB	ortholog_one2one	580.992	-0.527357	0.288677	-1.82681	0.0677288	0.248004
ENSDARG00000020469	map3k7	MAP3K7	ortholog_one2one	426.745	0.328336	0.218826	1.50044	0.1335	0.371415
ENSDARG00000020473	hddc3	HDDC3	ortholog_one2one	41.7879	0.77991	0.461181	1.69112	0.0908146	0.295309
ENSDARG00000020475	znrf1	ZNRF1	ortholog_one2one	888.718	0.726488	0.262528	2.76728	0.00565266	0.0509694
ENSDARG00000020482	nono	NONO	ortholog_one2one	73.4028	0.103828	0.393386	0.263935	0.79183	0.911519
ENSDARG00000020494	znf330	ZNF330	ortholog_one2one	218.995	0.467937	0.298942	1.56531	0.11751	0.34548
ENSDARG00000020497	rab7a	RAB7A	ortholog_one2one	139.912	0.407707	0.438045	0.930744	0.351986	0.620529
ENSDARG00000020509	srd5a1	SRD5A1	ortholog_one2one	18.9422	-0.790837	0.675455	-1.17082	0.24167	0.511792
ENSDARG00000020521	exoc6	EXOC6	ortholog_one2one	161.155	0.889246	0.28203	3.15302	0.0016159	0.0220487
ENSDARG00000020527	nup62l	NUP62	ortholog_one2one	55.2591	0.624557	0.439146	1.42221	0.154966	0.403621
ENSDARG00000020529	hacl1	HACL1	ortholog_one2one	39.9933	-0.746264	0.481024	-1.55141	0.120804	0.350944
ENSDARG00000020541	ism1	ISM1	ortholog_one2one	42.4962	1.02218	0.69015	1.48111	0.138578	0.378679
ENSDARG00000020595	gnl3l	GNL3L	ortholog_one2one	172.683	0.50284	0.288652	1.74203	0.0815037	0.276782
ENSDARG00000020596	miga1	MIGA1	ortholog_one2one	473.307	0.443337	0.245204	1.80804	0.0706009	0.25496
ENSDARG00000020607	emc3	EMC3	ortholog_one2one	196.336	0.792075	0.299588	2.64388	0.00819614	0.0652836
ENSDARG00000020611	C18H19orf47	C19orf47	ortholog_one2one	39.7038	-0.192617	0.599763	-0.321155	0.748093	0.890775
ENSDARG00000020621	ap1b1	AP1B1	ortholog_one2one	287.636	0.846084	0.301364	2.80752	0.00499249	0.0472957
ENSDARG00000020625	jak1	JAK1	ortholog_one2one	293.128	-0.73563	0.313116	-2.34939	0.0188044	0.11173
ENSDARG00000020642	gtdc1	GTDC1	ortholog_one2one	5.19398	1.3351	1.29699	1.02938	0.303303	NA
ENSDARG00000020655	INSM2	INSM2	ortholog_one2one	0.202156	1.68691	4.51784	0.37339	0.708859	NA
ENSDARG00000020676	dpp3	DPP3	ortholog_one2one	60.6635	1.84908	0.536129	3.44896	0.000562757	0.0103693
ENSDARG00000020679	clpp	CLPP	ortholog_one2one	304.07	1.11476	0.36964	3.0158	0.00256298	0.0304452
ENSDARG00000020693	sesn1	SESN1	ortholog_one2one	3274.46	-0.878001	0.411619	-2.13305	0.032921	0.16004
ENSDARG00000020699	slc9a8	SLC9A8	ortholog_one2one	53.2365	0.172703	0.400582	0.431131	0.666373	0.851901
ENSDARG00000020730	smpd4	SMPD4	ortholog_one2one	49.2337	-0.250551	0.392468	-0.638399	0.523214	0.755936
ENSDARG00000020744	bdkrb1	BDKRB1	ortholog_one2one	0.192624	0	4.562	0	1	NA
ENSDARG00000020749	caprin2	CAPRIN2	ortholog_one2one	15.5593	-7.59469	1.3367	-5.68167	1.33e-08	2.11e-06
ENSDARG00000020758	tmem178	TMEM178A	ortholog_one2one	2.74196	2.23566	2.5481	0.877384	0.380278	NA
ENSDARG00000020761	arrdc2	ARRDC2	ortholog_one2one	645.069	-0.447403	0.419679	-1.06606	0.286397	0.558038
ENSDARG00000020771	tnr	TNR	ortholog_one2one	16.4354	-0.214018	0.719478	-0.297463	0.766113	0.899155
ENSDARG00000020777	cep85l	CEP85L	ortholog_one2one	393.811	-0.687907	0.405097	-1.69813	0.0894837	0.29259
ENSDARG00000020820	srp68	SRP68	ortholog_one2one	337.337	0.0912572	0.281942	0.323674	0.746185	0.890269
ENSDARG00000020822	ift22	IFT22	ortholog_one2one	5.42611	0.429635	1.11812	0.38425	0.700794	NA
ENSDARG00000020840	mcrs1	MCRS1	ortholog_one2one	225.338	0.452378	0.271087	1.66876	0.0951652	0.3043
ENSDARG00000020845	tns1b	TNS1	ortholog_one2one	336.987	-0.428701	0.417243	-1.02746	0.304203	0.576391
ENSDARG00000020853	galr2a	GALR2	ortholog_one2one	0	NA	NA	NA	NA	NA
ENSDARG00000020890	tmod4	TMOD4	ortholog_one2one	8948.15	-0.538119	0.28827	-1.86672	0.061941	0.235747
ENSDARG00000020895	bag1	BAG1	ortholog_one2one	149.928	0.880278	0.335092	2.62698	0.00861475	0.0675721
ENSDARG00000020898	cyb5r4	CYB5R4	ortholog_one2one	54.8231	0.721895	0.377644	1.91158	0.0559306	0.221987
ENSDARG00000020913	ddx56	DDX56	ortholog_one2one	79.1528	0.0105156	0.36734	0.0286264	0.977163	0.990986
ENSDARG00000020926	creb3l3l	CREB3	ortholog_one2one	53.9092	-0.460464	0.413005	-1.11491	0.264889	0.535989
ENSDARG00000020952	si:ch211-214j8.1	NAALADL1	ortholog_one2one	0.586351	-2.69456	3.34841	-0.80473	0.420975	NA
ENSDARG00000020956	pck2	PCK2	ortholog_one2one	3.29744	0.355001	1.18675	0.299136	0.764836	NA
ENSDARG00000020957	pth1r	PTH1R	ortholog_one2one	0.925889	0.781963	3.50423	0.223148	0.82342	NA
ENSDARG00000020960	hgs	HGS	ortholog_one2one	123.444	-0.327625	0.344293	-0.951589	0.341306	0.612098
ENSDARG00000020976	ubald1b	UBALD1	ortholog_one2one	232.714	-1.02096	0.357712	-2.85414	0.0043154	0.0429127
ENSDARG00000020979	ripor3	RIPOR3	ortholog_one2one	30.4406	-1.22038	0.561967	-2.17162	0.0298845	0.149932
ENSDARG00000020984	slc16a10	SLC16A10	ortholog_one2one	148.675	1.12114	0.400815	2.79716	0.00515541	0.0481116
ENSDARG00000021004	c5	C5	ortholog_one2one	0.34081	0.712373	4.562	0.156153	0.875912	NA
ENSDARG00000021022	ift57	IFT57	ortholog_one2one	16.2429	-0.887431	0.69132	-1.28368	0.199255	0.46164
ENSDARG00000021032	foxd3	FOXD3	ortholog_one2one	290.576	-0.643911	0.421021	-1.5294	0.126165	0.359484
ENSDARG00000021033	herpud2	HERPUD2	ortholog_one2one	101.34	0.426142	0.388693	1.09634	0.272928	0.544073
ENSDARG00000021046	rhbdd1	RHBDD1	ortholog_one2one	28.4238	-1.00201	0.526926	-1.90161	0.0572225	0.225117
ENSDARG00000021048	clptm1l	CLPTM1L	ortholog_one2one	45.6018	0.2843	0.489303	0.581032	0.561219	0.783752
ENSDARG00000021059	alas1	ALAS1	ortholog_one2one	869.283	-0.52669	0.377906	-1.39371	0.163406	0.414821
ENSDARG00000021082	sec31a	SEC31A	ortholog_one2one	20.9706	0.195371	0.531031	0.367909	0.712941	0.876225
ENSDARG00000021086	znf367	ZNF367	ortholog_one2one	1.99337	-0.902231	1.77668	-0.507817	0.611581	NA
ENSDARG00000021097	nelfcd	NELFCD	ortholog_one2one	60.1656	0.183499	0.35364	0.518885	0.603841	0.813101
ENSDARG00000021107	sf3a2	SF3A2	ortholog_one2one	84.6314	0.523437	0.457769	1.14345	0.252851	0.523242
ENSDARG00000021112	c1d	C1D	ortholog_one2one	34.8672	-0.0310951	0.477334	-0.0651432	0.94806	0.980731
ENSDARG00000021115	spata6	SPATA6	ortholog_one2one	13.6235	-0.926367	0.693922	-1.33497	0.181885	0.441061
ENSDARG00000021120	ndc1	NDC1	ortholog_one2one	127.523	0.072042	0.399043	0.180537	0.856731	0.941425
ENSDARG00000021124	cfl1	CFL1	ortholog_one2one	805.474	0.44042	0.392085	1.12328	0.26132	0.531755
ENSDARG00000021137	adgrv1	ADGRV1	ortholog_one2one	11.608	-0.383981	0.99834	-0.38462	0.700519	0.869778
ENSDARG00000021141	plekhf2	PLEKHF2	ortholog_one2one	68.7963	0.173957	0.385492	0.45126	0.651802	0.842708
ENSDARG00000021143	rtn1b	RTN1	ortholog_one2one	48.0111	-0.670292	0.601739	-1.11393	0.265311	0.536618
ENSDARG00000021147	nipal3	NIPAL3	ortholog_one2one	38.0247	0.54942	0.47252	1.16275	0.244933	0.514681
ENSDARG00000021154	zgc:92040	PRODH2	ortholog_one2one	0.628245	2.93138	3.62474	0.808714	0.41868	NA
ENSDARG00000021163	thrb	THRB	ortholog_one2one	312.887	-1.25232	0.417014	-3.00306	0.00267279	0.0312345
ENSDARG00000021201	noto	NOTO	ortholog_one2one	0	NA	NA	NA	NA	NA
ENSDARG00000021208	serpind1	SERPIND1	ortholog_one2one	0.764285	-1.44036	3.96589	-0.363188	0.716464	NA
ENSDARG00000021220	hmgcl	HMGCL	ortholog_one2one	384.642	0.56104	0.306522	1.83034	0.0671988	0.246735
ENSDARG00000021225	prkci	PRKCI	ortholog_one2one	134.777	0.330705	0.268733	1.23061	0.218469	0.485266
ENSDARG00000021233	pgls	PGLS	ortholog_one2one	29.1736	1.65036	0.558868	2.95304	0.00314663	0.0347165
ENSDARG00000021239	apaf1	APAF1	ortholog_one2one	102.182	0.928768	0.345277	2.68992	0.00714686	0.0598374
ENSDARG00000021242	mvp	MVP	ortholog_one2one	185.918	-0.0481041	0.353427	-0.136108	0.891736	0.95546
ENSDARG00000021250	slc25a48	SLC25A48	ortholog_one2one	38.1097	1.0075	0.561414	1.79457	0.0727217	0.259365
ENSDARG00000021252	cct6a	CCT6B	ortholog_one2one	2527.74	-0.445571	0.201976	-2.20607	0.0273794	0.142012
ENSDARG00000021257	eif3d	EIF3D	ortholog_one2one	2124.13	0.562009	0.249287	2.25447	0.0241669	0.131058
ENSDARG00000021265	mybpc2b	MYBPC2	ortholog_one2one	36548.6	-0.0205863	0.503466	-0.0408891	0.967384	0.988139
ENSDARG00000021305	slc30a2	SLC30A2	ortholog_one2one	0	NA	NA	NA	NA	NA
ENSDARG00000021324	nsun4	NSUN4	ortholog_one2one	16.8628	0.525236	0.620098	0.847022	0.396983	0.663233
ENSDARG00000021343	wsb1	WSB1	ortholog_one2one	1517.33	0.313524	0.252493	1.24171	0.214343	0.480292
ENSDARG00000021346	pdhb	PDHB	ortholog_one2one	5122.34	0.403136	0.292134	1.37997	0.167596	0.420722
ENSDARG00000021369	mc3r	MC3R	ortholog_one2one	0	NA	NA	NA	NA	NA
ENSDARG00000021370	actr6	ACTR6	ortholog_one2one	61.2569	0.801997	0.423556	1.89349	0.0582933	0.227567
ENSDARG00000021399	yipf2	YIPF2	ortholog_one2one	118.825	0.36421	0.298729	1.2192	0.222769	0.490693
ENSDARG00000021402	mcm3ap	MCM3AP	ortholog_one2one	136.141	-0.402032	0.385302	-1.04342	0.296753	0.568757
ENSDARG00000021405	chd3	CHD3	ortholog_one2one	327.662	-0.290287	0.298746	-0.971683	0.331208	0.602878
ENSDARG00000021408	poglut3	POGLUT3	ortholog_one2one	6.3345	-0.487595	1.06358	-0.458447	0.646631	NA
ENSDARG00000021433	asmtl	ASMTL	ortholog_one2one	36.8269	-1.34871	0.524516	-2.57134	0.0101307	0.0754007
ENSDARG00000021439	ncoa4	NCOA4	ortholog_one2one	1118.4	0.305223	0.273554	1.11577	0.264521	0.535707
ENSDARG00000021442	cdh11	CDH11	ortholog_one2one	208.179	0.55964	0.439844	1.27236	0.203245	0.466937
ENSDARG00000021455	strbp	STRBP	ortholog_one2one	108.584	-0.164696	0.477149	-0.345167	0.729969	0.88395
ENSDARG00000021462	daw1	DAW1	ortholog_one2one	1.22924	0.348664	2.36728	0.147285	0.882907	NA
ENSDARG00000021466	ireb2	IREB2	ortholog_one2one	99.6699	-0.443218	0.44084	-1.00539	0.314707	0.586398
ENSDARG00000021494	hnf4a	HNF4A	ortholog_one2one	0.242827	-2.78791	4.43922	-0.628019	0.529992	NA
ENSDARG00000021509	tab2	TAB2	ortholog_one2one	349.045	0.564704	0.378515	1.49189	0.135727	0.374869
ENSDARG00000021547	vrk2	VRK2	ortholog_one2one	38.3256	0.870717	0.658884	1.3215	0.186334	0.445847
ENSDARG00000021550	rad23b	RAD23B	ortholog_one2one	779.744	-0.46277	0.275976	-1.67685	0.0935722	0.300956
ENSDARG00000021555	prkn	PRKN	ortholog_one2one	75.4823	-0.880713	0.405538	-2.17172	0.0298771	0.149932
ENSDARG00000021557	wdr45b	WDR45B	ortholog_one2one	441.867	-0.530826	0.326931	-1.62366	0.104448	0.320878
ENSDARG00000021566	OTOP1	OTOP1	ortholog_one2one	2.32781	-0.833217	1.6962	-0.491225	0.623267	NA
ENSDARG00000021569	gdap2	GDAP2	ortholog_one2one	44.922	0.417666	0.512152	0.815512	0.414779	0.677767
ENSDARG00000021572	cgas	CGAS	ortholog_one2one	1.89719	-1.88125	1.99658	-0.942237	0.346071	NA
ENSDARG00000021579	orc5	ORC5	ortholog_one2one	8.0276	-0.29452	0.887659	-0.331794	0.740045	0.887747
ENSDARG00000021584	cntn5	CNTN5	ortholog_one2one	4.07023	0.515999	1.87518	0.275174	0.783183	NA
ENSDARG00000021595	lhfpl3	LHFPL3	ortholog_one2one	5.61263	-0.861045	1.13807	-0.756582	0.4493	NA
ENSDARG00000021607	negr1	NEGR1	ortholog_one2one	6.90008	-2.43581	1.23949	-1.96517	0.0493948	0.206778
ENSDARG00000021611	si:dkey-151g10.3	WNK3	ortholog_one2one	12.2546	0.260281	0.796924	0.326607	0.743965	0.889465
ENSDARG00000021677	phf11	PHF11	ortholog_one2one	13.2022	0.0611168	0.888402	0.0687941	0.945154	0.97955
ENSDARG00000021681	asrgl1	ASRGL1	ortholog_one2one	27.7539	0.513049	0.577931	0.887733	0.374684	0.643254
ENSDARG00000021697	morn3	MORN3	ortholog_one2one	0.192624	0	4.562	0	1	NA
ENSDARG00000021753	ccdc25	CCDC25	ortholog_one2one	192.216	0.389774	0.337452	1.15505	0.24807	0.518381
ENSDARG00000021789	myoc	MYOC	ortholog_one2one	2091.35	-0.23602	0.295637	-0.798343	0.424671	0.68538
ENSDARG00000021794	hmmr	HMMR	ortholog_one2one	4.22672	-0.999709	1.37685	-0.726084	0.467787	NA
ENSDARG00000021806	zfp36l2	ZFP36L2	ortholog_one2one	474.363	-0.57855	0.421735	-1.37184	0.170115	0.424227
ENSDARG00000021808	nmt2	NMT2	ortholog_one2one	63.3605	0.0450618	0.382095	0.117934	0.90612	0.962285
ENSDARG00000021812	cherp	CHERP	ortholog_one2one	185.55	0.00318283	0.38829	0.00819705	0.99346	0.997905
ENSDARG00000021827	katna1	KATNA1	ortholog_one2one	50.4085	0.432926	0.422642	1.02433	0.305678	0.577869
ENSDARG00000021838	rps23	RPS23	ortholog_one2one	4173.59	0.394143	0.198476	1.98584	0.0470509	0.200401
ENSDARG00000021846	hid1a	HID1	ortholog_one2one	2.57149	-1.47064	1.54974	-0.948956	0.342643	NA
ENSDARG00000021853	ntpcr	NTPCR	ortholog_one2one	64.5092	-0.525716	0.375063	-1.40167	0.161013	0.412305
ENSDARG00000021855	arnt	ARNT	ortholog_one2one	38.088	-1.08851	0.616866	-1.76458	0.0776343	0.269355
ENSDARG00000021864	rplp1	RPLP1	ortholog_one2one	6630.99	0.125995	0.290724	0.433382	0.664737	0.850879
ENSDARG00000021866	upk1a	UPK1A	ortholog_one2one	6.61054	6.26627	2.15804	2.90369	0.00368793	NA
ENSDARG00000021869	rcan2	RCAN2	ortholog_one2one	29.2527	-0.108513	0.642522	-0.168887	0.865886	0.945265
ENSDARG00000021885	cacul1	CACUL1	ortholog_one2one	2.57248	0.774277	1.61014	0.480875	0.630606	NA
ENSDARG00000021889	gja3	GJA3	ortholog_one2one	0	NA	NA	NA	NA	NA
ENSDARG00000021891	zbtb7b	ZBTB7B	ortholog_one2one	6.20064	1.08121	1.42893	0.756659	0.449254	NA
ENSDARG00000021895	disc1	DISC1	ortholog_one2one	28.2381	-2.04659	0.761	-2.68934	0.00715939	0.0598374
ENSDARG00000021899	b4galt7	B4GALT7	ortholog_one2one	45.1085	-0.0776426	0.424854	-0.182751	0.854993	0.940948
ENSDARG00000021905	derl1	DERL1	ortholog_one2one	366.333	0.267506	0.287296	0.931119	0.351792	0.620529
ENSDARG00000021909	VSTM2A	VSTM2A	ortholog_one2one	0.2786	1.6869	4.51784	0.373386	0.708861	NA
ENSDARG00000021913	ak9	AK9	ortholog_one2one	0.64033	-1.8221	3.7204	-0.489759	0.624305	NA
ENSDARG00000021916	vax1	VAX1	ortholog_one2one	0.0952491	0.712414	4.562	0.156163	0.875905	NA
ENSDARG00000021945	ddx23	DDX23	ortholog_one2one	105.558	1.08173	0.321632	3.36326	0.000770271	0.0128014
ENSDARG00000021973	st13	ST13	ortholog_one2one	656.495	-0.292571	0.270276	-1.08249	0.279034	0.550315
ENSDARG00000021974	sfr1	SFR1	ortholog_one2one	5.54081	-2.02287	1.28779	-1.57081	0.116226	NA
ENSDARG00000021975	ginm1	GINM1	ortholog_one2one	314.635	0.0495057	0.218035	0.227053	0.820382	0.924703
ENSDARG00000021982	sh3bp2	SH3BP2	ortholog_one2one	12.243	-1.71898	0.914842	-1.87899	0.0602456	0.231982
ENSDARG00000021984	ndufa2	NDUFA2	ortholog_one2one	857.328	0.20796	0.238535	0.87182	0.383307	0.649543
ENSDARG00000021985	ercc2	ERCC2	ortholog_one2one	87.041	0.303914	0.354406	0.857531	0.391151	0.657748
ENSDARG00000021991	erlin1	ERLIN1	ortholog_one2one	640.953	-0.075878	0.217024	-0.34963	0.726617	0.882751
ENSDARG00000022007	zgc:66426	SPEF1	ortholog_one2one	0.880513	-2.82685	3.36388	-0.840353	0.400711	NA
ENSDARG00000022020	focad	FOCAD	ortholog_one2one	16.1826	0.582912	0.604328	0.964562	0.334764	0.605864
ENSDARG00000022101	obscnb	OBSCN	ortholog_one2one	2269	-0.939833	0.483087	-1.94547	0.051718	0.211827
ENSDARG00000022139	ocstamp	OCSTAMP	ortholog_one2one	0.0856381	0	4.562	0	1	NA
ENSDARG00000022160	ttc23	TTC23	ortholog_one2one	23.4582	0.73832	0.627572	1.17647	0.239407	0.509663
ENSDARG00000022176	IGLON5	IGLON5	ortholog_one2one	2.96634	0.916392	1.51223	0.605989	0.544522	NA
ENSDARG00000022177	ddx59	DDX59	ortholog_one2one	17.8203	0.233494	0.70127	0.332959	0.739166	0.887339
ENSDARG00000022187	usp6nl	USP6NL	ortholog_one2one	39.2256	-0.0457501	0.480154	-0.0952821	0.924091	0.970427
ENSDARG00000022203	gtf2ird1	GTF2IRD1	ortholog_one2one	34.7045	-0.424319	0.48733	-0.870701	0.383917	0.650119
ENSDARG00000022218	uck1	UCK1	ortholog_one2one	50.0318	0.15448	0.431214	0.358244	0.720161	0.880136
ENSDARG00000022261	pdzk1	PDZK1	ortholog_one2one	10.8593	-0.167695	4.17453	-0.040171	0.967957	0.988139
ENSDARG00000022315	atp6v1g1	ATP6V1G1	ortholog_one2one	95.8842	0.279638	0.320871	0.871498	0.383482	0.649611
ENSDARG00000022340	ufc1	UFC1	ortholog_one2one	115.276	1.24977	0.379019	3.29738	0.00097593	0.0151532
ENSDARG00000022350	nek1	NEK1	ortholog_one2one	34.2549	0.348618	0.465847	0.748353	0.454247	0.709855
ENSDARG00000022399	ntmt1	NTMT1	ortholog_one2one	286.041	1.67265	0.354747	4.71505	2.42e-06	0.000156139
ENSDARG00000022410	rrp12	RRP12	ortholog_one2one	696.374	0.0118446	0.239736	0.049407	0.960595	0.986052
ENSDARG00000022418	faf1	FAF1	ortholog_one2one	256.026	0.814489	0.302997	2.68811	0.00718576	0.0599034
ENSDARG00000022503	pkd2l1	PKD2L1	ortholog_one2one	9.70683	-0.356057	1.0687	-0.333169	0.739007	0.887288
ENSDARG00000022509	cox4i2	COX4I2	ortholog_one2one	163.342	-0.473512	0.293549	-1.61306	0.106731	0.325479
ENSDARG00000022564		C11orf58	ortholog_one2one	39.3041	0.883732	0.432818	2.04181	0.0411703	0.184741
ENSDARG00000022569	nkx6.1	NKX6-1	ortholog_one2one	0.0764449	0	4.562	0	1	NA
ENSDARG00000022599	dnpep	DNPEP	ortholog_one2one	230.947	-0.998495	0.334613	-2.98403	0.00284483	0.0323572
ENSDARG00000022648	otud3	OTUD3	ortholog_one2one	73.6666	-0.177137	0.437665	-0.404731	0.685675	0.863024
ENSDARG00000022652	psmf1	PSMF1	ortholog_one2one	135.548	0.965202	0.330442	2.92094	0.00348975	0.0371098
ENSDARG00000022659	snx4	SNX4	ortholog_one2one	185.331	0.237598	0.26248	0.905202	0.365359	0.63267
ENSDARG00000022660	armc2	ARMC2	ortholog_one2one	22.1163	0.221246	0.604636	0.365916	0.714428	0.876623
ENSDARG00000022690	chic2	CHIC2	ortholog_one2one	183.148	0.106687	0.316084	0.337529	0.735718	0.886294
ENSDARG00000022712	stat3	STAT3	ortholog_one2one	293.991	-0.719017	0.35489	-2.02603	0.042762	0.188947
ENSDARG00000022718	casp8ap2	CASP8AP2	ortholog_one2one	49.6625	-1.02825	0.43314	-2.37395	0.0175991	0.106861
ENSDARG00000022730	aasdh	AASDH	ortholog_one2one	17.4816	-0.03765	0.631552	-0.059615	0.952462	0.981901
ENSDARG00000022763	hpcal1	HPCAL1	ortholog_one2one	31.4914	-0.929767	0.572471	-1.62413	0.104348	0.320878
ENSDARG00000022772	OSBP2	OSBP2	ortholog_one2one	181.927	0.332193	0.360016	0.922716	0.356155	0.623865
ENSDARG00000022788	cops7a	COPS7A	ortholog_one2one	174.334	0.470026	0.273649	1.71762	0.0858657	0.284876
ENSDARG00000022813	dnd1	DND1	ortholog_one2one	1.74519	-2.87424	2.47107	-1.16316	0.244766	NA
ENSDARG00000022845	lias	LIAS	ortholog_one2one	187.027	0.761661	0.273293	2.78698	0.00532023	0.0487964
ENSDARG00000022853	eogt	EOGT	ortholog_one2one	7.63273	-0.756499	0.956916	-0.790559	0.429201	0.688355
ENSDARG00000022918	tbcc	TBCC	ortholog_one2one	55.9096	0.106271	0.401771	0.264506	0.79139	0.911455
ENSDARG00000022939	ino80e	INO80E	ortholog_one2one	34.8967	-0.645754	0.451443	-1.43042	0.152596	0.399918
ENSDARG00000022944	ecd	ECD	ortholog_one2one	24.9859	-0.829133	0.590721	-1.40359	0.16044	0.411494
ENSDARG00000022951	pth2	PTH2	ortholog_one2one	0	NA	NA	NA	NA	NA
ENSDARG00000022968	fxr1	FXR1	ortholog_one2one	3513.45	-0.513338	0.328707	-1.56169	0.118362	0.346641
ENSDARG00000022971	epha6	EPHA6	ortholog_one2one	3.73443	2.71821	1.85489	1.46543	0.142803	NA
ENSDARG00000022974	wdr13	WDR13	ortholog_one2one	239.962	1.26064	0.266415	4.73187	2.22e-06	0.000145702
ENSDARG00000022983	ccdc28a	CCDC28A	ortholog_one2one	16.0571	-1.19581	0.683568	-1.74936	0.0802287	0.274298
[truncated: 7,413 more rows]
