# Supplementary material for: Transcriptome Profiling Reveals Enhanced Mitochondrial Activity as a Cold Adaptive Strategy to Hypothermia in Zebrafish Muscle
Source: Cells. 2023 May 11;12(10):1366. doi: 10.3390/cells12101366 (PMC10216211; doi:10.3390/cells12101366)
Supplement: Supplementary file 1 [file cells-12-01366-s001.zip › Table_S8_ORA_Torpor_vs_control_zeb_muscle.xlsx]

## Sheet: Torpor_GO_upregulated
Supplementary Table S8: ORA of DEGs in Torpor vs control group
Category	ID	Name	Source	p-value	q-value Bonferroni	q-value FDR B&H	q-value FDR B&Y	Hit Count in Query List	Hit Count in Genome	Hit in Query List
GO: Molecular Function	GO:0140098	catalytic activity, acting on RNA		5.229e-11	5.579e-08	5.579e-08	4.213e-07	35	411	NT5C3A,SARS1,PTRHD1,EMG1,DDX23,DDX49,NOB1,POLR2F,POLR2G,POLR1C,THUMPD3,APEX1,SAMHD1,ERI1,DDX27,YARS1,MTFMT,REXO2,IARS2,NSUN3,POLR3E,POLR3K,RNMT,DDX5,DDX10,DIMT1,QARS1,DDX39B,TARS1,TRPT1,CARS1,RPP14,POLR1E,ABCE1,ENDOG
GO: Molecular Function	GO:0003735	structural constituent of ribosome		5.275e-09	5.628e-06	2.814e-06	2.125e-05	21	192	MRPL51,MRPL57,MRPS18B,MRPL13,MRPL28,MRPL33,MRPL17,MRPL22,MRPS33,MRPS11,MRPS34,MRPL41,MRPL36,MRPL9,MRPL1,MRPL43,MRPL16,MRPL21,MRPS16,MRPL4,MRPL46
GO: Molecular Function	GO:0016491	oxidoreductase activity		2.342e-08	2.499e-05	8.331e-06	6.29e-05	47	830	GLRX5,ACAA1,RNLS,ACADM,PYROXD1,SELENOF,HSD11B2,SDHC,PTGES2,FOXRED1,HSD17B7,COX4I1,APEX1,COX11,IDH3A,IDH3G,HSD3B7,CYP2R1,MTHFR,MT-ND1,MT-ND2,MT-ND6,SOD1,SOD2,PECR,NDOR1,IMPDH2,NDUFA5,NDUFB2,NDUFB9,BLVRA,LDHD,ALDH1L2,GLYR1,SURF1,CRYZL1,NDUFAF2,CYP27C1,GPX4,RTN4IP1,KIAA1191,HIBADH,TXNDC12,OXNAD1,HADHB,SDHAF4,COQ7
GO: Molecular Function	GO:0016741	transferase activity, transferring one-carbon groups		8.206e-07	0.0008756	0.0002189	0.001653	20	236	ATPSCKMT,SMYD5,SMYD4,PEMT,EMG1,PRMT1,METTL17,LCMT1,COQ5,NTMT1,THUMPD3,SHMT1,MTFMT,TRMU,NSUN3,ANTKMT,RNMT,DIMT1,ALDH1L2,SETD4
GO: Molecular Function	GO:0008168	methyltransferase activity		7.37e-06	0.007864	0.001573	0.01187	18	227	ATPSCKMT,SMYD5,SMYD4,PEMT,EMG1,PRMT1,METTL17,LCMT1,COQ5,NTMT1,THUMPD3,SHMT1,TRMU,NSUN3,ANTKMT,RNMT,DIMT1,SETD4
GO: Molecular Function	GO:0140101	catalytic activity, acting on a tRNA		9.222e-06	0.00984	0.00164	0.01238	13	127	NT5C3A,SARS1,PTRHD1,THUMPD3,YARS1,MTFMT,IARS2,NSUN3,QARS1,TARS1,TRPT1,CARS1,RPP14
GO: Molecular Function	GO:0009055	electron transfer activity		2.216e-05	0.02364	0.003378	0.0255	14	158	GLRX5,SDHC,PTGES2,COX4I1,COX11,MT-ND1,MT-ND2,MT-ND6,NDUFA5,NDUFB2,NDUFB9,SURF1,NDUFAF2,TXNDC12
GO: Molecular Function	GO:0016853	isomerase activity		6.705e-05	0.07155	0.008943	0.06752	15	197	ACADM,PIN4,MIF,PPIE,FKBP5,PMM2,HSPD1,PTGES2,PPID,TRUB2,HSD3B7,PTPA,PSMB3,BPGM,GNPDA2
GO: Molecular Function	GO:0050136	NADH dehydrogenase (quinone) activity		0.0001196	0.1276	0.012	0.09064	7	48	MT-ND1,MT-ND2,MT-ND6,NDUFA5,NDUFB2,NDUFB9,NDUFAF2
GO: Molecular Function	GO:0008137	NADH dehydrogenase (ubiquinone) activity		0.0001196	0.1276	0.012	0.09064	7	48	MT-ND1,MT-ND2,MT-ND6,NDUFA5,NDUFB2,NDUFB9,NDUFAF2
GO: Molecular Function	GO:0036402	proteasome-activating activity		0.0001238	0.1321	0.012	0.09064	3	5	PSMC3,PSMC4,PSMC6
GO: Molecular Function	GO:0003954	NADH dehydrogenase activity		0.0001368	0.1459	0.01216	0.09181	7	49	MT-ND1,MT-ND2,MT-ND6,NDUFA5,NDUFB2,NDUFB9,NDUFAF2
GO: Molecular Function	GO:0016655	oxidoreductase activity, acting on NAD(P)H, quinone or similar compound as acceptor		0.0001503	0.1604	0.01234	0.09317	8	66	MT-ND1,MT-ND2,MT-ND6,NDUFA5,NDUFB2,NDUFB9,CRYZL1,NDUFAF2
GO: Molecular Function	GO:0003955	NAD(P)H dehydrogenase (quinone) activity		0.000177	0.1889	0.01346	0.1016	7	51	MT-ND1,MT-ND2,MT-ND6,NDUFA5,NDUFB2,NDUFB9,NDUFAF2
GO: Molecular Function	GO:0016651	oxidoreductase activity, acting on NAD(P)H		0.0001893	0.2019	0.01346	0.1016	11	126	RNLS,MT-ND1,MT-ND2,MT-ND6,NDOR1,NDUFA5,NDUFB2,NDUFB9,CRYZL1,NDUFAF2,TXNDC12
GO: Molecular Function	GO:0000049	tRNA binding		0.0002772	0.2958	0.01713	0.1293	8	72	SARS1,YARS1,TRMU,IARS2,NSUN3,SSB,TARS1,CARS1
GO: Molecular Function	GO:0016887	ATP hydrolysis activity		0.0003045	0.3249	0.01713	0.1293	28	584	CLPP,ABCF1,ERCC6,C10orf88,ATP6V1D,DDX23,HSPD1,DDX49,IDE,DDX27,GRPEL1,PTPA,RUVBL1,GET3,ATP1A2,BAG1,PSMC3,PSMC4,PSMC6,DDX5,DDX10,RAB6A,DDX39B,RBBP4,RECQL,SLC25A16,MYH14,ABCE1
GO: Molecular Function	GO:0051536	iron-sulfur cluster binding		0.000305	0.3255	0.01713	0.1293	8	73	ABAT,GLRX5,CISD1,LIAS,ISCA1,NFS1,SLC25A16,CIAO3
GO: Molecular Function	GO:0051540	metal cluster binding		0.000305	0.3255	0.01713	0.1293	8	73	ABAT,GLRX5,CISD1,LIAS,ISCA1,NFS1,SLC25A16,CIAO3
GO: Molecular Function	GO:0003899	DNA-directed 5'-3' RNA polymerase activity		0.0004131	0.4408	0.02204	0.1664	6	42	POLR2F,POLR2G,POLR1C,POLR3E,POLR3K,POLR1E
GO: Molecular Function	GO:0016875	ligase activity, forming carbon-oxygen bonds		0.0004707	0.5023	0.02283	0.1724	6	43	SARS1,YARS1,IARS2,QARS1,TARS1,CARS1
GO: Molecular Function	GO:0004812	aminoacyl-tRNA ligase activity		0.0004707	0.5023	0.02283	0.1724	6	43	SARS1,YARS1,IARS2,QARS1,TARS1,CARS1
GO: Molecular Function	GO:0050347	trans-octaprenyltranstransferase activity		0.0005624	0.6	0.02308	0.1743	2	2	PDSS1,PDSS2
GO: Molecular Function	GO:0000215	tRNA 2'-phosphotransferase activity		0.0005624	0.6	0.02308	0.1743	2	2	NT5C3A,TRPT1
GO: Molecular Function	GO:0000010	trans-hexaprenyltranstransferase activity		0.0005624	0.6	0.02308	0.1743	2	2	PDSS1,PDSS2
GO: Molecular Function	GO:0097269	all-trans-decaprenyl-diphosphate synthase activity		0.0005624	0.6	0.02308	0.1743	2	2	PDSS1,PDSS2
GO: Molecular Function	GO:0008757	S-adenosylmethionine-dependent methyltransferase activity		0.0005945	0.6343	0.02346	0.1772	12	167	ATPSCKMT,PEMT,EMG1,PRMT1,LCMT1,COQ5,THUMPD3,NSUN3,ANTKMT,RNMT,DIMT1,SETD4
GO: Molecular Function	GO:0070063	RNA polymerase binding		0.0006202	0.6618	0.02346	0.1772	8	81	ZNF326,ERCC6,LEO1,ANP32B,ELOF1,RRN3,TFAM,GTF2B
GO: Molecular Function	GO:0016742	hydroxymethyl-, formyl- and related transferase activity		0.0006575	0.7015	0.02346	0.1772	3	8	SHMT1,MTFMT,ALDH1L2
GO: Molecular Function	GO:0034062	5'-3' RNA polymerase activity		0.0006817	0.7274	0.02346	0.1772	6	46	POLR2F,POLR2G,POLR1C,POLR3E,POLR3K,POLR1E
GO: Molecular Function	GO:0097747	RNA polymerase activity		0.0006817	0.7274	0.02346	0.1772	6	46	POLR2F,POLR2G,POLR1C,POLR3E,POLR3K,POLR1E
GO: Molecular Function	GO:0140318	protein transporter activity		0.000829	0.8845	0.02764	0.2087	5	32	TIMM17A,TOMM22,TIMM10,TIMM9,TIMM8B
GO: Molecular Function	GO:0016616	oxidoreductase activity, acting on the CH-OH group of donors, NAD or NADP as acceptor		0.001054	1	0.03408	0.2573	10	131	HSD11B2,HSD17B7,IDH3A,IDH3G,HSD3B7,IMPDH2,LDHD,GLYR1,HIBADH,HADHB
GO: Molecular Function	GO:0051287	NAD binding		0.001252	1	0.03928	0.2966	7	70	RNLS,HSD11B2,IDH3A,IDH3G,GLYR1,HIBADH,SIRT4
GO: Molecular Function	GO:0004298	threonine-type endopeptidase activity		0.001302	1	0.03969	0.2997	4	21	PSMA8,PSMB1,PSMB3,PSMB4
GO: Molecular Function	GO:0019107	myristoyltransferase activity		0.00136	1	0.04032	0.3044	3	10	ZDHHC2,ACAA1,HADHB
GO: Molecular Function	GO:0016890	site-specific endodeoxyribonuclease activity, specific for altered base		0.001621	1	0.04325	0.3266	2	3	APEX1,SLC25A16
GO: Molecular Function	GO:0004478	methionine adenosyltransferase activity		0.001621	1	0.04325	0.3266	2	3	MAT1A,MAT2B
GO: Molecular Function	GO:0004449	isocitrate dehydrogenase (NAD+) activity		0.001621	1	0.04325	0.3266	2	3	IDH3A,IDH3G
GO: Molecular Function	GO:0050633	acetyl-CoA C-myristoyltransferase activity		0.001621	1	0.04325	0.3266	2	3	ACAA1,HADHB
GO: Molecular Function	GO:0030170	pyridoxal phosphate binding		0.001767	1	0.04599	0.3473	6	55	ABAT,SHMT1,SGPL1,GPT2,NFS1,THNSL2
GO: Molecular Function	GO:0016614	oxidoreductase activity, acting on CH-OH group of donors		0.001836	1	0.04664	0.3521	10	141	HSD11B2,HSD17B7,IDH3A,IDH3G,HSD3B7,IMPDH2,LDHD,GLYR1,HIBADH,HADHB
GO: Molecular Function	GO:0070279	vitamin B6 binding		0.001941	1	0.04816	0.3636	6	56	ABAT,SHMT1,SGPL1,GPT2,NFS1,THNSL2
GO: Biological Process	GO:0140053	mitochondrial gene expression		2.87e-21	1.397e-17	1.397e-17	1.267e-16	33	174	MTG1,MRPL51,MRPL57,COA3,MRPS18B,MRPL13,MRPL28,MRPL33,TRUB2,MRPL17,TRMU,IARS2,NSUN3,MRPL22,MTERF2,MRPS33,MRPS11,MRPS34,MRPL41,MRPL40,MRPL36,MRPL9,MRPL1,CHCHD10,MRPL43,RCC1L,MRPL16,RMND1,MRPL21,MRPS16,TFAM,MRPL4,MRPL46
GO: Biological Process	GO:0032543	mitochondrial translation		3.884e-20	1.892e-16	9.458e-17	8.576e-16	29	138	MTG1,MRPL51,MRPL57,COA3,MRPS18B,MRPL13,MRPL28,MRPL33,TRUB2,MRPL17,IARS2,NSUN3,MRPL22,MRPS33,MRPS11,MRPS34,MRPL41,MRPL40,MRPL36,MRPL9,MRPL1,MRPL43,RCC1L,MRPL16,RMND1,MRPL21,MRPS16,MRPL4,MRPL46
GO: Biological Process	GO:0007005	mitochondrion organization		2.549e-17	1.242e-13	3.332e-14	3.021e-13	54	629	FUNDC1,SMIM20,FAM162B,PHB1,ARIH2,TIMM17A,HAX1,MTCH2,STOML2,HSPD1,MPV17,ATG9B,FOXRED1,COA3,BLOC1S2,MRPL17,GRPEL1,RNF7,THEM4,MTX2,MT-ND1,MT-ND2,MT-ND6,C12orf73,SOD2,ATP5MC3,COX19,CHCHD10,PET100,SSBP1,NDUFA5,NDUFB2,NDUFB9,TTC19,TIMM8A,RCC1L,TOMM22,SURF1,MGARP,NDUFAF2,ADCK1,SLC25A16,TFAM,SIRT4,TXNDC12,OPTN,BCAP31,TIMM10,TIMM9,TIMM8B,MYH14,CHCHD2,SDHAF4,COQ7
GO: Biological Process	GO:0070126	mitochondrial translational termination		3.421e-17	1.666e-13	3.332e-14	3.021e-13	22	89	MRPL51,MRPL57,MRPS18B,MRPL13,MRPL28,MRPL33,MRPL17,MRPL22,MRPS33,MRPS11,MRPS34,MRPL41,MRPL40,MRPL36,MRPL9,MRPL1,MRPL43,MRPL16,MRPL21,MRPS16,MRPL4,MRPL46
GO: Biological Process	GO:0070125	mitochondrial translational elongation		3.421e-17	1.666e-13	3.332e-14	3.021e-13	22	89	MRPL51,MRPL57,MRPS18B,MRPL13,MRPL28,MRPL33,MRPL17,MRPL22,MRPS33,MRPS11,MRPS34,MRPL41,MRPL40,MRPL36,MRPL9,MRPL1,MRPL43,MRPL16,MRPL21,MRPS16,MRPL4,MRPL46
GO: Biological Process	GO:0022613	ribonucleoprotein complex biogenesis		1.131e-16	5.507e-13	8.177e-14	7.415e-13	47	501	ABCF1,PIN4,NIP7,EMG1,DDX23,LSM4,METTL17,DCAF13,DDX49,SFSWAP,NOP16,NOB1,POLR1C,ERI1,NHP2,DDX27,DENR,NIFK,NSUN3,RUVBL1,MRPL22,TSR1,RRN3,MRPS11,WDR12,MRPL36,SNRPD2,SNRPG,MRPL1,NOC2L,RIOK3,DDX10,DIMT1,RRS1,EIF2S2,SF3A3,PAK1IP1,DDX39B,GNL3,HEATR3,GTPBP10,NMD3,LSM6,PSIP1,ABCE1,SRPK3,MRTO4
GO: Biological Process	GO:0006415	translational termination		1.175e-16	5.724e-13	8.177e-14	7.415e-13	23	105	MRPL51,MRPL57,MRPS18B,MRPL13,MRPL28,MRPL33,MRPL17,MRPL22,MRPS33,MRPS11,MRPS34,MRPL41,MRPL40,MRPL36,MRPL9,MRPL1,MRPL43,MRPL16,MRPL21,MRPS16,MRPL4,ABCE1,MRPL46
GO: Biological Process	GO:0042254	ribosome biogenesis		1.799e-14	8.763e-11	1.095e-11	9.933e-11	35	325	ABCF1,PIN4,NIP7,EMG1,METTL17,DCAF13,DDX49,NOP16,NOB1,POLR1C,ERI1,NHP2,DDX27,NIFK,NSUN3,MRPL22,TSR1,RRN3,MRPS11,WDR12,MRPL36,MRPL1,NOC2L,RIOK3,DDX10,DIMT1,RRS1,PAK1IP1,GNL3,HEATR3,GTPBP10,NMD3,LSM6,ABCE1,MRTO4
GO: Biological Process	GO:0033108	mitochondrial respiratory chain complex assembly		2.456e-11	1.196e-07	1.254e-08	1.137e-07	18	106	SMIM20,FOXRED1,COA3,MT-ND1,MT-ND2,MT-ND6,C12orf73,COX19,PET100,NDUFA5,NDUFB2,NDUFB9,TTC19,SURF1,NDUFAF2,TFAM,TXNDC12,SDHAF4
GO: Biological Process	GO:0043603	cellular amide metabolic process		2.575e-11	1.254e-07	1.254e-08	1.137e-07	71	1362	MTG1,ABCF1,NAPEPLD,MRPL51,MRPL57,NLN,SARS1,PEMT,EIF4E3,METTL17,NSMAF,AKAP6,PTGES2,NAGK,COA3,MRPS18B,ENC1,POLR2G,SHMT1,MRPL13,MRPL28,GPAM,MRPL33,IDE,ACBD6,DENR,TRUB2,YARS1,MTFMT,MRPL17,IARS2,THEM4,NSUN3,MRPL22,MTHFR,OTUD6B,ASNS,MRPS33,MRPS11,MRPS34,MRPL41,MRPL40,MRPL36,CTSH,MRPL9,MRPL1,SOD1,SOD2,MRPL43,MCCC2,RCC1L,MRPL16,ALDH1L2,SGPL1,GNPDA2,EIF2S2,PUM3,RBM8A,RMND1,QARS1,COPS5,DDX39B,TARS1,MRPL21,…
GO: Biological Process	GO:0006414	translational elongation		1.166e-10	5.679e-07	4.648e-08	4.215e-07	51	838	MTG1,ABCF1,MRPL51,MRPL57,SARS1,EIF4E3,METTL17,AKAP6,COA3,MRPS18B,ENC1,POLR2G,SHMT1,MRPL13,MRPL28,MRPL33,DENR,TRUB2,YARS1,MTFMT,MRPL17,IARS2,NSUN3,MRPL22,OTUD6B,MRPS33,MRPS11,MRPS34,MRPL41,MRPL40,MRPL36,MRPL9,MRPL1,MRPL43,RCC1L,MRPL16,EIF2S2,PUM3,RBM8A,RMND1,QARS1,COPS5,DDX39B,TARS1,MRPL21,CARS1,MRPS16,MRPL4,ABCE1,EIF2B1,MRPL46
GO: Biological Process	GO:0006412	translation		1.166e-10	5.679e-07	4.648e-08	4.215e-07	51	838	MTG1,ABCF1,MRPL51,MRPL57,SARS1,EIF4E3,METTL17,AKAP6,COA3,MRPS18B,ENC1,POLR2G,SHMT1,MRPL13,MRPL28,MRPL33,DENR,TRUB2,YARS1,MTFMT,MRPL17,IARS2,NSUN3,MRPL22,OTUD6B,MRPS33,MRPS11,MRPS34,MRPL41,MRPL40,MRPL36,MRPL9,MRPL1,MRPL43,RCC1L,MRPL16,EIF2S2,PUM3,RBM8A,RMND1,QARS1,COPS5,DDX39B,TARS1,MRPL21,CARS1,MRPS16,MRPL4,ABCE1,EIF2B1,MRPL46
GO: Biological Process	GO:0034660	ncRNA metabolic process		1.241e-10	6.043e-07	4.648e-08	4.215e-07	38	511	SARS1,PIN4,EMG1,DCAF13,DDX49,NOB1,THUMPD3,ERI1,OSGEP,NHP2,DDX27,TRUB2,YARS1,MTFMT,TRMU,NIFK,IARS2,NSUN3,TSR1,MRPS11,WDR12,MRPL1,POLR3K,ZBTB8OS,RIOK3,SSB,DDX10,DIMT1,PELO,RRS1,QARS1,TARS1,GNL3,TRPT1,CARS1,RPP14,LSM6,MRTO4
GO: Biological Process	GO:0006518	peptide metabolic process		2.36e-10	1.149e-06	8.208e-08	7.443e-07	58	1049	MTG1,ABCF1,MRPL51,MRPL57,NLN,SARS1,EIF4E3,METTL17,AKAP6,PTGES2,COA3,MRPS18B,ENC1,POLR2G,SHMT1,MRPL13,MRPL28,MRPL33,IDE,DENR,TRUB2,YARS1,MTFMT,MRPL17,IARS2,NSUN3,MRPL22,OTUD6B,MRPS33,MRPS11,MRPS34,MRPL41,MRPL40,MRPL36,CTSH,MRPL9,MRPL1,SOD1,SOD2,MRPL43,RCC1L,MRPL16,EIF2S2,PUM3,RBM8A,RMND1,QARS1,COPS5,DDX39B,TARS1,MRPL21,GPX4,CARS1,MRPS16,MRPL4,ABCE1,EIF2B1,MRPL46
GO: Biological Process	GO:0006520	cellular amino acid metabolic process		2.889e-10	1.407e-06	9.378e-08	8.504e-07	31	366	ABAT,MAT1A,PSMA8,DGLUCY,SARS1,ADSS2,PEMT,SHMT1,YARS1,IARS2,MTHFR,ASNS,SMS,PSMB1,PSMB3,PSMB4,PSMC3,PSMC4,PSMC6,PSMD7,PSMD8,PSMD12,MCCC2,QARS1,GPT2,TARS1,CARS1,HIBADH,SIRT4,THNSL2,PSMD14
GO: Biological Process	GO:0043043	peptide biosynthetic process		4.005e-10	1.95e-06	1.219e-07	1.105e-06	51	868	MTG1,ABCF1,MRPL51,MRPL57,SARS1,EIF4E3,METTL17,AKAP6,COA3,MRPS18B,ENC1,POLR2G,SHMT1,MRPL13,MRPL28,MRPL33,DENR,TRUB2,YARS1,MTFMT,MRPL17,IARS2,NSUN3,MRPL22,OTUD6B,MRPS33,MRPS11,MRPS34,MRPL41,MRPL40,MRPL36,MRPL9,MRPL1,MRPL43,RCC1L,MRPL16,EIF2S2,PUM3,RBM8A,RMND1,QARS1,COPS5,DDX39B,TARS1,MRPL21,CARS1,MRPS16,MRPL4,ABCE1,EIF2B1,MRPL46
GO: Biological Process	GO:0034470	ncRNA processing		1.159e-09	5.643e-06	3.319e-07	3.01e-06	32	410	SARS1,PIN4,EMG1,DCAF13,DDX49,NOB1,THUMPD3,ERI1,OSGEP,NHP2,DDX27,TRUB2,MTFMT,TRMU,NIFK,NSUN3,TSR1,MRPS11,WDR12,MRPL1,POLR3K,ZBTB8OS,RIOK3,SSB,DDX10,DIMT1,RRS1,GNL3,TRPT1,RPP14,LSM6,MRTO4
GO: Biological Process	GO:0043604	amide biosynthetic process		4.192e-09	2.042e-05	1.134e-06	1.029e-05	54	1016	MTG1,ABCF1,MRPL51,MRPL57,SARS1,PEMT,EIF4E3,METTL17,NSMAF,AKAP6,COA3,MRPS18B,ENC1,POLR2G,SHMT1,MRPL13,MRPL28,MRPL33,DENR,TRUB2,YARS1,MTFMT,MRPL17,IARS2,NSUN3,MRPL22,OTUD6B,ASNS,MRPS33,MRPS11,MRPS34,MRPL41,MRPL40,MRPL36,MRPL9,MRPL1,MRPL43,RCC1L,MRPL16,EIF2S2,PUM3,RBM8A,RMND1,QARS1,COPS5,DDX39B,TARS1,MRPL21,CARS1,MRPS16,MRPL4,ABCE1,EIF2B1,MRPL46
GO: Biological Process	GO:0019752	carboxylic acid metabolic process		2.523e-08	0.0001229	6.466e-06	5.863e-05	56	1131	ABAT,ACAA1,ACADM,MAT1A,PSMA8,DGLUCY,SARS1,ADSS2,PEMT,MIF,MTCH2,PTGES2,NAGK,XBP1,SHMT1,GPAM,IDH3A,IDH3G,NR1D1,YARS1,HSD3B7,IARS2,THEM4,MTHFR,ASNS,LPIN2,SMS,PECR,PSMB1,PSMB3,PSMB4,ABHD3,PSMC3,PSMC4,PSMC6,PSMD7,PSMD8,PSMD12,MCCC2,LDHD,BPGM,ALDH1L2,SGPL1,GNPDA2,QARS1,GPT2,TARS1,LIAS,CYP27C1,GPX4,CARS1,HIBADH,SIRT4,HADHB,THNSL2,PSMD14
GO: Biological Process	GO:0006839	mitochondrial transport		2.655e-08	0.0001293	6.466e-06	5.863e-05	25	303	ATPSCKMT,ARIH2,TIMM17A,HAX1,MTCH2,STOML2,HSPD1,BLOC1S2,GRPEL1,THEM4,MTX2,MCUR1,ANTKMT,ATP5MC3,CHCHD10,TIMM8A,TOMM22,MGARP,SLC25A16,SIRT4,TXNDC12,BCAP31,TIMM10,TIMM9,TIMM8B
GO: Biological Process	GO:0009144	purine nucleoside triphosphate metabolic process		3.288e-08	0.0001601	7.516e-06	6.816e-05	22	242	ATPSCKMT,MTCH2,SDHC,STOML2,COX4I1,NUDT2,SAMHD1,MT-ND1,MT-ND2,MT-ND6,ANTKMT,ATP5MC3,CHCHD10,IMPDH2,NDUFA5,NDUFB2,NDUFB9,LDHD,SURF1,RHOQ,CHCHD2,COQ7
GO: Biological Process	GO:0006521	regulation of cellular amino acid metabolic process		3.395e-08	0.0001654	7.516e-06	6.816e-05	12	68	PSMA8,PSMB1,PSMB3,PSMB4,PSMC3,PSMC4,PSMC6,PSMD7,PSMD8,PSMD12,SIRT4,PSMD14
GO: Biological Process	GO:0016072	rRNA metabolic process		4.745e-08	0.0002311	1.005e-05	9.111e-05	22	247	PIN4,EMG1,DCAF13,DDX49,NOB1,ERI1,NHP2,DDX27,NIFK,NSUN3,TSR1,MRPS11,WDR12,MRPL1,RIOK3,DDX10,DIMT1,PELO,RRS1,GNL3,LSM6,MRTO4
GO: Biological Process	GO:0043436	oxoacid metabolic process		6.87e-08	0.0003346	1.394e-05	0.0001264	56	1165	ABAT,ACAA1,ACADM,MAT1A,PSMA8,DGLUCY,SARS1,ADSS2,PEMT,MIF,MTCH2,PTGES2,NAGK,XBP1,SHMT1,GPAM,IDH3A,IDH3G,NR1D1,YARS1,HSD3B7,IARS2,THEM4,MTHFR,ASNS,LPIN2,SMS,PECR,PSMB1,PSMB3,PSMB4,ABHD3,PSMC3,PSMC4,PSMC6,PSMD7,PSMD8,PSMD12,MCCC2,LDHD,BPGM,ALDH1L2,SGPL1,GNPDA2,QARS1,GPT2,TARS1,LIAS,CYP27C1,GPX4,CARS1,HIBADH,SIRT4,HADHB,THNSL2,PSMD14
GO: Biological Process	GO:0006082	organic acid metabolic process		7.755e-08	0.0003777	1.511e-05	0.000137	57	1200	ABAT,ACAA1,ACADM,MAT1A,PSMA8,DGLUCY,SARS1,ADSS2,PEMT,MIF,MTCH2,PTGES2,NAGK,XBP1,SHMT1,GPAM,IDH3A,IDH3G,NR1D1,YARS1,HSD3B7,IARS2,THEM4,CYP2R1,MTHFR,ASNS,LPIN2,SMS,PECR,PSMB1,PSMB3,PSMB4,ABHD3,PSMC3,PSMC4,PSMC6,PSMD7,PSMD8,PSMD12,MCCC2,LDHD,BPGM,ALDH1L2,SGPL1,GNPDA2,QARS1,GPT2,TARS1,LIAS,CYP27C1,GPX4,CARS1,HIBADH,SIRT4,HADHB,THNSL2,PSMD14
GO: Biological Process	GO:0009205	purine ribonucleoside triphosphate metabolic process		8.431e-08	0.0004106	1.521e-05	0.0001379	21	234	ATPSCKMT,MTCH2,SDHC,STOML2,COX4I1,NUDT2,MT-ND1,MT-ND2,MT-ND6,ANTKMT,ATP5MC3,CHCHD10,IMPDH2,NDUFA5,NDUFB2,NDUFB9,LDHD,SURF1,RHOQ,CHCHD2,COQ7
GO: Biological Process	GO:0006364	rRNA processing		8.431e-08	0.0004106	1.521e-05	0.0001379	21	234	PIN4,EMG1,DCAF13,DDX49,NOB1,ERI1,NHP2,DDX27,NIFK,NSUN3,TSR1,MRPS11,WDR12,MRPL1,RIOK3,DDX10,DIMT1,RRS1,GNL3,LSM6,MRTO4
GO: Biological Process	GO:0009206	purine ribonucleoside triphosphate biosynthetic process		1.389e-07	0.0006762	2.338e-05	0.0002121	20	220	ATPSCKMT,MTCH2,SDHC,STOML2,COX4I1,NUDT2,MT-ND1,MT-ND2,MT-ND6,ANTKMT,ATP5MC3,CHCHD10,IMPDH2,NDUFA5,NDUFB2,NDUFB9,LDHD,SURF1,CHCHD2,COQ7
GO: Biological Process	GO:0009199	ribonucleoside triphosphate metabolic process		1.392e-07	0.0006781	2.338e-05	0.0002121	21	241	ATPSCKMT,MTCH2,SDHC,STOML2,COX4I1,NUDT2,MT-ND1,MT-ND2,MT-ND6,ANTKMT,ATP5MC3,CHCHD10,IMPDH2,NDUFA5,NDUFB2,NDUFB9,LDHD,SURF1,RHOQ,CHCHD2,COQ7
GO: Biological Process	GO:0009145	purine nucleoside triphosphate biosynthetic process		1.495e-07	0.0007283	2.428e-05	0.0002201	20	221	ATPSCKMT,MTCH2,SDHC,STOML2,COX4I1,NUDT2,MT-ND1,MT-ND2,MT-ND6,ANTKMT,ATP5MC3,CHCHD10,IMPDH2,NDUFA5,NDUFB2,NDUFB9,LDHD,SURF1,CHCHD2,COQ7
GO: Biological Process	GO:0009141	nucleoside triphosphate metabolic process		1.873e-07	0.000912	2.942e-05	0.0002668	22	267	ATPSCKMT,MTCH2,SDHC,STOML2,COX4I1,NUDT2,SAMHD1,MT-ND1,MT-ND2,MT-ND6,ANTKMT,ATP5MC3,CHCHD10,IMPDH2,NDUFA5,NDUFB2,NDUFB9,LDHD,SURF1,RHOQ,CHCHD2,COQ7
GO: Biological Process	GO:0006399	tRNA metabolic process		1.963e-07	0.0009558	2.969e-05	0.0002692	18	184	SARS1,THUMPD3,OSGEP,TRUB2,YARS1,MTFMT,TRMU,IARS2,NSUN3,POLR3K,ZBTB8OS,SSB,QARS1,TARS1,TRPT1,CARS1,RPP14,LSM6
GO: Biological Process	GO:0006626	protein targeting to mitochondrion		2.012e-07	0.0009798	2.969e-05	0.0002692	14	111	ARIH2,TIMM17A,HAX1,HSPD1,GRPEL1,TIMM8A,TOMM22,MGARP,SIRT4,TXNDC12,BCAP31,TIMM10,TIMM9,TIMM8B
GO: Biological Process	GO:0006754	ATP biosynthetic process		2.11e-07	0.001028	2.995e-05	0.0002716	19	205	ATPSCKMT,MTCH2,SDHC,STOML2,COX4I1,NUDT2,MT-ND1,MT-ND2,MT-ND6,ANTKMT,ATP5MC3,CHCHD10,NDUFA5,NDUFB2,NDUFB9,LDHD,SURF1,CHCHD2,COQ7
GO: Biological Process	GO:0009201	ribonucleoside triphosphate biosynthetic process		2.153e-07	0.001048	2.995e-05	0.0002716	20	226	ATPSCKMT,MTCH2,SDHC,STOML2,COX4I1,NUDT2,MT-ND1,MT-ND2,MT-ND6,ANTKMT,ATP5MC3,CHCHD10,IMPDH2,NDUFA5,NDUFB2,NDUFB9,LDHD,SURF1,CHCHD2,COQ7
GO: Biological Process	GO:0033238	regulation of cellular amine metabolic process		2.677e-07	0.001304	3.621e-05	0.0003284	13	97	ABAT,PSMA8,PSMB1,PSMB3,PSMB4,PSMC3,PSMC4,PSMC6,PSMD7,PSMD8,PSMD12,SIRT4,PSMD14
GO: Biological Process	GO:0031145	anaphase-promoting complex-dependent catabolic process		3.329e-07	0.001621	4.259e-05	0.0003862	12	83	PSMA8,ANAPC4,PSMB1,PSMB3,PSMB4,PSMC3,PSMC4,PSMC6,PSMD7,PSMD8,PSMD12,PSMD14
GO: Biological Process	GO:0006119	oxidative phosphorylation		3.402e-07	0.001657	4.259e-05	0.0003862	17	171	ATPSCKMT,MTCH2,SDHC,STOML2,COX4I1,MT-ND1,MT-ND2,MT-ND6,ANTKMT,ATP5MC3,CHCHD10,NDUFA5,NDUFB2,NDUFB9,SURF1,CHCHD2,COQ7
GO: Biological Process	GO:1902036	regulation of hematopoietic stem cell differentiation		3.411e-07	0.001661	4.259e-05	0.0003862	13	99	PSMA8,BLOC1S2,PSMB1,PSMB3,PSMB4,PSMC3,PSMC4,PSMC6,IRF7,PSMD7,PSMD8,PSMD12,PSMD14
GO: Biological Process	GO:0002474	antigen processing and presentation of peptide antigen via MHC class I		4.32e-07	0.002104	4.94e-05	0.000448	13	101	PSMA8,IDE,PSMB1,PSMB3,PSMB4,PSMC3,PSMC4,PSMC6,PSMD7,PSMD8,PSMD12,BCAP31,PSMD14
GO: Biological Process	GO:0009142	nucleoside triphosphate biosynthetic process		4.321e-07	0.002104	4.94e-05	0.000448	20	236	ATPSCKMT,MTCH2,SDHC,STOML2,COX4I1,NUDT2,MT-ND1,MT-ND2,MT-ND6,ANTKMT,ATP5MC3,CHCHD10,IMPDH2,NDUFA5,NDUFB2,NDUFB9,LDHD,SURF1,CHCHD2,COQ7
GO: Biological Process	GO:0015986	proton motive force-driven ATP synthesis		4.362e-07	0.002124	4.94e-05	0.000448	17	174	ATPSCKMT,MTCH2,SDHC,STOML2,COX4I1,MT-ND1,MT-ND2,MT-ND6,ANTKMT,ATP5MC3,CHCHD10,NDUFA5,NDUFB2,NDUFB9,SURF1,CHCHD2,COQ7
GO: Biological Process	GO:0015985	energy coupled proton transport, down electrochemical gradient		4.362e-07	0.002124	4.94e-05	0.000448	17	174	ATPSCKMT,MTCH2,SDHC,STOML2,COX4I1,MT-ND1,MT-ND2,MT-ND6,ANTKMT,ATP5MC3,CHCHD10,NDUFA5,NDUFB2,NDUFB9,SURF1,CHCHD2,COQ7
GO: Biological Process	GO:0070585	protein localization to mitochondrion		6.389e-07	0.003111	6.967e-05	0.0006318	16	159	ARIH2,TIMM17A,HAX1,MTCH2,HSPD1,GRPEL1,BAG1,TIMM8A,TOMM22,MGARP,SIRT4,TXNDC12,BCAP31,TIMM10,TIMM9,TIMM8B
GO: Biological Process	GO:0019637	organophosphate metabolic process		6.438e-07	0.003135	6.967e-05	0.0006318	56	1248	ATPSCKMT,ACP6,AGPAT5,NAPEPLD,RNLS,NT5C3A,ADSS2,PEMT,PIGF,PIGH,MIF,PGP,MTCH2,SDHC,STOML2,MPV17,COX4I1,NUDT2,SHMT1,GPAM,SAMHD1,ACBD6,REXO2,CRLS1,THEM4,FLAD1,MT-ND1,MT-ND2,MT-ND6,LPIN2,ANTKMT,ATP5MC3,CHCHD10,IMPA1,IMPDH2,INPP5B,ABHD3,MCCC2,NDUFA5,NDUFB2,NDUFB9,LDHD,BPGM,CHPT1,SURF1,FAM126A,ABHD16A,RNASEH2B,PLA2G7,PIGS,GPX4,NFS1,RHOQ,CHCHD2,HADHB,COQ7
GO: Biological Process	GO:0042273	ribosomal large subunit biogenesis		8.896e-07	0.004332	9.218e-05	0.0008359	11	75	NIP7,NOP16,NHP2,NIFK,WDR12,MRPL1,NOC2L,RRS1,PAK1IP1,HEATR3,MRTO4
GO: Biological Process	GO:0002479	antigen processing and presentation of exogenous peptide antigen via MHC class I, TAP-dependent		8.896e-07	0.004332	9.218e-05	0.0008359	11	75	PSMA8,PSMB1,PSMB3,PSMB4,PSMC3,PSMC4,PSMC6,PSMD7,PSMD8,PSMD12,PSMD14
GO: Biological Process	GO:0061418	regulation of transcription from RNA polymerase II promoter in response to hypoxia		1.33e-06	0.006475	0.0001349	0.001223	11	78	PSMA8,PSMB1,PSMB3,PSMB4,PSMC3,PSMC4,PSMC6,PSMD7,PSMD8,PSMD12,PSMD14
GO: Biological Process	GO:0016071	mRNA metabolic process		1.384e-06	0.006739	0.0001375	0.001247	45	934	ZNF326,SMNDC1,LSM5,PSMA8,DDX23,LSM4,PPIE,LEO1,SFSWAP,POLR2F,POLR2G,APEX1,ERI1,TRUB2,SF3B6,RBFOX1,SNRPD2,LSM8,SNRPG,SF3B5,RNMT,MYOD1,PSMB1,PSMB3,PSMB4,PSMC3,PSMC4,PSMC6,PSMD7,PSMD8,SSB,PSMD12,DDX5,PELO,SF3A3,HTATSF1,RBM8A,DDX39B,SNRNP27,LSM6,DAZAP1,PSIP1,SRPK3,MRTO4,PSMD14
GO: Biological Process	GO:0045333	cellular respiration		1.585e-06	0.00772	0.0001544	0.0014	18	212	MTCH2,SDHC,COX4I1,IDE,IDH3A,IDH3G,MT-ND1,MT-ND2,MT-ND6,SOD2,CISD1,NDUFA5,NDUFB2,NDUFB9,SURF1,CHCHD2,SDHAF4,COQ7
GO: Biological Process	GO:0042590	antigen processing and presentation of exogenous peptide antigen via MHC class I		1.951e-06	0.0095	0.0001863	0.001689	11	81	PSMA8,PSMB1,PSMB3,PSMB4,PSMC3,PSMC4,PSMC6,PSMD7,PSMD8,PSMD12,PSMD14
GO: Biological Process	GO:0055086	nucleobase-containing small molecule metabolic process		2.327e-06	0.01133	0.0002149	0.001949	41	831	ATPSCKMT,RNLS,NT5C3A,ADSS2,PEMT,MIF,MTCH2,SDHC,STOML2,PMM2,MPV17,NAGK,COX4I1,NUDT2,SHMT1,GPAM,SAMHD1,ACBD6,REXO2,THEM4,FLAD1,MT-ND1,MT-ND2,MT-ND6,ANTKMT,ATP5MC3,CHCHD10,IMPDH2,MCCC2,NDUFA5,NDUFB2,NDUFB9,LDHD,BPGM,SURF1,GNPDA2,CDADC1,RNASEH2B,RHOQ,CHCHD2,COQ7
GO: Biological Process	GO:0072655	establishment of protein localization to mitochondrion		2.339e-06	0.01139	0.0002149	0.001949	15	155	ARIH2,TIMM17A,HAX1,MTCH2,HSPD1,GRPEL1,TIMM8A,TOMM22,MGARP,SIRT4,TXNDC12,BCAP31,TIMM10,TIMM9,TIMM8B
GO: Biological Process	GO:0016579	protein deubiquitination		2.724e-06	0.01327	0.0002457	0.002228	21	289	PSMA8,MINDY3,UCHL5,UCHL3,POLB,RUVBL1,OTUD6B,SNX3,PSMB1,PSMB3,PSMB4,PSMC3,PSMC4,PSMC6,PSMD7,PSMD8,PSMD12,ENY2,COPS5,STAM,PSMD14
GO: Biological Process	GO:0022411	cellular component disassembly		3.021e-06	0.01471	0.0002675	0.002425	37	721	MRPL51,HMGB2,FUNDC1,DYSF,MRPL57,TEX264,HAX1,ATG9B,MRPS18B,UFC1,APAF1,MRPL13,MRPL28,MRPL33,DENR,MRPL17,MRPL22,MRPS33,MRPS11,MRPS34,MRPL41,MRPL40,MRPL36,MRPL9,MRPL1,MRPL43,PELO,MRPL16,MRPL21,MRPS16,TXNDC12,MRPL4,ZFAND1,OPTN,ABCE1,MRPL46,ENDOG
GO: Biological Process	GO:1901532	regulation of hematopoietic progenitor cell differentiation		4.545e-06	0.02214	0.0003897	0.003533	13	124	PSMA8,BLOC1S2,PSMB1,PSMB3,PSMB4,PSMC3,PSMC4,PSMC6,IRF7,PSMD7,PSMD8,PSMD12,PSMD14
GO: Biological Process	GO:0065003	protein-containing complex assembly		4.561e-06	0.02221	0.0003897	0.003533	74	1942	MAT1A,TRAPPC5,HMGB2,SMIM20,ZDHHC1,MIF,TRAPPC4,DDX23,PRMT1,LSM4,HAX1,VBP1,STOML2,LCMT1,HSPD1,FOXRED1,COA3,LEO1,SFSWAP,ANP32B,SHMT1,SAMHD1,NHP2,PPID,TCAP,DENR,NIFK,RUVBL1,RANGRF,RRN3,OTUD6B,MT-ND1,MT-ND2,PDE4DIP,MT-ND6,MRPS11,SNRPD2,SNRPG,C12orf73,SOD2,ATP5MC3,COX19,CHCHD10,PET100,PSMC3,PSMC4,PSMC6,RIOK3,NDUFA5,NDUFB2,NDUFB9,TTC19,CTNNBIP1,RRS1,SURF1,EIF2S2,SF3A3,TAF7,DDX39B,VMA21,PDCD6,NDUFAF2,RBB…
GO: Biological Process	GO:0019439	aromatic compound catabolic process		5.275e-06	0.02569	0.0004429	0.004016	35	680	ACAA1,NT5C3A,HMGB2,LSM5,PSMA8,LSM4,DDX49,POLR2G,APAF1,APEX1,SAMHD1,ERI1,PSMB1,PSMB3,PSMB4,PSMC3,PSMC4,PSMC6,PSMD7,PSMD8,SSB,PSMD12,DDX5,BLVRA,PELO,ALDH1L2,CDADC1,RBM8A,RNASEH2B,SLC25A16,TXNDC12,LSM6,MRTO4,ENDOG,PSMD14
GO: Biological Process	GO:0006354	DNA-templated transcription, elongation		5.431e-06	0.02645	0.0004483	0.004065	13	126	ZNF326,ERCC6,LEO1,POLR2F,POLR2G,POLR1C,ELOF1,ELL2,EAF2,ENY2,HTATSF1,DDX39B,POLR1E
GO: Biological Process	GO:0090407	organophosphate biosynthetic process		5.662e-06	0.02757	0.0004533	0.004111	38	771	ATPSCKMT,ACP6,AGPAT5,RNLS,ADSS2,PEMT,PIGF,PIGH,MTCH2,SDHC,STOML2,MPV17,COX4I1,NUDT2,SHMT1,GPAM,CRLS1,FLAD1,MT-ND1,MT-ND2,MT-ND6,LPIN2,ANTKMT,ATP5MC3,CHCHD10,IMPA1,IMPDH2,ABHD3,NDUFA5,NDUFB2,NDUFB9,LDHD,CHPT1,SURF1,PIGS,NFS1,CHCHD2,COQ7
GO: Biological Process	GO:0062125	regulation of mitochondrial gene expression		5.765e-06	0.02808	0.0004533	0.004111	7	32	MTG1,COA3,TRUB2,NSUN3,CHCHD10,RCC1L,RMND1
GO: Biological Process	GO:0010972	negative regulation of G2/M transition of mitotic cell cycle		5.771e-06	0.02811	0.0004533	0.004111	12	108	CDKN1A,PSMA8,PSMB1,PSMB3,PSMB4,PSMC3,PSMC4,PSMC6,PSMD7,PSMD8,PSMD12,PSMD14
GO: Biological Process	GO:0060218	hematopoietic stem cell differentiation		6.344e-06	0.03089	0.0004904	0.004447	15	168	PSMA8,BLOC1S2,PSMB1,PSMB3,PSMB4,PSMC3,PSMC4,PSMC6,IRF7,PSMD7,PSMD8,PSMD12,SF3A3,METAP2,PSMD14
GO: Biological Process	GO:0046700	heterocycle catabolic process		6.637e-06	0.03232	0.0004976	0.004513	34	658	NT5C3A,HMGB2,LSM5,PSMA8,LSM4,DDX49,POLR2G,APAF1,APEX1,SAMHD1,ERI1,PSMB1,PSMB3,PSMB4,PSMC3,PSMC4,PSMC6,PSMD7,PSMD8,SSB,PSMD12,DDX5,BLVRA,PELO,ALDH1L2,CDADC1,RBM8A,RNASEH2B,SLC25A16,TXNDC12,LSM6,MRTO4,ENDOG,PSMD14
GO: Biological Process	GO:0070646	protein modification by small protein removal		6.642e-06	0.03235	0.0004976	0.004513	21	306	PSMA8,MINDY3,UCHL5,UCHL3,POLB,RUVBL1,OTUD6B,SNX3,PSMB1,PSMB3,PSMB4,PSMC3,PSMC4,PSMC6,PSMD7,PSMD8,PSMD12,ENY2,COPS5,STAM,PSMD14
GO: Biological Process	GO:0044270	cellular nitrogen compound catabolic process		7.79e-06	0.03794	0.0005748	0.005212	34	663	NT5C3A,HMGB2,LSM5,PSMA8,LSM4,DDX49,POLR2G,APAF1,APEX1,SAMHD1,ERI1,PSMB1,PSMB3,PSMB4,PSMC3,PSMC4,PSMC6,PSMD7,PSMD8,SSB,PSMD12,DDX5,BLVRA,PELO,ALDH1L2,CDADC1,RBM8A,RNASEH2B,SLC25A16,TXNDC12,LSM6,MRTO4,ENDOG,PSMD14
GO: Biological Process	GO:1901361	organic cyclic compound catabolic process		8.04e-06	0.03915	0.0005844	0.005299	36	723	ACAA1,NT5C3A,HMGB2,LSM5,PSMA8,LSM4,DDX49,POLR2G,APAF1,APEX1,SAMHD1,ERI1,HSD3B7,PSMB1,PSMB3,PSMB4,PSMC3,PSMC4,PSMC6,PSMD7,PSMD8,SSB,PSMD12,DDX5,BLVRA,PELO,ALDH1L2,CDADC1,RBM8A,RNASEH2B,SLC25A16,TXNDC12,LSM6,MRTO4,ENDOG,PSMD14
GO: Biological Process	GO:0031146	SCF-dependent proteasomal ubiquitin-dependent protein catabolic process		8.546e-06	0.04162	0.0005979	0.005422	11	94	PSMA8,PSMB1,PSMB3,PSMB4,PSMC3,PSMC4,PSMC6,PSMD7,PSMD8,PSMD12,PSMD14
GO: Biological Process	GO:0000398	mRNA splicing, via spliceosome		8.595e-06	0.04186	0.0005979	0.005422	25	414	SMNDC1,LSM5,DDX23,LSM4,PPIE,SFSWAP,POLR2F,POLR2G,SF3B6,RBFOX1,SNRPD2,LSM8,SNRPG,SF3B5,MYOD1,DDX5,SF3A3,HTATSF1,RBM8A,DDX39B,SNRNP27,LSM6,DAZAP1,PSIP1,SRPK3
GO: Biological Process	GO:0000377	RNA splicing, via transesterification reactions with bulged adenosine as nucleophile		8.595e-06	0.04186	0.0005979	0.005422	25	414	SMNDC1,LSM5,DDX23,LSM4,PPIE,SFSWAP,POLR2F,POLR2G,SF3B6,RBFOX1,SNRPD2,LSM8,SNRPG,SF3B5,MYOD1,DDX5,SF3A3,HTATSF1,RBM8A,DDX39B,SNRNP27,LSM6,DAZAP1,PSIP1,SRPK3
GO: Biological Process	GO:0034655	nucleobase-containing compound catabolic process		8.883e-06	0.04326	0.0006093	0.005525	32	609	NT5C3A,HMGB2,LSM5,PSMA8,LSM4,DDX49,POLR2G,APAF1,APEX1,SAMHD1,ERI1,PSMB1,PSMB3,PSMB4,PSMC3,PSMC4,PSMC6,PSMD7,PSMD8,SSB,PSMD12,DDX5,PELO,CDADC1,RBM8A,RNASEH2B,SLC25A16,TXNDC12,LSM6,MRTO4,ENDOG,PSMD14
GO: Biological Process	GO:0000375	RNA splicing, via transesterification reactions		9.727e-06	0.04737	0.0006571	0.005959	25	417	SMNDC1,LSM5,DDX23,LSM4,PPIE,SFSWAP,POLR2F,POLR2G,SF3B6,RBFOX1,SNRPD2,LSM8,SNRPG,SF3B5,MYOD1,DDX5,SF3A3,HTATSF1,RBM8A,DDX39B,SNRNP27,LSM6,DAZAP1,PSIP1,SRPK3
GO: Biological Process	GO:0008033	tRNA processing		9.85e-06	0.04797	0.0006571	0.005959	13	133	SARS1,THUMPD3,OSGEP,TRUB2,MTFMT,TRMU,NSUN3,POLR3K,ZBTB8OS,SSB,TRPT1,RPP14,LSM6
GO: Biological Process	GO:0009117	nucleotide metabolic process		1.117e-05	0.05439	0.000735	0.006665	36	734	ATPSCKMT,RNLS,NT5C3A,ADSS2,MIF,MTCH2,SDHC,STOML2,MPV17,COX4I1,NUDT2,SHMT1,GPAM,SAMHD1,ACBD6,REXO2,THEM4,FLAD1,MT-ND1,MT-ND2,MT-ND6,ANTKMT,ATP5MC3,CHCHD10,IMPDH2,MCCC2,NDUFA5,NDUFB2,NDUFB9,LDHD,BPGM,SURF1,RNASEH2B,RHOQ,CHCHD2,COQ7
GO: Biological Process	GO:0002223	stimulatory C-type lectin receptor signaling pathway		1.211e-05	0.05895	0.000786	0.007128	12	116	PSMA8,PSMB1,PSMB3,PSMB4,PSMC3,PSMC4,PSMC6,PSMD7,PSMD8,PSMD12,NRAS,PSMD14
GO: Biological Process	GO:0015980	energy derivation by oxidation of organic compounds		1.253e-05	0.061	0.0008026	0.007278	21	319	ACADM,MTCH2,SDHC,COX4I1,IDE,IDH3A,IDH3G,NR1D1,MT-ND1,MT-ND2,MT-ND6,SOD2,CISD1,NDUFA5,NDUFB2,NDUFB9,SURF1,GYG2,CHCHD2,SDHAF4,COQ7
GO: Biological Process	GO:0006396	RNA processing		1.274e-05	0.06205	0.0008058	0.007307	60	1513	ZNF326,SMNDC1,LSM5,SARS1,PIN4,EMG1,DDX23,LSM4,PPIE,DUSP11,DCAF13,DDX49,LEO1,SFSWAP,NOB1,POLR2F,POLR2G,THUMPD3,ERI1,OSGEP,NHP2,DDX27,TRUB2,MTFMT,TRMU,NIFK,NSUN3,TSR1,SF3B6,RBFOX1,MRPS11,WDR12,SNRPD2,LSM8,SNRPG,MRPL1,SF3B5,POLR3K,ZBTB8OS,RNMT,MYOD1,RIOK3,SSB,DDX5,DDX10,DIMT1,RRS1,SF3A3,HTATSF1,RBM8A,DDX39B,GNL3,TRPT1,SNRNP27,RPP14,LSM6,DAZAP1,PSIP1,SRPK3,MRTO4
GO: Biological Process	GO:0009260	ribonucleotide biosynthetic process		1.345e-05	0.06551	0.0008399	0.007616	22	346	ATPSCKMT,ADSS2,MTCH2,SDHC,STOML2,MPV17,COX4I1,NUDT2,MT-ND1,MT-ND2,MT-ND6,ANTKMT,ATP5MC3,CHCHD10,IMPDH2,NDUFA5,NDUFB2,NDUFB9,LDHD,SURF1,CHCHD2,COQ7
GO: Biological Process	GO:0006753	nucleoside phosphate metabolic process		1.452e-05	0.07072	0.0008952	0.008118	36	743	ATPSCKMT,RNLS,NT5C3A,ADSS2,MIF,MTCH2,SDHC,STOML2,MPV17,COX4I1,NUDT2,SHMT1,GPAM,SAMHD1,ACBD6,REXO2,THEM4,FLAD1,MT-ND1,MT-ND2,MT-ND6,ANTKMT,ATP5MC3,CHCHD10,IMPDH2,MCCC2,NDUFA5,NDUFB2,NDUFB9,LDHD,BPGM,SURF1,RNASEH2B,RHOQ,CHCHD2,COQ7
GO: Biological Process	GO:1902750	negative regulation of cell cycle G2/M phase transition		1.572e-05	0.07654	0.0009567	0.008676	12	119	CDKN1A,PSMA8,PSMB1,PSMB3,PSMB4,PSMC3,PSMC4,PSMC6,PSMD7,PSMD8,PSMD12,PSMD14
GO: Biological Process	GO:0046390	ribose phosphate biosynthetic process		1.755e-05	0.08548	0.001038	0.009417	22	352	ATPSCKMT,ADSS2,MTCH2,SDHC,STOML2,MPV17,COX4I1,NUDT2,MT-ND1,MT-ND2,MT-ND6,ANTKMT,ATP5MC3,CHCHD10,IMPDH2,NDUFA5,NDUFB2,NDUFB9,LDHD,SURF1,CHCHD2,COQ7
GO: Biological Process	GO:0008380	RNA splicing		1.761e-05	0.08575	0.001038	0.009417	28	515	ZNF326,SMNDC1,LSM5,DDX23,LSM4,PPIE,SFSWAP,POLR2F,POLR2G,SF3B6,RBFOX1,SNRPD2,LSM8,SNRPG,SF3B5,ZBTB8OS,MYOD1,DDX5,SF3A3,HTATSF1,RBM8A,DDX39B,TRPT1,SNRNP27,LSM6,DAZAP1,PSIP1,SRPK3
GO: Biological Process	GO:0009165	nucleotide biosynthetic process		1.77e-05	0.08619	0.001038	0.009417	25	432	ATPSCKMT,RNLS,ADSS2,MTCH2,SDHC,STOML2,MPV17,COX4I1,NUDT2,SHMT1,FLAD1,MT-ND1,MT-ND2,MT-ND6,ANTKMT,ATP5MC3,CHCHD10,IMPDH2,NDUFA5,NDUFB2,NDUFB9,LDHD,SURF1,CHCHD2,COQ7
GO: Biological Process	GO:0090175	regulation of establishment of planar polarity		1.862e-05	0.09066	0.001079	0.009787	12	121	PSMA8,SPAG6,PSMB1,PSMB3,PSMB4,PSMC3,PSMC4,PSMC6,PSMD7,PSMD8,PSMD12,PSMD14
GO: Biological Process	GO:0017004	cytochrome complex assembly		1.924e-05	0.09369	0.0011	0.009973	7	38	SMIM20,COA3,C12orf73,COX19,PET100,TTC19,SURF1
GO: Biological Process	GO:0031163	metallo-sulfur cluster assembly		1.972e-05	0.09602	0.0011	0.009973	6	26	GLRX5,CIAO1,NDOR1,ISCA1,NFS1,CIAO3
GO: Biological Process	GO:0016226	iron-sulfur cluster assembly		1.972e-05	0.09602	0.0011	0.009973	6	26	GLRX5,CIAO1,NDOR1,ISCA1,NFS1,CIAO3
GO: Biological Process	GO:1901293	nucleoside phosphate biosynthetic process		1.987e-05	0.09678	0.0011	0.009973	25	435	ATPSCKMT,RNLS,ADSS2,MTCH2,SDHC,STOML2,MPV17,COX4I1,NUDT2,SHMT1,FLAD1,MT-ND1,MT-ND2,MT-ND6,ANTKMT,ATP5MC3,CHCHD10,IMPDH2,NDUFA5,NDUFB2,NDUFB9,LDHD,SURF1,CHCHD2,COQ7
GO: Biological Process	GO:0002220	innate immune response activating cell surface receptor signaling pathway		2.023e-05	0.09854	0.001107	0.01004	12	122	PSMA8,PSMB1,PSMB3,PSMB4,PSMC3,PSMC4,PSMC6,PSMD7,PSMD8,PSMD12,NRAS,PSMD14
GO: Biological Process	GO:0009259	ribonucleotide metabolic process		2.201e-05	0.1072	0.001191	0.0108	31	608	ATPSCKMT,NT5C3A,ADSS2,MIF,MTCH2,SDHC,STOML2,MPV17,COX4I1,NUDT2,GPAM,ACBD6,THEM4,MT-ND1,MT-ND2,MT-ND6,ANTKMT,ATP5MC3,CHCHD10,IMPDH2,MCCC2,NDUFA5,NDUFB2,NDUFB9,LDHD,BPGM,SURF1,RNASEH2B,RHOQ,CHCHD2,COQ7
GO: Biological Process	GO:0070498	interleukin-1-mediated signaling pathway		2.257e-05	0.1099	0.001192	0.01081	11	104	PSMA8,PSMB1,PSMB3,PSMB4,PSMC3,PSMC4,PSMC6,PSMD7,PSMD8,PSMD12,PSMD14
GO: Biological Process	GO:0046034	ATP metabolic process		2.275e-05	0.1108	0.001192	0.01081	22	358	ATPSCKMT,MIF,MTCH2,SDHC,STOML2,COX4I1,NUDT2,MT-ND1,MT-ND2,MT-ND6,ANTKMT,ATP1A2,ATP5MC3,CHCHD10,NDUFA5,NDUFB2,NDUFB9,LDHD,BPGM,SURF1,CHCHD2,COQ7
GO: Biological Process	GO:0009152	purine ribonucleotide biosynthetic process		2.276e-05	0.1108	0.001192	0.01081	21	332	ATPSCKMT,ADSS2,MTCH2,SDHC,STOML2,COX4I1,NUDT2,MT-ND1,MT-ND2,MT-ND6,ANTKMT,ATP5MC3,CHCHD10,IMPDH2,NDUFA5,NDUFB2,NDUFB9,LDHD,SURF1,CHCHD2,COQ7
GO: Biological Process	GO:0002758	innate immune response-activating signal transduction		2.384e-05	0.1161	0.001235	0.0112	12	124	PSMA8,PSMB1,PSMB3,PSMB4,PSMC3,PSMC4,PSMC6,PSMD7,PSMD8,PSMD12,NRAS,PSMD14
GO: Biological Process	GO:0070129	regulation of mitochondrial translation		2.487e-05	0.1211	0.001275	0.01156	6	27	MTG1,COA3,TRUB2,NSUN3,RCC1L,RMND1
GO: Biological Process	GO:0032981	mitochondrial respiratory chain complex I assembly		2.633e-05	0.1283	0.001322	0.01199	9	70	FOXRED1,MT-ND1,MT-ND2,MT-ND6,NDUFA5,NDUFB2,NDUFB9,NDUFAF2,TXNDC12
GO: Biological Process	GO:0010257	NADH dehydrogenase complex assembly		2.633e-05	0.1283	0.001322	0.01199	9	70	FOXRED1,MT-ND1,MT-ND2,MT-ND6,NDUFA5,NDUFB2,NDUFB9,NDUFAF2,TXNDC12
GO: Biological Process	GO:0042775	mitochondrial ATP synthesis coupled electron transport		2.702e-05	0.1316	0.001333	0.01209	11	106	MTCH2,SDHC,COX4I1,MT-ND1,MT-ND2,MT-ND6,NDUFA5,NDUFB2,NDUFB9,CHCHD2,COQ7
GO: Biological Process	GO:0044106	cellular amine metabolic process		2.766e-05	0.1347	0.001333	0.01209	15	190	ABAT,NAPEPLD,PSMA8,SMS,PSMB1,PSMB3,PSMB4,PSMC3,PSMC4,PSMC6,PSMD7,PSMD8,PSMD12,SIRT4,PSMD14
GO: Biological Process	GO:0006744	ubiquinone biosynthetic process		2.791e-05	0.1359	0.001333	0.01209	5	17	PDSS1,COQ5,PDSS2,COQ4,COQ7
GO: Biological Process	GO:1901663	quinone biosynthetic process		2.791e-05	0.1359	0.001333	0.01209	5	17	PDSS1,COQ5,PDSS2,COQ4,COQ7
GO: Biological Process	GO:0032984	protein-containing complex disassembly		2.792e-05	0.136	0.001333	0.01209	25	444	MRPL51,DYSF,MRPL57,MRPS18B,MRPL13,MRPL28,MRPL33,MRPL17,MRPL22,MRPS33,MRPS11,MRPS34,MRPL41,MRPL40,MRPL36,MRPL9,MRPL1,MRPL43,MRPL16,MRPL21,MRPS16,MRPL4,ZFAND1,ABCE1,MRPL46
GO: Biological Process	GO:0019693	ribose phosphate metabolic process		2.912e-05	0.1418	0.001377	0.01249	31	617	ATPSCKMT,NT5C3A,ADSS2,MIF,MTCH2,SDHC,STOML2,MPV17,COX4I1,NUDT2,GPAM,ACBD6,THEM4,MT-ND1,MT-ND2,MT-ND6,ANTKMT,ATP5MC3,CHCHD10,IMPDH2,MCCC2,NDUFA5,NDUFB2,NDUFB9,LDHD,BPGM,SURF1,RNASEH2B,RHOQ,CHCHD2,COQ7
GO: Biological Process	GO:0010948	negative regulation of cell cycle process		2.951e-05	0.1437	0.001382	0.01253	24	418	CDKN1A,PSMA8,PCGF6,MIF,PRMT1,UXT,GPNMB,ZNHIT1,LCMT1,APAF1,BRD7,PSMB1,PSMB3,PSMB4,PSMC3,PSMC4,PSMC6,PSMD7,PSMD8,PSMD12,RBBP4,CTDSP1,DYNC1LI1,PSMD14
GO: Biological Process	GO:1902600	proton transmembrane transport		3.132e-05	0.1526	0.001453	0.01317	19	288	ATPSCKMT,ATP6V1D,MTCH2,SDHC,STOML2,COX4I1,MT-ND1,MT-ND2,MT-ND6,ANTKMT,ATP1A2,ATP5MC3,CHCHD10,NDUFA5,NDUFB2,NDUFB9,SURF1,CHCHD2,COQ7
GO: Biological Process	GO:0042773	ATP synthesis coupled electron transport		3.221e-05	0.1569	0.001472	0.01335	11	108	MTCH2,SDHC,COX4I1,MT-ND1,MT-ND2,MT-ND6,NDUFA5,NDUFB2,NDUFB9,CHCHD2,COQ7
GO: Biological Process	GO:0070897	transcription preinitiation complex assembly		3.233e-05	0.1575	0.001472	0.01335	7	41	RRN3,PSMC3,PSMC4,PSMC6,TAF7,GTF2B,POLR1E
GO: Biological Process	GO:0022900	electron transport chain		3.321e-05	0.1617	0.001497	0.01358	15	193	MTCH2,SDHC,COX4I1,COX11,MT-ND1,MT-ND2,MT-ND6,SOD2,NDUFA5,NDUFB2,NDUFB9,SURF1,NDUFAF2,CHCHD2,COQ7
GO: Biological Process	GO:0006401	RNA catabolic process		3.357e-05	0.1635	0.0015	0.0136	25	449	LSM5,PSMA8,LSM4,DDX49,POLR2G,APEX1,ERI1,PSMB1,PSMB3,PSMB4,PSMC3,PSMC4,PSMC6,PSMD7,PSMD8,SSB,PSMD12,DDX5,PELO,RBM8A,RNASEH2B,SLC25A16,LSM6,MRTO4,PSMD14
GO: Biological Process	GO:0072521	purine-containing compound metabolic process		3.515e-05	0.1712	0.001547	0.01403	32	653	ATPSCKMT,NT5C3A,ADSS2,PEMT,MIF,MTCH2,SDHC,STOML2,COX4I1,NUDT2,SHMT1,GPAM,SAMHD1,ACBD6,THEM4,MT-ND1,MT-ND2,MT-ND6,ANTKMT,ATP5MC3,CHCHD10,IMPDH2,MCCC2,NDUFA5,NDUFB2,NDUFB9,LDHD,BPGM,SURF1,RHOQ,CHCHD2,COQ7
GO: Biological Process	GO:0022904	respiratory electron transport chain		3.54e-05	0.1724	0.001547	0.01403	12	129	MTCH2,SDHC,COX4I1,MT-ND1,MT-ND2,MT-ND6,SOD2,NDUFA5,NDUFB2,NDUFB9,CHCHD2,COQ7
GO: Biological Process	GO:0006091	generation of precursor metabolites and energy		3.558e-05	0.1733	0.001547	0.01403	30	594	ATPSCKMT,ACADM,MIF,MTCH2,SDHC,STOML2,COX4I1,COX11,IDE,IDH3A,IDH3G,NR1D1,MT-ND1,MT-ND2,MT-ND6,ANTKMT,SOD2,ATP5MC3,CHCHD10,CISD1,NDUFA5,NDUFB2,NDUFB9,BPGM,SURF1,GYG2,NDUFAF2,CHCHD2,SDHAF4,COQ7
GO: Biological Process	GO:0009308	amine metabolic process		3.971e-05	0.1934	0.001711	0.01552	15	196	ABAT,NAPEPLD,PSMA8,SMS,PSMB1,PSMB3,PSMB4,PSMC3,PSMC4,PSMC6,PSMD7,PSMD8,PSMD12,SIRT4,PSMD14
GO: Biological Process	GO:0072522	purine-containing compound biosynthetic process		4.062e-05	0.1978	0.001735	0.01574	22	372	ATPSCKMT,ADSS2,MTCH2,SDHC,STOML2,COX4I1,NUDT2,SHMT1,MT-ND1,MT-ND2,MT-ND6,ANTKMT,ATP5MC3,CHCHD10,IMPDH2,NDUFA5,NDUFB2,NDUFB9,LDHD,SURF1,CHCHD2,COQ7
GO: Biological Process	GO:2000736	regulation of stem cell differentiation		4.108e-05	0.2	0.001739	0.01577	13	152	PSMA8,BLOC1S2,PSMB1,PSMB3,PSMB4,PSMC3,PSMC4,PSMC6,IRF7,PSMD7,PSMD8,PSMD12,PSMD14
GO: Biological Process	GO:0048002	antigen processing and presentation of peptide antigen		4.211e-05	0.2051	0.001768	0.01603	15	197	PSMA8,IDE,PSMB1,PSMB3,PSMB4,PSMC3,PSMC4,PSMC6,PSMD7,PSMD8,PSMD12,BCAP31,DYNC1LI1,PSMD14,DCTN3
GO: Biological Process	GO:0006743	ubiquinone metabolic process		5.053e-05	0.2461	0.002103	0.01907	5	19	PDSS1,COQ5,PDSS2,COQ4,COQ7
GO: Biological Process	GO:0000469	cleavage involved in rRNA processing		5.732e-05	0.2792	0.002362	0.02142	6	31	NOB1,ERI1,NHP2,TSR1,RRS1,GNL3
GO: Biological Process	GO:0043618	regulation of transcription from RNA polymerase II promoter in response to stress		5.772e-05	0.2811	0.002362	0.02142	11	115	PSMA8,PSMB1,PSMB3,PSMB4,PSMC3,PSMC4,PSMC6,PSMD7,PSMD8,PSMD12,PSMD14
GO: Biological Process	GO:0042180	cellular ketone metabolic process		5.928e-05	0.2887	0.002406	0.02182	20	328	PDSS1,PSMA8,HSD11B2,COQ5,NR1D1,PSMB1,PSMB3,PSMB4,PSMC3,PSMC4,PSMC6,PSMD7,PSMD8,PSMD12,CRYZL1,PDSS2,SIRT4,COQ4,PSMD14,COQ7
GO: Biological Process	GO:1901990	regulation of mitotic cell cycle phase transition		6.015e-05	0.2929	0.002421	0.02195	26	494	CDKN1A,PSMA8,PRMT1,GPNMB,ANAPC4,LCMT1,ADAMTS1,ANP32B,APEX1,BRD7,PSMB1,PSMB3,PSMB4,PSMC3,PSMC4,PSMC6,PSMD7,PSMD8,PSMD12,GNL3,RNASEH2B,CTDSP1,CEP43,DYNC1LI1,PSMD14,DCTN3
GO: Biological Process	GO:0060071	Wnt signaling pathway, planar cell polarity pathway		6.25e-05	0.3044	0.002495	0.02262	11	116	PSMA8,PSMB1,PSMB3,PSMB4,PSMC3,PSMC4,PSMC6,PSMD7,PSMD8,PSMD12,PSMD14
GO: Biological Process	GO:0042274	ribosomal small subunit biogenesis		6.302e-05	0.3069	0.002495	0.02263	9	78	EMG1,METTL17,DCAF13,NOB1,TSR1,MRPS11,RIOK3,RRS1,LSM6
GO: Biological Process	GO:0006397	mRNA processing		6.474e-05	0.3153	0.002543	0.02306	29	584	ZNF326,SMNDC1,LSM5,DDX23,LSM4,PPIE,LEO1,SFSWAP,POLR2F,POLR2G,TRUB2,SF3B6,RBFOX1,SNRPD2,LSM8,SNRPG,SF3B5,RNMT,MYOD1,DDX5,SF3A3,HTATSF1,RBM8A,DDX39B,SNRNP27,LSM6,DAZAP1,PSIP1,SRPK3
GO: Biological Process	GO:1901991	negative regulation of mitotic cell cycle phase transition		7.704e-05	0.3752	0.003001	0.02722	18	282	CDKN1A,PSMA8,PRMT1,GPNMB,LCMT1,BRD7,PSMB1,PSMB3,PSMB4,PSMC3,PSMC4,PSMC6,PSMD7,PSMD8,PSMD12,CTDSP1,DYNC1LI1,PSMD14
GO: Biological Process	GO:0019882	antigen processing and presentation		8.222e-05	0.4004	0.003174	0.02878	17	258	PSMA8,IDE,CTSH,PSMB1,PSMB3,PSMB4,PSMC3,PSMC4,PSMC6,PSMD7,PSMD8,PSMD12,RAB6A,BCAP31,DYNC1LI1,PSMD14,DCTN3
GO: Biological Process	GO:0006164	purine nucleotide biosynthetic process		8.276e-05	0.4031	0.003174	0.02878	21	363	ATPSCKMT,ADSS2,MTCH2,SDHC,STOML2,COX4I1,NUDT2,MT-ND1,MT-ND2,MT-ND6,ANTKMT,ATP5MC3,CHCHD10,IMPDH2,NDUFA5,NDUFB2,NDUFB9,LDHD,SURF1,CHCHD2,COQ7
GO: Biological Process	GO:0043620	regulation of DNA-templated transcription in response to stress		9.891e-05	0.4817	0.003763	0.03413	11	122	PSMA8,PSMB1,PSMB3,PSMB4,PSMC3,PSMC4,PSMC6,PSMD7,PSMD8,PSMD12,PSMD14
GO: Biological Process	GO:0002244	hematopoietic progenitor cell differentiation		0.0001051	0.5116	0.003966	0.03596	20	342	ACP6,AGPAT5,PSMA8,SLC7A6OS,BLOC1S2,PSMB1,PSMB3,PSMB4,PSMC3,PSMC4,PSMC6,IRF7,PSMD7,PSMD8,PSMD12,RRS1,SF3A3,METAP2,CIAO3,PSMD14
GO: Biological Process	GO:1903311	regulation of mRNA metabolic process		0.0001082	0.527	0.004024	0.03649	21	370	PSMA8,LEO1,SFSWAP,POLR2G,APEX1,RBFOX1,MYOD1,PSMB1,PSMB3,PSMB4,PSMC3,PSMC4,PSMC6,PSMD7,PSMD8,PSMD12,DDX5,RBM8A,DAZAP1,SRPK3,PSMD14
GO: Biological Process	GO:0010499	proteasomal ubiquitin-independent protein catabolic process		0.0001082	0.5271	0.004024	0.03649	5	22	PSMA8,ENC1,PSMB1,PSMB3,PSMB4
GO: Biological Process	GO:0006402	mRNA catabolic process		0.0001095	0.5332	0.004039	0.03663	22	398	LSM5,PSMA8,LSM4,POLR2G,APEX1,ERI1,PSMB1,PSMB3,PSMB4,PSMC3,PSMC4,PSMC6,PSMD7,PSMD8,SSB,PSMD12,DDX5,PELO,RBM8A,LSM6,MRTO4,PSMD14
GO: Biological Process	GO:0010389	regulation of G2/M transition of mitotic cell cycle		0.0001195	0.5818	0.004375	0.03967	15	216	CDKN1A,PSMA8,PSMB1,PSMB3,PSMB4,PSMC3,PSMC4,PSMC6,PSMD7,PSMD8,PSMD12,RNASEH2B,CEP43,PSMD14,DCTN3
GO: Biological Process	GO:0002833	positive regulation of response to biotic stimulus		0.0001226	0.5971	0.004456	0.04041	19	319	HMGB2,PSMA8,MIF,LY86,HSPD1,CD226,PSMB1,PSMB3,PSMB4,PSMC3,PSMC4,PSMC6,RIOK3,IRF7,PSMD7,PSMD8,PSMD12,NRAS,PSMD14
GO: Biological Process	GO:0032481	positive regulation of type I interferon production		0.0001239	0.6032	0.004468	0.04052	9	85	HMGB2,HSPD1,POLR2F,POLR1C,POLR3E,POLR3K,ZBTB16,RIOK3,IRF7
GO: Biological Process	GO:0033617	mitochondrial cytochrome c oxidase assembly		0.0001358	0.6611	0.004861	0.04408	5	23	SMIM20,COA3,COX19,PET100,SURF1
GO: Biological Process	GO:0030490	maturation of SSU-rRNA		0.0001372	0.6682	0.004877	0.04423	7	51	DCAF13,NOB1,TSR1,MRPS11,RIOK3,RRS1,LSM6
GO: Biological Process	GO:0090501	RNA phosphodiester bond hydrolysis		0.0001455	0.7085	0.005097	0.04622	13	172	NOB1,APEX1,SAMHD1,ERI1,NHP2,REXO2,TSR1,POLR3K,RRS1,GNL3,RNASEH2B,RPP14,ENDOG
GO: Biological Process	GO:0090263	positive regulation of canonical Wnt signaling pathway		0.0001455	0.7085	0.005097	0.04622	13	172	PSMA8,RUVBL1,LYPD6,PSMB1,PSMB3,PSMB4,PSMC3,PSMC4,PSMC6,PSMD7,PSMD8,PSMD12,PSMD14
GO: Biological Process	GO:0071826	ribonucleoprotein complex subunit organization		0.0001608	0.7832	0.005595	0.05073	16	247	DDX23,LSM4,SFSWAP,DENR,RUVBL1,MRPS11,SNRPD2,SNRPG,RRS1,EIF2S2,SF3A3,DDX39B,ZFAND1,PSIP1,SRPK3,MRTO4
GO: Biological Process	GO:0001736	establishment of planar polarity		0.0001626	0.7918	0.005614	0.05091	12	151	PSMA8,SPAG6,PSMB1,PSMB3,PSMB4,PSMC3,PSMC4,PSMC6,PSMD7,PSMD8,PSMD12,PSMD14
GO: Biological Process	GO:0070482	response to oxygen levels		0.0001637	0.7972	0.005614	0.05091	30	647	CDKN1A,ABAT,GPR182,FUNDC1,PSMA8,FAM162B,HSD11B2,HSPD1,POLB,COX4I1,APAF1,MTHFR,SOD2,MYOD1,PSMB1,PSMB3,PSMB4,PSMC3,PSMC4,PSMC6,PSMD7,PSMD8,PSMD12,MGARP,SIRT4,TXNDC12,CIAO3,CHCHD2,ENDOG,PSMD14
GO: Biological Process	GO:0009150	purine ribonucleotide metabolic process		0.0001694	0.825	0.005736	0.05202	28	587	ATPSCKMT,ADSS2,MIF,MTCH2,SDHC,STOML2,COX4I1,NUDT2,GPAM,ACBD6,THEM4,MT-ND1,MT-ND2,MT-ND6,ANTKMT,ATP5MC3,CHCHD10,IMPDH2,MCCC2,NDUFA5,NDUFB2,NDUFB9,LDHD,BPGM,SURF1,RHOQ,CHCHD2,COQ7
GO: Biological Process	GO:0032259	methylation		0.0001696	0.826	0.005736	0.05202	23	439	ATPSCKMT,MAT1A,SMYD5,SMYD4,PEMT,EMG1,PRMT1,METTL17,LCMT1,COQ5,NTMT1,THUMPD3,XBP1,SHMT1,TRMU,NSUN3,MTHFR,ANTKMT,RNMT,DIMT1,RAB6A,MAT2B,SETD4
GO: Biological Process	GO:0007164	establishment of tissue polarity		0.000173	0.8425	0.00581	0.05269	12	152	PSMA8,SPAG6,PSMB1,PSMB3,PSMB4,PSMC3,PSMC4,PSMC6,PSMD7,PSMD8,PSMD12,PSMD14
GO: Biological Process	GO:1901988	negative regulation of cell cycle phase transition		0.0001821	0.8869	0.006074	0.05508	18	302	CDKN1A,PSMA8,PRMT1,GPNMB,LCMT1,BRD7,PSMB1,PSMB3,PSMB4,PSMC3,PSMC4,PSMC6,PSMD7,PSMD8,PSMD12,CTDSP1,DYNC1LI1,PSMD14
GO: Biological Process	GO:0000086	G2/M transition of mitotic cell cycle		0.0001855	0.9033	0.006145	0.05573	17	276	CDKN1A,PSMA8,LCMT1,PSMB1,PSMB3,PSMB4,PSMC3,PSMC4,PSMC6,PSMD7,PSMD8,PSMD12,RNASEH2B,CEP43,OPTN,PSMD14,DCTN3
GO: Biological Process	GO:0071453	cellular response to oxygen levels		0.0001897	0.9237	0.006241	0.0566	18	303	PSMA8,FAM162B,MYOD1,PSMB1,PSMB3,PSMB4,PSMC3,PSMC4,PSMC6,PSMD7,PSMD8,PSMD12,MGARP,SIRT4,TXNDC12,CHCHD2,ENDOG,PSMD14
GO: Biological Process	GO:0006650	glycerophospholipid metabolic process		0.0002008	0.9777	0.00652	0.05913	20	359	ACP6,AGPAT5,NAPEPLD,PEMT,PIGF,PIGH,PGP,STOML2,GPAM,CRLS1,LPIN2,IMPA1,INPP5B,ABHD3,CHPT1,FAM126A,ABHD16A,PLA2G7,PIGS,HADHB
GO: Biological Process	GO:0016054	organic acid catabolic process		0.000202	0.984	0.00652	0.05913	17	278	ABAT,ACAA1,ACADM,MAT1A,NAGK,SHMT1,LPIN2,PECR,ABHD3,MCCC2,LDHD,ALDH1L2,GNPDA2,GPT2,HIBADH,HADHB,THNSL2
GO: Biological Process	GO:0072594	establishment of protein localization to organelle		0.0002022	0.9846	0.00652	0.05913	30	655	CDKN1A,ACAA1,ARIH2,TIMM17A,HAX1,MTCH2,HSPD1,MPV17,SGTB,XBP1,IDE,CRY2,GRPEL1,GET3,IPO13,PECR,ING1,DDX5,TIMM8A,TOMM22,MGARP,HEATR3,STAM,NCOA4,SIRT4,TXNDC12,BCAP31,TIMM10,TIMM9,TIMM8B
GO: Biological Process	GO:0002218	activation of innate immune response		0.0002077	1	0.006655	0.06035	12	155	PSMA8,PSMB1,PSMB3,PSMB4,PSMC3,PSMC4,PSMC6,PSMD7,PSMD8,PSMD12,NRAS,PSMD14
GO: Biological Process	GO:0002478	antigen processing and presentation of exogenous peptide antigen		0.0002161	1	0.006878	0.06237	13	179	PSMA8,PSMB1,PSMB3,PSMB4,PSMC3,PSMC4,PSMC6,PSMD7,PSMD8,PSMD12,DYNC1LI1,PSMD14,DCTN3
GO: Biological Process	GO:0006163	purine nucleotide metabolic process		0.0002188	1	0.006881	0.0624	29	627	ATPSCKMT,ADSS2,MIF,MTCH2,SDHC,STOML2,COX4I1,NUDT2,GPAM,SAMHD1,ACBD6,THEM4,MT-ND1,MT-ND2,MT-ND6,ANTKMT,ATP5MC3,CHCHD10,IMPDH2,MCCC2,NDUFA5,NDUFB2,NDUFB9,LDHD,BPGM,SURF1,RHOQ,CHCHD2,COQ7
GO: Biological Process	GO:0071456	cellular response to hypoxia		0.0002211	1	0.006881	0.0624	16	254	PSMA8,FAM162B,PSMB1,PSMB3,PSMB4,PSMC3,PSMC4,PSMC6,PSMD7,PSMD8,PSMD12,MGARP,SIRT4,CHCHD2,ENDOG,PSMD14
GO: Biological Process	GO:0045089	positive regulation of innate immune response		0.0002211	1	0.006881	0.0624	16	254	HMGB2,PSMA8,CD226,PSMB1,PSMB3,PSMB4,PSMC3,PSMC4,PSMC6,RIOK3,IRF7,PSMD7,PSMD8,PSMD12,NRAS,PSMD14
GO: Biological Process	GO:1901987	regulation of cell cycle phase transition		0.0002218	1	0.006881	0.0624	26	536	CDKN1A,PSMA8,PRMT1,GPNMB,ANAPC4,LCMT1,ADAMTS1,ANP32B,APEX1,BRD7,PSMB1,PSMB3,PSMB4,PSMC3,PSMC4,PSMC6,PSMD7,PSMD8,PSMD12,GNL3,RNASEH2B,CTDSP1,CEP43,DYNC1LI1,PSMD14,DCTN3
GO: Biological Process	GO:0036294	cellular response to decreased oxygen levels		0.0002391	1	0.007369	0.06682	17	282	PSMA8,FAM162B,PSMB1,PSMB3,PSMB4,PSMC3,PSMC4,PSMC6,PSMD7,PSMD8,PSMD12,MGARP,SIRT4,TXNDC12,CHCHD2,ENDOG,PSMD14
GO: Biological Process	GO:0001666	response to hypoxia		0.0002489	1	0.007624	0.06914	26	540	ABAT,GPR182,FUNDC1,PSMA8,FAM162B,HSD11B2,HSPD1,COX4I1,APAF1,MTHFR,SOD2,PSMB1,PSMB3,PSMB4,PSMC3,PSMC4,PSMC6,PSMD7,PSMD8,PSMD12,MGARP,SIRT4,CIAO3,CHCHD2,ENDOG,PSMD14
GO: Biological Process	GO:1901661	quinone metabolic process		0.0002518	1	0.007666	0.06951	6	40	PDSS1,COQ5,CRYZL1,PDSS2,COQ4,COQ7
GO: Biological Process	GO:0043687	post-translational protein modification		0.0002585	1	0.007818	0.0709	20	366	PSMA8,UCHL3,LCMT1,DCAF13,RNF7,ZBTB16,PSMB1,PSMB3,PSMB4,PSMC3,PSMC4,PSMC6,PSMD7,PSMD8,PSMD12,DCAF5,COPS5,DCUN1D1,PSMD14,DCAF7
GO: Biological Process	GO:0036293	response to decreased oxygen levels		0.0002678	1	0.008052	0.07302	27	573	ABAT,GPR182,FUNDC1,PSMA8,FAM162B,HSD11B2,HSPD1,COX4I1,APAF1,MTHFR,SOD2,PSMB1,PSMB3,PSMB4,PSMC3,PSMC4,PSMC6,PSMD7,PSMD8,PSMD12,MGARP,SIRT4,TXNDC12,CIAO3,CHCHD2,ENDOG,PSMD14
GO: Biological Process	GO:0044265	cellular macromolecule catabolic process		0.0002761	1	0.008248	0.07479	49	1299	CLPP,HMGB2,LSM5,PSMA8,UBE2A,UCHL5,UCHL3,PDCL3,ARIH2,LSM4,SDF2,ANAPC4,DDX49,SGTB,ENC1,POLR2G,APAF1,XBP1,APEX1,IDE,ERI1,NR1D1,RNF7,CTSH,PSMB1,PSMB3,PSMB4,PSMC3,PSMC4,PSMC6,PSMD7,PSMD8,SSB,PSMD12,DDX5,PELO,CCDC47,RBM8A,UBE2Z,RNASEH2B,STAM,SLC25A16,TXNDC12,LSM6,BCAP31,RNFT1,MRTO4,ENDOG,PSMD14
GO: Biological Process	GO:1902749	regulation of cell cycle G2/M phase transition		0.0002994	1	0.008891	0.08062	15	235	CDKN1A,PSMA8,PSMB1,PSMB3,PSMB4,PSMC3,PSMC4,PSMC6,PSMD7,PSMD8,PSMD12,RNASEH2B,CEP43,PSMD14,DCTN3
GO: Biological Process	GO:0008535	respiratory chain complex IV assembly		0.0003024	1	0.008926	0.08094	5	27	SMIM20,COA3,COX19,PET100,SURF1
GO: Biological Process	GO:0050852	T cell receptor signaling pathway		0.0003133	1	0.009143	0.08291	15	236	PSMA8,STOML2,CD226,PSMB1,PSMB3,PSMB4,PSMC3,PSMC4,PSMC6,PSMD7,PSMD8,PSMD12,NRAS,EIF2B1,PSMD14
GO: Biological Process	GO:1901565	organonitrogen compound catabolic process		0.0003135	1	0.009143	0.08291	54	1482	CLPP,ZDHHC2,ABAT,MAT1A,NT5C3A,PACSIN3,DYSF,PSMA8,PHB1,UBE2A,UCHL5,UCHL3,PDCL3,ARIH2,SDF2,ANAPC4,NAGK,SGTB,ENC1,XBP1,SHMT1,SAMHD1,IDE,NR1D1,RNF7,CTSH,SNX3,USE1,PSMB1,PSMB3,PSMB4,PSMC3,PSMC4,PSMC6,PSMD7,PSMD8,PSMD12,MCCC2,BLVRA,CCDC47,ALDH1L2,SGPL1,GNPDA2,CDADC1,GPT2,UBE2Z,ABHD16A,PLA2G7,STAM,HIBADH,BCAP31,RNFT1,THNSL2,PSMD14
GO: Biological Process	GO:0019884	antigen processing and presentation of exogenous antigen		0.0003309	1	0.009592	0.08699	13	187	PSMA8,PSMB1,PSMB3,PSMB4,PSMC3,PSMC4,PSMC6,PSMD7,PSMD8,PSMD12,DYNC1LI1,PSMD14,DCTN3
GO: Biological Process	GO:0046395	carboxylic acid catabolic process		0.0003407	1	0.009817	0.08902	16	264	ABAT,ACAA1,ACADM,MAT1A,NAGK,SHMT1,LPIN2,PECR,ABHD3,MCCC2,LDHD,ALDH1L2,GNPDA2,GPT2,HIBADH,HADHB
GO: Biological Process	GO:0051123	RNA polymerase II preinitiation complex assembly		0.0003614	1	0.01035	0.09389	5	28	PSMC3,PSMC4,PSMC6,TAF7,GTF2B
GO: Biological Process	GO:0022618	ribonucleoprotein complex assembly		0.0003745	1	0.01067	0.09671	15	240	DDX23,LSM4,SFSWAP,DENR,RUVBL1,MRPS11,SNRPD2,SNRPG,RRS1,EIF2S2,SF3A3,DDX39B,PSIP1,SRPK3,MRTO4
GO: Biological Process	GO:0007007	inner mitochondrial membrane organization		0.0003847	1	0.01089	0.09877	7	60	MTX2,ATP5MC3,CHCHD10,ADCK1,TIMM10,TIMM9,TIMM8B
GO: Biological Process	GO:0007006	mitochondrial membrane organization		0.0003904	1	0.01099	0.09967	12	166	MTCH2,BLOC1S2,THEM4,MTX2,ATP5MC3,CHCHD10,RCC1L,TOMM22,ADCK1,TIMM10,TIMM9,TIMM8B
GO: Biological Process	GO:0006730	one-carbon metabolic process		0.0004293	1	0.01202	0.109	6	44	MAT1A,SHMT1,MTHFR,ALDH1L2,CA12,MAT2B
GO: Biological Process	GO:0044839	cell cycle G2/M phase transition		0.0004524	1	0.01259	0.1142	17	298	CDKN1A,PSMA8,LCMT1,PSMB1,PSMB3,PSMB4,PSMC3,PSMC4,PSMC6,PSMD7,PSMD8,PSMD12,RNASEH2B,CEP43,OPTN,PSMD14,DCTN3
GO: Biological Process	GO:0044282	small molecule catabolic process		0.0005172	1	0.01431	0.1298	23	475	ABAT,ACAA1,ACADM,MAT1A,NT5C3A,NAGK,SHMT1,HSD3B7,LPIN2,PECR,IMPA1,INPP5B,ABHD3,MCCC2,LDHD,BPGM,ALDH1L2,GNPDA2,CDADC1,GPT2,HIBADH,HADHB,THNSL2
GO: Biological Process	GO:0032784	regulation of DNA-templated transcription, elongation		0.0005202	1	0.01431	0.1298	7	63	ZNF326,ERCC6,LEO1,ELL2,EAF2,HTATSF1,DDX39B
GO: Biological Process	GO:0006605	protein targeting		0.0005282	1	0.0144	0.1306	24	506	ZDHHC2,ACAA1,ZDHHC1,ARIH2,TIMM17A,HAX1,AKAP6,HSPD1,MPV17,SGTB,IDE,GRPEL1,GET3,PECR,TIMM8A,TOMM22,MGARP,NCOA4,SIRT4,TXNDC12,BCAP31,TIMM10,TIMM9,TIMM8B
GO: Biological Process	GO:0090305	nucleic acid phosphodiester bond hydrolysis		0.0005292	1	0.0144	0.1306	18	330	HMGB2,NOB1,APAF1,APEX1,SAMHD1,ERI1,NHP2,REXO2,TSR1,POLR3K,PELO,RRS1,GNL3,RNASEH2B,RPP14,SLC25A16,TXNDC12,ENDOG
GO: Biological Process	GO:0006418	tRNA aminoacylation for protein translation		0.0005485	1	0.01484	0.1346	6	46	SARS1,YARS1,IARS2,QARS1,TARS1,CARS1
GO: Biological Process	GO:0070131	positive regulation of mitochondrial translation		0.0006023	1	0.0162	0.1469	4	18	COA3,TRUB2,RCC1L,RMND1
GO: Biological Process	GO:0006457	protein folding		0.0006234	1	0.01668	0.1513	15	252	DNAJC21,PDCL3,SELENOF,PPIE,UXT,FKBP5,VBP1,SDF2,HSPD1,SGTB,NUDCD2,PPID,GRPEL1,PSMB3,BAG1
GO: Biological Process	GO:0006979	response to oxidative stress		0.0006672	1	0.01776	0.161	27	608	ERCC6,PYROXD1,LANCL1,HSPD1,MPV17,NUDT2,XBP1,APEX1,IDE,PPID,RNF7,PPP5C,MT-ND1,MT-ND6,SOD1,SOD2,TMEM161A,ADPRS,LIAS,GPX4,TXNDC12,ZFAND1,OPTN,PSIP1,CHCHD2,ENDOG,COQ7
GO: Biological Process	GO:0043039	tRNA aminoacylation		0.0007737	1	0.02048	0.1857	6	49	SARS1,YARS1,IARS2,QARS1,TARS1,CARS1
GO: Biological Process	GO:0009057	macromolecule catabolic process		0.0008202	1	0.02157	0.1956	55	1580	CLPP,ZDHHC2,PACSIN3,HMGB2,DYSF,LSM5,PSMA8,PHB1,UBE2A,UCHL5,UCHL3,PDCL3,ARIH2,LSM4,SDF2,ANAPC4,DDX49,SGTB,ENC1,POLR2G,APAF1,XBP1,APEX1,IDE,ERI1,NR1D1,RNF7,CTSH,SNX3,USE1,PSMB1,PSMB3,PSMB4,PSMC3,PSMC4,PSMC6,PSMD7,PSMD8,SSB,PSMD12,DDX5,PELO,CCDC47,RBM8A,UBE2Z,RNASEH2B,STAM,SLC25A16,TXNDC12,LSM6,BCAP31,RNFT1,MRTO4,ENDOG,PSMD14
GO: Biological Process	GO:0000245	spliceosomal complex assembly		0.0008239	1	0.02157	0.1956	8	88	DDX23,SFSWAP,SNRPD2,SNRPG,SF3A3,DDX39B,PSIP1,SRPK3
GO: Biological Process	GO:0043038	amino acid activation		0.0008628	1	0.02247	0.2038	6	50	SARS1,YARS1,IARS2,QARS1,TARS1,CARS1
GO: Biological Process	GO:0062012	regulation of small molecule metabolic process		0.0008773	1	0.02273	0.2061	25	556	ATPSCKMT,ACADM,PSMA8,NLN,MIF,PGP,MTCH2,LCMT1,COX11,GPAM,NR1D1,ANTKMT,SOD1,PSMB1,PSMB3,PSMB4,PSMC3,PSMC4,PSMC6,PSMD7,PSMD8,PSMD12,GPT2,SIRT4,PSMD14
GO: Biological Process	GO:0006352	DNA-templated transcription, initiation		0.0008923	1	0.02299	0.2085	15	261	CDKN1A,ERCC6,POLR2F,POLR2G,POLR1C,NR1D1,RRN3,PSMC3,PSMC4,PSMC6,CTNNBIP1,TAF7,TFAM,GTF2B,POLR1E
GO: Biological Process	GO:0001738	morphogenesis of a polarized epithelium		0.0009294	1	0.02382	0.216	12	183	PSMA8,SPAG6,PSMB1,PSMB3,PSMB4,PSMC3,PSMC4,PSMC6,PSMD7,PSMD8,PSMD12,PSMD14
GO: Biological Process	GO:0031349	positive regulation of defense response		0.001011	1	0.02577	0.2337	21	438	NAPEPLD,HMGB2,PSMA8,MIF,HSPD1,CD226,PSMB1,PSMB3,PSMB4,PSMC3,PSMC4,PSMC6,RIOK3,IRF7,PSMD7,PSMD8,PSMD12,PLA2G7,NRAS,OPTN,PSMD14
GO: Biological Process	GO:0097193	intrinsic apoptotic signaling pathway		0.001076	1	0.02729	0.2475	18	351	CDKN1A,ERCC6,DAPK2,MIF,MTCH2,POLB,APAF1,XBP1,RNF7,RRN3,SOD1,SOD2,EAF2,NOC2L,DDX5,TMEM161A,TXNDC12,BCAP31
GO: Biological Process	GO:0030177	positive regulation of Wnt signaling pathway		0.001122	1	0.02832	0.2568	13	213	PSMA8,RUVBL1,LYPD6,PSMB1,PSMB3,PSMB4,PSMC3,PSMC4,PSMC6,PSMD7,PSMD8,PSMD12,PSMD14
GO: Biological Process	GO:0043487	regulation of RNA stability		0.001171	1	0.02925	0.2653	13	214	PSMA8,DDX49,APEX1,PSMB1,PSMB3,PSMB4,PSMC3,PSMC4,PSMC6,PSMD7,PSMD8,PSMD12,PSMD14
GO: Biological Process	GO:1990542	mitochondrial transmembrane transport		0.001171	1	0.02925	0.2653	9	115	ATPSCKMT,TIMM17A,STOML2,HSPD1,GRPEL1,MCUR1,ANTKMT,ATP5MC3,TXNDC12
GO: Biological Process	GO:0006290	pyrimidine dimer repair		0.001207	1	0.02998	0.2719	3	10	ERCC6,POLB,CRY2
GO: Biological Process	GO:0002831	regulation of response to biotic stimulus		0.00123	1	0.03039	0.2756	24	538	ERCC6,HMGB2,ZDHHC1,PSMA8,MIF,LY86,HSPD1,SAMHD1,CD226,PSMB1,PSMB3,PSMB4,PSMC3,PSMC4,PSMC6,RIOK3,IRF7,PSMD7,PSMD8,PSMD12,NRAS,OPTN,ABCE1,PSMD14
GO: Biological Process	GO:2000142	regulation of DNA-templated transcription, initiation		0.0013	1	0.03198	0.29	6	54	ERCC6,RRN3,PSMC3,PSMC4,PSMC6,CTNNBIP1
GO: Biological Process	GO:0046500	S-adenosylmethionine metabolic process		0.001341	1	0.03281	0.2976	4	22	MAT1A,PEMT,MTHFR,MAT2B
GO: Biological Process	GO:0006644	phospholipid metabolic process		0.001374	1	0.03346	0.3034	21	449	ACP6,AGPAT5,NAPEPLD,PEMT,PIGF,PIGH,PGP,STOML2,GPAM,CRLS1,LPIN2,IMPA1,INPP5B,ABHD3,CHPT1,FAM126A,ABHD16A,PLA2G7,PIGS,GPX4,HADHB
GO: Biological Process	GO:1903852	positive regulation of cristae formation		0.001493	1	0.03581	0.3248	2	3	CHCHD10,ADCK1
GO: Biological Process	GO:0001306	age-dependent response to oxidative stress		0.001493	1	0.03581	0.3248	2	3	SOD2,COQ7
GO: Biological Process	GO:1905706	regulation of mitochondrial ATP synthesis coupled proton transport		0.001493	1	0.03581	0.3248	2	3	ATPSCKMT,ANTKMT
GO: Biological Process	GO:1901137	carbohydrate derivative biosynthetic process		0.00153	1	0.03652	0.3311	34	877	ATPSCKMT,OSTC,ADSS2,PIGF,PIGH,MTCH2,SDF2,SDHC,STOML2,PMM2,LARGE2,MPV17,NAGK,COX4I1,NUDT2,SHMT1,MT-ND1,MT-ND2,MT-ND6,ANTKMT,ATP5MC3,CHCHD10,IMPDH2,DAD1,NDUFA5,GALNT7,NDUFB2,NDUFB9,LDHD,SURF1,GNPDA2,PIGS,CHCHD2,COQ7
GO: Biological Process	GO:0009066	aspartate family amino acid metabolic process		0.001574	1	0.0374	0.3391	6	56	MAT1A,ADSS2,MTHFR,ASNS,SMS,THNSL2
GO: Biological Process	GO:0006790	sulfur compound metabolic process		0.001602	1	0.03788	0.3435	20	424	GLRX5,MAT1A,PEMT,CIAO1,PTGES2,GPAM,ACBD6,THEM4,MTHFR,SMS,SOD1,SOD2,NDOR1,MCCC2,LIAS,ISCA1,MAT2B,GPX4,NFS1,CIAO3
GO: Biological Process	GO:0010498	proteasomal protein catabolic process		0.001638	1	0.03853	0.3494	23	518	PSMA8,UBE2A,UCHL5,ARIH2,SDF2,ANAPC4,SGTB,ENC1,XBP1,NR1D1,PSMB1,PSMB3,PSMB4,PSMC3,PSMC4,PSMC6,PSMD7,PSMD8,PSMD12,CCDC47,BCAP31,RNFT1,PSMD14
GO: Biological Process	GO:0006120	mitochondrial electron transport, NADH to ubiquinone		0.001727	1	0.04043	0.3666	6	57	MT-ND1,MT-ND2,MT-ND6,NDUFA5,NDUFB2,NDUFB9
GO: Biological Process	GO:0038095	Fc-epsilon receptor signaling pathway		0.001746	1	0.04068	0.3689	11	171	PSMA8,PSMB1,PSMB3,PSMB4,PSMC3,PSMC4,PSMC6,PSMD7,PSMD8,PSMD12,PSMD14
GO: Biological Process	GO:0061013	regulation of mRNA catabolic process		0.001763	1	0.0409	0.3708	13	224	PSMA8,POLR2G,APEX1,PSMB1,PSMB3,PSMB4,PSMC3,PSMC4,PSMC6,PSMD7,PSMD8,PSMD12,PSMD14
GO: Biological Process	GO:0045930	negative regulation of mitotic cell cycle		0.001819	1	0.04198	0.3807	18	368	CDKN1A,PSMA8,PRMT1,GPNMB,LCMT1,BRD7,PSMB1,PSMB3,PSMB4,PSMC3,PSMC4,PSMC6,PSMD7,PSMD8,PSMD12,CTDSP1,DYNC1LI1,PSMD14
GO: Biological Process	GO:0035567	non-canonical Wnt signaling pathway		0.001828	1	0.042	0.3809	11	172	PSMA8,PSMB1,PSMB3,PSMB4,PSMC3,PSMC4,PSMC6,PSMD7,PSMD8,PSMD12,PSMD14
GO: Biological Process	GO:0051603	proteolysis involved in cellular protein catabolic process		0.001877	1	0.04278	0.3879	31	786	CLPP,PSMA8,UBE2A,UCHL5,UCHL3,PDCL3,ARIH2,SDF2,ANAPC4,SGTB,ENC1,XBP1,IDE,NR1D1,RNF7,CTSH,PSMB1,PSMB3,PSMB4,PSMC3,PSMC4,PSMC6,PSMD7,PSMD8,PSMD12,CCDC47,UBE2Z,STAM,BCAP31,RNFT1,PSMD14
GO: Biological Process	GO:0042776	proton motive force-driven mitochondrial ATP synthesis		0.00188	1	0.04278	0.3879	4	24	ATPSCKMT,STOML2,ANTKMT,ATP5MC3
GO: Biological Process	GO:0043488	regulation of mRNA stability		0.002067	1	0.04681	0.4245	12	201	PSMA8,APEX1,PSMB1,PSMB3,PSMB4,PSMC3,PSMC4,PSMC6,PSMD7,PSMD8,PSMD12,PSMD14
GO: Biological Process	GO:0045088	regulation of innate immune response		0.002106	1	0.04749	0.4306	18	373	HMGB2,PSMA8,SAMHD1,CD226,PSMB1,PSMB3,PSMB4,PSMC3,PSMC4,PSMC6,RIOK3,IRF7,PSMD7,PSMD8,PSMD12,NRAS,ABCE1,PSMD14
GO: Biological Process	GO:0034498	early endosome to Golgi transport		0.002139	1	0.04757	0.4314	3	12	TMED9,SNX2,RAB6A
GO: Biological Process	GO:2000322	regulation of glucocorticoid receptor signaling pathway		0.002139	1	0.04757	0.4314	3	12	PHB1,CRY2,PPP5C
GO: Biological Process	GO:0045039	protein insertion into mitochondrial inner membrane		0.002139	1	0.04757	0.4314	3	12	TIMM10,TIMM9,TIMM8B
GO: Cellular Component	GO:0005740	mitochondrial envelope		3.428e-36	2.242e-33	2.242e-33	1.583e-32	92	877	ATPSCKMT,MTG1,AGPAT5,ACADM,MRPL51,FUNDC1,SMIM20,PHB1,MRPL57,NLN,PEMT,TIMM17A,HAX1,MTCH2,SDHC,STOML2,HSPD1,MPV17,FOXRED1,COA3,CHCHD7,MRPS18B,COX4I1,COQ5,MRPL13,COX11,MRPL28,GPAM,MRPL33,MRPL17,REXO2,GRPEL1,CRLS1,THEM4,MTX2,MRPL22,MT-ND1,MT-ND2,MCUR1,MT-ND6,MRPS33,MRPS11,ANTKMT,MRPS34,MRPL41,MRPL40,MRPL36,MRPL9,MRPL1,C12orf73,SOD1,SOD2,ATP5MC3,COX19,CHCHD10,CISD1,PET100,MRPL43,NDUFA5,NDUFB2,NDUFB9,T…
GO: Cellular Component	GO:0005743	mitochondrial inner membrane		1.755e-35	1.148e-32	5.739e-33	4.053e-32	75	580	ATPSCKMT,MTG1,MRPL51,SMIM20,PHB1,MRPL57,TIMM17A,MTCH2,SDHC,STOML2,HSPD1,MPV17,FOXRED1,COA3,MRPS18B,COX4I1,COQ5,MRPL13,COX11,MRPL28,GPAM,MRPL33,MRPL17,GRPEL1,CRLS1,THEM4,MTX2,MRPL22,MT-ND1,MT-ND2,MCUR1,MT-ND6,MRPS33,MRPS11,MRPS34,MRPL41,MRPL40,MRPL36,MRPL9,MRPL1,C12orf73,SOD2,ATP5MC3,CHCHD10,PET100,MRPL43,NDUFA5,NDUFB2,NDUFB9,TTC19,LDHD,TIMM8A,RCC1L,TOMM22,MRPL16,SURF1,MRPL21,NDUFAF2,ADCK1,GPX4,MR…
GO: Cellular Component	GO:0019866	organelle inner membrane		1.976e-32	1.293e-29	4.309e-30	3.042e-29	75	643	ATPSCKMT,MTG1,MRPL51,SMIM20,PHB1,MRPL57,TIMM17A,MTCH2,SDHC,STOML2,HSPD1,MPV17,FOXRED1,COA3,MRPS18B,COX4I1,COQ5,MRPL13,COX11,MRPL28,GPAM,MRPL33,MRPL17,GRPEL1,CRLS1,THEM4,MTX2,MRPL22,MT-ND1,MT-ND2,MCUR1,MT-ND6,MRPS33,MRPS11,MRPS34,MRPL41,MRPL40,MRPL36,MRPL9,MRPL1,C12orf73,SOD2,ATP5MC3,CHCHD10,PET100,MRPL43,NDUFA5,NDUFB2,NDUFB9,TTC19,LDHD,TIMM8A,RCC1L,TOMM22,MRPL16,SURF1,MRPL21,NDUFAF2,ADCK1,GPX4,MR…
GO: Cellular Component	GO:0031966	mitochondrial membrane		4.754e-32	3.109e-29	7.773e-30	5.488e-29	84	824	ATPSCKMT,MTG1,AGPAT5,ACADM,MRPL51,FUNDC1,SMIM20,PHB1,MRPL57,PEMT,TIMM17A,HAX1,MTCH2,SDHC,STOML2,HSPD1,MPV17,FOXRED1,COA3,MRPS18B,COX4I1,COQ5,MRPL13,COX11,MRPL28,GPAM,MRPL33,MRPL17,GRPEL1,CRLS1,THEM4,MTX2,MRPL22,MT-ND1,MT-ND2,MCUR1,MT-ND6,MRPS33,MRPS11,ANTKMT,MRPS34,MRPL41,MRPL40,MRPL36,MRPL9,MRPL1,C12orf73,SOD2,ATP5MC3,CHCHD10,CISD1,PET100,MRPL43,NDUFA5,NDUFB2,NDUFB9,TTC19,LDHD,TIMM8A,RCC1L,TOMM2…
GO: Cellular Component	GO:0005759	mitochondrial matrix		7.981e-31	5.22e-28	1.044e-28	7.372e-28	65	501	CLPP,ACP6,MTG1,ABAT,GLRX5,ACADM,PDSS1,MRPL51,MRPL57,DGLUCY,PIN4,METTL17,HSPD1,MRPS18B,COQ5,NUDT2,MRPL13,MRPL28,MRPL33,IDH3A,IDH3G,TRUB2,MRPL17,REXO2,GRPEL1,IARS2,THEM4,NSUN3,MRPL22,MTERF2,FLAD1,MRPS33,MRPS11,MRPS34,MRPL41,MRPL40,MRPL36,MRPL9,MRPL1,SOD1,SOD2,MRPL43,SSBP1,MCCC2,ADPRS,DIMT1,MRPL16,ALDH1L2,QARS1,GPT2,LIAS,PDSS2,MRPL21,ISCA1,MRPS16,NFS1,SLC25A16,HIBADH,TFAM,SIRT4,MRPL4,ABCE1,HADHB,MRP…
GO: Cellular Component	GO:0098798	mitochondrial protein-containing complex		5.552e-27	3.631e-24	6.052e-25	4.273e-24	47	286	MRPL51,PHB1,MRPL57,TIMM17A,SDHC,FOXRED1,MRPS18B,COX4I1,MRPL13,MRPL28,MRPL33,IDH3A,IDH3G,MRPL17,GRPEL1,NSUN3,MTX2,MRPL22,MT-ND1,MT-ND2,MRPS33,MRPS11,MRPS34,MRPL41,MRPL40,MRPL36,MRPL9,MRPL1,ATP5MC3,CHCHD10,MRPL43,MCCC2,NDUFA5,NDUFB2,NDUFB9,TOMM22,MRPL16,MRPL21,MRPS16,SLC25A16,MRPL4,TIMM10,TIMM9,TIMM8B,HADHB,MRPL46,SDHAF4
GO: Cellular Component	GO:0031967	organelle envelope		3.352e-24	2.192e-21	2.741e-22	1.935e-21	97	1385	ATPSCKMT,MTG1,ABCF1,AGPAT5,NAPEPLD,ACADM,MRPL51,FUNDC1,SMIM20,PHB1,MINDY3,MRPL57,NLN,PEMT,TIMM17A,HAX1,MTCH2,SDHC,STOML2,AKAP6,HSPD1,MPV17,FOXRED1,COA3,CHCHD7,MRPS18B,COX4I1,COQ5,MRPL13,COX11,MRPL28,GPAM,MRPL33,MRPL17,REXO2,GRPEL1,CRLS1,THEM4,MTX2,MRPL22,MT-ND1,MT-ND2,MCUR1,MT-ND6,MRPS33,MRPS11,ANTKMT,MRPS34,MRPL41,MRPL40,MRPL36,MRPL9,MRPL1,C12orf73,SOD1,SOD2,ATP5MC3,COX19,CHCHD10,CISD1,PET100,MR…
GO: Cellular Component	GO:0031975	envelope		3.352e-24	2.192e-21	2.741e-22	1.935e-21	97	1385	ATPSCKMT,MTG1,ABCF1,AGPAT5,NAPEPLD,ACADM,MRPL51,FUNDC1,SMIM20,PHB1,MINDY3,MRPL57,NLN,PEMT,TIMM17A,HAX1,MTCH2,SDHC,STOML2,AKAP6,HSPD1,MPV17,FOXRED1,COA3,CHCHD7,MRPS18B,COX4I1,COQ5,MRPL13,COX11,MRPL28,GPAM,MRPL33,MRPL17,REXO2,GRPEL1,CRLS1,THEM4,MTX2,MRPL22,MT-ND1,MT-ND2,MCUR1,MT-ND6,MRPS33,MRPS11,ANTKMT,MRPS34,MRPL41,MRPL40,MRPL36,MRPL9,MRPL1,C12orf73,SOD1,SOD2,ATP5MC3,COX19,CHCHD10,CISD1,PET100,MR…
GO: Cellular Component	GO:0005761	mitochondrial ribosome		5.428e-19	3.55e-16	3.55e-17	2.507e-16	24	94	MTG1,MRPL51,MRPL57,MRPS18B,MRPL13,MRPL28,MRPL33,MRPL17,NSUN3,MRPL22,MRPS33,MRPS11,MRPS34,MRPL41,MRPL40,MRPL36,MRPL9,MRPL1,MRPL43,MRPL16,MRPL21,MRPS16,MRPL4,MRPL46
GO: Cellular Component	GO:0000313	organellar ribosome		5.428e-19	3.55e-16	3.55e-17	2.507e-16	24	94	MTG1,MRPL51,MRPL57,MRPS18B,MRPL13,MRPL28,MRPL33,MRPL17,NSUN3,MRPL22,MRPS33,MRPS11,MRPS34,MRPL41,MRPL40,MRPL36,MRPL9,MRPL1,MRPL43,MRPL16,MRPL21,MRPS16,MRPL4,MRPL46
GO: Cellular Component	GO:0005762	mitochondrial large ribosomal subunit		8.545e-16	5.588e-13	4.657e-14	3.288e-13	18	61	MRPL51,MRPL57,MRPL13,MRPL28,MRPL33,MRPL17,NSUN3,MRPL22,MRPL41,MRPL40,MRPL36,MRPL9,MRPL1,MRPL43,MRPL16,MRPL21,MRPL4,MRPL46
GO: Cellular Component	GO:0000315	organellar large ribosomal subunit		8.545e-16	5.588e-13	4.657e-14	3.288e-13	18	61	MRPL51,MRPL57,MRPL13,MRPL28,MRPL33,MRPL17,NSUN3,MRPL22,MRPL41,MRPL40,MRPL36,MRPL9,MRPL1,MRPL43,MRPL16,MRPL21,MRPL4,MRPL46
GO: Cellular Component	GO:1990904	ribonucleoprotein complex		1.61e-14	1.053e-11	8.101e-13	5.72e-12	60	879	ABCF1,SMNDC1,MRPL51,LSM5,MRPL57,PIN4,NIP7,EMG1,DDX23,LSM4,PPIE,VBP1,DCAF13,MRPS18B,NOB1,MRPL13,MRPL28,MRPL33,ERI1,NHP2,MRPL17,NSUN3,RUVBL1,MRPL22,TSR1,SF3B6,MRPS33,MRPS11,MRPS34,MRPL41,WDR12,MRPL40,MRPL36,SNRPD2,LSM8,MRPL9,SNRPG,MRPL1,SF3B5,ILF2,NOC2L,MRPL43,RIOK3,SSB,DDX5,MRPL16,RRS1,SF3A3,HTATSF1,RBM8A,DDX39B,MRPL21,SRA1,MRPS16,RPP14,MRPL4,LSM6,DAZAP1,MRTO4,MRPL46
GO: Cellular Component	GO:0005758	mitochondrial intermembrane space		5.189e-12	3.393e-09	2.424e-10	1.712e-09	18	97	NLN,HAX1,STOML2,CHCHD7,REXO2,THEM4,SOD1,COX19,CHCHD10,TIMM8A,COA7,PRELID3B,TXNDC12,TIMM10,TIMM9,TIMM8B,STMP1,CHCHD2
GO: Cellular Component	GO:0031970	organelle envelope lumen		4.708e-11	3.079e-08	2.053e-09	1.449e-08	18	110	NLN,HAX1,STOML2,CHCHD7,REXO2,THEM4,SOD1,COX19,CHCHD10,TIMM8A,COA7,PRELID3B,TXNDC12,TIMM10,TIMM9,TIMM8B,STMP1,CHCHD2
GO: Cellular Component	GO:1902494	catalytic complex		1.317e-10	8.613e-08	5.383e-09	3.801e-08	79	1657	CDKN1A,ABAT,PDSS1,PSMA8,OSTC,PCGF6,UBE2A,PIGH,UCHL5,ARIH2,DDX23,PRMT1,PPIE,ZNHIT1,SDHC,ANAPC4,FOXRED1,DCAF13,LEO1,DCUN1D5,ENC1,POLR2F,POLR2G,POLR1C,IDE,IDH3A,IDH3G,NHP2,SPAG6,RNF7,PTPA,RUVBL1,POLR3E,SF3B6,MT-ND1,MT-ND2,BRD7,ATP1A2,CTSH,SNRPD2,SNRPG,POLR3K,RNMT,PSMB1,PSMB3,PSMB4,DAD1,PSMC3,PSMC4,PSMC6,PSMD7,PSMD8,PSMD12,MCCC2,NDUFA5,NDUFB2,NDUFB9,ENY2,DCAF5,DDX5,FBXO25,SF3A3,ANP32E,RBM8A,TAF7,PDSS…
GO: Cellular Component	GO:0015934	large ribosomal subunit		3.165e-10	2.07e-07	1.217e-08	8.597e-08	18	123	MRPL51,MRPL57,MRPL13,MRPL28,MRPL33,MRPL17,NSUN3,MRPL22,MRPL41,MRPL40,MRPL36,MRPL9,MRPL1,MRPL43,MRPL16,MRPL21,MRPL4,MRPL46
GO: Cellular Component	GO:0005840	ribosome		5.722e-10	3.742e-07	2.079e-08	1.468e-07	27	291	MTG1,ABCF1,MRPL51,DNAJC21,MRPL57,MRPS18B,MRPL13,APEX1,MRPL28,MRPL33,MRPL17,NSUN3,MRPL22,MRPS33,MRPS11,MRPS34,MRPL41,MRPL40,MRPL36,MRPL9,MRPL1,MRPL43,MRPL16,MRPL21,MRPS16,MRPL4,MRPL46
GO: Cellular Component	GO:0140535	intracellular protein-containing complex		6.17e-10	4.035e-07	2.124e-08	1.5e-07	48	797	ABAT,ZNF326,TRAPPC5,PSMA8,PCGF6,UBE2A,UCHL5,ARIH2,TRAPPC4,EIF4E3,ANAPC4,DCAF13,LEO1,DCUN1D5,ENC1,POLR2F,POLR2G,POLR1C,IDE,RNF7,PTPA,RUVBL1,POLR3E,POLR3K,ZBTB8OS,RNMT,PSMB1,PSMB3,PSMB4,PSMC3,PSMC4,PSMC6,PSMD7,PSMD8,PSMD12,ENY2,DCAF5,FBXO25,TAF7,RNASEH2B,PDCD6,MAT2B,SLC25A16,GTF2B,DCUN1D1,POLR1E,PSMD14,DCAF7
GO: Cellular Component	GO:0044391	ribosomal subunit		9.148e-10	5.983e-07	2.992e-08	2.112e-07	23	218	MRPL51,MRPL57,MRPS18B,MRPL13,MRPL28,MRPL33,MRPL17,NSUN3,MRPL22,MRPS33,MRPS11,MRPS34,MRPL41,MRPL40,MRPL36,MRPL9,MRPL1,MRPL43,MRPL16,MRPL21,MRPS16,MRPL4,MRPL46
GO: Cellular Component	GO:1905369	endopeptidase complex		1.356e-09	8.868e-07	4.223e-08	2.982e-07	14	76	PSMA8,UCHL5,IDE,PSMB1,PSMB3,PSMB4,PSMC3,PSMC4,PSMC6,PSMD7,PSMD8,PSMD12,PIGS,PSMD14
GO: Cellular Component	GO:0000502	proteasome complex		4.759e-09	3.112e-06	1.415e-07	9.989e-07	13	70	PSMA8,UCHL5,IDE,PSMB1,PSMB3,PSMB4,PSMC3,PSMC4,PSMC6,PSMD7,PSMD8,PSMD12,PSMD14
GO: Cellular Component	GO:1905368	peptidase complex		1.027e-08	6.717e-06	2.92e-07	2.062e-06	15	103	PSMA8,UCHL5,IDE,PSMB1,PSMB3,PSMB4,PSMC3,PSMC4,PSMC6,PSMD7,PSMD8,PSMD12,ENY2,PIGS,PSMD14
GO: Cellular Component	GO:0031597	cytosolic proteasome complex		1.144e-07	7.483e-05	3.118e-06	2.202e-05	5	7	UCHL5,IDE,PSMC4,PSMC6,PSMD14
GO: Cellular Component	GO:0098800	inner mitochondrial membrane protein complex		2.195e-07	0.0001435	5.741e-06	4.054e-05	16	147	PHB1,TIMM17A,SDHC,FOXRED1,COX4I1,GRPEL1,MTX2,MT-ND1,MT-ND2,ATP5MC3,CHCHD10,NDUFA5,NDUFB2,NDUFB9,TIMM10,SDHAF4
GO: Cellular Component	GO:0005838	proteasome regulatory particle		3.561e-07	0.0002329	8.957e-06	6.325e-05	7	22	PSMC3,PSMC4,PSMC6,PSMD7,PSMD8,PSMD12,PSMD14
GO: Cellular Component	GO:0070469	respirasome		8.53e-07	0.0005578	2.066e-05	0.0001459	13	107	SDHC,FOXRED1,COX4I1,MT-ND1,MT-ND2,MT-ND6,NDUFA5,NDUFB2,NDUFB9,TTC19,SURF1,STMP1,SDHAF4
GO: Cellular Component	GO:0022624	proteasome accessory complex		9.467e-07	0.0006191	2.211e-05	0.0001561	7	25	PSMC3,PSMC4,PSMC6,PSMD7,PSMD8,PSMD12,PSMD14
GO: Cellular Component	GO:0005686	U2 snRNP		1.657e-06	0.001084	3.737e-05	0.0002639	12	96	LSM5,LSM4,PPIE,SF3B6,SNRPD2,LSM8,SNRPG,SF3B5,SF3A3,HTATSF1,RBM8A,LSM6
GO: Cellular Component	GO:0005684	U2-type spliceosomal complex		1.853e-06	0.001212	4.04e-05	0.0002852	12	97	LSM5,LSM4,PPIE,SF3B6,SNRPD2,LSM8,SNRPG,SF3B5,SF3A3,HTATSF1,RBM8A,LSM6
GO: Cellular Component	GO:0005688	U6 snRNP		2.307e-06	0.001509	4.716e-05	0.000333	12	99	LSM5,DDX23,LSM4,PPIE,SNRPD2,LSM8,SNRPG,SF3B5,SF3A3,RBM8A,DDX39B,LSM6
GO: Cellular Component	GO:0120115	Lsm2-8 complex		2.307e-06	0.001509	4.716e-05	0.000333	12	99	LSM5,DDX23,LSM4,PPIE,SNRPD2,LSM8,SNRPG,SF3B5,SF3A3,RBM8A,DDX39B,LSM6
GO: Cellular Component	GO:0030684	preribosome		2.826e-06	0.001848	5.6e-05	0.0003954	11	84	PIN4,NIP7,EMG1,DCAF13,NOB1,TSR1,WDR12,NOC2L,RIOK3,RRS1,MRTO4
GO: Cellular Component	GO:0071011	precatalytic spliceosome		2.971e-06	0.001943	5.715e-05	0.0004036	9	54	LSM5,LSM4,SF3B6,SNRPD2,LSM8,SNRPG,SF3B5,SF3A3,LSM6
GO: Cellular Component	GO:1904813	ficolin-1-rich granule lumen		4.569e-06	0.002988	8.475e-05	0.0005984	13	124	PDAP1,MIF,PPIE,APAF1,CTSH,ILF2,IMPDH2,KCMF1,PSMB1,PSMC3,PSMD7,PSMD12,PSMD14
GO: Cellular Component	GO:0005687	U4 snRNP		4.665e-06	0.003051	8.475e-05	0.0005984	10	72	LSM5,DDX23,LSM4,SNRPD2,LSM8,SNRPG,SF3B5,SF3A3,DDX39B,LSM6
GO: Cellular Component	GO:0005746	mitochondrial respirasome		6.959e-06	0.004551	0.000123	0.0008685	11	92	SDHC,FOXRED1,COX4I1,MT-ND1,MT-ND2,NDUFA5,NDUFB2,NDUFB9,SURF1,STMP1,SDHAF4
GO: Cellular Component	GO:0071005	U2-type precatalytic spliceosome		1.689e-05	0.01105	0.0002908	0.002053	8	51	LSM5,LSM4,SNRPD2,LSM8,SNRPG,SF3B5,SF3A3,LSM6
GO: Cellular Component	GO:0005681	spliceosomal complex		2.35e-05	0.01537	0.000394	0.002782	16	210	SMNDC1,LSM5,DDX23,LSM4,PPIE,SF3B6,SNRPD2,LSM8,SNRPG,SF3B5,DDX5,SF3A3,HTATSF1,RBM8A,DDX39B,LSM6
GO: Cellular Component	GO:1990234	transferase complex		2.597e-05	0.01698	0.0004116	0.002906	38	825	CDKN1A,ABAT,PDSS1,OSTC,PCGF6,UBE2A,PIGH,ARIH2,PRMT1,ANAPC4,DCAF13,LEO1,DCUN1D5,ENC1,POLR2F,POLR2G,POLR1C,RNF7,RUVBL1,POLR3E,SNRPD2,SNRPG,POLR3K,RNMT,DAD1,ENY2,DCAF5,FBXO25,TAF7,PDSS2,PDCD6,MAT2B,RBBP4,SLC25A16,GTF2B,DCUN1D1,POLR1E,DCAF7
GO: Cellular Component	GO:0071001	U4/U6 snRNP		2.643e-05	0.01729	0.0004116	0.002906	9	70	LSM5,DDX23,LSM4,SNRPD2,LSM8,SNRPG,SF3B5,SF3A3,LSM6
GO: Cellular Component	GO:0046540	U4/U6 x U5 tri-snRNP complex		2.643e-05	0.01729	0.0004116	0.002906	9	70	LSM5,DDX23,LSM4,SNRPD2,LSM8,SNRPG,SF3B5,SF3A3,LSM6
GO: Cellular Component	GO:0097525	spliceosomal snRNP complex		2.781e-05	0.01819	0.000423	0.002987	15	190	LSM5,DDX23,LSM4,PPIE,SF3B6,SNRPD2,LSM8,SNRPG,SF3B5,DDX5,SF3A3,HTATSF1,RBM8A,DDX39B,LSM6
GO: Cellular Component	GO:0097526	spliceosomal tri-snRNP complex		2.968e-05	0.01941	0.0004411	0.003115	9	71	LSM5,DDX23,LSM4,SNRPD2,LSM8,SNRPG,SF3B5,SF3A3,LSM6
GO: Cellular Component	GO:0032592	integral component of mitochondrial membrane		4.616e-05	0.03019	0.0006709	0.004737	10	93	FUNDC1,TIMM17A,COA3,COX11,MTX2,MCUR1,CHCHD10,PET100,MGARP,ADCK1
GO: Cellular Component	GO:0005682	U5 snRNP		4.731e-05	0.03094	0.0006726	0.00475	13	154	LSM5,DDX23,LSM4,PPIE,SF3B6,SNRPD2,LSM8,SNRPG,SF3B5,DDX5,SF3A3,RBM8A,LSM6
GO: Cellular Component	GO:0030532	small nuclear ribonucleoprotein complex		5.038e-05	0.03295	0.0007011	0.00495	15	200	LSM5,DDX23,LSM4,PPIE,SF3B6,SNRPD2,LSM8,SNRPG,SF3B5,DDX5,SF3A3,HTATSF1,RBM8A,DDX39B,LSM6
GO: Cellular Component	GO:0098573	intrinsic component of mitochondrial membrane		5.548e-05	0.03628	0.0007559	0.005337	10	95	FUNDC1,TIMM17A,COA3,COX11,MTX2,MCUR1,CHCHD10,PET100,MGARP,ADCK1
GO: Cellular Component	GO:0005763	mitochondrial small ribosomal subunit		6.94e-05	0.04539	0.0009078	0.00641	6	32	MRPS18B,MRPS33,MRPS11,MRPS34,MRPL16,MRPS16
GO: Cellular Component	GO:0000314	organellar small ribosomal subunit		6.94e-05	0.04539	0.0009078	0.00641	6	32	MRPS18B,MRPS33,MRPS11,MRPS34,MRPL16,MRPS16
GO: Cellular Component	GO:0101002	ficolin-1-rich granule		8.096e-05	0.05295	0.001038	0.00733	14	185	PDAP1,MIF,PPIE,APAF1,CTSH,ILF2,IMPDH2,KCMF1,PSMB1,PSMC3,PSMD7,PSMD12,DYNC1LI1,PSMD14
GO: Cellular Component	GO:0140513	nuclear protein-containing complex		8.929e-05	0.05839	0.001123	0.007929	52	1340	CDKN1A,ERCC6,SMNDC1,LSM5,PCGF6,UCHL5,EMG1,DDX23,LSM4,PPIE,ZNHIT1,STOML2,ANAPC4,DCAF13,LEO1,POLR2F,POLR2G,POLR1C,ERI1,NHP2,ELOF1,ELL2,RUVBL1,POLR3E,SF3B6,BRD7,WDR12,SNRPD2,LSM8,SNRPG,SF3B5,MYF5,POLR3K,RNMT,EAF2,NOC2L,PSMD12,LIN52,ENY2,DDX5,LIN37,SF3A3,HTATSF1,ANP32E,RBM8A,TAF7,COPS5,DDX39B,RBBP4,GTF2B,LSM6,POLR1E
GO: Cellular Component	GO:0120114	Sm-like protein family complex		9.751e-05	0.06377	0.001203	0.008496	15	212	LSM5,DDX23,LSM4,PPIE,SF3B6,SNRPD2,LSM8,SNRPG,SF3B5,DDX5,SF3A3,HTATSF1,RBM8A,DDX39B,LSM6
GO: Cellular Component	GO:0042719	mitochondrial intermembrane space protein transporter complex		0.0001095	0.07164	0.001327	0.009368	3	5	TIMM10,TIMM9,TIMM8B
GO: Cellular Component	GO:0005741	mitochondrial outer membrane		0.000133	0.08699	0.001582	0.01117	15	218	AGPAT5,FUNDC1,PHB1,HAX1,MTCH2,GPAM,MTX2,ATP5MC3,CISD1,TOMM22,MGARP,RTN4IP1,TXNDC12,STMP1,HADHB
GO: Cellular Component	GO:0005730	nucleolus		0.0001428	0.09338	0.001668	0.01177	57	1540	CDKN1A,ERCC6,DNAJC21,HMGB2,HOXD9,UCHL5,PIN4,NIP7,EMG1,DDX23,CDKN2AIPNL,DUSP11,DCAF13,LEO1,NOP16,ANP32B,NOB1,ENC1,POLR2F,POLR1C,THUMPD3,APEX1,ERI1,IDH3G,NHP2,PPID,DDX27,REXO2,NIFK,MTX2,TSR1,RRN3,GET3,RPS19BP1,WDR12,MRPL40,MYF5,POLR3K,ILF2,RNMT,NOC2L,DDX5,FBXO25,DIMT1,RRS1,PUM3,PAK1IP1,GNL3,GPX4,RPP14,GTPBP10,NMD3,LSM6,PSIP1,POLR1E,MRTO4,DCTN3
GO: Cellular Component	GO:0098803	respiratory chain complex		0.0001932	0.1263	0.002216	0.01565	9	90	SDHC,FOXRED1,COX4I1,MT-ND1,MT-ND2,NDUFA5,NDUFB2,NDUFB9,SDHAF4
GO: Cellular Component	GO:0030687	preribosome, large subunit precursor		0.0002516	0.1645	0.002837	0.02003	5	26	NIP7,WDR12,NOC2L,RRS1,MRTO4
GO: Cellular Component	GO:0031305	integral component of mitochondrial inner membrane		0.0003474	0.2272	0.003851	0.02719	7	59	TIMM17A,COA3,COX11,MTX2,MCUR1,CHCHD10,PET100
GO: Cellular Component	GO:0005685	U1 snRNP		0.0003664	0.2396	0.003994	0.0282	8	78	LSM5,LSM4,SNRPD2,LSM8,SNRPG,SF3B5,SF3A3,LSM6
GO: Cellular Component	GO:0031304	intrinsic component of mitochondrial inner membrane		0.0003858	0.2523	0.004136	0.02921	7	60	TIMM17A,COA3,COX11,MTX2,MCUR1,CHCHD10,PET100
GO: Cellular Component	GO:1990204	oxidoreductase complex		0.0005027	0.3288	0.005303	0.03744	10	124	SDHC,FOXRED1,IDH3A,IDH3G,MT-ND1,MT-ND2,NDUFA5,NDUFB2,NDUFB9,SDHAF4
GO: Cellular Component	GO:0008541	proteasome regulatory particle, lid subcomplex		0.0005832	0.3814	0.006054	0.04275	3	8	PSMD8,PSMD12,PSMD14
GO: Cellular Component	GO:0031968	organelle outer membrane		0.0006013	0.3932	0.006071	0.04287	15	251	AGPAT5,FUNDC1,PHB1,HAX1,MTCH2,GPAM,MTX2,ATP5MC3,CISD1,TOMM22,MGARP,RTN4IP1,TXNDC12,STMP1,HADHB
GO: Cellular Component	GO:0005666	RNA polymerase III complex		0.0006034	0.3946	0.006071	0.04287	4	18	POLR2F,POLR1C,POLR3E,POLR3K
GO: Cellular Component	GO:0019867	outer membrane		0.0006525	0.4268	0.006466	0.04566	15	253	AGPAT5,FUNDC1,PHB1,HAX1,MTCH2,GPAM,MTX2,ATP5MC3,CISD1,TOMM22,MGARP,RTN4IP1,TXNDC12,STMP1,HADHB
GO: Cellular Component	GO:0055029	nuclear DNA-directed RNA polymerase complex		0.0007013	0.4586	0.006845	0.04833	9	107	LEO1,POLR2F,POLR2G,POLR1C,POLR3E,POLR3K,TAF7,GTF2B,POLR1E
GO: Cellular Component	GO:0000428	DNA-directed RNA polymerase complex		0.0007501	0.4906	0.007214	0.05094	9	108	LEO1,POLR2F,POLR2G,POLR1C,POLR3E,POLR3K,TAF7,GTF2B,POLR1E
GO: Cellular Component	GO:0042645	mitochondrial nucleoid		0.0007757	0.5073	0.007247	0.05117	6	49	MTERF2,SOD2,SSBP1,SLC25A16,TFAM,HADHB
GO: Cellular Component	GO:0009295	nucleoid		0.0007757	0.5073	0.007247	0.05117	6	49	MTERF2,SOD2,SSBP1,SLC25A16,TFAM,HADHB
GO: Cellular Component	GO:0005839	proteasome core complex		0.0009219	0.6029	0.008492	0.05996	4	20	PSMA8,PSMB1,PSMB3,PSMB4
GO: Cellular Component	GO:0005747	mitochondrial respiratory chain complex I		0.0009619	0.6291	0.008501	0.06003	6	51	FOXRED1,MT-ND1,MT-ND2,NDUFA5,NDUFB2,NDUFB9
GO: Cellular Component	GO:0030964	NADH dehydrogenase complex		0.0009619	0.6291	0.008501	0.06003	6	51	FOXRED1,MT-ND1,MT-ND2,NDUFA5,NDUFB2,NDUFB9
GO: Cellular Component	GO:0045271	respiratory chain complex I		0.0009619	0.6291	0.008501	0.06003	6	51	FOXRED1,MT-ND1,MT-ND2,NDUFA5,NDUFB2,NDUFB9
GO: Cellular Component	GO:0030880	RNA polymerase complex		0.001038	0.6786	0.009049	0.06389	9	113	LEO1,POLR2F,POLR2G,POLR1C,POLR3E,POLR3K,TAF7,GTF2B,POLR1E
GO: Cellular Component	GO:0005962	mitochondrial isocitrate dehydrogenase complex (NAD+)		0.001494	0.9773	0.01269	0.08962	2	3	IDH3A,IDH3G
GO: Cellular Component	GO:0045242	isocitrate dehydrogenase complex (NAD+)		0.001494	0.9773	0.01269	0.08962	2	3	IDH3A,IDH3G
GO: Cellular Component	GO:0019774	proteasome core complex, beta-subunit complex		0.001634	1	0.0137	0.09673	3	11	PSMB1,PSMB3,PSMB4
GO: Cellular Component	GO:0008540	proteasome regulatory particle, base subcomplex		0.002142	1	0.0173	0.1221	3	12	PSMC3,PSMC4,PSMC6
GO: Cellular Component	GO:0000812	Swr1 complex		0.002142	1	0.0173	0.1221	3	12	ZNHIT1,RUVBL1,ANP32E
GO: Cellular Component	GO:0034709	methylosome		0.002142	1	0.0173	0.1221	3	12	PRMT1,SNRPD2,SNRPG
GO: Cellular Component	GO:0097346	INO80-type complex		0.002202	1	0.01756	0.124	4	25	UCHL5,ZNHIT1,RUVBL1,ANP32E
GO: Cellular Component	GO:0071013	catalytic step 2 spliceosome		0.002284	1	0.018	0.1271	8	103	DDX23,PPIE,SF3B6,SNRPD2,SNRPG,DDX5,SF3A3,RBM8A
GO: Cellular Component	GO:0005736	RNA polymerase I complex		0.002739	1	0.02132	0.1506	3	13	POLR2F,POLR1C,POLR1E
GO: Cellular Component	GO:0005744	TIM23 mitochondrial import inner membrane translocase complex		0.003428	1	0.02584	0.1824	3	14	TIMM17A,GRPEL1,TIMM10
GO: Cellular Component	GO:0030061	mitochondrial crista		0.003428	1	0.02584	0.1824	3	14	ATPSCKMT,PHB1,HSPD1
GO: Cellular Component	GO:0000974	Prp19 complex		0.003437	1	0.02584	0.1824	8	110	DDX23,PPIE,SF3B6,SNRPD2,SNRPG,DDX5,SF3A3,RBM8A
GO: Cellular Component	GO:0030688	preribosome, small subunit precursor		0.004214	1	0.03132	0.2211	3	15	NOB1,TSR1,RIOK3
GO: Cellular Component	GO:0005749	mitochondrial respiratory chain complex II, succinate dehydrogenase complex (ubiquinone)		0.004833	1	0.03362	0.2374	2	5	SDHC,SDHAF4
GO: Cellular Component	GO:0097361	CIA complex		0.004833	1	0.03362	0.2374	2	5	CIAO1,CIAO3
GO: Cellular Component	GO:0045257	succinate dehydrogenase complex (ubiquinone)		0.004833	1	0.03362	0.2374	2	5	SDHC,SDHAF4
GO: Cellular Component	GO:0045283	fumarate reductase complex		0.004833	1	0.03362	0.2374	2	5	SDHC,SDHAF4
GO: Cellular Component	GO:0045281	succinate dehydrogenase complex		0.004833	1	0.03362	0.2374	2	5	SDHC,SDHAF4
GO: Cellular Component	GO:0045273	respiratory chain complex II		0.004833	1	0.03362	0.2374	2	5	SDHC,SDHAF4
GO: Cellular Component	GO:0031314	extrinsic component of mitochondrial inner membrane		0.0051	1	0.03511	0.2479	3	16	COQ5,COQ4,COQ7
GO: Cellular Component	GO:0005850	eukaryotic translation initiation factor 2 complex		0.007141	1	0.04865	0.3435	2	6	EIF2S2,EIF2B1
Pathway	1268843	Mitochondrial translation initiation	BioSystems: REACTOME	1.383e-17	2.173e-14	2.173e-14	1.725e-13	23	88	MRPL51,MRPL57,MRPS18B,MRPL13,MRPL28,MRPL33,MTFMT,MRPL17,MRPL22,MRPS33,MRPS11,MRPS34,MRPL41,MRPL40,MRPL36,MRPL9,MRPL1,MRPL43,MRPL16,MRPL21,MRPS16,MRPL4,MRPL46
Pathway	1268842	Mitochondrial translation	BioSystems: REACTOME	8.852e-17	1.391e-13	6.957e-14	5.522e-13	23	95	MRPL51,MRPL57,MRPS18B,MRPL13,MRPL28,MRPL33,MTFMT,MRPL17,MRPL22,MRPS33,MRPS11,MRPS34,MRPL41,MRPL40,MRPL36,MRPL9,MRPL1,MRPL43,MRPL16,MRPL21,MRPS16,MRPL4,MRPL46
Pathway	1268845	Mitochondrial translation termination	BioSystems: REACTOME	2.011e-16	3.162e-13	1.026e-13	8.148e-13	22	88	MRPL51,MRPL57,MRPS18B,MRPL13,MRPL28,MRPL33,MRPL17,MRPL22,MRPS33,MRPS11,MRPS34,MRPL41,MRPL40,MRPL36,MRPL9,MRPL1,MRPL43,MRPL16,MRPL21,MRPS16,MRPL4,MRPL46
Pathway	1268844	Mitochondrial translation elongation	BioSystems: REACTOME	2.612e-16	4.106e-13	1.026e-13	8.148e-13	22	89	MRPL51,MRPL57,MRPS18B,MRPL13,MRPL28,MRPL33,MRPL17,MRPL22,MRPS33,MRPS11,MRPS34,MRPL41,MRPL40,MRPL36,MRPL9,MRPL1,MRPL43,MRPL16,MRPL21,MRPS16,MRPL4,MRPL46
Pathway	1268745	Mitochondrial protein import	BioSystems: REACTOME	2.266e-11	3.562e-08	7.124e-09	5.655e-08	15	62	TIMM17A,HSPD1,CHCHD7,IDH3G,GRPEL1,MTX2,COX19,CHCHD10,LDHD,TIMM8A,TOMM22,TIMM10,TIMM9,TIMM8B,CHCHD2
Pathway	132956	Metabolic pathways	BioSystems: KEGG	9.71e-10	1.526e-06	2.544e-07	2.019e-06	68	1272	ABAT,ACAA1,AGPAT5,ACADM,MAT1A,NT5C3A,ADSS2,PEMT,PIGF,PIGH,ATP6V1D,PGP,SDHC,PMM2,LARGE2,PTGES2,HSD17B7,NAGK,COX4I1,COQ5,POLR2F,POLR2G,POLR1C,SHMT1,COX11,GPAM,PHOSPHO2,IDH3A,IDH3G,HSD3B7,CRLS1,CYP2R1,MTHFR,FLAD1,MT-ND1,ASNS,MT-ND2,MT-ND6,LPIN2,SMS,ATP5MC3,POLR3K,IMPA1,IMPDH2,INPP5B,DAD1,MCCC2,NDUFA5,GALNT7,NDUFB2,NDUFB9,BLVRA,BPGM,CHPT1,SGPL1,GNPDA2,GYG2,QARS1,GPT2,PLA2G7,LIAS,MAT2B,PIGS,NFS1,HIBAD…
Pathway	1268838	Organelle biogenesis and maintenance	BioSystems: REACTOME	8.831e-09	1.388e-05	1.944e-06	1.543e-05	29	341	MRPL51,MRPL57,MRPS18B,MRPL13,MRPL28,MRPL33,NR1D1,MTFMT,MRPL17,MRPL22,MRPS33,MRPS11,MRPS34,MRPL41,MRPL40,EXOC1,MRPL36,MRPL9,MRPL1,MRPL43,SSBP1,MRPL16,MRPL21,MRPS16,TFAM,CEP43,MRPL4,MRPL46,DCTN3
Pathway	83040	Proteasome	BioSystems: KEGG	9.893e-09	1.555e-05	1.944e-06	1.543e-05	11	45	PSMA8,PSMB1,PSMB3,PSMB4,PSMC3,PSMC4,PSMC6,PSMD7,PSMD8,PSMD12,PSMD14
Pathway	M10680	Proteasome	MSigDB C2 BIOCARTA (v7.5.1)	1.271e-08	1.999e-05	2.221e-06	1.763e-05	11	46	PSMA8,PSMB1,PSMB3,PSMB4,PSMC3,PSMC4,PSMC6,PSMD7,PSMD8,PSMD12,PSMD14
Pathway	1383017	The role of GTSE1 in G2/M progression after G2 checkpoint	BioSystems: REACTOME	2.927e-08	4.602e-05	4.602e-06	3.653e-05	12	61	CDKN1A,PSMA8,PSMB1,PSMB3,PSMB4,PSMC3,PSMC4,PSMC6,PSMD7,PSMD8,PSMD12,PSMD14
Pathway	1269199	Cross-presentation of soluble exogenous antigens (endosomes)	BioSystems: REACTOME	4.058e-08	6.38e-05	4.882e-06	3.875e-05	11	51	PSMA8,PSMB1,PSMB3,PSMB4,PSMC3,PSMC4,PSMC6,PSMD7,PSMD8,PSMD12,PSMD14
Pathway	1270296	Regulation of activated PAK-2p34 by proteasome mediated degradation	BioSystems: REACTOME	4.058e-08	6.38e-05	4.882e-06	3.875e-05	11	51	PSMA8,PSMB1,PSMB3,PSMB4,PSMC3,PSMC4,PSMC6,PSMD7,PSMD8,PSMD12,PSMD14
Pathway	1270174	Regulation of ornithine decarboxylase (ODC)	BioSystems: REACTOME	5.033e-08	7.912e-05	4.882e-06	3.875e-05	11	52	PSMA8,PSMB1,PSMB3,PSMB4,PSMC3,PSMC4,PSMC6,PSMD7,PSMD8,PSMD12,PSMD14
Pathway	1269791	Ubiquitin-dependent degradation of Cyclin D	BioSystems: REACTOME	5.033e-08	7.912e-05	4.882e-06	3.875e-05	11	52	PSMA8,PSMB1,PSMB3,PSMB4,PSMC3,PSMC4,PSMC6,PSMD7,PSMD8,PSMD12,PSMD14
Pathway	1269792	Ubiquitin-dependent degradation of Cyclin D1	BioSystems: REACTOME	5.033e-08	7.912e-05	4.882e-06	3.875e-05	11	52	PSMA8,PSMB1,PSMB3,PSMB4,PSMC3,PSMC4,PSMC6,PSMD7,PSMD8,PSMD12,PSMD14
Pathway	1269783	CDK-mediated phosphorylation and removal of Cdc6	BioSystems: REACTOME	5.033e-08	7.912e-05	4.882e-06	3.875e-05	11	52	PSMA8,PSMB1,PSMB3,PSMB4,PSMC3,PSMC4,PSMC6,PSMD7,PSMD8,PSMD12,PSMD14
Pathway	1269744	p53-Dependent G1/S DNA damage checkpoint	BioSystems: REACTOME	6.186e-08	9.725e-05	4.882e-06	3.875e-05	12	65	CDKN1A,PSMA8,PSMB1,PSMB3,PSMB4,PSMC3,PSMC4,PSMC6,PSMD7,PSMD8,PSMD12,PSMD14
Pathway	1269745	p53-Dependent G1 DNA Damage Response	BioSystems: REACTOME	6.186e-08	9.725e-05	4.882e-06	3.875e-05	12	65	CDKN1A,PSMA8,PSMB1,PSMB3,PSMB4,PSMC3,PSMC4,PSMC6,PSMD7,PSMD8,PSMD12,PSMD14
Pathway	1269107	Vpu mediated degradation of CD4	BioSystems: REACTOME	6.211e-08	9.763e-05	4.882e-06	3.875e-05	11	53	PSMA8,PSMB1,PSMB3,PSMB4,PSMC3,PSMC4,PSMC6,PSMD7,PSMD8,PSMD12,PSMD14
Pathway	1269747	Autodegradation of the E3 ubiquitin ligase COP1	BioSystems: REACTOME	6.211e-08	9.763e-05	4.882e-06	3.875e-05	11	53	PSMA8,PSMB1,PSMB3,PSMB4,PSMC3,PSMC4,PSMC6,PSMD7,PSMD8,PSMD12,PSMD14
Pathway	1270295	Regulation of Apoptosis	BioSystems: REACTOME	7.627e-08	0.0001199	4.996e-06	3.965e-05	11	54	PSMA8,PSMB1,PSMB3,PSMB4,PSMC3,PSMC4,PSMC6,PSMD7,PSMD8,PSMD12,PSMD14
Pathway	1269752	Ubiquitin Mediated Degradation of Phosphorylated Cdc25A	BioSystems: REACTOME	7.627e-08	0.0001199	4.996e-06	3.965e-05	11	54	PSMA8,PSMB1,PSMB3,PSMB4,PSMC3,PSMC4,PSMC6,PSMD7,PSMD8,PSMD12,PSMD14
Pathway	1269750	p53-Independent G1/S DNA damage checkpoint	BioSystems: REACTOME	7.627e-08	0.0001199	4.996e-06	3.965e-05	11	54	PSMA8,PSMB1,PSMB3,PSMB4,PSMC3,PSMC4,PSMC6,PSMD7,PSMD8,PSMD12,PSMD14
Pathway	1269751	p53-Independent DNA Damage Response	BioSystems: REACTOME	7.627e-08	0.0001199	4.996e-06	3.965e-05	11	54	PSMA8,PSMB1,PSMB3,PSMB4,PSMC3,PSMC4,PSMC6,PSMD7,PSMD8,PSMD12,PSMD14
Pathway	1269743	G1/S DNA Damage Checkpoints	BioSystems: REACTOME	8.806e-08	0.0001384	5.537e-06	4.395e-05	12	67	CDKN1A,PSMA8,PSMB1,PSMB3,PSMB4,PSMC3,PSMC4,PSMC6,PSMD7,PSMD8,PSMD12,PSMD14
Pathway	1269098	Vif-mediated degradation of APOBEC3G	BioSystems: REACTOME	9.323e-08	0.0001466	5.573e-06	4.424e-05	11	55	PSMA8,PSMB1,PSMB3,PSMB4,PSMC3,PSMC4,PSMC6,PSMD7,PSMD8,PSMD12,PSMD14
Pathway	1269849	APC/C:Cdc20 mediated degradation of Securin	BioSystems: REACTOME	1.046e-07	0.0001644	5.573e-06	4.424e-05	12	68	PSMA8,ANAPC4,PSMB1,PSMB3,PSMB4,PSMC3,PSMC4,PSMC6,PSMD7,PSMD8,PSMD12,PSMD14
Pathway	M2044	Spliceosome	MSigDB C2 BIOCARTA (v7.5.1)	1.114e-07	0.0001751	5.573e-06	4.424e-05	16	127	SMNDC1,LSM5,DDX23,LSM4,PPIE,SF3B6,SNRPD2,LSM8,SNRPG,SF3B5,DDX5,SF3A3,RBM8A,DDX39B,SNRNP27,LSM6
Pathway	1269606	Degradation of AXIN	BioSystems: REACTOME	1.135e-07	0.0001783	5.573e-06	4.424e-05	11	56	PSMA8,PSMB1,PSMB3,PSMB4,PSMC3,PSMC4,PSMC6,PSMD7,PSMD8,PSMD12,PSMD14
Pathway	1269746	Stabilization of p53	BioSystems: REACTOME	1.135e-07	0.0001783	5.573e-06	4.424e-05	11	56	PSMA8,PSMB1,PSMB3,PSMB4,PSMC3,PSMC4,PSMC6,PSMD7,PSMD8,PSMD12,PSMD14
Pathway	1457807	FBXL7 down-regulates AURKA during mitotic entry and in early mitosis	BioSystems: REACTOME	1.135e-07	0.0001783	5.573e-06	4.424e-05	11	56	PSMA8,PSMB1,PSMB3,PSMB4,PSMC3,PSMC4,PSMC6,PSMD7,PSMD8,PSMD12,PSMD14
Pathway	1269841	SCF-beta-TrCP mediated degradation of Emi1	BioSystems: REACTOME	1.135e-07	0.0001783	5.573e-06	4.424e-05	11	56	PSMA8,PSMB1,PSMB3,PSMB4,PSMC3,PSMC4,PSMC6,PSMD7,PSMD8,PSMD12,PSMD14
Pathway	1269726	AUF1 (hnRNP D0) binds and destabilizes mRNA	BioSystems: REACTOME	1.375e-07	0.0002161	6.549e-06	5.198e-05	11	57	PSMA8,PSMB1,PSMB3,PSMB4,PSMC3,PSMC4,PSMC6,PSMD7,PSMD8,PSMD12,PSMD14
Pathway	1269290	Regulation of RAS by GAPs	BioSystems: REACTOME	1.46e-07	0.0002296	6.753e-06	5.36e-05	12	70	PSMA8,PSMB1,PSMB3,PSMB4,PSMC3,PSMC4,PSMC6,PSMD7,PSMD8,PSMD12,NRAS,PSMD14
Pathway	1268928	Hh mutants that don't undergo autocatalytic processing are degraded by ERAD	BioSystems: REACTOME	1.659e-07	0.0002608	7.451e-06	5.914e-05	11	58	PSMA8,PSMB1,PSMB3,PSMB4,PSMC3,PSMC4,PSMC6,PSMD7,PSMD8,PSMD12,PSMD14
Pathway	1269605	Degradation of DVL	BioSystems: REACTOME	1.994e-07	0.0003135	8.342e-06	6.621e-05	11	59	PSMA8,PSMB1,PSMB3,PSMB4,PSMC3,PSMC4,PSMC6,PSMD7,PSMD8,PSMD12,PSMD14
Pathway	1269781	Switching of origins to a post-replicative state	BioSystems: REACTOME	2.016e-07	0.000317	8.342e-06	6.621e-05	12	72	CDKN1A,PSMA8,PSMB1,PSMB3,PSMB4,PSMC3,PSMC4,PSMC6,PSMD7,PSMD8,PSMD12,PSMD14
Pathway	1269782	Orc1 removal from chromatin	BioSystems: REACTOME	2.016e-07	0.000317	8.342e-06	6.621e-05	12	72	CDKN1A,PSMA8,PSMB1,PSMB3,PSMB4,PSMC3,PSMC4,PSMC6,PSMD7,PSMD8,PSMD12,PSMD14
Pathway	1269851	APC/C:Cdh1 mediated degradation of Cdc20 and other APC/C:Cdh1 targeted proteins in late mitosis/early G1	BioSystems: REACTOME	2.36e-07	0.0003709	8.531e-06	6.771e-05	12	73	PSMA8,ANAPC4,PSMB1,PSMB3,PSMB4,PSMC3,PSMC4,PSMC6,PSMD7,PSMD8,PSMD12,PSMD14
Pathway	1269846	Cdc20:Phospho-APC/C mediated degradation of Cyclin A	BioSystems: REACTOME	2.36e-07	0.0003709	8.531e-06	6.771e-05	12	73	PSMA8,ANAPC4,PSMB1,PSMB3,PSMB4,PSMC3,PSMC4,PSMC6,PSMD7,PSMD8,PSMD12,PSMD14
Pathway	125136	Spliceosome	BioSystems: KEGG	2.366e-07	0.000372	8.531e-06	6.771e-05	16	134	SMNDC1,LSM5,DDX23,LSM4,PPIE,SF3B6,SNRPD2,LSM8,SNRPG,SF3B5,DDX5,SF3A3,RBM8A,DDX39B,SNRNP27,LSM6
Pathway	1269331	NIK-->noncanonical NF-kB signaling	BioSystems: REACTOME	2.388e-07	0.0003753	8.531e-06	6.771e-05	11	60	PSMA8,PSMB1,PSMB3,PSMB4,PSMC3,PSMC4,PSMC6,PSMD7,PSMD8,PSMD12,PSMD14
Pathway	1268927	Hh mutants abrogate ligand secretion	BioSystems: REACTOME	2.388e-07	0.0003753	8.531e-06	6.771e-05	11	60	PSMA8,PSMB1,PSMB3,PSMB4,PSMC3,PSMC4,PSMC6,PSMD7,PSMD8,PSMD12,PSMD14
Pathway	1269836	CDT1 association with the CDC6:ORC:origin complex	BioSystems: REACTOME	2.388e-07	0.0003753	8.531e-06	6.771e-05	11	60	PSMA8,PSMB1,PSMB3,PSMB4,PSMC3,PSMC4,PSMC6,PSMD7,PSMD8,PSMD12,PSMD14
Pathway	1269796	Removal of licensing factors from origins	BioSystems: REACTOME	2.754e-07	0.0004329	8.956e-06	7.109e-05	12	74	CDKN1A,PSMA8,PSMB1,PSMB3,PSMB4,PSMC3,PSMC4,PSMC6,PSMD7,PSMD8,PSMD12,PSMD14
Pathway	1269845	APC:Cdc20 mediated degradation of cell cycle proteins prior to satisfation of the cell cycle checkpoint	BioSystems: REACTOME	2.754e-07	0.0004329	8.956e-06	7.109e-05	12	74	PSMA8,ANAPC4,PSMB1,PSMB3,PSMB4,PSMC3,PSMC4,PSMC6,PSMD7,PSMD8,PSMD12,PSMD14
Pathway	1269637	GLI3 is processed to GLI3R by the proteasome	BioSystems: REACTOME	2.849e-07	0.0004478	8.956e-06	7.109e-05	11	61	PSMA8,PSMB1,PSMB3,PSMB4,PSMC3,PSMC4,PSMC6,PSMD7,PSMD8,PSMD12,PSMD14
Pathway	1269638	Degradation of GLI2 by the proteasome	BioSystems: REACTOME	2.849e-07	0.0004478	8.956e-06	7.109e-05	11	61	PSMA8,PSMB1,PSMB3,PSMB4,PSMC3,PSMC4,PSMC6,PSMD7,PSMD8,PSMD12,PSMD14
Pathway	1269306	Dectin-1 mediated noncanonical NF-kB signaling	BioSystems: REACTOME	2.849e-07	0.0004478	8.956e-06	7.109e-05	11	61	PSMA8,PSMB1,PSMB3,PSMB4,PSMC3,PSMC4,PSMC6,PSMD7,PSMD8,PSMD12,PSMD14
Pathway	1269770	SCF(Skp2)-mediated degradation of p27/p21	BioSystems: REACTOME	2.849e-07	0.0004478	8.956e-06	7.109e-05	11	61	CDKN1A,PSMB1,PSMB3,PSMB4,PSMC3,PSMC4,PSMC6,PSMD7,PSMD8,PSMD12,PSMD14
Pathway	1269639	Degradation of GLI1 by the proteasome	BioSystems: REACTOME	3.386e-07	0.0005324	1.023e-05	8.124e-05	11	62	PSMA8,PSMB1,PSMB3,PSMB4,PSMC3,PSMC4,PSMC6,PSMD7,PSMD8,PSMD12,PSMD14
Pathway	1268934	Defective CFTR causes cystic fibrosis	BioSystems: REACTOME	3.386e-07	0.0005324	1.023e-05	8.124e-05	11	62	PSMA8,PSMB1,PSMB3,PSMB4,PSMC3,PSMC4,PSMC6,PSMD7,PSMD8,PSMD12,PSMD14
Pathway	1427861	UCH proteinases	BioSystems: REACTOME	3.45e-07	0.0005424	1.023e-05	8.124e-05	14	105	PSMA8,UCHL5,UCHL3,RUVBL1,PSMB1,PSMB3,PSMB4,PSMC3,PSMC4,PSMC6,PSMD7,PSMD8,PSMD12,PSMD14
Pathway	1269844	APC/C:Cdc20 mediated degradation of mitotic proteins	BioSystems: REACTOME	3.722e-07	0.0005851	1.084e-05	8.601e-05	12	76	PSMA8,ANAPC4,PSMB1,PSMB3,PSMB4,PSMC3,PSMC4,PSMC6,PSMD7,PSMD8,PSMD12,PSMD14
Pathway	1269794	Regulation of DNA replication	BioSystems: REACTOME	4.311e-07	0.0006777	1.206e-05	9.571e-05	12	77	CDKN1A,PSMA8,PSMB1,PSMB3,PSMB4,PSMC3,PSMC4,PSMC6,PSMD7,PSMD8,PSMD12,PSMD14
Pathway	1269842	Activation of APC/C and APC/C:Cdc20 mediated degradation of mitotic proteins	BioSystems: REACTOME	4.311e-07	0.0006777	1.206e-05	9.571e-05	12	77	PSMA8,ANAPC4,PSMB1,PSMB3,PSMB4,PSMC3,PSMC4,PSMC6,PSMD7,PSMD8,PSMD12,PSMD14
Pathway	1269904	ABC-family proteins mediated transport	BioSystems: REACTOME	4.372e-07	0.0006873	1.206e-05	9.571e-05	14	107	ABCF1,PSMA8,PSMB1,PSMB3,PSMB4,PSMC3,PSMC4,PSMC6,PSMD7,PSMD8,PSMD12,EIF2S2,ABCE1,PSMD14
Pathway	1269852	Autodegradation of Cdh1 by Cdh1:APC/C	BioSystems: REACTOME	4.738e-07	0.0007448	1.284e-05	0.0001019	11	64	ANAPC4,PSMB1,PSMB3,PSMB4,PSMC3,PSMC4,PSMC6,PSMD7,PSMD8,PSMD12,PSMD14
Pathway	1269799	G2/M Transition	BioSystems: REACTOME	7.278e-07	0.001144	1.911e-05	0.0001517	18	182	CDKN1A,PSMA8,PSMB1,PSMB3,PSMB4,PSMC3,PSMC4,PSMC6,PSMD7,PSMD8,PSMD12,LIN52,LIN37,RBBP4,CEP43,OPTN,PSMD14,DCTN3
Pathway	1269839	Regulation of APC/C activators between G1/S and early anaphase	BioSystems: REACTOME	7.585e-07	0.001192	1.911e-05	0.0001517	12	81	PSMA8,ANAPC4,PSMB1,PSMB3,PSMB4,PSMC3,PSMC4,PSMC6,PSMD7,PSMD8,PSMD12,PSMD14
Pathway	1269634	Hedgehog ligand biogenesis	BioSystems: REACTOME	7.657e-07	0.001204	1.911e-05	0.0001517	11	67	PSMA8,PSMB1,PSMB3,PSMB4,PSMC3,PSMC4,PSMC6,PSMD7,PSMD8,PSMD12,PSMD14
Pathway	1269612	Asymmetric localization of PCP proteins	BioSystems: REACTOME	7.657e-07	0.001204	1.911e-05	0.0001517	11	67	PSMA8,PSMB1,PSMB3,PSMB4,PSMC3,PSMC4,PSMC6,PSMD7,PSMD8,PSMD12,PSMD14
Pathway	1270418	Oxygen-dependent proline hydroxylation of Hypoxia-inducible Factor Alpha	BioSystems: REACTOME	7.657e-07	0.001204	1.911e-05	0.0001517	11	67	PSMA8,PSMB1,PSMB3,PSMB4,PSMC3,PSMC4,PSMC6,PSMD7,PSMD8,PSMD12,PSMD14
Pathway	1269797	Mitotic G2-G2/M phases	BioSystems: REACTOME	8.551e-07	0.001344	2.1e-05	0.0001667	18	184	CDKN1A,PSMA8,PSMB1,PSMB3,PSMB4,PSMC3,PSMC4,PSMC6,PSMD7,PSMD8,PSMD12,LIN52,LIN37,RBBP4,CEP43,OPTN,PSMD14,DCTN3
Pathway	1269186	Activation of NF-kappaB in B cells	BioSystems: REACTOME	8.933e-07	0.001404	2.16e-05	0.0001715	11	68	PSMA8,PSMB1,PSMB3,PSMB4,PSMC3,PSMC4,PSMC6,PSMD7,PSMD8,PSMD12,PSMD14
Pathway	1268933	ABC transporter disorders	BioSystems: REACTOME	1.039e-06	0.001634	2.438e-05	0.0001935	11	69	PSMA8,PSMB1,PSMB3,PSMB4,PSMC3,PSMC4,PSMC6,PSMD7,PSMD8,PSMD12,PSMD14
Pathway	1269833	Assembly of the pre-replicative complex	BioSystems: REACTOME	1.039e-06	0.001634	2.438e-05	0.0001935	11	69	PSMA8,PSMB1,PSMB3,PSMB4,PSMC3,PSMC4,PSMC6,PSMD7,PSMD8,PSMD12,PSMD14
Pathway	1269778	Cyclin A:Cdk2-associated events at S phase entry	BioSystems: REACTOME	1.395e-06	0.002193	3.226e-05	0.000256	11	71	CDKN1A,PSMB1,PSMB3,PSMB4,PSMC3,PSMC4,PSMC6,PSMD7,PSMD8,PSMD12,PSMD14
Pathway	1269769	Cyclin E associated events during G1/S transition	BioSystems: REACTOME	1.611e-06	0.002532	3.63e-05	0.0002882	11	72	CDKN1A,PSMB1,PSMB3,PSMB4,PSMC3,PSMC4,PSMC6,PSMD7,PSMD8,PSMD12,PSMD14
Pathway	1270170	Metabolism of polyamines	BioSystems: REACTOME	1.663e-06	0.002614	3.63e-05	0.0002882	12	87	PSMA8,SMS,PSMB1,PSMB3,PSMB4,PSMC3,PSMC4,PSMC6,PSMD7,PSMD8,PSMD12,PSMD14
Pathway	1269837	Regulation of mitotic cell cycle	BioSystems: REACTOME	1.663e-06	0.002614	3.63e-05	0.0002882	12	87	PSMA8,ANAPC4,PSMB1,PSMB3,PSMB4,PSMC3,PSMC4,PSMC6,PSMD7,PSMD8,PSMD12,PSMD14
Pathway	1269838	APC/C-mediated degradation of cell cycle proteins	BioSystems: REACTOME	1.663e-06	0.002614	3.63e-05	0.0002882	12	87	PSMA8,ANAPC4,PSMB1,PSMB3,PSMB4,PSMC3,PSMC4,PSMC6,PSMD7,PSMD8,PSMD12,PSMD14
Pathway	1269506	MAPK6/MAPK4 signaling	BioSystems: REACTOME	2.401e-06	0.003774	5.17e-05	0.0004104	12	90	PSMA8,MAPK6,PSMB1,PSMB3,PSMB4,PSMC3,PSMC4,PSMC6,PSMD7,PSMD8,PSMD12,PSMD14
Pathway	1268932	Disorders of transmembrane transporters	BioSystems: REACTOME	2.791e-06	0.004388	5.93e-05	0.0004707	11	76	PSMA8,PSMB1,PSMB3,PSMB4,PSMC3,PSMC4,PSMC6,PSMD7,PSMD8,PSMD12,PSMD14
Pathway	1270415	Cellular response to hypoxia	BioSystems: REACTOME	3.185e-06	0.005006	6.587e-05	0.0005229	11	77	PSMA8,PSMB1,PSMB3,PSMB4,PSMC3,PSMC4,PSMC6,PSMD7,PSMD8,PSMD12,PSMD14
Pathway	1270416	Regulation of Hypoxia-inducible Factor (HIF) by oxygen	BioSystems: REACTOME	3.185e-06	0.005006	6.587e-05	0.0005229	11	77	PSMA8,PSMB1,PSMB3,PSMB4,PSMC3,PSMC4,PSMC6,PSMD7,PSMD8,PSMD12,PSMD14
Pathway	1269649	Gene Expression	BioSystems: REACTOME	4.114e-06	0.006468	8.4e-05	0.0006667	76	1834	CDKN1A,ERCC6,SMNDC1,LSM5,PSMA8,SARS1,EMG1,DDX23,PRMT1,LSM4,PPIE,HSPD1,DCAF13,DDX49,LEO1,COX4I1,NOB1,POLR2F,POLR2G,APAF1,POLR1C,COX11,ERI1,OSGEP,NHP2,NR1D1,YARS1,TRMU,IARS2,ELL2,POLR3E,TSR1,RRN3,SF3B6,BRD7,WDR12,SNRPD2,LSM8,SNRPG,SF3B5,POLR3K,ZBTB8OS,RNMT,EAF2,NOC2L,PSMB1,PSMB3,PSMB4,PSMC3,PSMC4,PSMC6,RIOK3,PSMD7,PSMD8,SSB,PSMD12,DDX5,DIMT1,SURF1,EIF2S2,SF3A3,RBM8A,TAF7,QARS1,DDX39B,TARS1,SNRNP27,…
Pathway	1269690	mRNA Splicing - Major Pathway	BioSystems: REACTOME	5.086e-06	0.007996	0.0001025	0.0008137	17	188	SMNDC1,LSM5,DDX23,LSM4,PPIE,POLR2F,POLR2G,SF3B6,SNRPD2,LSM8,SNRPG,SF3B5,DDX5,SF3A3,RBM8A,SNRNP27,LSM6
Pathway	1269596	Degradation of beta-catenin by the destruction complex	BioSystems: REACTOME	6.73e-06	0.01058	0.0001339	0.001063	11	83	PSMA8,PSMB1,PSMB3,PSMB4,PSMC3,PSMC4,PSMC6,PSMD7,PSMD8,PSMD12,PSMD14
Pathway	1269779	Synthesis of DNA	BioSystems: REACTOME	8.167e-06	0.01284	0.0001605	0.001274	12	101	CDKN1A,PSMA8,PSMB1,PSMB3,PSMB4,PSMC3,PSMC4,PSMC6,PSMD7,PSMD8,PSMD12,PSMD14
Pathway	1269197	ER-Phagosome pathway	BioSystems: REACTOME	8.507e-06	0.01337	0.0001631	0.001295	11	85	PSMA8,PSMB1,PSMB3,PSMB4,PSMC3,PSMC4,PSMC6,PSMD7,PSMD8,PSMD12,PSMD14
Pathway	1269301	FCERI mediated NF-kB activation	BioSystems: REACTOME	8.507e-06	0.01337	0.0001631	0.001295	11	85	PSMA8,PSMB1,PSMB3,PSMB4,PSMC3,PSMC4,PSMC6,PSMD7,PSMD8,PSMD12,PSMD14
Pathway	1269689	mRNA Splicing	BioSystems: REACTOME	8.892e-06	0.01398	0.0001684	0.001337	17	196	SMNDC1,LSM5,DDX23,LSM4,PPIE,POLR2F,POLR2G,SF3B6,SNRPD2,LSM8,SNRPG,SF3B5,DDX5,SF3A3,RBM8A,SNRNP27,LSM6
Pathway	1269831	M/G1 Transition	BioSystems: REACTOME	9.54e-06	0.015	0.0001764	0.0014	11	86	PSMA8,PSMB1,PSMB3,PSMB4,PSMC3,PSMC4,PSMC6,PSMD7,PSMD8,PSMD12,PSMD14
Pathway	1269832	DNA Replication Pre-Initiation	BioSystems: REACTOME	9.54e-06	0.015	0.0001764	0.0014	11	86	PSMA8,PSMB1,PSMB3,PSMB4,PSMC3,PSMC4,PSMC6,PSMD7,PSMD8,PSMD12,PSMD14
Pathway	1269640	Hedgehog 'on' state	BioSystems: REACTOME	1.068e-05	0.01679	0.0001952	0.00155	11	87	PSMA8,PSMB1,PSMB3,PSMB4,PSMC3,PSMC4,PSMC6,PSMD7,PSMD8,PSMD12,PSMD14
Pathway	1269764	Mitotic G1-G1/S phases	BioSystems: REACTOME	1.419e-05	0.02231	0.0002565	0.002036	14	143	CDKN1A,PSMB1,PSMB3,PSMB4,PSMC3,PSMC4,PSMC6,PSMD7,PSMD8,PSMD12,LIN52,LIN37,RBBP4,PSMD14
Pathway	1269725	Regulation of mRNA stability by proteins that bind AU-rich elements	BioSystems: REACTOME	1.651e-05	0.02595	0.0002949	0.002341	11	91	PSMA8,PSMB1,PSMB3,PSMB4,PSMC3,PSMC4,PSMC6,PSMD7,PSMD8,PSMD12,PSMD14
Pathway	1269875	DNA Replication	BioSystems: REACTOME	1.795e-05	0.02822	0.0003171	0.002517	12	109	CDKN1A,PSMA8,PSMB1,PSMB3,PSMB4,PSMC3,PSMC4,PSMC6,PSMD7,PSMD8,PSMD12,PSMD14
Pathway	1270100	Ubiquinol biosynthesis	BioSystems: REACTOME	2.515e-05	0.03953	0.0004392	0.003487	4	8	PDSS1,COQ5,PDSS2,COQ7
Pathway	1269611	PCP/CE pathway	BioSystems: REACTOME	2.752e-05	0.04327	0.0004755	0.003774	11	96	PSMA8,PSMB1,PSMB3,PSMB4,PSMC3,PSMC4,PSMC6,PSMD7,PSMD8,PSMD12,PSMD14
Pathway	1270262	Apoptosis	BioSystems: REACTOME	2.817e-05	0.04429	0.0004814	0.003821	15	172	DAPK2,HMGB2,PSMA8,APAF1,PSMB1,PSMB3,PSMB4,PSMC3,PSMC4,PSMC6,PSMD7,PSMD8,PSMD12,BCAP31,PSMD14
Pathway	1270261	Programmed Cell Death	BioSystems: REACTOME	3.451e-05	0.05425	0.0005833	0.00463	15	175	DAPK2,HMGB2,PSMA8,APAF1,PSMB1,PSMB3,PSMB4,PSMC3,PSMC4,PSMC6,PSMD7,PSMD8,PSMD12,BCAP31,PSMD14
Pathway	1269195	Antigen processing-Cross presentation	BioSystems: REACTOME	4.438e-05	0.06977	0.0007268	0.005769	11	101	PSMA8,PSMB1,PSMB3,PSMB4,PSMC3,PSMC4,PSMC6,PSMD7,PSMD8,PSMD12,PSMD14
Pathway	1269176	Downstream TCR signaling	BioSystems: REACTOME	4.438e-05	0.06977	0.0007268	0.005769	11	101	PSMA8,PSMB1,PSMB3,PSMB4,PSMC3,PSMC4,PSMC6,PSMD7,PSMD8,PSMD12,PSMD14
Pathway	1269304	CLEC7A (Dectin-1) signaling	BioSystems: REACTOME	4.438e-05	0.06977	0.0007268	0.005769	11	101	PSMA8,PSMB1,PSMB3,PSMB4,PSMC3,PSMC4,PSMC6,PSMD7,PSMD8,PSMD12,PSMD14
Pathway	1270128	Respiratory electron transport	BioSystems: REACTOME	4.866e-05	0.07649	0.0007805	0.006195	11	102	SDHC,COX4I1,COX11,MT-ND1,MT-ND2,MT-ND6,NDUFA5,NDUFB2,NDUFB9,SURF1,NDUFAF2
Pathway	1269636	Hedgehog 'off' state	BioSystems: REACTOME	4.866e-05	0.07649	0.0007805	0.006195	11	102	PSMA8,PSMB1,PSMB3,PSMB4,PSMC3,PSMC4,PSMC6,PSMD7,PSMD8,PSMD12,PSMD14
Pathway	1269688	Processing of Capped Intron-Containing Pre-mRNA	BioSystems: REACTOME	5.421e-05	0.08522	0.0008608	0.006833	18	248	SMNDC1,LSM5,DDX23,LSM4,PPIE,POLR2F,POLR2G,SF3B6,SNRPD2,LSM8,SNRPG,SF3B5,DDX5,SF3A3,RBM8A,DDX39B,SNRNP27,LSM6
Pathway	1269329	TNFR2 non-canonical NF-kB pathway	BioSystems: REACTOME	5.827e-05	0.0916	0.000916	0.00727	11	104	PSMA8,PSMB1,PSMB3,PSMB4,PSMC3,PSMC4,PSMC6,PSMD7,PSMD8,PSMD12,PSMD14
Pathway	M14691	Aminoacyl-tRNA biosynthesis	MSigDB C2 BIOCARTA (v7.5.1)	6.327e-05	0.09946	0.0009848	0.007817	7	41	SARS1,YARS1,MTFMT,IARS2,QARS1,TARS1,CARS1
Pathway	1270127	Respiratory electron transport, ATP synthesis by chemiosmotic coupling, and heat production by uncoupling proteins.	BioSystems: REACTOME	7.058e-05	0.111	0.001088	0.008634	12	125	SDHC,COX4I1,COX11,MT-ND1,MT-ND2,MT-ND6,ATP5MC3,NDUFA5,NDUFB2,NDUFB9,SURF1,NDUFAF2
Pathway	1268677	Metabolism of proteins	BioSystems: REACTOME	7.335e-05	0.1153	0.001119	0.008886	65	1624	ZDHHC2,TRAPPC5,PSMA8,UBE2A,PIGF,PIGH,UCHL5,UCHL3,TRAPPC4,TIMM17A,VBP1,PMM2,HSPD1,LARGE2,NAGK,LEO1,ADAMTS1,CHCHD7,POLB,XBP1,IDE,IDH3G,GRPEL1,MTX2,RUVBL1,GET3,ASNS,TMED9,EXOC1,CTSH,COX19,CHCHD10,SNX3,PSMB1,PSMB3,PSMB4,DAD1,PSMC3,PSMC4,PSMC6,PSMD7,PSMD8,PSMD12,GALNT7,LDHD,TIMM8A,TOMM22,EIF2S2,RAB6A,UBE2Z,PLA2G7,MAT2B,PIGS,STAM,TECTA,TIMM10,TIMM9,TIMM8B,EIF2B1,CNIH1,CHCHD2,DYNC1LI1,PSMD14,DCTN3,DCAF7
Pathway	1269057	HIV Infection	BioSystems: REACTOME	9.572e-05	0.1505	0.001447	0.01149	17	236	PSMA8,POLR2F,POLR2G,RNMT,PSMB1,PSMB3,PSMB4,PSMC3,PSMC4,PSMC6,PSMD7,PSMD8,PSMD12,TAF7,GTF2B,PSIP1,PSMD14
Pathway	1270121	The citric acid (TCA) cycle and respiratory electron transport	BioSystems: REACTOME	9.697e-05	0.1524	0.001452	0.01152	14	170	SDHC,COX4I1,COX11,IDH3A,IDH3G,MT-ND1,MT-ND2,MT-ND6,ATP5MC3,NDUFA5,NDUFB2,NDUFB9,SURF1,NDUFAF2
Pathway	83037	RNA polymerase	BioSystems: KEGG	0.0001032	0.1622	0.001517	0.01204	6	31	POLR2F,POLR2G,POLR1C,POLR3E,POLR3K,POLR1E
Pathway	1269777	S Phase	BioSystems: REACTOME	0.0001033	0.1624	0.001517	0.01204	12	130	CDKN1A,PSMA8,PSMB1,PSMB3,PSMB4,PSMC3,PSMC4,PSMC6,PSMD7,PSMD8,PSMD12,PSMD14
Pathway	83036	Ribosome	BioSystems: KEGG	0.0001252	0.1968	0.001822	0.01446	13	153	MRPL13,MRPL28,MRPL33,MRPL17,MRPL22,MRPS11,MRPL36,MRPL9,MRPL1,MRPL16,MRPL21,MRPS16,MRPL4
Pathway	1269091	Host Interactions of HIV factors	BioSystems: REACTOME	0.0001381	0.2171	0.001992	0.01581	12	134	PSMA8,PSMB1,PSMB3,PSMB4,PSMC3,PSMC4,PSMC6,PSMD7,PSMD8,PSMD12,PSIP1,PSMD14
Pathway	1427862	Ub-specific processing proteases	BioSystems: REACTOME	0.0001604	0.2521	0.002292	0.01819	16	223	PSMA8,POLB,IDE,RUVBL1,SNX3,PSMB1,PSMB3,PSMB4,PSMC3,PSMC4,PSMC6,PSMD7,PSMD8,PSMD12,MAT2B,PSMD14
Pathway	1269768	G1/S Transition	BioSystems: REACTOME	0.0001974	0.3103	0.002796	0.02219	11	119	CDKN1A,PSMB1,PSMB3,PSMB4,PSMC3,PSMC4,PSMC6,PSMD7,PSMD8,PSMD12,PSMD14
Pathway	1427860	Deubiquitination	BioSystems: REACTOME	0.0002149	0.3378	0.003016	0.02394	19	301	PSMA8,UCHL5,UCHL3,POLB,IDE,RUVBL1,SNX3,PSMB1,PSMB3,PSMB4,PSMC3,PSMC4,PSMC6,PSMD7,PSMD8,PSMD12,MAT2B,STAM,PSMD14
Pathway	1269671	RNA Polymerase III Transcription Termination	BioSystems: REACTOME	0.0002236	0.3514	0.00311	0.02469	5	23	POLR2F,POLR1C,POLR3E,POLR3K,SSB
Pathway	1269172	TCR signaling	BioSystems: REACTOME	0.0002458	0.3864	0.00339	0.02691	11	122	PSMA8,PSMB1,PSMB3,PSMB4,PSMC3,PSMC4,PSMC6,PSMD7,PSMD8,PSMD12,PSMD14
Pathway	1269303	C-type lectin receptors (CLRs)	BioSystems: REACTOME	0.0002898	0.4556	0.003961	0.03144	12	145	PSMA8,PSMB1,PSMB3,PSMB4,PSMC3,PSMC4,PSMC6,PSMD7,PSMD8,PSMD12,NRAS,PSMD14
Pathway	PW:0000034	oxidative phosphorylation	Pathway Ontology	0.0002974	0.4675	0.00403	0.03199	7	52	SDHC,COX4I1,COX11,ATP5MC3,NDUFA5,NDUFB2,NDUFB9
Pathway	1270158	Metabolism of amino acids and derivatives	BioSystems: REACTOME	0.0003333	0.524	0.004468	0.03546	21	363	MAT1A,PSMA8,SARS1,SHMT1,ASNS,SMS,PSMB1,PSMB3,PSMB4,PSMC3,PSMC4,PSMC6,PSMD7,PSMD8,PSMD12,MCCC2,QARS1,GPT2,LIAS,HIBADH,PSMD14
Pathway	1269691	mRNA Splicing - Minor Pathway	BioSystems: REACTOME	0.0003354	0.5272	0.004468	0.03546	7	53	DDX23,POLR2F,POLR2G,SF3B6,SNRPD2,SNRPG,SF3B5
Pathway	PW:0000048	methionine cycle/metabolic	Pathway Ontology	0.0003388	0.5325	0.004475	0.03552	5	25	MAT1A,PEMT,PRMT1,MTHFR,RNMT
Pathway	M7272	Parkinson's disease	MSigDB C2 BIOCARTA (v7.5.1)	0.0003732	0.5867	0.004889	0.03881	11	128	SDHC,COX4I1,APAF1,PPID,MT-ND1,MT-ND2,MT-ND6,ATP5MC3,NDUFA5,NDUFB2,NDUFB9
Pathway	1269710	Cytosolic tRNA aminoacylation	BioSystems: REACTOME	0.0004109	0.6459	0.005338	0.04237	5	26	SARS1,YARS1,QARS1,TARS1,CARS1
Pathway	1269185	Downstream signaling events of B Cell Receptor (BCR)	BioSystems: REACTOME	0.0004502	0.7076	0.0058	0.04604	14	197	CDKN1A,PSMA8,THEM4,PSMB1,PSMB3,PSMB4,PSMC3,PSMC4,PSMC6,PSMD7,PSMD8,PSMD12,NRAS,PSMD14
Pathway	M19540	Oxidative phosphorylation	MSigDB C2 BIOCARTA (v7.5.1)	0.0004553	0.7158	0.005819	0.04619	11	131	ATP6V1D,SDHC,COX4I1,COX11,MT-ND1,MT-ND2,MT-ND6,ATP5MC3,NDUFA5,NDUFB2,NDUFB9
Pathway	82942	Oxidative phosphorylation	BioSystems: KEGG	0.0005181	0.8144	0.006568	0.05213	11	133	ATP6V1D,SDHC,COX4I1,COX11,MT-ND1,MT-ND2,MT-ND6,ATP5MC3,NDUFA5,NDUFB2,NDUFB9
Pathway	1339146	Complex I biogenesis	BioSystems: REACTOME	0.0005281	0.8301	0.006641	0.05271	7	57	MT-ND1,MT-ND2,MT-ND6,NDUFA5,NDUFB2,NDUFB9,NDUFAF2
Pathway	585562	Epstein-Barr virus infection	BioSystems: KEGG	0.0005506	0.8656	0.00687	0.05453	14	201	CDKN1A,POLR2F,POLR2G,POLR1C,POLR3E,POLR3K,PSMC3,PSMC4,PSMC6,PSMD7,PSMD8,PSMD12,GTF2B,PSMD14
Pathway	M13486	Huntington's disease	MSigDB C2 BIOCARTA (v7.5.1)	0.0006138	0.965	0.007598	0.06031	13	180	SDHC,COX4I1,POLR2F,POLR2G,APAF1,PPID,SOD1,SOD2,ATP5MC3,NDUFA5,NDUFB2,NDUFB9,TFAM
Pathway	1270362	Abasic sugar-phosphate removal via the single-nucleotide replacement pathway	BioSystems: REACTOME	0.0006442	1	0.007912	0.0628	2	2	POLB,APEX1
Pathway	M1724	RNA polymerase	MSigDB C2 BIOCARTA (v7.5.1)	0.0006974	1	0.008499	0.06746	5	29	POLR2F,POLR2G,POLR1C,POLR3K,POLR1E
Pathway	1269633	Signaling by Hedgehog	BioSystems: REACTOME	0.0007511	1	0.009027	0.07165	11	139	PSMA8,PSMB1,PSMB3,PSMB4,PSMC3,PSMC4,PSMC6,PSMD7,PSMD8,PSMD12,PSMD14
Pathway	M11835	Valine, leucine and isoleucine degradation	MSigDB C2 BIOCARTA (v7.5.1)	0.0007523	1	0.009027	0.07165	6	44	ABAT,ACAA1,ACADM,MCCC2,HIBADH,HADHB
Pathway	1269709	tRNA Aminoacylation	BioSystems: REACTOME	0.00085	1	0.01012	0.08035	6	45	SARS1,YARS1,IARS2,QARS1,TARS1,CARS1
Pathway	MAP00970_Aminoacyl_tRNA_biosynthesis	MAP00970 Aminoacyl tRNA biosynthesis	GenMAPP	0.0009011	1	0.01056	0.08385	4	18	SARS1,QARS1,TARS1,CARS1
Pathway	1269670	RNA Polymerase III Chain Elongation	BioSystems: REACTOME	0.0009011	1	0.01056	0.08385	4	18	POLR2F,POLR1C,POLR3E,POLR3K
Pathway	1269193	Antigen processing: Ubiquitination & Proteasome degradation	BioSystems: REACTOME	0.0009072	1	0.01056	0.08385	18	312	PSMA8,UBE2A,ARIH2,ANAPC4,RNF7,ZBTB16,LONRF1,PSMB1,PSMB3,PSMB4,PSMC3,PSMC4,PSMC6,PSMD7,PSMD8,PSMD12,UBE2Z,PSMD14
Pathway	1269826	Separation of Sister Chromatids	BioSystems: REACTOME	0.001086	1	0.01255	0.09964	12	168	PSMA8,ANAPC4,PSMB1,PSMB3,PSMB4,PSMC3,PSMC4,PSMC6,PSMD7,PSMD8,PSMD12,PSMD14
Pathway	82952	Valine, leucine and isoleucine degradation	BioSystems: KEGG	0.001202	1	0.0137	0.1087	6	48	ABAT,ACAA1,ACADM,MCCC2,HIBADH,HADHB
Pathway	1269660	RNA Polymerase I Transcription Initiation	BioSystems: REACTOME	0.001202	1	0.0137	0.1087	6	48	ERCC6,POLR2F,POLR1C,RRN3,RBBP4,POLR1E
Pathway	83030	Aminoacyl-tRNA biosynthesis	BioSystems: KEGG	0.001284	1	0.01452	0.1152	7	66	SARS1,YARS1,MTFMT,IARS2,QARS1,TARS1,CARS1
Pathway	1269610	Beta-catenin independent WNT signaling	BioSystems: REACTOME	0.00133	1	0.01493	0.1185	11	149	PSMA8,PSMB1,PSMB3,PSMB4,PSMC3,PSMC4,PSMC6,PSMD7,PSMD8,PSMD12,PSMD14
Pathway	83008	One carbon pool by folate	BioSystems: KEGG	0.001371	1	0.01529	0.1214	4	20	SHMT1,MTFMT,MTHFR,ALDH1L2
Pathway	SMP00053	One Carbon Pool By Folate	SMPDB	0.001648	1	0.01824	0.1448	3	10	SHMT1,MTFMT,MTHFR
Pathway	1269742	Cell Cycle Checkpoints	BioSystems: REACTOME	0.001769	1	0.01944	0.1543	13	202	CDKN1A,PSMA8,ANAPC4,PSMB1,PSMB3,PSMB4,PSMC3,PSMC4,PSMC6,PSMD7,PSMD8,PSMD12,PSMD14
Pathway	142372	methionine degradation	BioSystems: BIOCYC	0.001852	1	0.02008	0.1594	2	3	MAT1A,MAT2B
Pathway	142208	S-adenosyl-L-methionine biosynthesis	BioSystems: BIOCYC	0.001852	1	0.02008	0.1594	2	3	MAT1A,MAT2B
Pathway	1269825	Mitotic Anaphase	BioSystems: REACTOME	0.001868	1	0.02012	0.1597	12	179	PSMA8,ANAPC4,PSMB1,PSMB3,PSMB4,PSMC3,PSMC4,PSMC6,PSMD7,PSMD8,PSMD12,PSMD14
Pathway	1269823	Mitotic Metaphase and Anaphase	BioSystems: REACTOME	0.001958	1	0.02094	0.1662	12	180	PSMA8,ANAPC4,PSMB1,PSMB3,PSMB4,PSMC3,PSMC4,PSMC6,PSMD7,PSMD8,PSMD12,PSMD14
Pathway	PW:0000040	androgen and estrogen metabolic	Pathway Ontology	0.002223	1	0.02362	0.1875	3	11	PRMT1,HSD11B2,HSD17B7
Pathway	1269183	Signaling by the B Cell Receptor (BCR)	BioSystems: REACTOME	0.002365	1	0.02495	0.198	14	234	CDKN1A,PSMA8,THEM4,PSMB1,PSMB3,PSMB4,PSMC3,PSMC4,PSMC6,PSMD7,PSMD8,PSMD12,NRAS,PSMD14
Pathway	413381	beta-Oxidation	BioSystems: KEGG	0.00291	1	0.0305	0.2421	3	12	ACAA1,ACADM,HADHB
Pathway	1269599	TCF dependent signaling in response to WNT	BioSystems: REACTOME	0.002978	1	0.03101	0.2461	14	240	PSMA8,LEO1,RUVBL1,PSMB1,PSMB3,PSMB4,PSMC3,PSMC4,PSMC6,PSMD7,PSMD8,PSMD12,CTNNBIP1,PSMD14
Pathway	83098	Parkinson's disease	BioSystems: KEGG	0.003075	1	0.0318	0.2524	10	142	SDHC,COX4I1,APAF1,MT-ND1,MT-ND2,MT-ND6,ATP5MC3,NDUFA5,NDUFB2,NDUFB9
Pathway	SMP00025	Phospholipid Biosynthesis	SMPDB	0.003244	1	0.03333	0.2646	4	25	PEMT,GPAM,CRLS1,CHPT1
Pathway	1269664	RNA Polymerase III Transcription	BioSystems: REACTOME	0.003444	1	0.0347	0.2755	5	41	POLR2F,POLR1C,POLR3E,POLR3K,SSB
Pathway	1269665	RNA Polymerase III Abortive And Retractive Initiation	BioSystems: REACTOME	0.003444	1	0.0347	0.2755	5	41	POLR2F,POLR1C,POLR3E,POLR3K,SSB
Pathway	83100	Huntington's disease	BioSystems: KEGG	0.003479	1	0.0347	0.2755	12	193	SDHC,COX4I1,POLR2F,POLR2G,APAF1,SOD1,SOD2,ATP5MC3,NDUFA5,NDUFB2,NDUFB9,TFAM
Pathway	1269285	RAF/MAP kinase cascade	BioSystems: REACTOME	0.003585	1	0.0347	0.2755	14	245	PSMA8,PHB1,PPP5C,PSMB1,PSMB3,PSMB4,PSMC3,PSMC4,PSMC6,PSMD7,PSMD8,PSMD12,NRAS,PSMD14
Pathway	1269382	GRB2 events in EGFR signaling	BioSystems: REACTOME	0.003585	1	0.0347	0.2755	14	245	PSMA8,PHB1,PPP5C,PSMB1,PSMB3,PSMB4,PSMC3,PSMC4,PSMC6,PSMD7,PSMD8,PSMD12,NRAS,PSMD14
Pathway	1269383	SHC1 events in EGFR signaling	BioSystems: REACTOME	0.003585	1	0.0347	0.2755	14	245	PSMA8,PHB1,PPP5C,PSMB1,PSMB3,PSMB4,PSMC3,PSMC4,PSMC6,PSMD7,PSMD8,PSMD12,NRAS,PSMD14
Pathway	1269440	SOS-mediated signalling	BioSystems: REACTOME	0.003585	1	0.0347	0.2755	14	245	PSMA8,PHB1,PPP5C,PSMB1,PSMB3,PSMB4,PSMC3,PSMC4,PSMC6,PSMD7,PSMD8,PSMD12,NRAS,PSMD14
Pathway	545336	N-acetylglucosamine degradation II	BioSystems: BIOCYC	0.003642	1	0.0347	0.2755	2	4	NAGK,GNPDA2
Pathway	PW:0000021	hypertension	Pathway Ontology	0.003642	1	0.0347	0.2755	2	4	SOD1,SOD2
Pathway	1270361	Resolution of AP sites via the single-nucleotide replacement pathway	BioSystems: REACTOME	0.003642	1	0.0347	0.2755	2	4	POLB,APEX1
Pathway	545290	ubiquinol-10 biosynthesis	BioSystems: BIOCYC	0.003642	1	0.0347	0.2755	2	4	PDSS1,PDSS2
Pathway	545271	cysteine biosynthesis	BioSystems: BIOCYC	0.003642	1	0.0347	0.2755	2	4	MAT1A,MAT2B
Pathway	1270230	Cytosolic iron-sulfur cluster assembly	BioSystems: REACTOME	0.003713	1	0.03516	0.2791	3	13	CIAO1,NDOR1,CIAO3
Pathway	1269753	G2/M Checkpoints	BioSystems: REACTOME	0.003746	1	0.03518	0.2792	11	170	PSMA8,PSMB1,PSMB3,PSMB4,PSMC3,PSMC4,PSMC6,PSMD7,PSMD8,PSMD12,PSMD14
Pathway	MAP00280_Valine_leucine_and_isoleucine_degradation	MAP00280 Valine leucine and isoleucine degradation	GenMAPP	0.003759	1	0.03518	0.2792	4	26	ACAA1,ACADM,MCCC2,HADHB
Pathway	1269471	ARMS-mediated activation	BioSystems: REACTOME	0.004139	1	0.03827	0.3038	14	249	PSMA8,PHB1,PPP5C,PSMB1,PSMB3,PSMB4,PSMC3,PSMC4,PSMC6,PSMD7,PSMD8,PSMD12,NRAS,PSMD14
Pathway	1269468	Signalling to p38 via RIT and RIN	BioSystems: REACTOME	0.004139	1	0.03827	0.3038	14	249	PSMA8,PHB1,PPP5C,PSMB1,PSMB3,PSMB4,PSMC3,PSMC4,PSMC6,PSMD7,PSMD8,PSMD12,NRAS,PSMD14
Pathway	1269470	Frs2-mediated activation	BioSystems: REACTOME	0.004288	1	0.03942	0.3129	14	250	PSMA8,PHB1,PPP5C,PSMB1,PSMB3,PSMB4,PSMC3,PSMC4,PSMC6,PSMD7,PSMD8,PSMD12,NRAS,PSMD14
Pathway	1269668	RNA Polymerase III Transcription Initiation From Type 2 Promoter	BioSystems: REACTOME	0.004327	1	0.03955	0.3139	4	27	POLR2F,POLR1C,POLR3E,POLR3K
Pathway	1269502	MAPK1/MAPK3 signaling	BioSystems: REACTOME	0.004441	1	0.04036	0.3204	14	251	PSMA8,PHB1,PPP5C,PSMB1,PSMB3,PSMB4,PSMC3,PSMC4,PSMC6,PSMD7,PSMD8,PSMD12,NRAS,PSMD14
Pathway	1269656	RNA Polymerase I, RNA Polymerase III, and Mitochondrial Transcription	BioSystems: REACTOME	0.004546	1	0.04107	0.326	10	150	ERCC6,POLR2F,POLR1C,POLR3E,RRN3,POLR3K,SSB,RBBP4,TFAM,POLR1E
Pathway	1269469	Prolonged ERK activation events	BioSystems: REACTOME	0.004599	1	0.04113	0.3265	14	252	PSMA8,PHB1,PPP5C,PSMB1,PSMB3,PSMB4,PSMC3,PSMC4,PSMC6,PSMD7,PSMD8,PSMD12,NRAS,PSMD14
Pathway	82946	Pyrimidine metabolism	BioSystems: KEGG	0.004605	1	0.04113	0.3265	8	104	NT5C3A,POLR2F,POLR2G,POLR1C,NUDT2,POLR3E,POLR3K,POLR1E
Pathway	1269632	Signaling by Leptin	BioSystems: REACTOME	0.004762	1	0.04229	0.3357	14	253	PSMA8,PHB1,PPP5C,PSMB1,PSMB3,PSMB4,PSMC3,PSMC4,PSMC6,PSMD7,PSMD8,PSMD12,NRAS,PSMD14
Pathway	1269667	RNA Polymerase III Transcription Initiation From Type 1 Promoter	BioSystems: REACTOME	0.00495	1	0.04323	0.3431	4	28	POLR2F,POLR1C,POLR3E,POLR3K
Pathway	1269669	RNA Polymerase III Transcription Initiation From Type 3 Promoter	BioSystems: REACTOME	0.00495	1	0.04323	0.3431	4	28	POLR2F,POLR1C,POLR3E,POLR3K
Pathway	1270060	Synthesis of PC	BioSystems: REACTOME	0.00495	1	0.04323	0.3431	4	28	PEMT,LPIN2,ABHD3,CHPT1
Pathway	1269322	Interleukin receptor SHC signaling	BioSystems: REACTOME	0.0051	1	0.04429	0.3516	14	255	PSMA8,PHB1,PPP5C,PSMB1,PSMB3,PSMB4,PSMC3,PSMC4,PSMC6,PSMD7,PSMD8,PSMD12,NRAS,PSMD14
Pathway	1269465	Signalling to RAS	BioSystems: REACTOME	0.005276	1	0.04557	0.3617	14	256	PSMA8,PHB1,PPP5C,PSMB1,PSMB3,PSMB4,PSMC3,PSMC4,PSMC6,PSMD7,PSMD8,PSMD12,NRAS,PSMD14
Pathway	1270054	Glycerophospholipid biosynthesis	BioSystems: REACTOME	0.005457	1	0.04687	0.3721	9	130	ACP6,AGPAT5,PEMT,GPAM,CRLS1,LPIN2,ABHD3,CHPT1,HADHB
Pathway	1268855	Diseases of signal transduction	BioSystems: REACTOME	0.00557	1	0.04759	0.3777	18	369	CDKN1A,NAPEPLD,PSMA8,PHB1,POLR2F,POLR2G,PSMB1,PSMB3,PSMB4,PSMC3,PSMC4,PSMC6,PSMD7,PSMD8,PSMD12,NRAS,CEP43,PSMD14
Pathway	1269485	VEGFR2 mediated cell proliferation	BioSystems: REACTOME	0.005644	1	0.04759	0.3778	14	258	PSMA8,PHB1,PPP5C,PSMB1,PSMB3,PSMB4,PSMC3,PSMC4,PSMC6,PSMD7,PSMD8,PSMD12,NRAS,PSMD14
Pathway	SMP00033	Methionine Metabolism	SMPDB	0.005692	1	0.04759	0.3778	3	15	SHMT1,MTFMT,MTHFR
Pathway	1269715	mRNA decay by 5' to 3' exoribonuclease	BioSystems: REACTOME	0.005692	1	0.04759	0.3778	3	15	LSM5,LSM4,LSM6
Pathway	P00013	Cell cycle	PantherDB	0.005692	1	0.04759	0.3778	3	15	PSMD7,PSMD12,PSMD14
Pathway	997800	Ubiquinone biosynthesis, eukaryotes, 4-hydroxybenzoate => ubiquinone	BioSystems: KEGG	0.00597	1	0.04888	0.388	2	5	COQ5,COQ7
Pathway	SMP00065	Ubiquinone Biosynthesis	SMPDB	0.00597	1	0.04888	0.388	2	5	COQ5,COQ7
Pathway	1270020	Beta oxidation of decanoyl-CoA to octanoyl-CoA-CoA	BioSystems: REACTOME	0.00597	1	0.04888	0.388	2	5	ACADM,HADHB
Pathway	1270021	Beta oxidation of octanoyl-CoA to hexanoyl-CoA	BioSystems: REACTOME	0.00597	1	0.04888	0.388	2	5	ACADM,HADHB

## Sheet: Torpor_GO_downregulated
Supplementary Table S8: ORA of DEGs in Torpor vs control group
Category	ID	Name	Source	p-value	q-value Bonferroni	q-value FDR B&H	q-value FDR B&Y	Hit Count in Query List	Hit Count in Genome	Hit in Query List
GO: Molecular Function	GO:0008092	cytoskeletal protein binding		1.455e-10	1.141e-07	1.141e-07	8.261e-07	44	1115	HAUS6,LARP6,MAP1B,GAPDH,AXL,DAG1,TMOD4,CLASP2,RABGAP1,NEB,ADD1,HPCA,BLOC1S6,NF1,MID1,PKD2,COBL,DMD,HOMER2,FKBP4,CAP2,KPNB1,ADSS1,FLNA,AMPD1,DPYSL3,MYOT,GAS2L3,SYNM,KTN1,NCKIPSD,CAPZB,WHAMM,SORBS1,SYBU,TUBGCP6,SMC3,FEZ1,TLN1,STAU2,TPX2,CTNNA1,EPB41L2,MYBPC1
GO: Molecular Function	GO:0044877	protein-containing complex binding		2.758e-08	2.162e-05	1.081e-05	7.829e-05	51	1668	EDF1,MAP1B,PARK7,TMOD4,NASP,CLASP2,ITGA1,ALDH1L1,NEB,DCN,ADD1,H1-8,BLOC1S6,FBXO5,AP2B1,ARNT2,PRMT2,TAB1,DMD,GNAZ,HOMER2,HOMER1,VDAC1,KPNB1,ADSS1,COL5A1,FLNA,GAS2L3,SYNM,TUBB,CAPZB,WHAMM,SORBS1,ADAMTS5,ARHGAP35,CCNB1,MSH6,SMC3,TLN1,STAU2,NEMF,MARF1,SMARCA1,TSPAN4,LRP6,CTNNA1,CDC20,ENO3,CDH13,EPB41L2,PROS1
GO: Molecular Function	GO:0003779	actin binding		2.752e-07	0.0002158	7.193e-05	0.0005209	23	492	MAP1B,DAG1,TMOD4,CLASP2,NEB,ADD1,HPCA,BLOC1S6,COBL,DMD,HOMER2,CAP2,ADSS1,FLNA,MYOT,GAS2L3,CAPZB,WHAMM,SORBS1,TLN1,CTNNA1,EPB41L2,MYBPC1
GO: Molecular Function	GO:0017166	vinculin binding		5.162e-07	0.0004047	0.0001012	0.0007327	5	13	DAG1,DMD,SYNM,TLN1,CTNNA1
GO: Molecular Function	GO:0002162	dystroglycan binding		1.006e-05	0.007888	0.001578	0.01143	4	11	DAG1,CLASP2,DMD,AGRN
GO: Molecular Function	GO:0016903	oxidoreductase activity, acting on the aldehyde or oxo group of donors		1.442e-05	0.01131	0.001885	0.01365	7	59	GAPDH,ALDH1L1,ALDH3A2,DHTKD1,PDHX,FAR2,ALDH4A1
GO: Molecular Function	GO:0008134	transcription factor binding		1.785e-05	0.014	0.001912	0.01385	26	768	RERG,EDF1,PARK7,ISL1,KLF4,ADD1,PER3,ARNT2,PRMT2,FKBP4,CNOT2,DNMT1,TBX6,FLNA,KAT6A,SALL4,SORBS1,TERT,GMNN,TBX18,NCOR1,PAXBP1,THRB,HEY1,SMARCA1,RORA
GO: Molecular Function	GO:0005198	structural molecule activity		1.951e-05	0.0153	0.001912	0.01385	26	772	MAP1B,DAG1,RPS17,MATN4,NEB,DCN,ADD1,TUBA4B,DMD,HOMER1,COL1A2,COL4A1,COL4A2,COL5A1,HSPG2,COL8A2,MYOT,SYNM,TUBB,SEC31B,PRELP,TLN1,CTNNA1,AGRN,EPB41L2,MYBPC1
GO: Molecular Function	GO:0019900	kinase binding		2.574e-05	0.02018	0.002093	0.01516	31	1027	MAG,PARK7,CCNP,NAP1L1,CLASP2,KLF4,STX1B,NRP1,HPCA,PER3,FBXO5,CCNA1,TAB1,MVP,VDAC1,PITPNM2,FLNA,POLA1,NTRK2,DUSP8,CASQ2,SORBS1,CAV2,CCNA2,CCNB1,FEZ1,CCNB2,GYS1,SPRY4,STAU2,TPX2
GO: Molecular Function	GO:0008307	structural constituent of muscle		2.67e-05	0.02093	0.002093	0.01516	6	44	DAG1,NEB,DMD,MYOT,SYNM,MYBPC1
GO: Molecular Function	GO:0016620	oxidoreductase activity, acting on the aldehyde or oxo group of donors, NAD or NADP as acceptor		7.842e-05	0.06148	0.005589	0.04048	6	53	GAPDH,ALDH1L1,ALDH3A2,PDHX,FAR2,ALDH4A1
GO: Molecular Function	GO:0050839	cell adhesion molecule binding		0.0001792	0.1405	0.01171	0.08479	20	593	PARK7,ITGA1,CEMIP2,ADD1,PTPRB,DMD,NOTCH3,COL5A1,HSPG2,FLNA,MYOT,KTN1,CAPZB,ADAMTS5,CCNB2,TLN1,TSPAN4,CTNNA1,CDH13,HDLBP
GO: Molecular Function	GO:0015631	tubulin binding		0.0001983	0.1554	0.01196	0.0866	16	418	HAUS6,MAP1B,GAPDH,DAG1,CLASP2,RABGAP1,NF1,MID1,GAS2L3,CAPZB,WHAMM,SYBU,TUBGCP6,SMC3,FEZ1,TPX2
GO: Molecular Function	GO:0030020	extracellular matrix structural constituent conferring tensile strength		0.0002475	0.194	0.01373	0.09947	5	42	COL1A2,COL4A1,COL4A2,COL5A1,COL8A2
GO: Molecular Function	GO:0005201	extracellular matrix structural constituent		0.0002992	0.2345	0.01373	0.09947	10	192	MATN4,DCN,COL1A2,COL4A1,COL4A2,COL5A1,HSPG2,COL8A2,PRELP,AGRN
GO: Molecular Function	GO:0005200	structural constituent of cytoskeleton		0.0003055	0.2395	0.01373	0.09947	8	125	ADD1,TUBA4B,DMD,SYNM,TUBB,TLN1,AGRN,MYBPC1
GO: Molecular Function	GO:0051015	actin filament binding		0.0003145	0.2466	0.01373	0.09947	11	230	TMOD4,CLASP2,NEB,ADD1,BLOC1S6,ADSS1,FLNA,GAS2L3,CAPZB,TLN1,CTNNA1
GO: Molecular Function	GO:0030234	enzyme regulator activity		0.0003153	0.2472	0.01373	0.09947	34	1342	GAPDH,PARK7,SERPINF1,CCNP,RABGAP1,LXN,KLF4,ANKLE2,BIRC6,NRP1,NF1,FBXO5,EIF2B2,CCNA1,TAB1,DOCK6,DNMBP,PPP4R1,IPO7,ARHGAP23,RASA3,ITSN1,ARHGAP35,CCNA2,CCNB1,PPP1R10,NCOR1,CCNB2,SPRY4,TPX2,LRP6,CDC20,AGRN,PROS1
GO: Molecular Function	GO:0019901	protein kinase binding		0.0003509	0.2751	0.01448	0.1049	26	923	MAG,CCNP,CLASP2,STX1B,NRP1,FBXO5,CCNA1,TAB1,MVP,VDAC1,PITPNM2,FLNA,POLA1,NTRK2,DUSP8,CASQ2,SORBS1,CAV2,CCNA2,CCNB1,FEZ1,CCNB2,GYS1,SPRY4,STAU2,TPX2
GO: Molecular Function	GO:0003682	chromatin binding		0.0003748	0.2938	0.01469	0.1064	22	725	NAP1L1,ISL1,MBD6,KLF4,NPM2,H1-8,DNMT1,POLA1,KAT6A,SALL4,CBFA2T3,TFAP2B,GMNN,NCOR1,MSH6,THRB,SMC3,SBNO1,KLHDC3,SMARCA1,SETD7,PRDM15
GO: Molecular Function	GO:0001221	transcription coregulator binding		0.0005367	0.4208	0.02004	0.1451	6	75	KLF4,PER3,CNOT2,TERT,THRB,RORA
GO: Molecular Function	GO:0019207	kinase regulator activity		0.0005733	0.4495	0.02043	0.148	11	247	CCNP,KLF4,CCNA1,TAB1,ITSN1,CCNA2,CCNB1,CCNB2,SPRY4,TPX2,LRP6
GO: Molecular Function	GO:0016538	cyclin-dependent protein serine/threonine kinase regulator activity		0.000619	0.4853	0.02073	0.1502	5	51	CCNP,CCNA1,CCNA2,CCNB1,CCNB2
GO: Molecular Function	GO:0048407	platelet-derived growth factor binding		0.0006347	0.4976	0.02073	0.1502	3	13	COL1A2,COL4A1,COL5A1
GO: Molecular Function	GO:0030331	nuclear estrogen receptor binding		0.0007398	0.58	0.0232	0.168	5	53	RERG,ISL1,PRMT2,DNMT1,NCOR1
GO: Molecular Function	GO:0045296	cadherin binding		0.0008081	0.6335	0.02437	0.1765	13	341	PARK7,CEMIP2,ADD1,PTPRB,NOTCH3,FLNA,KTN1,CAPZB,CCNB2,TLN1,CTNNA1,CDH13,HDLBP
GO: Molecular Function	GO:0016922	nuclear receptor binding		0.001312	1	0.0381	0.2759	7	121	RERG,PARK7,ISL1,PRMT2,FKBP4,DNMT1,NCOR1
GO: Biological Process	GO:0061061	muscle structure development		8.747e-09	4.152e-05	1.38e-05	0.0001248	37	995	DAG1,TMOD4,STYXL2,ISL1,NEB,DCN,PGAM2,CEMIP2,NF1,UCHL1,DMD,QKI,PLEKHA7,HOMER2,HOMER1,FOXK1,DNMT1,TBX6,ADSS1,HSPG2,MYOT,CAPZB,CASQ2,CAV2,CCNB1,TBX18,NCOR1,PAXBP1,HEY1,TLN1,SPRY4,LRP6,RORA,ZFHX3,TANC1,CTNNA1,MYBPC1
GO: Biological Process	GO:0031175	neuron projection development		9.083e-09	4.312e-05	1.38e-05	0.0001248	46	1424	MAG,MAP1B,SERPINF1,DAG1,ETV4,CLASP2,ISL1,ITGA1,PLXND1,KLF4,STX1B,NRP1,BLOC1S6,NF1,UCHL1,ARNT2,EIF2B2,COBL,DMD,QKI,MVP,SDC2,FKBP4,CNP,NOTCH3,TBX6,FLNA,SEMA3C,FAT4,DPYSL3,MYOT,NEDD4L,NTRK2,ITSN1,NCKIPSD,CAPZB,ARHGAP35,FEZ1,HEY1,STAU2,CAPRIN2,LRP6,ZFYVE26,CTNNA1,CDC20,AGRN
GO: Biological Process	GO:0097435	supramolecular fiber organization		1.106e-08	5.252e-05	1.38e-05	0.0001248	35	914	MAP1B,PARK7,TMOD4,STYXL2,CLASP2,NEB,ADD1,NRP1,NF1,FBXO5,MID1,COBL,DMD,QKI,SDC2,FKBP4,DYNC1H1,KPNB1,COL1A2,COL5A1,HSPG2,FLNA,DPYSL3,MYOT,GAS2L3,CAPZB,WHAMM,CASQ2,SORBS1,ARHGAP35,TUBGCP6,TLN1,TPX2,KANK4,CTNNA1
GO: Biological Process	GO:0051130	positive regulation of cellular component organization		1.163e-08	5.522e-05	1.38e-05	0.0001248	45	1386	ABCA3,MAP1B,AXL,PARK7,SERPINF1,DAG1,CLASP2,ISL1,PLXND1,DCN,CEMIP2,ADD1,NPM2,NRP1,KPNA7,NF1,FBXO5,AP2B1,EIF2B2,COBL,DMD,QKI,CNOT2,DYNC1H1,VDAC1,DNMT1,FLNA,DPYSL3,NEDD4L,NTRK2,ITSN1,NCKIPSD,WHAMM,SIVA1,ARHGAP35,CCNB1,PPP1R10,NCOR1,PAXBP1,FEZ1,STAU2,CAPRIN2,LRP6,CDC20,AGRN
GO: Biological Process	GO:0048646	anatomical structure formation involved in morphogenesis		3.387e-08	0.0001608	3.216e-05	0.0002908	55	1959	AAMP,ZNF219,LARP6,SERPINF1,MCC,DAG1,TMOD4,STYXL2,SNRK,CLASP2,ISL1,ALDH1L1,PLXND1,NEB,DCN,KLF4,PGAM2,CEMIP2,ADD1,NRP1,S100A1,NF1,PTPRB,PKD2,COBL,DMD,QKI,SDC2,CNOT2,NOTCH3,DNMT1,TBX6,COL4A1,COL4A2,COL5A1,HSPG2,FLNA,SEMA3C,COL8A2,MYOT,PODXL,KAT6A,CASQ2,SALL4,ARHGAP35,TERT,TFAP2B,TBX18,HEY1,TLN1,SPRY4,LRP6,RORA,TANC1,CDH13
GO: Biological Process	GO:0010975	regulation of neuron projection development		5.815e-08	0.000276	4.174e-05	0.0003775	27	627	MAG,MAP1B,SERPINF1,PLXND1,KLF4,STX1B,NRP1,NF1,EIF2B2,COBL,DMD,QKI,SDC2,FKBP4,TBX6,FLNA,SEMA3C,DPYSL3,NEDD4L,NTRK2,NCKIPSD,ARHGAP35,FEZ1,STAU2,CAPRIN2,LRP6,CDC20
GO: Biological Process	GO:0048666	neuron development		6.156e-08	0.0002922	4.174e-05	0.0003775	49	1673	MAG,MAP1B,SERPINF1,DAG1,ETV4,CLASP2,ISL1,ITGA1,PLXND1,KLF4,STX1B,NRP1,IGSF10,BLOC1S6,NF1,UCHL1,ARNT2,EIF2B2,COBL,DMD,QKI,MVP,SDC2,FKBP4,CNP,NOTCH3,TBX6,FLNA,SEMA3C,FAT4,DPYSL3,MYOT,NEDD4L,NTRK2,ITSN1,NCKIPSD,CAPZB,ODC1,ARHGAP35,THRB,FEZ1,HEY1,STAU2,CAPRIN2,LRP6,ZFYVE26,CTNNA1,CDC20,AGRN
GO: Biological Process	GO:0051225	spindle assembly		1.177e-07	0.0005588	6.608e-05	0.0005975	13	154	HAUS6,CLASP2,FBXO5,DYNC1H1,KPNB1,FLNA,TUBB,TUBGCP6,NCOR1,SMC3,CCNB2,TPX2,CDC20
GO: Biological Process	GO:0055002	striated muscle cell development		1.253e-07	0.0005947	6.608e-05	0.0005975	16	242	DAG1,TMOD4,STYXL2,NEB,UCHL1,DMD,QKI,HOMER1,ADSS1,MYOT,CAPZB,CASQ2,CAV2,TLN1,SPRY4,MYBPC1
GO: Biological Process	GO:0042692	muscle cell differentiation		1.633e-07	0.0007754	7.754e-05	0.0007011	26	618	DAG1,TMOD4,STYXL2,ISL1,NEB,PGAM2,UCHL1,DMD,QKI,PLEKHA7,HOMER1,DNMT1,ADSS1,MYOT,CAPZB,CASQ2,CAV2,CCNB1,TBX18,HEY1,TLN1,SPRY4,RORA,TANC1,CTNNA1,MYBPC1
GO: Biological Process	GO:0055001	muscle cell development		2.01e-07	0.000954	8.448e-05	0.0007639	19	352	DAG1,TMOD4,STYXL2,ISL1,NEB,UCHL1,DMD,QKI,HOMER1,ADSS1,MYOT,CAPZB,CASQ2,CAV2,CCNB1,TBX18,TLN1,SPRY4,MYBPC1
GO: Biological Process	GO:0120035	regulation of plasma membrane bounded cell projection organization		2.136e-07	0.001014	8.448e-05	0.0007639	32	891	MAG,MAP1B,SERPINF1,RABGAP1,PLXND1,KLF4,STX1B,NRP1,NF1,EIF2B2,COBL,DMD,QKI,SDC2,FKBP4,HOMER1,TBX6,FLNA,SEMA3C,DPYSL3,NEDD4L,PODXL,NTRK2,NCKIPSD,CAPZB,ARHGAP35,FEZ1,STAU2,CAPRIN2,LRP6,CDC20,AGRN
GO: Biological Process	GO:0072359	circulatory system development		2.55e-07	0.001211	9.312e-05	0.000842	52	1916	AAMP,ERP44,SERPINF1,DAG1,ISL1,ALDH1L1,PLXND1,NEB,DCN,KLF4,CEMIP2,ADD1,NRP1,S100A1,NF1,PTPRB,AP2B1,ARNT2,PKD2,COBL,TAB1,QKI,PLEKHA7,SDC2,NOTCH3,DNMT1,COL1A2,TBX6,COL4A1,COL4A2,COL5A1,HSPG2,FLNA,SEMA3C,COL8A2,FAT4,RASA3,NTRK2,KAT6A,SALL4,TERT,TFAP2B,GMNN,CCNB1,TBX18,HEY1,GYS1,TLN1,LRP6,RORA,SETD7,CDH13
GO: Biological Process	GO:0031344	regulation of cell projection organization		3.494e-07	0.001659	0.0001185	0.001071	32	911	MAG,MAP1B,SERPINF1,RABGAP1,PLXND1,KLF4,STX1B,NRP1,NF1,EIF2B2,COBL,DMD,QKI,SDC2,FKBP4,HOMER1,TBX6,FLNA,SEMA3C,DPYSL3,NEDD4L,PODXL,NTRK2,NCKIPSD,CAPZB,ARHGAP35,FEZ1,STAU2,CAPRIN2,LRP6,CDC20,AGRN
GO: Biological Process	GO:0007051	spindle organization		4.158e-07	0.001974	0.0001284	0.001161	15	232	HAUS6,CLASP2,CHD3,FBXO5,DYNC1H1,KPNB1,FLNA,TUBB,CCNB1,TUBGCP6,NCOR1,SMC3,CCNB2,TPX2,CDC20
GO: Biological Process	GO:0007010	cytoskeleton organization		4.326e-07	0.002054	0.0001284	0.001161	52	1949	HAUS6,MAP1B,GAPDH,DAG1,TMOD4,STYXL2,CLASP2,CHD3,RABGAP1,NEB,ADD1,NRP1,NF1,FBXO5,MID1,PKD2,COBL,TUBA4B,DMD,QKI,DNMBP,FKBP4,DYNC1H1,CNP,CAP2,KPNB1,FLNA,DPYSL3,MYOT,GAS2L3,SYNM,NCKIPSD,TUBB,CAPZB,WHAMM,CASQ2,SORBS1,ARHGAP35,GMNN,CCNB1,TUBGCP6,NCOR1,SMC3,CCNB2,TLN1,STAU2,TPX2,KANK4,CTNNA1,CDC20,AGRN,EPB41L2
GO: Biological Process	GO:0060284	regulation of cell development		4.775e-07	0.002267	0.0001333	0.001206	27	697	MAG,MAP1B,SERPINF1,NAP1L1,DAG1,PLXND1,ADD1,NRP1,NF1,EIF2B2,ZAR1,QKI,NOTCH3,TBX6,FLNA,SEMA3C,NTRK2,TERT,CCNB1,THRB,HEY1,SPRY4,STAU2,CAPRIN2,LRP6,ELAVL3,CTNNA1
GO: Biological Process	GO:0051146	striated muscle cell differentiation		5.181e-07	0.002459	0.0001366	0.001236	22	490	DAG1,TMOD4,STYXL2,ISL1,NEB,PGAM2,UCHL1,DMD,QKI,PLEKHA7,HOMER1,ADSS1,MYOT,CAPZB,CASQ2,CAV2,CCNB1,TBX18,TLN1,SPRY4,TANC1,MYBPC1
GO: Biological Process	GO:0001568	blood vessel development		6.536e-07	0.003103	0.0001633	0.001477	36	1131	AAMP,SERPINF1,DAG1,ISL1,PLXND1,DCN,KLF4,CEMIP2,ADD1,NRP1,S100A1,NF1,PTPRB,AP2B1,PKD2,TAB1,QKI,SDC2,NOTCH3,COL1A2,TBX6,COL4A1,COL4A2,COL5A1,HSPG2,FLNA,SEMA3C,COL8A2,RASA3,NTRK2,KAT6A,TERT,TFAP2B,HEY1,RORA,CDH13
GO: Biological Process	GO:0007517	muscle organ development		8.028e-07	0.003811	0.0001905	0.001723	23	544	DAG1,ISL1,NEB,DCN,CEMIP2,NF1,DMD,QKI,HOMER1,FOXK1,TBX6,ADSS1,HSPG2,MYOT,CAV2,NCOR1,PAXBP1,HEY1,TLN1,SPRY4,LRP6,ZFHX3,MYBPC1
GO: Biological Process	GO:0001944	vasculature development		1.294e-06	0.006141	0.0002924	0.002644	37	1215	AAMP,SERPINF1,DAG1,ISL1,PLXND1,DCN,KLF4,CEMIP2,ADD1,NRP1,S100A1,NF1,PTPRB,AP2B1,PKD2,TAB1,QKI,SDC2,NOTCH3,DNMT1,COL1A2,TBX6,COL4A1,COL4A2,COL5A1,HSPG2,FLNA,SEMA3C,COL8A2,RASA3,NTRK2,KAT6A,TERT,TFAP2B,HEY1,RORA,CDH13
GO: Biological Process	GO:0060537	muscle tissue development		2.046e-06	0.00971	0.0004414	0.003991	25	662	DAG1,ISL1,NEB,DCN,CEMIP2,NF1,PKD2,DMD,QKI,PLEKHA7,HOMER1,TBX6,ADSS1,HSPG2,SEMA3C,MYOT,CAV2,CCNB1,TBX18,NCOR1,HEY1,TLN1,SPRY4,LRP6,MYBPC1
GO: Biological Process	GO:0014706	striated muscle tissue development		3.088e-06	0.01466	0.0006372	0.005762	24	633	DAG1,ISL1,NEB,DCN,CEMIP2,NF1,DMD,QKI,PLEKHA7,HOMER1,TBX6,ADSS1,HSPG2,SEMA3C,MYOT,CAV2,CCNB1,TBX18,NCOR1,HEY1,TLN1,SPRY4,LRP6,MYBPC1
GO: Biological Process	GO:0009611	response to wounding		3.691e-06	0.01752	0.00073	0.006601	30	919	MAG,MAP1B,AXL,DAG1,MATN4,CLASP2,ISL1,DCN,KLF4,F10,NRP1,TYRO3,BLOC1S6,NF1,MERTK,DOCK6,SDC2,CNP,NOTCH3,COL1A2,COL5A1,FLNA,DPYSL3,CAPZB,ARHGAP35,SYTL4,TLN1,ENTPD1,CTNNA1,PROS1
GO: Biological Process	GO:0010976	positive regulation of neuron projection development		4.137e-06	0.01964	0.0007854	0.007102	14	244	SERPINF1,NF1,COBL,DMD,QKI,FLNA,DPYSL3,NTRK2,NCKIPSD,ARHGAP35,FEZ1,STAU2,CAPRIN2,LRP6
GO: Biological Process	GO:0051402	neuron apoptotic process		5.054e-06	0.02399	0.0008974	0.008114	17	358	MAG,GAPDH,AXL,PARK7,SNRK,ISL1,ITGA1,NRP1,TYRO3,NF1,NTRK2,ITSN1,TERT,TFAP2B,AKT1S1,THRB,AGRN
GO: Biological Process	GO:0007017	microtubule-based process		5.267e-06	0.025	0.0008974	0.008114	37	1291	HAUS6,MAP1B,GAPDH,DAG1,CLASP2,CHD3,RABGAP1,BLOC1S6,FBXO5,UCHL1,MID1,PKD2,COBL,TUBA4B,DNMBP,FKBP4,DYNC1H1,CNP,KPNB1,FLNA,GAS2L3,KTN1,TUBB,CAPZB,SYBU,ARHGAP35,GMNN,CCNB1,TUBGCP6,NCOR1,SMC3,FEZ1,CCNB2,STAU2,TPX2,CDC20,AGRN
GO: Biological Process	GO:0033043	regulation of organelle organization		5.293e-06	0.02513	0.0008974	0.008114	39	1397	PATL2,MAP1B,PARK7,TMOD4,CLASP2,RABGAP1,ISL1,NEB,DCN,ADD1,NPM2,NRP1,KPNA7,FBXO5,MID1,FKBP4,CNOT2,DYNC1H1,VDAC1,DNMT1,VAT1,USP36,FLNA,CAPZB,WHAMM,SIVA1,CAV2,ARHGAP35,CCNB1,PPP1R10,NCOR1,PAXBP1,FEZ1,STAU2,TPX2,KANK4,CDC20,ENO3,AGRN
GO: Biological Process	GO:0032989	cellular component morphogenesis		7.809e-06	0.03707	0.001278	0.01156	34	1157	MAG,MAP1B,DAG1,TMOD4,ETV4,STYXL2,CLASP2,ISL1,ITGA1,PLXND1,NEB,NRP1,UCHL1,ARNT2,EIF2B2,COBL,DMD,QKI,SDC2,CNP,NOTCH3,SEMA3C,DPYSL3,MYOT,NEDD4L,NTRK2,CASQ2,ARHGAP35,FEZ1,TLN1,STAU2,CAPRIN2,ZFYVE26,AGRN
GO: Biological Process	GO:0048514	blood vessel morphogenesis		8.526e-06	0.04047	0.001279	0.01156	31	1009	AAMP,SERPINF1,DAG1,ISL1,PLXND1,DCN,KLF4,CEMIP2,ADD1,NRP1,S100A1,NF1,PTPRB,PKD2,QKI,SDC2,NOTCH3,TBX6,COL4A1,COL4A2,HSPG2,FLNA,COL8A2,RASA3,NTRK2,KAT6A,TERT,TFAP2B,HEY1,RORA,CDH13
GO: Biological Process	GO:0000902	cell morphogenesis		8.545e-06	0.04056	0.001279	0.01156	39	1426	MAG,MAP1B,AXL,DAG1,ETV4,CLASP2,ISL1,ITGA1,PLXND1,ADD1,NRP1,TYRO3,UCHL1,ARNT2,EIF2B2,COBL,DMD,MERTK,DNMBP,SDC2,CNP,NOTCH3,CAP2,FLNA,SEMA3C,DPYSL3,MYOT,NEDD4L,NTRK2,CAPZB,ARHGAP35,FEZ1,SPRY4,STAU2,CAPRIN2,LRP6,ZFYVE26,AGRN,EPB41L2
GO: Biological Process	GO:0060538	skeletal muscle organ development		8.62e-06	0.04092	0.001279	0.01156	16	334	DAG1,DCN,CEMIP2,NF1,DMD,QKI,HOMER1,TBX6,ADSS1,HSPG2,MYOT,CAV2,NCOR1,TLN1,SPRY4,MYBPC1
GO: Biological Process	GO:0035295	tube development		1.066e-05	0.05062	0.001521	0.01375	46	1828	AAMP,ABCA3,MAP1B,SERPINF1,DAG1,ETV4,ISL1,PLXND1,DCN,KLF4,CEMIP2,ADD1,NRP1,S100A1,NF1,PTPRB,PKD2,COBL,TAB1,QKI,SDC2,NOTCH3,DNMT1,TBX6,COL4A1,COL4A2,HSPG2,FLNA,SEMA3C,COL8A2,FAT4,RASA3,PODXL,NTRK2,KAT6A,SALL4,ARHGAP35,TERT,TFAP2B,CCNB1,TBX18,THRB,HEY1,LRP6,RORA,CDH13
GO: Biological Process	GO:0006936	muscle contraction		1.089e-05	0.05171	0.001521	0.01375	18	420	ERP44,TMOD4,ITGA1,NEB,PGAM2,PKD2,DMD,MYL10,HOMER1,FLNA,MYOT,NEDD4L,SYNM,CASQ2,SORBS1,TLN1,AGRN,MYBPC1
GO: Biological Process	GO:0035904	aorta development		1.259e-05	0.05976	0.001708	0.01544	8	83	PLXND1,AP2B1,PKD2,TAB1,NOTCH3,KAT6A,TFAP2B,HEY1
GO: Biological Process	GO:0000226	microtubule cytoskeleton organization		1.459e-05	0.06925	0.001924	0.01739	31	1037	HAUS6,MAP1B,GAPDH,DAG1,CLASP2,CHD3,RABGAP1,FBXO5,MID1,PKD2,COBL,TUBA4B,DNMBP,FKBP4,DYNC1H1,CNP,KPNB1,FLNA,GAS2L3,TUBB,CAPZB,ARHGAP35,GMNN,CCNB1,TUBGCP6,NCOR1,SMC3,CCNB2,TPX2,CDC20,AGRN
GO: Biological Process	GO:0003012	muscle system process		1.621e-05	0.07694	0.002052	0.01856	21	562	ERP44,DAG1,TMOD4,ITGA1,NEB,KLF4,PGAM2,PKD2,DMD,MYL10,HOMER1,FLNA,MYOT,NEDD4L,SYNM,CASQ2,SORBS1,MLIP,TLN1,AGRN,MYBPC1
GO: Biological Process	GO:0007519	skeletal muscle tissue development		1.643e-05	0.07799	0.002052	0.01856	15	313	DAG1,DCN,NF1,DMD,QKI,HOMER1,TBX6,ADSS1,HSPG2,MYOT,CAV2,NCOR1,TLN1,SPRY4,MYBPC1
GO: Biological Process	GO:0007507	heart development		1.725e-05	0.08189	0.0021	0.01899	31	1046	ERP44,ISL1,ALDH1L1,PLXND1,NEB,CEMIP2,NRP1,NF1,AP2B1,ARNT2,PKD2,COBL,TAB1,PLEKHA7,SDC2,TBX6,COL5A1,HSPG2,FLNA,SEMA3C,FAT4,KAT6A,SALL4,GMNN,CCNB1,TBX18,HEY1,GYS1,TLN1,LRP6,SETD7
GO: Biological Process	GO:0000904	cell morphogenesis involved in differentiation		1.806e-05	0.08574	0.002137	0.01932	32	1100	MAG,MAP1B,AXL,DAG1,ETV4,CLASP2,ISL1,PLXND1,NRP1,TYRO3,UCHL1,ARNT2,EIF2B2,COBL,MERTK,SDC2,CNP,NOTCH3,FLNA,SEMA3C,DPYSL3,MYOT,NEDD4L,NTRK2,ARHGAP35,FEZ1,SPRY4,STAU2,CAPRIN2,LRP6,ZFYVE26,AGRN
GO: Biological Process	GO:0060840	artery development		1.845e-05	0.0876	0.002137	0.01932	10	143	PLXND1,NRP1,NF1,AP2B1,PKD2,TAB1,NOTCH3,KAT6A,TFAP2B,HEY1
GO: Biological Process	GO:0031102	neuron projection regeneration		1.981e-05	0.09403	0.002239	0.02024	9	115	MAG,MAP1B,DAG1,ISL1,KLF4,MVP,CNP,FLNA,CTNNA1
GO: Biological Process	GO:0043523	regulation of neuron apoptotic process		2.051e-05	0.09737	0.002264	0.02048	15	319	MAG,AXL,PARK7,SNRK,ISL1,ITGA1,NRP1,TYRO3,NF1,NTRK2,ITSN1,TERT,TFAP2B,AKT1S1,AGRN
GO: Biological Process	GO:0060666	dichotomous subdivision of terminal units involved in salivary gland branching		2.138e-05	0.1015	0.002307	0.02086	3	5	PLXND1,NRP1,SEMA3C
GO: Biological Process	GO:0035239	tube morphogenesis		2.353e-05	0.1117	0.002482	0.02245	38	1436	AAMP,SERPINF1,DAG1,ETV4,ISL1,PLXND1,DCN,KLF4,CEMIP2,ADD1,NRP1,S100A1,NF1,PTPRB,PKD2,COBL,QKI,SDC2,NOTCH3,TBX6,COL4A1,COL4A2,HSPG2,FLNA,COL8A2,FAT4,RASA3,PODXL,NTRK2,KAT6A,SALL4,ARHGAP35,TERT,TFAP2B,HEY1,LRP6,RORA,CDH13
GO: Biological Process	GO:0000280	nuclear division		2.647e-05	0.1257	0.002681	0.02424	37	1389	HAUS6,CCNP,NASP,CLASP2,KLF4,ANKLE2,NPM2,H1-8,FBXO5,PKD2,CCNA1,PRMT2,TUBA4B,CNOT2,DYNC1H1,KPNB1,FLNA,POLA1,TUBB,TOPBP1,CAV2,TERT,GMNN,CCNA2,CCNB1,TUBGCP6,PPP1R10,MSH6,SMC3,KLHDC3,CCNB2,TPX2,MARF1,ZFYVE26,CDC20,BTG4,CDH13
GO: Biological Process	GO:0048285	organelle fission		2.698e-05	0.1281	0.002681	0.02424	38	1445	HAUS6,CCNP,NASP,CLASP2,DCN,KLF4,ANKLE2,NPM2,H1-8,FBXO5,PKD2,CCNA1,PRMT2,TUBA4B,CNOT2,DYNC1H1,KPNB1,FLNA,POLA1,TUBB,TOPBP1,CAV2,TERT,GMNN,CCNA2,CCNB1,TUBGCP6,PPP1R10,MSH6,SMC3,KLHDC3,CCNB2,TPX2,MARF1,ZFYVE26,CDC20,BTG4,CDH13
GO: Biological Process	GO:0031346	positive regulation of cell projection organization		2.719e-05	0.1291	0.002681	0.02424	19	493	MAP1B,SERPINF1,PLXND1,NRP1,NF1,EIF2B2,COBL,DMD,QKI,FLNA,DPYSL3,NTRK2,NCKIPSD,ARHGAP35,FEZ1,STAU2,CAPRIN2,LRP6,AGRN
GO: Biological Process	GO:0060445	branching involved in salivary gland morphogenesis		2.767e-05	0.1313	0.002681	0.02424	5	28	DAG1,PLXND1,NRP1,SEMA3C,BTBD7
GO: Biological Process	GO:0048678	response to axon injury		3.309e-05	0.1571	0.003102	0.02805	10	153	MAG,MAP1B,DAG1,MATN4,ISL1,KLF4,CNP,FLNA,DPYSL3,CTNNA1
GO: Biological Process	GO:0051099	positive regulation of binding		3.332e-05	0.1582	0.003102	0.02805	12	220	EDF1,LARP6,PARK7,ISL1,PLXND1,KLF4,ADD1,NRP1,TERT,GMNN,CAPRIN2,AGRN
GO: Biological Process	GO:0000278	mitotic cell cycle		3.867e-05	0.1835	0.003337	0.03018	33	1197	HAUS6,CCNP,NASP,CLASP2,KLF4,ANKLE2,NPM2,FBXO5,PKD2,CCNA1,PRMT2,TUBA4B,CNOT2,DYNC1H1,KPNB1,FLNA,POLA1,TUBB,TOPBP1,CAV2,TERT,GMNN,CCNA2,CCNB1,TUBGCP6,PPP1R10,SMC3,CCNB2,TPX2,ZFYVE26,CDC20,BTG4,CDH13
GO: Biological Process	GO:0140014	mitotic nuclear division		3.867e-05	0.1835	0.003337	0.03018	33	1197	HAUS6,CCNP,NASP,CLASP2,KLF4,ANKLE2,NPM2,FBXO5,PKD2,CCNA1,PRMT2,TUBA4B,CNOT2,DYNC1H1,KPNB1,FLNA,POLA1,TUBB,TOPBP1,CAV2,TERT,GMNN,CCNA2,CCNB1,TUBGCP6,PPP1R10,SMC3,CCNB2,TPX2,ZFYVE26,CDC20,BTG4,CDH13
GO: Biological Process	GO:1903047	mitotic cell cycle process		3.867e-05	0.1835	0.003337	0.03018	33	1197	HAUS6,CCNP,NASP,CLASP2,KLF4,ANKLE2,NPM2,FBXO5,PKD2,CCNA1,PRMT2,TUBA4B,CNOT2,DYNC1H1,KPNB1,FLNA,POLA1,TUBB,TOPBP1,CAV2,TERT,GMNN,CCNA2,CCNB1,TUBGCP6,PPP1R10,SMC3,CCNB2,TPX2,ZFYVE26,CDC20,BTG4,CDH13
GO: Biological Process	GO:0007417	central nervous system development		3.867e-05	0.1836	0.003337	0.03018	42	1694	MAG,AXL,DAG1,CHD3,ISL1,ANKLE2,NRP1,S100A1,TYRO3,IGSF10,HPCA,NF1,ARNT2,EIF2B2,PKD2,DMD,ALDH3A2,QKI,MVP,DYNC1H1,CNP,NOTCH3,DNMT1,TBX6,COL4A1,HSPG2,FLNA,FAT4,GAS2L3,NTRK2,ITSN1,ARHGAP35,PPM1G,NCOR1,FEZ1,SPRY4,SMARCA1,LRP6,RORA,ZFHX3,ENO3,AGRN
GO: Biological Process	GO:0031111	negative regulation of microtubule polymerization or depolymerization		4.019e-05	0.1908	0.003407	0.03081	6	49	MAP1B,CLASP2,MID1,FKBP4,CAPZB,TPX2
GO: Biological Process	GO:0022603	regulation of anatomical structure morphogenesis		4.474e-05	0.2124	0.003661	0.0331	35	1314	MAG,MAP1B,SERPINF1,DAG1,CLASP2,ISL1,PLXND1,DCN,KLF4,CEMIP2,ADD1,NRP1,S100A1,NF1,AP2B1,EIF2B2,DNMBP,SDC2,VAT1,COL4A2,HSPG2,FLNA,SEMA3C,NEDD4L,NTRK2,CAPZB,ARHGAP35,TERT,TBX18,BTBD7,SPRY4,STAU2,CAPRIN2,LRP6,EPB41L2
GO: Biological Process	GO:0070925	organelle assembly		4.501e-05	0.2137	0.003661	0.0331	32	1153	PATL2,HAUS6,ABCA3,TMOD4,STYXL2,CLASP2,RABGAP1,NEB,FBXO5,PKD2,COBL,DMD,QKI,DNMBP,CNOT2,DYNC1H1,VPS37D,KPNB1,FLNA,MYOT,TUBB,CASQ2,ARHGAP35,GMNN,TUBGCP6,NCOR1,SMC3,FEZ1,CCNB2,TLN1,TPX2,CDC20
GO: Biological Process	GO:0030198	extracellular matrix organization		4.55e-05	0.216	0.003661	0.0331	18	468	DAG1,MATN4,CLASP2,ITGA1,DCN,CEMIP2,NF1,ADAMTSL4,COL1A2,COL4A1,COL4A2,COL5A1,HSPG2,COL8A2,MMP23B,ADAMTS5,CAV2,AGRN
GO: Biological Process	GO:0043062	extracellular structure organization		4.677e-05	0.222	0.0037	0.03346	18	469	DAG1,MATN4,CLASP2,ITGA1,DCN,CEMIP2,NF1,ADAMTSL4,COL1A2,COL4A1,COL4A2,COL5A1,HSPG2,COL8A2,MMP23B,ADAMTS5,CAV2,AGRN
GO: Biological Process	GO:0061564	axon development		4.778e-05	0.2268	0.003718	0.03362	25	797	MAG,MAP1B,DAG1,ETV4,CLASP2,ISL1,PLXND1,KLF4,NRP1,UCHL1,ARNT2,EIF2B2,COBL,CNP,NOTCH3,FLNA,SEMA3C,DPYSL3,MYOT,NTRK2,ARHGAP35,FEZ1,ZFYVE26,CTNNA1,AGRN
GO: Biological Process	GO:0070997	neuron death		4.901e-05	0.2327	0.003753	0.03393	19	515	MAG,GAPDH,AXL,PARK7,SERPINF1,SNRK,ISL1,ITGA1,NRP1,TYRO3,NF1,AP2B1,NTRK2,ITSN1,TERT,TFAP2B,AKT1S1,THRB,AGRN
GO: Biological Process	GO:0045229	external encapsulating structure organization		5.077e-05	0.241	0.003826	0.03459	18	472	DAG1,MATN4,CLASP2,ITGA1,DCN,CEMIP2,NF1,ADAMTSL4,COL1A2,COL4A1,COL4A2,COL5A1,HSPG2,COL8A2,MMP23B,ADAMTS5,CAV2,AGRN
GO: Biological Process	GO:0031103	axon regeneration		5.274e-05	0.2504	0.003868	0.03498	8	101	MAG,MAP1B,DAG1,ISL1,KLF4,CNP,FLNA,CTNNA1
GO: Biological Process	GO:0050767	regulation of neurogenesis		5.296e-05	0.2514	0.003868	0.03498	19	518	MAG,MAP1B,SERPINF1,NAP1L1,DAG1,PLXND1,NRP1,NF1,EIF2B2,QKI,NOTCH3,SEMA3C,NTRK2,TERT,HEY1,STAU2,CAPRIN2,ELAVL3,CTNNA1
GO: Biological Process	GO:0007422	peripheral nervous system development		5.559e-05	0.2639	0.003998	0.03616	9	131	DAG1,ISL1,NF1,DMD,ALDH3A2,NOTCH3,DPYSL3,NTRK2,AGRN
GO: Biological Process	GO:0051764	actin crosslink formation		5.843e-05	0.2774	0.004125	0.0373	4	17	COBL,FLNA,DPYSL3,GAS2L3
GO: Biological Process	GO:0009887	animal organ morphogenesis		6.006e-05	0.2851	0.004125	0.0373	42	1727	ACP5,DAG1,ETV4,ISL1,ALDH1L1,PLXND1,DCN,CEMIP2,NRP1,NF1,AP2B1,ARNT2,PKD2,COBL,TAB1,DYNC1H1,DNMT1,COL1A2,TBX6,COL5A1,HSPG2,FLNA,SEMA3C,COL8A2,FAT4,NTRK2,KAT6A,ADAMTS5,ODC1,TFAP2B,GMNN,TBX18,THRB,LRIG1,HEY1,BTBD7,TLN1,STAU2,LRP6,SETD7,CTNNA1,AGRN
GO: Biological Process	GO:0048812	neuron projection morphogenesis		6.072e-05	0.2882	0.004125	0.0373	28	961	MAG,MAP1B,DAG1,ETV4,CLASP2,ISL1,ITGA1,PLXND1,NRP1,UCHL1,ARNT2,EIF2B2,COBL,DMD,SDC2,CNP,NOTCH3,SEMA3C,DPYSL3,MYOT,NEDD4L,NTRK2,ARHGAP35,FEZ1,STAU2,CAPRIN2,ZFYVE26,AGRN
GO: Biological Process	GO:0022402	cell cycle process		6.111e-05	0.2901	0.004125	0.0373	43	1786	HAUS6,CCNP,NASP,CLASP2,CHD3,KLF4,ANKLE2,BIRC6,NPM2,H1-8,FBXO5,PKD2,CCNA1,PRMT2,TUBA4B,CNOT2,DYNC1H1,KPNB1,FLNA,POLA1,TUBB,TOPBP1,WHAMM,CAV2,TERT,GMNN,PPM1G,CCNA2,CCNB1,TUBGCP6,PPP1R10,NCOR1,MSH6,SMC3,KLHDC3,CCNB2,TPX2,MARF1,ZFYVE26,ZFHX3,CDC20,BTG4,CDH13
GO: Biological Process	GO:0044772	mitotic cell cycle phase transition		6.241e-05	0.2963	0.004125	0.0373	22	664	HAUS6,CCNP,NASP,CLASP2,KLF4,NPM2,FBXO5,PKD2,CCNA1,PRMT2,CNOT2,DYNC1H1,POLA1,TUBB,TOPBP1,TERT,GMNN,CCNA2,CCNB1,CCNB2,TPX2,CDC20
GO: Biological Process	GO:0003279	cardiac septum development		6.256e-05	0.297	0.004125	0.0373	9	133	ISL1,PLXND1,NRP1,AP2B1,TAB1,SEMA3C,SALL4,HEY1,LRP6
GO: Biological Process	GO:0051129	negative regulation of cellular component organization		6.938e-05	0.3293	0.004512	0.0408	27	917	MAG,PATL2,MAP1B,PARK7,TMOD4,CLASP2,ISL1,STX1B,ADD1,NRP1,H1-8,FBXO5,MID1,FKBP4,DNMT1,VAT1,TBX6,HSPG2,FLNA,SEMA3C,DPYSL3,CAPZB,CCNB1,FEZ1,TPX2,KANK4,CDC20
GO: Biological Process	GO:0051960	regulation of nervous system development		7.718e-05	0.3664	0.004951	0.04477	21	626	MAG,MAP1B,SERPINF1,NAP1L1,DAG1,PLXND1,NRP1,NF1,EIF2B2,QKI,NOTCH3,SEMA3C,NTRK2,TERT,HEY1,STAU2,CAPRIN2,LRP6,ELAVL3,CTNNA1,AGRN
GO: Biological Process	GO:0120039	plasma membrane bounded cell projection morphogenesis		8.058e-05	0.3825	0.0051	0.04612	28	977	MAG,MAP1B,DAG1,ETV4,CLASP2,ISL1,ITGA1,PLXND1,NRP1,UCHL1,ARNT2,EIF2B2,COBL,DMD,SDC2,CNP,NOTCH3,SEMA3C,DPYSL3,MYOT,NEDD4L,NTRK2,ARHGAP35,FEZ1,STAU2,CAPRIN2,ZFYVE26,AGRN
GO: Biological Process	GO:0031032	actomyosin structure organization		8.306e-05	0.3943	0.005188	0.04691	13	280	TMOD4,STYXL2,CLASP2,NEB,NRP1,DMD,QKI,MYOT,CASQ2,SORBS1,TLN1,KANK4,EPB41L2
GO: Biological Process	GO:0042060	wound healing		9.013e-05	0.4279	0.005537	0.05007	22	681	AXL,DAG1,CLASP2,DCN,F10,NRP1,TYRO3,BLOC1S6,NF1,MERTK,DOCK6,SDC2,NOTCH3,COL1A2,COL5A1,FLNA,CAPZB,ARHGAP35,SYTL4,TLN1,ENTPD1,PROS1
GO: Biological Process	GO:0048858	cell projection morphogenesis		9.098e-05	0.4319	0.005537	0.05007	28	984	MAG,MAP1B,DAG1,ETV4,CLASP2,ISL1,ITGA1,PLXND1,NRP1,UCHL1,ARNT2,EIF2B2,COBL,DMD,SDC2,CNP,NOTCH3,SEMA3C,DPYSL3,MYOT,NEDD4L,NTRK2,ARHGAP35,FEZ1,STAU2,CAPRIN2,ZFYVE26,AGRN
GO: Biological Process	GO:0048741	skeletal muscle fiber development		9.679e-05	0.4594	0.005763	0.05212	7	82	DAG1,DMD,HOMER1,ADSS1,CAV2,SPRY4,MYBPC1
GO: Biological Process	GO:0003007	heart morphogenesis		9.713e-05	0.4611	0.005763	0.05212	17	452	ISL1,PLXND1,CEMIP2,NRP1,ARNT2,PKD2,COBL,TAB1,TBX6,COL5A1,FLNA,SEMA3C,FAT4,KAT6A,HEY1,LRP6,SETD7
GO: Biological Process	GO:0002009	morphogenesis of an epithelium		0.0001043	0.4953	0.006115	0.05529	28	992	MCC,DAG1,ETV4,CLASP2,PLXND1,DCN,KLF4,CEMIP2,NRP1,AP2B1,PKD2,COBL,SDC2,TBX6,COL4A1,COL5A1,FLNA,SEMA3C,FAT4,RASA3,PODXL,SALL4,ARHGAP35,TBX18,HEY1,BTBD7,TLN1,LRP6
GO: Biological Process	GO:0060485	mesenchyme development		0.0001138	0.5404	0.006492	0.05871	17	458	DAG1,CLASP2,ISL1,ALDH1L1,CEMIP2,NRP1,PKD2,NOTCH3,TBX6,FLNA,SEMA3C,DMXL2,KAT6A,CAPZB,HEY1,TLN1,LRP6
GO: Biological Process	GO:0051321	meiotic cell cycle		0.0001163	0.5518	0.006492	0.05871	14	330	CLASP2,NPM2,H1-8,FBXO5,CCNA1,TOPBP1,CCNB1,TUBGCP6,MSH6,SMC3,KLHDC3,CCNB2,MARF1,CDC20
GO: Biological Process	GO:0140013	meiotic nuclear division		0.0001163	0.5518	0.006492	0.05871	14	330	CLASP2,NPM2,H1-8,FBXO5,CCNA1,TOPBP1,CCNB1,TUBGCP6,MSH6,SMC3,KLHDC3,CCNB2,MARF1,CDC20
GO: Biological Process	GO:1903046	meiotic cell cycle process		0.0001163	0.5518	0.006492	0.05871	14	330	CLASP2,NPM2,H1-8,FBXO5,CCNA1,TOPBP1,CCNB1,TUBGCP6,MSH6,SMC3,KLHDC3,CCNB2,MARF1,CDC20
GO: Biological Process	GO:0014904	myotube cell development		0.0001216	0.5771	0.00671	0.06068	7	85	DAG1,DMD,HOMER1,ADSS1,CAV2,SPRY4,MYBPC1
GO: Biological Process	GO:1901214	regulation of neuron death		0.0001263	0.5997	0.006828	0.06174	17	462	MAG,AXL,PARK7,SERPINF1,SNRK,ISL1,ITGA1,NRP1,TYRO3,NF1,AP2B1,NTRK2,ITSN1,TERT,TFAP2B,AKT1S1,AGRN
GO: Biological Process	GO:0034330	cell junction organization		0.0001266	0.6008	0.006828	0.06174	26	899	MAP1B,DAG1,CLASP2,PLXND1,ADD1,NRP1,PLEKHA7,HOMER1,COL4A1,FLNA,MYOT,NEDD4L,NTRK2,ITSN1,TUBB,WHAMM,SORBS1,SYBU,TLN1,STAU2,CAPRIN2,TANC1,CTNNA1,CDC20,AGRN,CDH13
GO: Biological Process	GO:0032990	cell part morphogenesis		0.0001364	0.6477	0.007278	0.06581	28	1008	MAG,MAP1B,DAG1,ETV4,CLASP2,ISL1,ITGA1,PLXND1,NRP1,UCHL1,ARNT2,EIF2B2,COBL,DMD,SDC2,CNP,NOTCH3,SEMA3C,DPYSL3,MYOT,NEDD4L,NTRK2,ARHGAP35,FEZ1,STAU2,CAPRIN2,ZFYVE26,AGRN
GO: Biological Process	GO:0010927	cellular component assembly involved in morphogenesis		0.0001483	0.7042	0.007824	0.07075	10	183	DAG1,TMOD4,STYXL2,CLASP2,NEB,DMD,QKI,MYOT,CASQ2,TLN1
GO: Biological Process	GO:0048667	cell morphogenesis involved in neuron differentiation		0.0001508	0.7161	0.007869	0.07115	26	909	MAG,MAP1B,DAG1,ETV4,CLASP2,ISL1,PLXND1,NRP1,UCHL1,ARNT2,EIF2B2,COBL,SDC2,CNP,NOTCH3,SEMA3C,DPYSL3,MYOT,NEDD4L,NTRK2,ARHGAP35,FEZ1,STAU2,CAPRIN2,ZFYVE26,AGRN
GO: Biological Process	GO:0030036	actin cytoskeleton organization		0.0001527	0.7251	0.007881	0.07127	25	858	TMOD4,STYXL2,CLASP2,NEB,ADD1,NRP1,NF1,COBL,DMD,QKI,CAP2,FLNA,DPYSL3,MYOT,GAS2L3,CAPZB,WHAMM,CASQ2,SORBS1,ARHGAP35,TLN1,STAU2,KANK4,CTNNA1,EPB41L2
GO: Biological Process	GO:0030029	actin filament-based process		0.0001579	0.7496	0.007992	0.07227	27	964	TMOD4,STYXL2,CLASP2,NEB,ADD1,NRP1,NF1,COBL,DMD,QKI,CAP2,FLNA,DPYSL3,MYOT,NEDD4L,GAS2L3,CAPZB,WHAMM,CASQ2,SORBS1,ARHGAP35,TLN1,STAU2,KANK4,CTNNA1,EPB41L2,MYBPC1
GO: Biological Process	GO:0007420	brain development		0.0001583	0.7513	0.007992	0.07227	33	1289	MAG,AXL,ISL1,NRP1,S100A1,TYRO3,IGSF10,HPCA,NF1,ARNT2,EIF2B2,DMD,QKI,MVP,CNP,NOTCH3,DNMT1,COL4A1,HSPG2,FLNA,FAT4,GAS2L3,NTRK2,ITSN1,ARHGAP35,NCOR1,FEZ1,SPRY4,SMARCA1,LRP6,RORA,ZFHX3,ENO3
GO: Biological Process	GO:0072001	renal system development		0.0001636	0.7768	0.008177	0.07394	18	518	SERPINF1,ETV4,PLXND1,DCN,NRP1,TYRO3,NF1,AP2B1,PKD2,DNMBP,NOTCH3,COL4A1,FAT4,PODXL,ODC1,TFAP2B,TBX18,HEY1
GO: Biological Process	GO:0006027	glycosaminoglycan catabolic process		0.0001677	0.7963	0.008286	0.07492	6	63	DCN,CEMIP2,SDC2,HSPG2,PRELP,AGRN
GO: Biological Process	GO:0061441	renal artery morphogenesis		0.000171	0.8117	0.008286	0.07492	2	2	NRP1,PKD2
GO: Biological Process	GO:0061438	renal system vasculature morphogenesis		0.0001728	0.8203	0.008286	0.07492	3	9	NRP1,PKD2,NOTCH3
GO: Biological Process	GO:0061439	kidney vasculature morphogenesis		0.0001728	0.8203	0.008286	0.07492	3	9	NRP1,PKD2,NOTCH3
GO: Biological Process	GO:0044770	cell cycle phase transition		0.0001768	0.8392	0.008392	0.07589	22	714	HAUS6,CCNP,NASP,CLASP2,KLF4,NPM2,FBXO5,PKD2,CCNA1,PRMT2,CNOT2,DYNC1H1,POLA1,TUBB,TOPBP1,TERT,GMNN,CCNA2,CCNB1,CCNB2,TPX2,CDC20
GO: Biological Process	GO:0007435	salivary gland morphogenesis		0.0001838	0.8724	0.008563	0.07743	5	41	DAG1,PLXND1,NRP1,SEMA3C,BTBD7
GO: Biological Process	GO:0001655	urogenital system development		0.000184	0.8734	0.008563	0.07743	19	570	SERPINF1,ETV4,PLXND1,DCN,NRP1,TYRO3,NF1,AP2B1,PKD2,DNMBP,FKBP4,NOTCH3,COL4A1,FAT4,PODXL,ODC1,TFAP2B,TBX18,HEY1
GO: Biological Process	GO:1901880	negative regulation of protein depolymerization		0.0001866	0.8858	0.0086	0.07776	7	91	MAP1B,TMOD4,CLASP2,ADD1,MID1,CAPZB,TPX2
GO: Biological Process	GO:0060322	head development		0.0001929	0.9156	0.008803	0.07961	34	1359	MAG,AXL,ISL1,NRP1,S100A1,TYRO3,IGSF10,HPCA,NF1,ARNT2,EIF2B2,DMD,QKI,MVP,CNP,NOTCH3,DNMT1,COL4A1,HSPG2,FLNA,FAT4,GAS2L3,NTRK2,ITSN1,KAT6A,ARHGAP35,NCOR1,FEZ1,SPRY4,SMARCA1,LRP6,RORA,ZFHX3,ENO3
GO: Biological Process	GO:0033143	regulation of intracellular steroid hormone receptor signaling pathway		0.0001998	0.9482	0.009031	0.08166	7	92	PARK7,ISL1,PRMT2,FKBP4,CNOT2,NTRK2,NCOR1
GO: Biological Process	GO:0051248	negative regulation of protein metabolic process		0.0002188	1	0.0098	0.08862	33	1312	PATL2,GAPDH,PARK7,SERPINF1,RTN3,LXN,KLF4,BIRC6,NF1,PTPRB,FBXO5,UCHL1,ZAR1,TAB1,DMD,QKI,MVP,DNMT1,HSPG2,FLNA,IPO7,NTRK2,DUSP8,AKT1S1,CCNB1,PPP1R10,SPRY4,CAPRIN2,LRP6,RNF139,AGRN,SAMD4A,PROS1
GO: Biological Process	GO:1902904	negative regulation of supramolecular fiber organization		0.0002285	1	0.01014	0.09166	10	193	MAP1B,TMOD4,CLASP2,ADD1,MID1,FKBP4,HSPG2,CAPZB,TPX2,KANK4
GO: Biological Process	GO:0031099	regeneration		0.0002319	1	0.01019	0.09216	18	533	MAG,MAP1B,AXL,DAG1,ISL1,KLF4,IGSF10,DMD,MVP,CNP,NOTCH3,FLNA,TUBB,CCNA2,CCNB1,SMC3,CTNNA1,ENO3
GO: Biological Process	GO:0044087	regulation of cellular component biogenesis		0.0002365	1	0.0103	0.09312	30	1151	PATL2,ABCA3,MAP1B,PARK7,DAG1,TMOD4,CLASP2,RABGAP1,ISL1,STX1B,CEMIP2,ADD1,NRP1,COBL,FKBP4,CNOT2,DYNC1H1,DNMT1,FLNA,DPYSL3,NEDD4L,PODXL,NTRK2,CAPZB,WHAMM,ARHGAP35,FEZ1,STAU2,KANK4,AGRN
GO: Biological Process	GO:0048729	tissue morphogenesis		0.0002479	1	0.01059	0.0958	32	1265	MCC,DAG1,ETV4,SNRK,CLASP2,ISL1,ALDH1L1,PLXND1,DCN,KLF4,CEMIP2,NRP1,AP2B1,PKD2,COBL,SDC2,TBX6,COL4A1,COL4A2,COL5A1,FLNA,SEMA3C,FAT4,RASA3,PODXL,SALL4,ARHGAP35,TBX18,HEY1,BTBD7,TLN1,LRP6
GO: Biological Process	GO:0030239	myofibril assembly		0.000248	1	0.01059	0.0958	8	126	TMOD4,STYXL2,NEB,DMD,QKI,MYOT,CASQ2,TLN1
GO: Biological Process	GO:0007409	axonogenesis		0.0002501	1	0.01059	0.0958	22	732	MAG,MAP1B,DAG1,ETV4,CLASP2,ISL1,PLXND1,NRP1,UCHL1,ARNT2,EIF2B2,COBL,CNP,NOTCH3,SEMA3C,DPYSL3,MYOT,NTRK2,ARHGAP35,FEZ1,ZFYVE26,AGRN
GO: Biological Process	GO:0045936	negative regulation of phosphate metabolic process		0.0002522	1	0.01059	0.0958	20	633	PARK7,ANKLE2,HPCA,NF1,PTPRB,UCHL1,TAB1,DMD,MVP,IPO7,DUSP8,CBFA2T3,AKT1S1,CCNB1,PPP1R10,NCOR1,ENTPD1,SPRY4,MARF1,LRP6
GO: Biological Process	GO:0010563	negative regulation of phosphorus metabolic process		0.0002574	1	0.01072	0.09693	20	634	PARK7,ANKLE2,HPCA,NF1,PTPRB,UCHL1,TAB1,DMD,MVP,IPO7,DUSP8,CBFA2T3,AKT1S1,CCNB1,PPP1R10,NCOR1,ENTPD1,SPRY4,MARF1,LRP6
GO: Biological Process	GO:0051348	negative regulation of transferase activity		0.0002693	1	0.01112	0.1005	14	358	PARK7,NF1,PTPRB,FBXO5,UCHL1,TAB1,MVP,IPO7,DUSP8,AKT1S1,EIF4A2,SPRY4,LRP6,SETD7
GO: Biological Process	GO:0006026	aminoglycan catabolic process		0.0002773	1	0.01128	0.102	6	69	DCN,CEMIP2,SDC2,HSPG2,PRELP,AGRN
GO: Biological Process	GO:0051338	regulation of transferase activity		0.0002803	1	0.01128	0.102	31	1218	AXL,PARK7,CCNP,DAG1,ITGA1,KLF4,TYRO3,NF1,PTPRB,FBXO5,UCHL1,PKD2,CCNA1,TAB1,MERTK,MVP,IPO7,NTRK2,ITSN1,DUSP8,AKT1S1,CCNA2,CCNB1,CCNB2,EIF4A2,SPRY4,TPX2,LRP6,SETD7,CDC20,AGRN
GO: Biological Process	GO:0019220	regulation of phosphate metabolic process		0.0002805	1	0.01128	0.102	43	1913	ABCA3,AXL,PARK7,CCNP,DAG1,ISL1,ITGA1,KLF4,ANKLE2,NRP1,TYRO3,HPCA,NF1,PTPRB,UCHL1,PKD2,CCNA1,PRMT2,TAB1,DMD,MERTK,MVP,PPP4R1,IPO7,NTRK2,ITSN1,DUSP8,CAV2,CBFA2T3,AKT1S1,CCNA2,CCNB1,IFNAR1,PPP1R10,NCOR1,CCNB2,ENTPD1,SPRY4,CAPRIN2,TPX2,MARF1,LRP6,AGRN
GO: Biological Process	GO:0051174	regulation of phosphorus metabolic process		0.0002836	1	0.01131	0.1023	43	1914	ABCA3,AXL,PARK7,CCNP,DAG1,ISL1,ITGA1,KLF4,ANKLE2,NRP1,TYRO3,HPCA,NF1,PTPRB,UCHL1,PKD2,CCNA1,PRMT2,TAB1,DMD,MERTK,MVP,PPP4R1,IPO7,NTRK2,ITSN1,DUSP8,CAV2,CBFA2T3,AKT1S1,CCNA2,CCNB1,IFNAR1,PPP1R10,NCOR1,CCNB2,ENTPD1,SPRY4,CAPRIN2,TPX2,MARF1,LRP6,AGRN
GO: Biological Process	GO:0003205	cardiac chamber development		0.0003022	1	0.01196	0.1081	11	238	ISL1,PLXND1,NRP1,AP2B1,ARNT2,TAB1,TBX6,SEMA3C,SALL4,HEY1,LRP6
GO: Biological Process	GO:0048844	artery morphogenesis		0.0003143	1	0.01233	0.1115	7	99	NRP1,NF1,PKD2,NOTCH3,KAT6A,TFAP2B,HEY1
GO: Biological Process	GO:0048880	sensory system development		0.0003308	1	0.01264	0.1143	25	903	SERPINF1,ISL1,ALDH1L1,PLXND1,KLF4,NRP1,HPCA,NF1,C1QTNF5,MERTK,MVP,DYNC1H1,DNMT1,COL4A1,COL5A1,COL8A2,NTRK2,ODC1,ARHGAP35,TFAP2B,CCNA2,THRB,TLN1,STAU2,LRP6
GO: Biological Process	GO:1901203	positive regulation of extracellular matrix assembly		0.0003329	1	0.01264	0.1143	3	11	DAG1,CLASP2,CEMIP2
GO: Biological Process	GO:0007525	somatic muscle development		0.0003329	1	0.01264	0.1143	3	11	DAG1,NEB,DMD
GO: Biological Process	GO:0060600	dichotomous subdivision of an epithelial terminal unit		0.0003329	1	0.01264	0.1143	3	11	PLXND1,NRP1,SEMA3C
GO: Biological Process	GO:0021700	developmental maturation		0.0003465	1	0.01306	0.1181	16	457	MAP1B,AXL,DAG1,BLOC1S6,NF1,FBXO5,ARNT2,TBX6,DMXL2,FAT4,SYBU,TERT,CCNB1,PABPC1L,CDC20,AGRN
GO: Biological Process	GO:0006090	pyruvate metabolic process		0.0003507	1	0.01306	0.1181	9	167	GAPDH,PGAM2,DHTKD1,FOXK1,VDAC1,CBFA2T3,PDHX,NCOR1,ENO3
GO: Biological Process	GO:0051094	positive regulation of developmental process		0.0003521	1	0.01306	0.1181	39	1695	MAG,ZNF219,MAP1B,AXL,SERPINF1,NAP1L1,DAG1,ETV4,CLASP2,ISL1,PLXND1,DCN,KLF4,ADD1,NRP1,S100A1,BLOC1S6,FBXO5,EIF2B2,ZAR1,COBL,DMD,QKI,FLNA,NEDD4L,NTRK2,ITSN1,TERT,CCNB1,TBX18,THRB,FEZ1,HEY1,STAU2,CAPRIN2,ZFHX3,CTNNA1,CDC20,AGRN
GO: Biological Process	GO:0010639	negative regulation of organelle organization		0.0003604	1	0.01326	0.1199	15	413	PATL2,MAP1B,TMOD4,CLASP2,ADD1,FBXO5,MID1,FKBP4,VAT1,CAPZB,CCNB1,FEZ1,TPX2,KANK4,CDC20
GO: Biological Process	GO:0001525	angiogenesis		0.0003823	1	0.01368	0.1237	24	859	AAMP,SERPINF1,DAG1,ISL1,PLXND1,DCN,KLF4,CEMIP2,ADD1,NRP1,S100A1,NF1,PTPRB,SDC2,NOTCH3,COL4A1,COL4A2,HSPG2,FLNA,COL8A2,TERT,HEY1,RORA,CDH13
GO: Biological Process	GO:0010721	negative regulation of cell development		0.0003865	1	0.01368	0.1237	11	245	MAG,NRP1,NF1,NOTCH3,TBX6,SEMA3C,TERT,CCNB1,THRB,SPRY4,CTNNA1
GO: Biological Process	GO:0006735	NADH regeneration		0.0003889	1	0.01368	0.1237	4	27	GAPDH,PGAM2,FOXK1,ENO3
GO: Biological Process	GO:1900543	negative regulation of purine nucleotide metabolic process		0.0003889	1	0.01368	0.1237	4	27	HPCA,CBFA2T3,NCOR1,ENTPD1
GO: Biological Process	GO:0061621	canonical glycolysis		0.0003889	1	0.01368	0.1237	4	27	GAPDH,PGAM2,FOXK1,ENO3
GO: Biological Process	GO:0061718	glucose catabolic process to pyruvate		0.0003889	1	0.01368	0.1237	4	27	GAPDH,PGAM2,FOXK1,ENO3
GO: Biological Process	GO:0001654	eye development		0.0003977	1	0.01377	0.1245	23	809	SERPINF1,PLXND1,KLF4,NRP1,HPCA,NF1,C1QTNF5,MERTK,MVP,DYNC1H1,DNMT1,COL4A1,COL5A1,COL8A2,NTRK2,ODC1,ARHGAP35,TFAP2B,CCNA2,THRB,TLN1,STAU2,LRP6
GO: Biological Process	GO:0048709	oligodendrocyte differentiation		0.0003996	1	0.01377	0.1245	9	170	MAG,DAG1,NF1,EIF2B2,QKI,DYNC1H1,CNP,NOTCH3,NTRK2
GO: Biological Process	GO:0043242	negative regulation of protein-containing complex disassembly		0.0004003	1	0.01377	0.1245	7	103	MAP1B,TMOD4,CLASP2,ADD1,MID1,CAPZB,TPX2
GO: Biological Process	GO:0150063	visual system development		0.0004187	1	0.0143	0.1293	23	812	SERPINF1,PLXND1,KLF4,NRP1,HPCA,NF1,C1QTNF5,MERTK,MVP,DYNC1H1,DNMT1,COL4A1,COL5A1,COL8A2,NTRK2,ODC1,ARHGAP35,TFAP2B,CCNA2,THRB,TLN1,STAU2,LRP6
GO: Biological Process	GO:0046785	microtubule polymerization		0.0004245	1	0.01433	0.1296	7	104	MAP1B,CLASP2,FBXO5,FKBP4,CAPZB,TUBGCP6,TPX2
GO: Biological Process	GO:0016579	protein deubiquitination		0.0004303	1	0.01433	0.1296	12	289	USP34,INO80C,PARK7,MBD6,UCHL1,CCNA1,TAB1,FOXK1,USP36,CCNA2,RNF123,CDC20
GO: Biological Process	GO:0060068	vagina development		0.0004396	1	0.01433	0.1296	3	12	AXL,TYRO3,MERTK
GO: Biological Process	GO:0016203	muscle attachment		0.0004396	1	0.01433	0.1296	3	12	DAG1,CEMIP2,DMD
GO: Biological Process	GO:0007423	sensory organ development		0.0004479	1	0.01433	0.1296	29	1140	SERPINF1,ALDH1L1,PLXND1,KLF4,NRP1,HPCA,NF1,COBL,C1QTNF5,MERTK,MVP,DYNC1H1,DNMT1,COL4A1,COL5A1,COL8A2,FAT4,NTRK2,ODC1,ARHGAP35,TFAP2B,CCNA2,TBX18,THRB,LRIG1,HEY1,TLN1,STAU2,LRP6
GO: Biological Process	GO:0034643	establishment of mitochondrion localization, microtubule-mediated		0.0004491	1	0.01433	0.1296	4	28	MAP1B,UCHL1,SYBU,FEZ1
GO: Biological Process	GO:0045980	negative regulation of nucleotide metabolic process		0.0004491	1	0.01433	0.1296	4	28	HPCA,CBFA2T3,NCOR1,ENTPD1
GO: Biological Process	GO:0060765	regulation of androgen receptor signaling pathway		0.0004491	1	0.01433	0.1296	4	28	PARK7,PRMT2,FKBP4,NCOR1
GO: Biological Process	GO:0047497	mitochondrion transport along microtubule		0.0004491	1	0.01433	0.1296	4	28	MAP1B,UCHL1,SYBU,FEZ1
GO: Biological Process	GO:0035272	exocrine system development		0.0004498	1	0.01433	0.1296	7	105	DAG1,ISL1,PLXND1,NRP1,DNMT1,SEMA3C,BTBD7
GO: Biological Process	GO:0044092	negative regulation of molecular function		0.0004536	1	0.01435	0.1298	35	1482	GAPDH,PARK7,SERPINF1,LXN,KLF4,BIRC6,HPCA,NF1,PTPRB,FBXO5,UCHL1,PKD2,PRMT2,TAB1,GNAZ,MVP,TBX6,FLNA,IPO7,NEDD4L,DUSP8,KAT6A,SIVA1,CASQ2,AKT1S1,PPP1R10,HABP4,HEY1,EIF4A2,SPRY4,MARF1,LRP6,SETD7,AGRN,PROS1
GO: Biological Process	GO:0007431	salivary gland development		0.0004724	1	0.01485	0.1343	5	50	DAG1,PLXND1,NRP1,SEMA3C,BTBD7
GO: Biological Process	GO:0046031	ADP metabolic process		0.000481	1	0.01502	0.1358	8	139	GAPDH,PGAM2,DHTKD1,FOXK1,CBFA2T3,NCOR1,ENTPD1,ENO3
GO: Biological Process	GO:0043524	negative regulation of neuron apoptotic process		0.0004997	1	0.01544	0.1396	10	213	MAG,AXL,PARK7,ISL1,NRP1,TYRO3,NTRK2,ITSN1,TERT,TFAP2B
GO: Biological Process	GO:0060025	regulation of synaptic activity		0.0005019	1	0.01544	0.1396	2	3	STX1B,SYBU
GO: Biological Process	GO:1901879	regulation of protein depolymerization		0.0005041	1	0.01544	0.1396	7	107	MAP1B,TMOD4,CLASP2,ADD1,MID1,CAPZB,TPX2
GO: Biological Process	GO:0006734	NADH metabolic process		0.0005183	1	0.01577	0.1426	5	51	GAPDH,PGAM2,NUDT12,FOXK1,ENO3
GO: Biological Process	GO:0050803	regulation of synapse structure or activity		0.0005324	1	0.0161	0.1456	12	296	DAG1,STX1B,HOMER1,NTRK2,ITSN1,TUBB,SYBU,STAU2,CAPRIN2,TANC1,CDC20,AGRN
GO: Biological Process	GO:0010720	positive regulation of cell development		0.0005483	1	0.01647	0.149	15	430	MAG,MAP1B,SERPINF1,NAP1L1,DAG1,PLXND1,ADD1,NRP1,EIF2B2,ZAR1,QKI,FLNA,NTRK2,STAU2,CAPRIN2
GO: Biological Process	GO:1902903	regulation of supramolecular fiber organization		0.0005616	1	0.01677	0.1516	15	431	MAP1B,PARK7,TMOD4,CLASP2,ADD1,NRP1,MID1,FKBP4,HSPG2,FLNA,CAPZB,WHAMM,ARHGAP35,TPX2,KANK4
GO: Biological Process	GO:0050808	synapse organization		0.0005822	1	0.01715	0.1551	18	576	MAP1B,DAG1,PLXND1,NRP1,HOMER1,COL4A1,FLNA,MYOT,NTRK2,ITSN1,TUBB,SORBS1,SYBU,STAU2,CAPRIN2,TANC1,CDC20,AGRN
GO: Biological Process	GO:0048935	peripheral nervous system neuron development		0.000589	1	0.01715	0.1551	4	30	ISL1,NOTCH3,DPYSL3,NTRK2
GO: Biological Process	GO:0048934	peripheral nervous system neuron differentiation		0.000589	1	0.01715	0.1551	4	30	ISL1,NOTCH3,DPYSL3,NTRK2
GO: Biological Process	GO:0061620	glycolytic process through glucose-6-phosphate		0.000589	1	0.01715	0.1551	4	30	GAPDH,PGAM2,FOXK1,ENO3
GO: Biological Process	GO:0006941	striated muscle contraction		0.0005986	1	0.01733	0.1567	10	218	ERP44,PGAM2,PKD2,DMD,HOMER1,FLNA,NEDD4L,SYNM,CASQ2,AGRN
GO: Biological Process	GO:0048732	gland development		0.0006146	1	0.01768	0.1599	23	835	SERPINF1,DAG1,ETV4,ISL1,PLXND1,NRP1,NF1,ARNT2,PKD2,COBL,FKBP4,NOTCH3,DNMT1,SEMA3C,MMP23B,ARHGAP35,GMNN,NCOR1,CDCA7,CCNB2,BTBD7,LRP6,PROS1
GO: Biological Process	GO:0010638	positive regulation of organelle organization		0.0006371	1	0.01822	0.1647	20	681	MAP1B,PARK7,ISL1,DCN,NPM2,NRP1,KPNA7,FBXO5,CNOT2,DYNC1H1,VDAC1,DNMT1,FLNA,WHAMM,SIVA1,ARHGAP35,CCNB1,PPP1R10,NCOR1,PAXBP1
GO: Biological Process	GO:0051654	establishment of mitochondrion localization		0.0006694	1	0.01891	0.171	4	31	MAP1B,UCHL1,SYBU,FEZ1
GO: Biological Process	GO:0010882	regulation of cardiac muscle contraction by calcium ion signaling		0.0006694	1	0.01891	0.171	4	31	ERP44,PKD2,DMD,CASQ2
GO: Biological Process	GO:0070646	protein modification by small protein removal		0.000713	1	0.02002	0.1811	12	306	USP34,INO80C,PARK7,MBD6,UCHL1,CCNA1,TAB1,FOXK1,USP36,CCNA2,RNF123,CDC20
GO: Biological Process	GO:0051258	protein polymerization		0.000717	1	0.02002	0.1811	13	350	MAP1B,TMOD4,CLASP2,ADD1,FBXO5,COBL,FKBP4,CAPZB,WHAMM,CASQ2,TUBGCP6,TPX2,KANK4
GO: Biological Process	GO:0061615	glycolytic process through fructose-6-phosphate		0.0007572	1	0.021	0.1899	4	32	GAPDH,PGAM2,FOXK1,ENO3
GO: Biological Process	GO:0007052	mitotic spindle organization		0.000761	1	0.021	0.1899	8	149	CLASP2,DYNC1H1,KPNB1,FLNA,CCNB1,SMC3,TPX2,CDC20
GO: Biological Process	GO:0000079	regulation of cyclin-dependent protein serine/threonine kinase activity		0.0008167	1	0.02215	0.2003	7	116	CCNP,PKD2,CCNA1,IPO7,CCNA2,CCNB1,CCNB2
GO: Biological Process	GO:0048762	mesenchymal cell differentiation		0.0008169	1	0.02215	0.2003	13	355	DAG1,CLASP2,ISL1,ALDH1L1,NRP1,FLNA,SEMA3C,DMXL2,KAT6A,CAPZB,HEY1,TLN1,LRP6
GO: Biological Process	GO:0014070	response to organic cyclic compound		0.0008194	1	0.02215	0.2003	36	1591	ABCA3,MAP1B,PARK7,ACP5,SERPINF1,DAG1,HLCS,NASP,ISL1,KLF4,HPCA,NF1,ARNT2,PKD2,PRMT2,SDC2,HOMER2,FKBP4,CNOT2,HOMER1,DYNC1H1,DNMT1,COL1A2,FLNA,NTRK2,CASQ2,AQP8,CAV2,CCNA2,CCNB1,NCOR1,HEY1,ENTPD1,LRP6,RORA,CTNNA1
GO: Biological Process	GO:1901215	negative regulation of neuron death		0.0008211	1	0.02215	0.2003	12	311	MAG,AXL,PARK7,SERPINF1,ISL1,NRP1,TYRO3,AP2B1,NTRK2,ITSN1,TERT,TFAP2B
GO: Biological Process	GO:0014033	neural crest cell differentiation		0.0008566	1	0.02297	0.2077	9	189	ISL1,ALDH1L1,NRP1,SEMA3C,DMXL2,KAT6A,CAPZB,TLN1,LRP6
GO: Biological Process	GO:0048936	peripheral nervous system neuron axonogenesis		0.0008833	1	0.02356	0.213	3	15	ISL1,NOTCH3,DPYSL3
GO: Biological Process	GO:0009135	purine nucleoside diphosphate metabolic process		0.0009044	1	0.02385	0.2157	8	153	GAPDH,PGAM2,DHTKD1,FOXK1,CBFA2T3,NCOR1,ENTPD1,ENO3
GO: Biological Process	GO:0009179	purine ribonucleoside diphosphate metabolic process		0.0009044	1	0.02385	0.2157	8	153	GAPDH,PGAM2,DHTKD1,FOXK1,CBFA2T3,NCOR1,ENTPD1,ENO3
GO: Biological Process	GO:0014902	myotube differentiation		0.0009227	1	0.0242	0.2188	9	191	DAG1,PGAM2,DMD,HOMER1,ADSS1,CAV2,SPRY4,TANC1,MYBPC1
GO: Biological Process	GO:0051489	regulation of filopodium assembly		0.0009389	1	0.02444	0.221	5	58	NRP1,DPYSL3,CAPZB,STAU2,AGRN
GO: Biological Process	GO:0031109	microtubule polymerization or depolymerization		0.0009434	1	0.02444	0.221	8	154	MAP1B,CLASP2,FBXO5,MID1,FKBP4,CAPZB,TUBGCP6,TPX2
GO: Biological Process	GO:0030900	forebrain development		0.0009474	1	0.02444	0.221	18	601	AXL,ISL1,NRP1,TYRO3,IGSF10,NF1,ARNT2,EIF2B2,DMD,CNP,NOTCH3,FLNA,FAT4,NTRK2,ARHGAP35,NCOR1,FEZ1,LRP6
GO: Biological Process	GO:0051494	negative regulation of cytoskeleton organization		0.0009573	1	0.02456	0.2221	9	192	MAP1B,TMOD4,CLASP2,ADD1,MID1,FKBP4,CAPZB,TPX2,KANK4
GO: Biological Process	GO:0044089	positive regulation of cellular component biogenesis		0.0009654	1	0.02464	0.2228	18	602	ABCA3,MAP1B,PARK7,DAG1,CLASP2,CEMIP2,NRP1,COBL,CNOT2,DYNC1H1,DNMT1,FLNA,DPYSL3,NTRK2,WHAMM,ARHGAP35,STAU2,AGRN
GO: Biological Process	GO:0045597	positive regulation of cell differentiation		0.0009898	1	0.02478	0.2241	28	1142	MAG,ZNF219,MAP1B,AXL,SERPINF1,NAP1L1,DAG1,ETV4,ISL1,PLXND1,ADD1,NRP1,BLOC1S6,FBXO5,EIF2B2,ZAR1,DMD,QKI,FLNA,NTRK2,TERT,THRB,FEZ1,HEY1,STAU2,CAPRIN2,ZFHX3,CTNNA1
GO: Biological Process	GO:0042325	regulation of phosphorylation		0.0009916	1	0.02478	0.2241	37	1668	AXL,PARK7,CCNP,DAG1,ISL1,ITGA1,KLF4,ANKLE2,NRP1,TYRO3,NF1,PTPRB,UCHL1,PKD2,CCNA1,PRMT2,TAB1,DMD,MERTK,MVP,IPO7,NTRK2,ITSN1,DUSP8,CAV2,CBFA2T3,AKT1S1,CCNA2,CCNB1,IFNAR1,NCOR1,CCNB2,SPRY4,CAPRIN2,TPX2,LRP6,AGRN
GO: Biological Process	GO:0045213	neurotransmitter receptor metabolic process		0.0009952	1	0.02478	0.2241	2	4	DMD,AGRN
GO: Biological Process	GO:2001288	positive regulation of caveolin-mediated endocytosis		0.0009952	1	0.02478	0.2241	2	4	NEDD4L,ITSN1
GO: Biological Process	GO:1904029	regulation of cyclin-dependent protein kinase activity		0.0009972	1	0.02478	0.2241	7	120	CCNP,PKD2,CCNA1,IPO7,CCNA2,CCNB1,CCNB2
GO: Biological Process	GO:0001822	kidney development		0.001031	1	0.02542	0.2299	16	506	SERPINF1,ETV4,PLXND1,DCN,NRP1,TYRO3,NF1,AP2B1,PKD2,DNMBP,NOTCH3,FAT4,PODXL,ODC1,TFAP2B,HEY1
GO: Biological Process	GO:0071407	cellular response to organic cyclic compound		0.001034	1	0.02542	0.2299	23	868	PARK7,SERPINF1,DAG1,ISL1,KLF4,NF1,PKD2,PRMT2,FKBP4,CNOT2,DYNC1H1,FLNA,NTRK2,CASQ2,AQP8,CAV2,CCNA2,CCNB1,NCOR1,HEY1,LRP6,RORA,CTNNA1
GO: Biological Process	GO:0042326	negative regulation of phosphorylation		0.001053	1	0.02575	0.2329	16	507	PARK7,ANKLE2,NF1,PTPRB,UCHL1,TAB1,DMD,MVP,IPO7,DUSP8,CBFA2T3,AKT1S1,CCNB1,NCOR1,SPRY4,LRP6
GO: Biological Process	GO:0021979	hypothalamus cell differentiation		0.001077	1	0.02608	0.2358	3	16	NRP1,IGSF10,ARNT2
GO: Biological Process	GO:0044332	Wnt signaling pathway involved in dorsal/ventral axis specification		0.001077	1	0.02608	0.2358	3	16	SYBU,CAPRIN2,LRP6
GO: Biological Process	GO:0090307	mitotic spindle assembly		0.001083	1	0.0261	0.236	6	89	CLASP2,KPNB1,FLNA,SMC3,TPX2,CDC20
GO: Biological Process	GO:0009185	ribonucleoside diphosphate metabolic process		0.001113	1	0.02669	0.2413	8	158	GAPDH,PGAM2,DHTKD1,FOXK1,CBFA2T3,NCOR1,ENTPD1,ENO3
GO: Biological Process	GO:0045664	regulation of neuron differentiation		0.001129	1	0.02693	0.2435	11	279	MAG,MAP1B,ISL1,NF1,DMD,NOTCH3,TBX6,THRB,FEZ1,HEY1,ZFHX3
GO: Biological Process	GO:0043549	regulation of kinase activity		0.001168	1	0.02773	0.2508	27	1098	AXL,PARK7,CCNP,DAG1,ITGA1,KLF4,TYRO3,NF1,PTPRB,UCHL1,PKD2,CCNA1,TAB1,MERTK,MVP,IPO7,NTRK2,ITSN1,DUSP8,AKT1S1,CCNA2,CCNB1,CCNB2,SPRY4,TPX2,LRP6,AGRN
GO: Biological Process	GO:0007026	negative regulation of microtubule depolymerization		0.001191	1	0.02799	0.2531	4	36	MAP1B,CLASP2,MID1,TPX2
GO: Biological Process	GO:0031000	response to caffeine		0.001191	1	0.02799	0.2531	4	36	SDC2,DNMT1,CASQ2,ENTPD1
GO: Biological Process	GO:0008088	axo-dendritic transport		0.001216	1	0.02835	0.2564	6	91	BLOC1S6,UCHL1,DYNC1H1,SYBU,FEZ1,STAU2
GO: Biological Process	GO:0048592	eye morphogenesis		0.001219	1	0.02835	0.2564	13	371	PLXND1,NF1,DYNC1H1,DNMT1,COL5A1,COL8A2,NTRK2,ODC1,TFAP2B,THRB,TLN1,STAU2,LRP6
GO: Biological Process	GO:0031589	cell-substrate adhesion		0.001229	1	0.02845	0.2573	14	418	AXL,DAG1,CLASP2,ITGA1,NRP1,TYRO3,NF1,DMD,MERTK,FLNA,WHAMM,SORBS1,SPRY4,CDH13
GO: Biological Process	GO:1901201	regulation of extracellular matrix assembly		0.001295	1	0.0297	0.2685	3	17	DAG1,CLASP2,CEMIP2
GO: Biological Process	GO:0034392	negative regulation of smooth muscle cell apoptotic process		0.001295	1	0.0297	0.2685	3	17	GAPDH,DNMT1,LRP6
GO: Biological Process	GO:0043009	chordate embryonic development		0.001309	1	0.02988	0.2702	29	1221	LARP6,MAP1B,NASP,ISL1,ALDH1L1,KLF4,BIRC6,ADD1,NPM2,KPNA7,NF1,ARNT2,PKD2,COBL,TAB1,CNOT2,NOTCH3,TBX6,HSPG2,SEMA3C,KAT6A,SALL4,ARHGAP35,CCNB1,TBX18,HEY1,CCNB2,TLN1,LRP6
GO: Biological Process	GO:0006007	glucose catabolic process		0.001322	1	0.03002	0.2715	4	37	GAPDH,PGAM2,FOXK1,ENO3
GO: Biological Process	GO:0043086	negative regulation of catalytic activity		0.00136	1	0.03074	0.278	26	1053	GAPDH,PARK7,SERPINF1,LXN,KLF4,BIRC6,HPCA,NF1,PTPRB,FBXO5,UCHL1,TAB1,GNAZ,MVP,FLNA,IPO7,DUSP8,AKT1S1,PPP1R10,EIF4A2,SPRY4,MARF1,LRP6,SETD7,AGRN,PROS1
GO: Biological Process	GO:0072384	organelle transport along microtubule		0.001438	1	0.03235	0.2925	6	94	MAP1B,BLOC1S6,UCHL1,DYNC1H1,SYBU,FEZ1
GO: Biological Process	GO:0006096	glycolytic process		0.001452	1	0.03251	0.2939	7	128	GAPDH,PGAM2,DHTKD1,FOXK1,CBFA2T3,NCOR1,ENO3
GO: Biological Process	GO:0031327	negative regulation of cellular biosynthetic process		0.001476	1	0.03291	0.2976	41	1951	PATL2,HIC1,ZNF219,GAPDH,ACP5,CHD3,ISL1,KLF4,LANCL2,S100A1,HPCA,H1-8,PER3,FBXO5,ZAR1,PRMT2,QKI,CNOT2,FOXK1,NOTCH3,DNMT1,TBX6,NRIP2,FLNA,NEDD4L,KAT6A,SALL4,CBFA2T3,TFAP2B,GMNN,TBX18,NCOR1,MLIP,THRB,HEY1,EIF4A2,ENTPD1,CAPRIN2,ZFHX3,RNF139,SAMD4A
GO: Biological Process	GO:0006757	ATP generation from ADP		0.001518	1	0.03353	0.3032	7	129	GAPDH,PGAM2,DHTKD1,FOXK1,CBFA2T3,NCOR1,ENO3
GO: Biological Process	GO:0003151	outflow tract morphogenesis		0.001518	1	0.03353	0.3032	6	95	ISL1,PLXND1,NRP1,SEMA3C,HEY1,LRP6
GO: Biological Process	GO:0061307	cardiac neural crest cell differentiation involved in heart development		0.001539	1	0.03376	0.3052	3	18	NRP1,SEMA3C,LRP6
GO: Biological Process	GO:0061138	morphogenesis of a branching epithelium		0.001543	1	0.03376	0.3052	10	247	DAG1,ETV4,PLXND1,NRP1,PKD2,COL4A1,SEMA3C,FAT4,BTBD7,LRP6
GO: Biological Process	GO:0032269	negative regulation of cellular protein metabolic process		0.001554	1	0.03384	0.306	29	1235	PATL2,GAPDH,PARK7,SERPINF1,LXN,KLF4,BIRC6,NF1,PTPRB,FBXO5,UCHL1,ZAR1,TAB1,DMD,QKI,MVP,DNMT1,IPO7,DUSP8,AKT1S1,CCNB1,PPP1R10,SPRY4,CAPRIN2,LRP6,RNF139,AGRN,SAMD4A,PROS1
GO: Biological Process	GO:0070507	regulation of microtubule cytoskeleton organization		0.001585	1	0.03423	0.3095	8	167	MAP1B,CLASP2,MID1,FKBP4,DYNC1H1,CAPZB,TPX2,AGRN
GO: Biological Process	GO:0051301	cell division		0.001586	1	0.03423	0.3095	21	788	HAUS6,CLASP2,KLF4,ANKLE2,BIRC6,FBXO5,CCNA1,DYNC1H1,NOTCH3,TUBB,TERT,CCNA2,CCNB1,SMC3,CCNB2,TPX2,LRP6,ZFYVE26,CDC20,PRDM15,EPB41L2
GO: Biological Process	GO:1904261	positive regulation of basement membrane assembly involved in embryonic body morphogenesis		0.001644	1	0.03439	0.311	2	5	DAG1,CLASP2
GO: Biological Process	GO:1904259	regulation of basement membrane assembly involved in embryonic body morphogenesis		0.001644	1	0.03439	0.311	2	5	DAG1,CLASP2
GO: Biological Process	GO:0007057	spindle assembly involved in female meiosis I		0.001644	1	0.03439	0.311	2	5	FBXO5,CCNB2
GO: Biological Process	GO:0110011	regulation of basement membrane organization		0.001644	1	0.03439	0.311	2	5	DAG1,CLASP2
GO: Biological Process	GO:0097350	neutrophil clearance		0.001644	1	0.03439	0.311	2	5	AXL,MERTK
GO: Biological Process	GO:0021943	formation of radial glial scaffolds		0.001644	1	0.03439	0.311	2	5	FLNA,LRP6
GO: Biological Process	GO:2001197	basement membrane assembly involved in embryonic body morphogenesis		0.001644	1	0.03439	0.311	2	5	DAG1,CLASP2
GO: Biological Process	GO:0051726	regulation of cell cycle		0.001687	1	0.03513	0.3177	32	1418	HAUS6,CCNP,KLF4,BIRC6,NPM2,NF1,FBXO5,PKD2,CCNA1,PRMT2,DMD,CNOT2,DYNC1H1,FOXK1,IPO7,TUBB,TOPBP1,WHAMM,CAV2,TERT,GMNN,PPM1G,CCNA2,CCNB1,PPP1R10,CCNB2,TPX2,LRP6,ZFYVE26,ZFHX3,CDC20,BTG4
GO: Biological Process	GO:0007265	Ras protein signal transduction		0.001708	1	0.03541	0.3202	14	433	RERG,PARK7,NRP1,NF1,DNMBP,DNMT1,KPNB1,COL1A2,RASA3,ITSN1,ARHGAP35,CCNA2,SPRY4,CDH13
GO: Biological Process	GO:0009792	embryo development ending in birth or egg hatching		0.001732	1	0.03575	0.3232	29	1244	LARP6,MAP1B,NASP,ISL1,ALDH1L1,KLF4,BIRC6,ADD1,NPM2,KPNA7,NF1,ARNT2,PKD2,COBL,TAB1,CNOT2,NOTCH3,TBX6,HSPG2,SEMA3C,KAT6A,SALL4,ARHGAP35,CCNB1,TBX18,HEY1,CCNB2,TLN1,LRP6
GO: Biological Process	GO:0050769	positive regulation of neurogenesis		0.001753	1	0.03602	0.3257	12	340	MAG,MAP1B,SERPINF1,NAP1L1,DAG1,PLXND1,NRP1,EIF2B2,QKI,NTRK2,STAU2,CAPRIN2
GO: Biological Process	GO:0030203	glycosaminoglycan metabolic process		0.001773	1	0.03614	0.3268	8	170	DCN,CEMIP2,CHST7,SDC2,HSPG2,HABP4,PRELP,AGRN
GO: Biological Process	GO:0031114	regulation of microtubule depolymerization		0.001774	1	0.03614	0.3268	4	40	MAP1B,CLASP2,MID1,TPX2
GO: Biological Process	GO:0006469	negative regulation of protein kinase activity		0.001806	1	0.03626	0.3279	11	296	PARK7,NF1,PTPRB,UCHL1,TAB1,MVP,IPO7,DUSP8,AKT1S1,SPRY4,LRP6
GO: Biological Process	GO:0030518	intracellular steroid hormone receptor signaling pathway		0.001809	1	0.03626	0.3279	7	133	PARK7,ISL1,PRMT2,FKBP4,CNOT2,NTRK2,NCOR1
GO: Biological Process	GO:0019896	axonal transport of mitochondrion		0.00181	1	0.03626	0.3279	3	19	UCHL1,SYBU,FEZ1
GO: Biological Process	GO:0035457	cellular response to interferon-alpha		0.00181	1	0.03626	0.3279	3	19	AXL,IFNAR1,ENTPD1
GO: Biological Process	GO:0071711	basement membrane organization		0.001946	1	0.03881	0.351	4	41	DAG1,CLASP2,COL4A1,CAV2
GO: Biological Process	GO:0007568	aging		0.001964	1	0.03882	0.351	17	590	PARK7,SERPINF1,DAG1,DCN,FBXO5,DMD,DNMBP,CNP,DNMT1,COL4A2,NTRK2,KAT6A,TERT,MSH6,PRELP,CTNNA1,ENO3
GO: Biological Process	GO:0031110	regulation of microtubule polymerization or depolymerization		0.001974	1	0.03882	0.351	6	100	MAP1B,CLASP2,MID1,FKBP4,CAPZB,TPX2
GO: Biological Process	GO:0048477	oogenesis		0.001979	1	0.03882	0.351	8	173	NPM2,FBXO5,ZAR1,CCNB1,MARF1,ZFYVE26,PABPC1L,CDC20
GO: Biological Process	GO:0002011	morphogenesis of an epithelial sheet		0.001979	1	0.03882	0.351	8	173	DAG1,CLASP2,SDC2,COL5A1,FLNA,ARHGAP35,TLN1,LRP6
GO: Biological Process	GO:0031056	regulation of histone modification		0.002027	1	0.0396	0.3581	9	214	PARK7,ISL1,KPNA7,DNMT1,TERT,CCNB1,NCOR1,PAXBP1,SETD7
GO: Biological Process	GO:0060837	blood vessel endothelial cell differentiation		0.002109	1	0.0407	0.3681	3	20	NRP1,NOTCH3,HEY1
GO: Biological Process	GO:0030540	female genitalia development		0.002109	1	0.0407	0.3681	3	20	AXL,TYRO3,MERTK
GO: Biological Process	GO:0010172	embryonic body morphogenesis		0.002109	1	0.0407	0.3681	3	20	DAG1,CLASP2,KAT6A
GO: Biological Process	GO:0044843	cell cycle G1/S phase transition		0.002125	1	0.04084	0.3693	12	348	NASP,KLF4,FBXO5,PKD2,CCNA1,PRMT2,CNOT2,POLA1,TERT,GMNN,CCNA2,CCNB1
GO: Biological Process	GO:0090596	sensory organ morphogenesis		0.002157	1	0.04128	0.3733	16	544	PLXND1,NF1,COBL,DYNC1H1,DNMT1,COL5A1,COL8A2,NTRK2,ODC1,TFAP2B,TBX18,THRB,LRIG1,TLN1,STAU2,LRP6
GO: Biological Process	GO:0009968	negative regulation of signal transduction		0.002264	1	0.04316	0.3903	36	1687	HIC1,PARK7,MCC,DAG1,ISL1,ITGA1,DCN,KLF4,BIRC6,NRP1,TYRO3,AMER2,NF1,UCHL1,DMD,GNAZ,MVP,HOMER2,CNOT2,NOTCH3,FLNA,RASA3,DUSP8,CAV2,ARHGAP35,TERT,AKT1S1,TBX18,NCOR1,HEY1,SPRY4,LRP6,RORA,CTNNA1,PRDM15,HERC4
GO: Biological Process	GO:1902275	regulation of chromatin organization		0.002311	1	0.04388	0.3968	10	261	PARK7,ISL1,KPNA7,H1-8,DNMT1,TERT,CCNB1,NCOR1,PAXBP1,SETD7
GO: Biological Process	GO:0051493	regulation of cytoskeleton organization		0.002379	1	0.04484	0.4054	17	601	MAP1B,TMOD4,CLASP2,NEB,ADD1,NRP1,MID1,FKBP4,DYNC1H1,FLNA,CAPZB,WHAMM,ARHGAP35,STAU2,TPX2,KANK4,AGRN
GO: Biological Process	GO:0003006	developmental process involved in reproduction		0.002389	1	0.04484	0.4054	31	1390	AXL,PARK7,SERPINF1,NASP,DCN,PGAM2,BIRC6,NPM2,TYRO3,FBXO5,EIF2B2,PKD2,ZAR1,CCNA1,MERTK,QKI,FKBP4,DYNC1H1,FLNA,DMXL2,TERT,CCNB1,HEY1,STAU2,MARF1,LRP6,ZFYVE26,PABPC1L,CTNNA1,CDC20,HERC4
GO: Biological Process	GO:0051254	positive regulation of RNA metabolic process		0.002435	1	0.04484	0.4054	40	1942	EDF1,ZNF219,PARK7,ETV4,ISL1,PLXND1,DCN,KLF4,H1-8,PRDM10,ARNT2,PKD2,PRMT2,QKI,FOXK1,NOTCH3,TBX6,KAT6A,SALL4,TERT,TFAP2B,CCNA2,CCNB1,IFNAR1,HABP4,PAXBP1,MLIP,THRB,HEY1,CARF,CAPRIN2,SMARCA1,LRP6,RORA,ZFHX3,PABPC1L,SETD7,PRDM15,AGRN,CDH13
GO: Biological Process	GO:0048875	chemical homeostasis within a tissue		0.002437	1	0.04484	0.4054	3	21	ABCA3,HOMER2,HOMER1
GO: Biological Process	GO:0010648	negative regulation of cell communication		0.002444	1	0.04484	0.4054	38	1818	HIC1,PARK7,MCC,DAG1,ISL1,ITGA1,DCN,KLF4,BIRC6,NRP1,TYRO3,AMER2,NF1,UCHL1,DMD,GNAZ,MVP,HOMER2,CNOT2,NOTCH3,FLNA,RASA3,DUSP8,CAV2,ARHGAP35,TERT,AKT1S1,TBX18,NCOR1,HEY1,SYTL4,SPRY4,STAU2,LRP6,RORA,CTNNA1,PRDM15,HERC4
GO: Biological Process	GO:0060931	sinoatrial node cell development		0.002445	1	0.04484	0.4054	2	6	ISL1,TBX18
GO: Biological Process	GO:0021828	gonadotrophin-releasing hormone neuronal migration to the hypothalamus		0.002445	1	0.04484	0.4054	2	6	NRP1,IGSF10
GO: Biological Process	GO:0021856	hypothalamic tangential migration using cell-axon interactions		0.002445	1	0.04484	0.4054	2	6	NRP1,IGSF10
GO: Biological Process	GO:0009132	nucleoside diphosphate metabolic process		0.002446	1	0.04484	0.4054	8	179	GAPDH,PGAM2,DHTKD1,FOXK1,CBFA2T3,NCOR1,ENTPD1,ENO3
GO: Biological Process	GO:0023057	negative regulation of signaling		0.00249	1	0.04547	0.4112	38	1820	HIC1,PARK7,MCC,DAG1,ISL1,ITGA1,DCN,KLF4,BIRC6,NRP1,TYRO3,AMER2,NF1,UCHL1,DMD,GNAZ,MVP,HOMER2,CNOT2,NOTCH3,FLNA,RASA3,DUSP8,CAV2,ARHGAP35,TERT,AKT1S1,TBX18,NCOR1,HEY1,SYTL4,SPRY4,STAU2,LRP6,RORA,CTNNA1,PRDM15,HERC4
GO: Biological Process	GO:0051261	protein depolymerization		0.002518	1	0.04569	0.4132	7	141	MAP1B,TMOD4,CLASP2,ADD1,MID1,CAPZB,TPX2
GO: Biological Process	GO:0051962	positive regulation of nervous system development		0.002522	1	0.04569	0.4132	13	403	MAG,MAP1B,SERPINF1,NAP1L1,DAG1,PLXND1,NRP1,EIF2B2,QKI,NTRK2,STAU2,CAPRIN2,AGRN
GO: Biological Process	GO:0051050	positive regulation of transport		0.002547	1	0.04597	0.4157	27	1160	ABCA3,AXL,SEC24A,PARK7,CLASP2,ISL1,STX1B,ADD1,S100A1,HPCA,AP2B1,PKD2,DMD,MERTK,HOMER1,DYNC1H1,USP36,FLNA,NEDD4L,ITSN1,SIVA1,SORBS1,SYBU,TERT,FEZ1,SYTL4,PROS1
GO: Biological Process	GO:0098930	axonal transport		0.002629	1	0.04727	0.4274	5	73	BLOC1S6,UCHL1,DYNC1H1,SYBU,FEZ1
GO: Biological Process	GO:0032092	positive regulation of protein binding		0.002648	1	0.04744	0.429	6	106	PLXND1,ADD1,NRP1,TERT,CAPRIN2,AGRN
GO: Biological Process	GO:0007169	transmembrane receptor protein tyrosine kinase signaling pathway		0.002721	1	0.04843	0.4379	22	880	AXL,CLASP2,ITGA1,DCN,CEMIP2,NRP1,TYRO3,AP2B1,MERTK,MVP,SDC2,COL4A1,COL4A2,FAT4,NTRK2,ITSN1,SALL4,SORBS1,CAV2,AKT1S1,SPRY4,CDH13
GO: Biological Process	GO:0034248	regulation of cellular amide metabolic process		0.002724	1	0.04843	0.4379	16	557	PATL2,LARP6,GAPDH,RTN3,EIF2B2,ZAR1,QKI,CNOT2,NTRK2,HABP4,EIF4A2,NEMF,CAPRIN2,LSM14B,RNF139,SAMD4A
GO: Biological Process	GO:0071526	semaphorin-plexin signaling pathway		0.002749	1	0.04846	0.4382	4	45	PLXND1,NRP1,FLNA,SEMA3C
GO: Biological Process	GO:0030521	androgen receptor signaling pathway		0.002749	1	0.04846	0.4382	4	45	PARK7,PRMT2,FKBP4,NCOR1
GO: Biological Process	GO:0009755	hormone-mediated signaling pathway		0.002756	1	0.04846	0.4382	9	224	PARK7,ISL1,LANCL2,PRMT2,FKBP4,CNOT2,NTRK2,NCOR1,THRB
GO: Biological Process	GO:0007015	actin filament organization		0.002781	1	0.04872	0.4405	15	507	TMOD4,CLASP2,NEB,ADD1,NRP1,COBL,FLNA,DPYSL3,GAS2L3,CAPZB,WHAMM,SORBS1,ARHGAP35,KANK4,CTNNA1
GO: Biological Process	GO:0033962	P-body assembly		0.002795	1	0.04878	0.4411	3	22	PATL2,CNOT2,DYNC1H1
GO: Cellular Component	GO:0044297	cell body		1.3e-06	0.0007815	0.0005418	0.00378	31	916	MAP1B,PARK7,SERPINF1,ITGA1,NRP1,HPCA,UCHL1,COBL,DMD,GNAZ,SDC2,HOMER2,FKBP4,HOMER1,DYNC1H1,DNMT1,PITPNM2,FLNA,DPYSL3,MYOT,PODXL,NTRK2,ITSN1,TUBB,CAPZB,FEZ1,ENTPD1,STAU2,TPX2,LRP6,TANC1
GO: Cellular Component	GO:0099081	supramolecular polymer		2.939e-06	0.001766	0.0005418	0.00378	45	1678	HAUS6,MAP1B,DAG1,TMOD4,STYXL2,CLASP2,NEB,DCN,NRP1,S100A1,MID1,PKD2,COBL,TUBA4B,DMD,HOMER2,FKBP4,HOMER1,DYNC1H1,CNP,COL1A2,COL4A1,COL4A2,COL5A1,FLNA,DPYSL3,MYOT,GAS2L3,SYNM,PODXL,NCKIPSD,TUBB,CAPZB,WHAMM,CASQ2,SORBS1,SYBU,TUBGCP6,HABP4,FEZ1,STAU2,TPX2,ALDH4A1,CTNNA1,MYBPC1
GO: Cellular Component	GO:0030016	myofibril		3.356e-06	0.002017	0.0005418	0.00378	15	273	DAG1,TMOD4,STYXL2,NEB,S100A1,PKD2,DMD,HOMER1,FLNA,MYOT,SYNM,CAPZB,CASQ2,HABP4,MYBPC1
GO: Cellular Component	GO:0030424	axon		3.606e-06	0.002167	0.0005418	0.00378	30	914	MAG,MAP1B,PARK7,SERPINF1,DAG1,CLASP2,STX1B,NRP1,HPCA,BLOC1S6,NF1,UCHL1,EIF2B2,COBL,DMD,FKBP4,HOMER1,DYNC1H1,FLNA,DPYSL3,MYOT,NTRK2,ITSN1,CAPZB,SYBU,FEZ1,STAU2,TPX2,TANC1,AGRN
GO: Cellular Component	GO:0043292	contractile fiber		6.695e-06	0.004024	0.0007494	0.005229	15	289	DAG1,TMOD4,STYXL2,NEB,S100A1,PKD2,DMD,HOMER1,FLNA,MYOT,SYNM,CAPZB,CASQ2,HABP4,MYBPC1
GO: Cellular Component	GO:0005604	basement membrane		8.278e-06	0.004975	0.0007494	0.005229	10	130	SERPINF1,DAG1,COL4A1,COL4A2,COL5A1,HSPG2,COL8A2,SMC3,ENTPD1,AGRN
GO: Cellular Component	GO:0062023	collagen-containing extracellular matrix		8.729e-06	0.005246	0.0007494	0.005229	21	537	SERPINF1,DAG1,MATN4,DCN,PLOD1,ADAMTSL4,SDC2,COL1A2,COL4A1,COL4A2,COL5A1,HSPG2,SEMA3C,COL8A2,MMP23B,ADAMTS5,SMC3,PRELP,ENTPD1,AGRN,CDH13
GO: Cellular Component	GO:0015630	microtubule cytoskeleton		1.097e-05	0.00659	0.0008238	0.005747	41	1544	AAMP,HAUS6,MAP1B,GAPDH,CLASP2,CHD3,RABGAP1,BIRC6,STX1B,KPNA7,FBXO5,MID1,PKD2,CCNA1,TUBA4B,PLEKHA7,FKBP4,DYNC1H1,CNP,GAS2L3,PODXL,TUBB,CAPZB,TOPBP1,WHAMM,SORBS1,SYBU,ARHGAP35,CCNB1,TUBGCP6,NCOR1,TBC1D31,SMC3,FEZ1,CCNB2,STAU2,CAPRIN2,TPX2,KANK4,ZFYVE26,CDC20
GO: Cellular Component	GO:0099512	supramolecular fiber		1.383e-05	0.008315	0.0009238	0.006445	43	1670	HAUS6,MAP1B,DAG1,TMOD4,STYXL2,CLASP2,NEB,DCN,NRP1,S100A1,MID1,PKD2,COBL,TUBA4B,DMD,HOMER2,FKBP4,HOMER1,DYNC1H1,CNP,COL1A2,COL5A1,FLNA,DPYSL3,MYOT,GAS2L3,SYNM,PODXL,NCKIPSD,TUBB,CAPZB,WHAMM,CASQ2,SORBS1,SYBU,TUBGCP6,HABP4,FEZ1,STAU2,TPX2,ALDH4A1,CTNNA1,MYBPC1
GO: Cellular Component	GO:0030055	cell-substrate junction		2.021e-05	0.01214	0.001183	0.008254	18	438	SCARF2,DAG1,RPS17,CLASP2,ITGA1,ADD1,NRP1,DMD,HSPG2,FLNA,SORBS1,CAV2,TLN1,SPRY4,TSPAN4,CTNNA1,CDH13,EPB41L2
GO: Cellular Component	GO:0097124	cyclin A2-CDK2 complex		2.165e-05	0.01301	0.001183	0.008254	3	5	CCNP,CCNA1,CCNA2
GO: Cellular Component	GO:0030017	sarcomere		2.39e-05	0.01436	0.001197	0.008351	13	247	TMOD4,STYXL2,NEB,S100A1,PKD2,DMD,HOMER1,FLNA,MYOT,SYNM,CAPZB,CASQ2,HABP4
GO: Cellular Component	GO:0005581	collagen trimer		3.495e-05	0.021	0.001616	0.01127	8	95	DCN,C1QTNF5,PLOD1,COL1A2,COL4A1,COL4A2,COL5A1,COL8A2
GO: Cellular Component	GO:0015629	actin cytoskeleton		3.935e-05	0.02365	0.001689	0.01178	27	883	AXL,DAG1,TMOD4,NEB,LANCL2,ADD1,PKD2,COBL,DMD,NEURL1B,HOMER2,DYNC1H1,CNP,NOTCH3,FLNA,DPYSL3,MYOT,GAS2L3,PODXL,ITSN1,CAPZB,TOPBP1,SORBS1,ARHGAP35,CTNNA1,EPB41L2,MYBPC1
GO: Cellular Component	GO:0005925	focal adhesion		5.103e-05	0.03067	0.002044	0.01426	17	427	SCARF2,DAG1,RPS17,CLASP2,ITGA1,ADD1,NRP1,HSPG2,FLNA,SORBS1,CAV2,TLN1,SPRY4,TSPAN4,CTNNA1,CDH13,EPB41L2
GO: Cellular Component	GO:0043025	neuronal cell body		7.749e-05	0.04657	0.002784	0.01942	25	818	MAP1B,SERPINF1,ITGA1,NRP1,HPCA,UCHL1,COBL,DMD,SDC2,HOMER2,FKBP4,HOMER1,DYNC1H1,DNMT1,FLNA,MYOT,NTRK2,ITSN1,CAPZB,FEZ1,ENTPD1,STAU2,TPX2,LRP6,TANC1
GO: Cellular Component	GO:0005796	Golgi lumen		8.19e-05	0.04922	0.002784	0.01942	8	107	DAG1,DCN,F10,SDC2,HSPG2,PRELP,AGRN,PROS1
GO: Cellular Component	GO:0031012	extracellular matrix		8.433e-05	0.05068	0.002784	0.01942	22	675	SERPINF1,DAG1,MATN4,DCN,PLOD1,ADAMTSL4,SDC2,COL1A2,COL4A1,COL4A2,COL5A1,HSPG2,SEMA3C,COL8A2,MMP23B,ADAMTS5,LRIG1,SMC3,PRELP,ENTPD1,AGRN,CDH13
GO: Cellular Component	GO:0030312	external encapsulating structure		8.801e-05	0.0529	0.002784	0.01942	22	677	SERPINF1,DAG1,MATN4,DCN,PLOD1,ADAMTSL4,SDC2,COL1A2,COL4A1,COL4A2,COL5A1,HSPG2,SEMA3C,COL8A2,MMP23B,ADAMTS5,LRIG1,SMC3,PRELP,ENTPD1,AGRN,CDH13
GO: Cellular Component	GO:0005788	endoplasmic reticulum lumen		0.0001177	0.07072	0.003536	0.02467	14	329	ERP44,ESD,DAG1,F10,ADAMTSL4,SDC2,COL1A2,COL4A1,COL4A2,COL5A1,COL8A2,KTN1,CASQ2,ADAMTS5
GO: Cellular Component	GO:0098644	complex of collagen trimers		0.0001433	0.08613	0.004102	0.02862	4	21	COL1A2,COL4A1,COL4A2,COL5A1
GO: Cellular Component	GO:0070161	anchoring junction		0.000167	0.1004	0.00453	0.03161	26	911	SCARF2,PARK7,DAG1,RPS17,CLASP2,ITGA1,ADD1,NRP1,PKD2,C1QTNF5,DMD,DNMBP,PLEKHA7,HSPG2,FLNA,SYNM,PODXL,CAPZB,SORBS1,CAV2,TLN1,SPRY4,TSPAN4,CTNNA1,CDH13,EPB41L2
GO: Cellular Component	GO:0043034	costamere		0.0001734	0.1042	0.00453	0.03161	4	22	DAG1,DMD,HOMER1,SYNM
GO: Cellular Component	GO:0030018	Z disc		0.0002182	0.1312	0.005465	0.03813	9	156	NEB,S100A1,DMD,HOMER1,FLNA,MYOT,SYNM,CAPZB,CASQ2
GO: Cellular Component	GO:0000307	cyclin-dependent protein kinase holoenzyme complex		0.000263	0.1581	0.00608	0.04242	5	44	CCNP,CCNA1,CCNA2,CCNB1,CCNB2
GO: Cellular Component	GO:0044295	axonal growth cone		0.000263	0.1581	0.00608	0.04242	5	44	CLASP2,COBL,FKBP4,FLNA,AGRN
GO: Cellular Component	GO:0000785	chromatin		0.0002864	0.1721	0.006375	0.04448	33	1326	HIC1,INO80C,PARK7,NAP1L1,HLCS,ETV4,NASP,CHD3,ISL1,KLF4,ZC3H6,NPM2,H1-8,PRDM10,ARNT2,FOXK1,DNMT1,TBX6,POLA1,KAT6A,SALL4,TFAP2B,TBX18,PPP1R10,NCOR1,MSH6,THRB,SMC3,HEY1,KLHDC3,SMARCA1,RORA,ZFHX3
GO: Cellular Component	GO:0031674	I band		0.0004119	0.2476	0.008841	0.06168	9	170	NEB,S100A1,DMD,HOMER1,FLNA,MYOT,SYNM,CAPZB,CASQ2
GO: Cellular Component	GO:0005915	zonula adherens		0.0004451	0.2675	0.008995	0.06276	3	12	PLEKHA7,SORBS1,CTNNA1
GO: Cellular Component	GO:0043005	neuron projection		0.000449	0.2699	0.008995	0.06276	40	1768	MAG,MAP1B,PARK7,SERPINF1,NAP1L1,DAG1,CLASP2,ITGA1,STX1B,ADD1,NRP1,S100A1,HPCA,BLOC1S6,NF1,UCHL1,EIF2B2,COBL,DMD,MERTK,GNAZ,HOMER2,FKBP4,HOMER1,DYNC1H1,FLNA,DPYSL3,MYOT,NTRK2,ITSN1,CAPZB,SYBU,FEZ1,ENTPD1,STAU2,TPX2,TANC1,AGRN,CDH13,SAMD4A
GO: Cellular Component	GO:0005819	spindle		0.0005076	0.305	0.00984	0.06865	15	425	HAUS6,CLASP2,BIRC6,STX1B,KPNA7,FBXO5,MID1,PKD2,TOPBP1,CCNB1,TUBGCP6,NCOR1,SMC3,TPX2,CDC20
GO: Cellular Component	GO:0030027	lamellipodium		0.0007621	0.458	0.01431	0.09986	10	224	MCC,DAG1,PLXND1,PKD2,DMD,DPYSL3,PODXL,ITSN1,CAPZB,CTNNA1
GO: Cellular Component	GO:0042383	sarcolemma		0.0008822	0.5302	0.01607	0.1121	9	189	DAG1,PKD2,DMD,MYOT,STBD1,SYNM,CAV2,MLIP,AGRN
GO: Cellular Component	GO:0005883	neurofilament		0.00109	0.655	0.01927	0.1344	3	16	NRP1,DMD,SYNM
GO: Cellular Component	GO:0036477	somatodendritic compartment		0.001485	0.8924	0.0255	0.1779	29	1226	MAP1B,SERPINF1,ITGA1,ADD1,NRP1,HPCA,NF1,UCHL1,COBL,DMD,GNAZ,SDC2,HOMER2,FKBP4,HOMER1,DYNC1H1,DNMT1,FLNA,MYOT,NTRK2,ITSN1,CAPZB,FEZ1,ENTPD1,STAU2,TPX2,LRP6,TANC1,SAMD4A
GO: Cellular Component	GO:0030426	growth cone		0.001592	0.9565	0.02657	0.1854	10	247	MAP1B,CLASP2,NRP1,COBL,FKBP4,FLNA,DPYSL3,NTRK2,FEZ1,AGRN
GO: Cellular Component	GO:0045202	synapse		0.001892	1	0.03073	0.2144	36	1662	MAP1B,GAPDH,PARK7,DAG1,RTN3,RPS17,STX1B,ADD1,NRP1,HPCA,BLOC1S6,NF1,AP2B1,DMD,QKI,DNMBP,SDC2,HOMER2,HOMER1,CNP,CAP2,VDAC1,FLNA,DMXL2,DPYSL3,NTRK2,ITSN1,CAPZB,SORBS1,CAV2,ENTPD1,LRP6,TANC1,AGRN,CDH13,SAMD4A
GO: Cellular Component	GO:0030427	site of polarized growth		0.001955	1	0.03092	0.2157	10	254	MAP1B,CLASP2,NRP1,COBL,FKBP4,FLNA,DPYSL3,NTRK2,FEZ1,AGRN
GO: Cellular Component	GO:0005635	nuclear envelope		0.00209	1	0.03147	0.2196	16	540	GAPDH,TEX2,TYRO3,GNAZ,MVP,DYNC1H1,KPNB1,IPO7,POLA1,ITSN1,TUBB,CAV2,RNF123,MLIP,STAU2,TNPO3
GO: Cellular Component	GO:0031252	cell leading edge		0.002095	1	0.03147	0.2196	15	490	MCC,DAG1,CLASP2,PLXND1,HPCA,PKD2,COBL,DMD,DPYSL3,PODXL,ITSN1,CAPZB,TLN1,SPRY4,CTNNA1
GO: Cellular Component	GO:0005775	vacuolar lumen		0.002688	1	0.0394	0.2749	8	181	DCN,SDC2,DYNC1H1,VAT1,HSPG2,TUBB,PRELP,AGRN
GO: Cellular Component	GO:0120111	neuron projection cytoplasm		0.003107	1	0.04376	0.3053	6	109	HPCA,BLOC1S6,UCHL1,DYNC1H1,SYBU,STAU2
GO: Cellular Component	GO:0005694	chromosome		0.003162	1	0.04376	0.3053	39	1900	HIC1,INO80C,PARK7,NAP1L1,HLCS,ETV4,NASP,CLASP2,CHD3,ISL1,MBD6,KLF4,ZC3H6,NPM2,H1-8,PRDM10,ARNT2,FOXK1,DNMT1,TBX6,POLA1,KAT6A,TOPBP1,SALL4,TERT,TFAP2B,CCNB1,TBX18,PPP1R10,NCOR1,MSH6,THRB,SMC3,HEY1,KLHDC3,SMARCA1,RORA,ZFHX3,SETD7
GO: Cellular Component	GO:1902911	protein kinase complex		0.003251	1	0.04376	0.3053	6	110	CCNP,CCNA1,SORBS1,CCNA2,CCNB1,CCNB2
GO: Cellular Component	GO:0045180	basal cortex		0.003422	1	0.04376	0.3053	2	7	CLASP2,PKD2
GO: Cellular Component	GO:0005587	collagen type IV trimer		0.003422	1	0.04376	0.3053	2	7	COL4A1,COL4A2
GO: Cellular Component	GO:0035749	myelin sheath adaxonal region		0.003422	1	0.04376	0.3053	2	7	MAG,CNP
GO: Cellular Component	GO:0016605	PML body		0.003714	1	0.0465	0.3244	6	113	PARK7,CHD3,KAT6A,TOPBP1,TERT,MLIP
Pathway	M7098	ECM-receptor interaction	MSigDB C2 BIOCARTA (v7.5.1)	4.611e-06	0.006308	0.003839	0.02994	9	84	DAG1,ITGA1,SDC2,COL1A2,COL4A1,COL4A2,COL5A1,HSPG2,AGRN
Pathway	1269010	Diseases of glycosylation	BioSystems: REACTOME	5.613e-06	0.007678	0.003839	0.02994	9	86	DAG1,DCN,ADAMTSL4,SDC2,NOTCH3,HSPG2,ADAMTS5,PRELP,AGRN
Pathway	1270244	Extracellular matrix organization	BioSystems: REACTOME	1.08e-05	0.01478	0.004926	0.03841	16	297	PHYKPL,DAG1,MATN4,ITGA1,DCN,DMD,PLOD1,SDC2,COL1A2,COL4A1,COL4A2,COL5A1,HSPG2,COL8A2,ADAMTS5,AGRN
Pathway	1269011	Diseases associated with glycosaminoglycan metabolism	BioSystems: REACTOME	3.751e-05	0.05132	0.01283	0.1001	5	26	DCN,SDC2,HSPG2,PRELP,AGRN
Pathway	1269840	Phosphorylation of Emi1	BioSystems: REACTOME	6.519e-05	0.08918	0.01784	0.1391	3	6	FBXO5,CCNB1,CDC20
Pathway	1309217	Defective B3GALT6 causes EDSP2 and SEMDJL1	BioSystems: REACTOME	0.0001623	0.222	0.02775	0.2164	4	19	DCN,SDC2,HSPG2,AGRN
Pathway	1269015	Defective B3GAT3 causes JDSSDHD	BioSystems: REACTOME	0.0001623	0.222	0.02775	0.2164	4	19	DCN,SDC2,HSPG2,AGRN
Pathway	1269014	Defective B4GALT7 causes EDS, progeroid type	BioSystems: REACTOME	0.0001623	0.222	0.02775	0.2164	4	19	DCN,SDC2,HSPG2,AGRN
Pathway	M15394	Acute Myocardial Infarction	MSigDB C2 BIOCARTA (v7.5.1)	0.0002005	0.2742	0.03044	0.2374	4	20	F10,COL4A1,COL4A2,PROS1
Pathway	83068	ECM-receptor interaction	BioSystems: KEGG	0.0002316	0.3168	0.03044	0.2374	7	82	DAG1,ITGA1,COL1A2,COL4A1,COL4A2,HSPG2,AGRN
Pathway	1269899	Scavenging by Class A Receptors	BioSystems: REACTOME	0.0002447	0.3348	0.03044	0.2374	4	21	COL1A2,COL4A1,COL4A2,SCARA5
Pathway	1269800	Cyclin A/B1 associated events during G2/M transition	BioSystems: REACTOME	0.0002956	0.4044	0.0337	0.2628	4	22	CCNA1,CCNA2,CCNB1,CCNB2
Pathway	M15997	Intrinsic Prothrombin Activation Pathway	MSigDB C2 BIOCARTA (v7.5.1)	0.0003537	0.4838	0.03706	0.289	4	23	F10,COL4A1,COL4A2,PROS1
Pathway	M3005	Genes encoding collagen proteins	MSigDB C2 BIOCARTA (v7.5.1)	0.0004972	0.6802	0.03706	0.289	5	44	COL1A2,COL4A1,COL4A2,COL5A1,COL8A2
Pathway	1268854	Disease	BioSystems: REACTOME	0.0005038	0.6892	0.03706	0.289	26	859	DAG1,RPS17,DCN,STX1B,KPNA7,NF1,AP2B1,NEURL1B,QKI,ADAMTSL4,SDC2,VPS37D,NOTCH3,KPNB1,HSPG2,NEDD4L,RASA3,ADAMTS5,AKT1S1,NCOR1,HEY1,PRELP,GYS1,TLN1,LRP6,AGRN
Pathway	1270304	Semaphorin interactions	BioSystems: REACTOME	0.0005458	0.7466	0.03706	0.289	6	68	ITGA1,PLXND1,NRP1,DPYSL3,ARHGAP35,TLN1
Pathway	1270260	Integrin cell surface interactions	BioSystems: REACTOME	0.0005458	0.7466	0.03706	0.289	6	68	DAG1,ITGA1,COL4A1,COL4A2,HSPG2,AGRN
Pathway	1270254	Non-integrin membrane-ECM interactions	BioSystems: REACTOME	0.0005526	0.756	0.03706	0.289	5	45	DAG1,DMD,SDC2,HSPG2,AGRN
Pathway	1269981	A tetrasaccharide linker sequence is required for GAG synthesis	BioSystems: REACTOME	0.0005764	0.7885	0.03706	0.289	4	26	DCN,SDC2,HSPG2,AGRN
Pathway	1270246	Collagen biosynthesis and modifying enzymes	BioSystems: REACTOME	0.0006377	0.8724	0.03706	0.289	6	70	PLOD1,COL1A2,COL4A1,COL4A2,COL5A1,COL8A2
Pathway	413341	Glycolysis, core module involving three-carbon compounds	BioSystems: KEGG	0.0006707	0.9175	0.03706	0.289	3	12	GAPDH,PGAM2,ENO3
Pathway	1269021	Defective EXT1 causes exostoses 1, TRPS2 and CHDS	BioSystems: REACTOME	0.0006707	0.9175	0.03706	0.289	3	12	SDC2,HSPG2,AGRN
Pathway	1269022	Defective EXT2 causes exostoses 2	BioSystems: REACTOME	0.0006707	0.9175	0.03706	0.289	3	12	SDC2,HSPG2,AGRN
Pathway	1269801	Phosphorylation of proteins involved in the G2/M transition by Cyclin A:Cdc2 complexes	BioSystems: REACTOME	0.0006713	0.9183	0.03706	0.289	2	3	CCNA1,CCNA2
Pathway	1470926	Collagen chain trimerization	BioSystems: REACTOME	0.0006772	0.9264	0.03706	0.289	5	47	COL1A2,COL4A1,COL4A2,COL5A1,COL8A2
Pathway	M7253	Focal adhesion	MSigDB C2 BIOCARTA (v7.5.1)	0.0008695	1	0.04479	0.3493	10	199	ITGA1,MYL10,COL1A2,COL4A1,COL4A2,COL5A1,FLNA,CAV2,ARHGAP35,TLN1
Pathway	PW:0000025	glycolysis/gluconeogenesis	Pathway Ontology	0.000884	1	0.04479	0.3493	4	29	GAPDH,PGAM2,ALDH3A2,ENO3
Pathway	1269984	Chondroitin sulfate/dermatan sulfate metabolism	BioSystems: REACTOME	0.0009879	1	0.04826	0.3764	5	51	DCN,CHST7,SDC2,HSPG2,AGRN
