# Supplementary material for: Transcriptome Profiling Reveals Enhanced Mitochondrial Activity as a Cold Adaptive Strategy to Hypothermia in Zebrafish Muscle
Source: Cells. 2023 May 11;12(10):1366. doi: 10.3390/cells12101366 (PMC10216211; doi:10.3390/cells12101366)
Supplement: Supplementary file 1 [file cells-12-01366-s001.zip › Table_S9_IPG_Torpor_vs_contorl_zeb_muscle.xlsx]

## Sheet: IPG_BP
Supplementary Table S9: IPG impact analysis of torpor vs control biological processes (q < 0.4)
goId	goName	countDE	countAll	pv_fdr
GO:0034310	primary alcohol catabolic process	9	13	0.000517998
GO:0006163	purine nucleotide metabolic process	50	283	0.000517998
GO:0009150	purine ribonucleotide metabolic process	48	270	0.000517998
GO:0072521	purine-containing compound metabolic process	51	296	0.000517998
GO:0009259	ribonucleotide metabolic process	49	280	0.000517998
GO:0006090	pyruvate metabolic process	22	83	0.000752647
GO:0006753	nucleoside phosphate metabolic process	56	348	0.000830125
GO:0019693	ribose phosphate metabolic process	49	289	0.000830125
GO:0009117	nucleotide metabolic process	55	342	0.000959256
GO:0034308	primary alcohol metabolic process	19	70	0.00153254
GO:0006096	glycolytic process	18	64	0.00153254
GO:0006757	ATP generation from ADP	18	64	0.00153254
GO:0044281	small molecule metabolic process	142	1192	0.00153254
GO:0006165	nucleoside diphosphate phosphorylation	19	72	0.0019923
GO:0046939	nucleotide phosphorylation	19	74	0.00273941
GO:0006068	ethanol catabolic process	7	11	0.00273941
GO:0046034	ATP metabolic process	36	200	0.00277359
GO:0006091	generation of precursor metabolites and energy	55	365	0.00349526
GO:0055086	nucleobase-containing small molecule metabolic process	59	402	0.00349526
GO:0046031	ADP metabolic process	18	70	0.00365255
GO:0006082	organic acid metabolic process	87	670	0.00442733
GO:0043436	oxoacid metabolic process	85	657	0.00603727
GO:0007338	single fertilization	17	68	0.00837343
GO:0009753	response to jasmonic acid	4	4	0.0118062
GO:0043503	skeletal muscle fiber adaptation	4	4	0.0118062
GO:0044278	cell wall disruption in other organism	4	4	0.0118062
GO:0071395	cellular response to jasmonic acid stimulus	4	4	0.0118062
GO:0016052	carbohydrate catabolic process	23	115	0.0138512
GO:0006518	peptide metabolic process	82	648	0.0138512
GO:0030647	aminoglycoside antibiotic metabolic process	5	7	0.0138512
GO:0044597	daunorubicin metabolic process	5	7	0.0138512
GO:0009132	nucleoside diphosphate metabolic process	20	94	0.0138512
GO:0034035	purine ribonucleoside bisphosphate metabolic process	8	19	0.0138512
GO:0050427	3'-phosphoadenosine 5'-phosphosulfate metabolic process	8	19	0.0138512
GO:0051923	sulfation	8	19	0.0138512
GO:1901661	quinone metabolic process	11	35	0.0147578
GO:0009566	fertilization	18	81	0.0163333
GO:0009135	purine nucleoside diphosphate metabolic process	18	82	0.018731
GO:0009179	purine ribonucleoside diphosphate metabolic process	18	82	0.018731
GO:0006790	sulfur compound metabolic process	39	253	0.019923
GO:0009185	ribonucleoside diphosphate metabolic process	18	83	0.0210568
GO:0014070	response to organic cyclic compound	73	576	0.0237179
GO:0032787	monocarboxylic acid metabolic process	55	403	0.0247107
GO:0006576	cellular biogenic amine metabolic process	14	57	0.0254336
GO:0030638	polyketide metabolic process	5	8	0.0254336
GO:0044598	doxorubicin metabolic process	5	8	0.0254336
GO:0044106	cellular amine metabolic process	15	64	0.0254336
GO:0015980	energy derivation by oxidation of organic compounds	36	233	0.0276708
GO:0006412	translation	67	524	0.0298167
GO:0019752	carboxylic acid metabolic process	78	636	0.0345332
GO:0043603	cellular amide metabolic process	97	829	0.0351582
GO:0043043	peptide biosynthetic process	68	538	0.0357592
GO:0009308	amine metabolic process	15	67	0.0400966
GO:0046164	alcohol catabolic process	11	42	0.0590311
GO:0071407	cellular response to organic cyclic compound	48	356	0.0591464
GO:0007339	binding of sperm to zona pellucida	7	19	0.0591464
GO:0035036	sperm-egg recognition	7	19	0.0591464
GO:0006599	phosphagen metabolic process	3	3	0.0591464
GO:0006603	phosphocreatine metabolic process	3	3	0.0591464
GO:0042396	phosphagen biosynthetic process	3	3	0.0591464
GO:0046314	phosphocreatine biosynthetic process	3	3	0.0591464
GO:0071798	response to prostaglandin D	3	3	0.0591464
GO:0071799	cellular response to prostaglandin D stimulus	3	3	0.0591464
GO:0098989	NMDA selective glutamate receptor signaling pathway	3	3	0.0591464
GO:0043604	amide biosynthetic process	75	623	0.0613015
GO:0043467	regulation of generation of precursor metabolites and energy	18	94	0.0643976
GO:0071383	cellular response to steroid hormone stimulus	24	144	0.0743396
GO:0006067	ethanol metabolic process	7	20	0.0771528
GO:0019637	organophosphate metabolic process	77	655	0.0981713
GO:0009309	amine biosynthetic process	7	21	0.105307
GO:0005975	carbohydrate metabolic process	51	398	0.108257
GO:0006596	polyamine biosynthetic process	5	11	0.108257
GO:1902644	tertiary alcohol metabolic process	5	11	0.108257
GO:0071466	cellular response to xenobiotic stimulus	20	116	0.118461
GO:2000322	regulation of glucocorticoid receptor signaling pathway	4	7	0.120423
GO:0014888	striated muscle adaptation	9	34	0.124195
GO:1901700	response to oxygen-containing compound	112	1030	0.124195
GO:1901566	organonitrogen compound biosynthetic process	128	1204	0.131117
GO:0016101	diterpenoid metabolic process	12	55	0.131139
GO:0010155	regulation of proton transport	6	17	0.150253
GO:0006805	xenobiotic metabolic process	14	71	0.152497
GO:0006839	mitochondrial transport	28	189	0.153067
GO:0032870	cellular response to hormone stimulus	50	399	0.168825
GO:1902600	proton transmembrane transport	18	104	0.169978
GO:0006006	glucose metabolic process	22	139	0.186686
GO:0061844	antimicrobial humoral immune response mediated by antimicrobial peptide	6	18	0.186686
GO:0006112	energy reserve metabolic process	12	58	0.186686
GO:0006290	pyrimidine dimer repair	4	8	0.186686
GO:0015816	glycine transport	4	8	0.186686
GO:0097250	mitochondrial respirasome assembly	4	8	0.186686
GO:0071398	cellular response to fatty acid	7	24	0.192662
GO:0001523	retinoid metabolic process	11	51	0.192733
GO:0005980	glycogen catabolic process	5	13	0.201327
GO:0042921	glucocorticoid receptor signaling pathway	5	13	0.201327
GO:0007517	muscle organ development	31	222	0.201327
GO:0006721	terpenoid metabolic process	12	59	0.203381
GO:0019318	hexose metabolic process	25	168	0.20813
GO:0005977	glycogen metabolic process	11	52	0.212783
GO:0006720	isoprenoid metabolic process	14	75	0.213317
GO:0009127	purine nucleoside monophosphate biosynthetic process	6	19	0.22332
GO:0009168	purine ribonucleoside monophosphate biosynthetic process	6	19	0.22332
GO:0043501	skeletal muscle adaptation	6	19	0.22332
GO:0006073	cellular glucan metabolic process	11	53	0.231831
GO:0044042	glucan metabolic process	11	53	0.231831
GO:0061061	muscle structure development	52	430	0.231831
GO:0045229	external encapsulating structure organization	28	198	0.231831
GO:0048646	anatomical structure formation involved in morphogenesis	79	708	0.231831
GO:0009152	purine ribonucleotide biosynthetic process	19	118	0.231831
GO:0005978	glycogen biosynthetic process	8	32	0.231831
GO:0009250	glucan biosynthetic process	8	32	0.231831
GO:0006164	purine nucleotide biosynthetic process	20	127	0.234686
GO:0072522	purine-containing compound biosynthetic process	21	136	0.234686
GO:0044282	small molecule catabolic process	35	265	0.234686
GO:0000272	polysaccharide catabolic process	5	14	0.234686
GO:0006595	polyamine metabolic process	5	14	0.234686
GO:0009251	glucan catabolic process	5	14	0.234686
GO:0031958	corticosteroid receptor signaling pathway	5	14	0.234686
GO:0044247	cellular polysaccharide catabolic process	5	14	0.234686
GO:0006575	cellular modified amino acid metabolic process	20	128	0.240736
GO:0009755	hormone-mediated signaling pathway	20	128	0.240736
GO:0034754	cellular hormone metabolic process	15	86	0.248626
GO:0042401	cellular biogenic amine biosynthetic process	6	20	0.248765
GO:0060538	skeletal muscle organ development	19	120	0.249982
GO:0005996	monosaccharide metabolic process	26	183	0.257071
GO:0032264	IMP salvage	3	5	0.259977
GO:0035332	positive regulation of hippo signaling	3	5	0.259977
GO:0044691	tooth eruption	3	5	0.259977
GO:0046985	positive regulation of hemoglobin biosynthetic process	3	5	0.259977
GO:1902177	positive regulation of oxidative stress-induced intrinsic apoptotic signaling pathway	3	5	0.259977
GO:0071396	cellular response to lipid	42	338	0.266798
GO:0007519	skeletal muscle tissue development	18	113	0.266798
GO:0007215	glutamate receptor signaling pathway	7	27	0.266798
GO:0033143	regulation of intracellular steroid hormone receptor signaling pathway	11	56	0.266798
GO:1901616	organic hydroxy compound catabolic process	11	56	0.266798
GO:0006744	ubiquinone biosynthetic process	5	15	0.266798
GO:0016137	glycoside metabolic process	5	15	0.266798
GO:0046040	IMP metabolic process	5	15	0.266798
GO:1901663	quinone biosynthetic process	5	15	0.266798
GO:0006417	regulation of translation	39	310	0.266798
GO:0005976	polysaccharide metabolic process	13	72	0.266798
GO:0009725	response to hormone	65	575	0.266798
GO:0001944	vasculature development	54	463	0.266798
GO:0015808	L-alanine transport	4	10	0.266798
GO:0043101	purine-containing compound salvage	4	10	0.266798
GO:0048012	hepatocyte growth factor receptor signaling pathway	4	10	0.266798
GO:0030198	extracellular matrix organization	27	197	0.266798
GO:0043062	extracellular structure organization	27	197	0.266798
GO:0098655	cation transmembrane transport	56	484	0.266798
GO:0018198	peptidyl-cysteine modification	8	35	0.266798
GO:0006425	glutaminyl-tRNA aminoacylation	2	2	0.266798
GO:0006714	sesquiterpenoid metabolic process	2	2	0.266798
GO:0007056	spindle assembly involved in female meiosis	2	2	0.266798
GO:0007057	spindle assembly involved in female meiosis I	2	2	0.266798
GO:0007518	myoblast fate determination	2	2	0.266798
GO:0009258	10-formyltetrahydrofolate catabolic process	2	2	0.266798
GO:0009644	response to high light intensity	2	2	0.266798
GO:0016107	sesquiterpenoid catabolic process	2	2	0.266798
GO:0016487	farnesol metabolic process	2	2	0.266798
GO:0016488	farnesol catabolic process	2	2	0.266798
GO:0031443	fast-twitch skeletal muscle fiber contraction	2	2	0.266798
GO:0043921	modulation by host of viral transcription	2	2	0.266798
GO:0060638	mesenchymal-epithelial cell signaling	2	2	0.266798
GO:0071486	cellular response to high light intensity	2	2	0.266798
GO:0090679	cell differentiation involved in phenotypic switching	2	2	0.266798
GO:1900149	positive regulation of Schwann cell migration	2	2	0.266798
GO:1905271	regulation of proton-transporting ATP synthase activity, rotational mechanism	2	2	0.266798
GO:1905273	positive regulation of proton-transporting ATP synthase activity, rotational mechanism	2	2	0.266798
GO:1905420	vascular associated smooth muscle cell differentiation involved in phenotypic switching	2	2	0.266798
GO:1905448	positive regulation of mitochondrial ATP synthesis coupled electron transport	2	2	0.266798
GO:1905915	regulation of cell differentiation involved in phenotypic switching	2	2	0.266798
GO:1905930	regulation of vascular associated smooth muscle cell differentiation involved in phenotypic switching	2	2	0.266798
GO:1990009	retinal cell apoptotic process	2	2	0.266798
GO:0034637	cellular carbohydrate biosynthetic process	10	50	0.27754
GO:0044264	cellular polysaccharide metabolic process	12	66	0.28854
GO:0009410	response to xenobiotic stimulus	36	286	0.295072
GO:0010817	regulation of hormone levels	36	286	0.295072
GO:0000303	response to superoxide	5	16	0.296781
GO:0032922	circadian regulation of gene expression	10	51	0.311157
GO:0008202	steroid metabolic process	26	191	0.311274
GO:0009260	ribonucleotide biosynthetic process	19	127	0.316185
GO:0003012	muscle system process	34	269	0.324177
GO:0055001	muscle cell development	20	137	0.324177
GO:0001824	blastocyst development	13	76	0.324177
GO:1901135	carbohydrate derivative metabolic process	77	713	0.324177
GO:0030449	regulation of complement activation	3	6	0.324177
GO:0035864	response to potassium ion	3	6	0.324177
GO:0035865	cellular response to potassium ion	3	6	0.324177
GO:0046984	regulation of hemoglobin biosynthetic process	3	6	0.324177
GO:0051124	synaptic assembly at neuromuscular junction	3	6	0.324177
GO:0060046	regulation of acrosome reaction	3	6	0.324177
GO:0060081	membrane hyperpolarization	3	6	0.324177
GO:0106380	purine ribonucleotide salvage	3	6	0.324177
GO:2000323	negative regulation of glucocorticoid receptor signaling pathway	3	6	0.324177
GO:2000767	positive regulation of cytoplasmic translation	3	6	0.324177
GO:0042448	progesterone metabolic process	4	11	0.332391
GO:0042692	muscle cell differentiation	33	261	0.336075
GO:1901575	organic substance catabolic process	146	1471	0.336075
GO:0003009	skeletal muscle contraction	7	30	0.336075
GO:1901342	regulation of vasculature development	24	175	0.337056
GO:0046683	response to organophosphorus	13	77	0.340188
GO:0000305	response to oxygen radical	5	17	0.340188
GO:0006743	ubiquinone metabolic process	5	17	0.340188
GO:0009812	flavonoid metabolic process	5	17	0.340188
GO:0046033	AMP metabolic process	5	17	0.340188
GO:0033692	cellular polysaccharide biosynthetic process	9	45	0.342366
GO:0048545	response to steroid hormone	30	233	0.342366
GO:0034220	ion transmembrane transport	65	590	0.347938
GO:0030239	myofibril assembly	10	53	0.347938
GO:0055002	striated muscle cell development	10	53	0.347938
GO:0006626	protein targeting to mitochondrion	14	86	0.348178
GO:0001101	response to acid chemical	15	95	0.359432
GO:0051146	striated muscle cell differentiation	26	196	0.363062
GO:0006730	one-carbon metabolic process	7	31	0.371896
GO:0009988	cell-cell recognition	7	31	0.371896
GO:0071320	cellular response to cAMP	7	31	0.371896
GO:0043200	response to amino acid	14	87	0.373556
GO:0034248	regulation of cellular amide metabolic process	42	355	0.376119
GO:1900542	regulation of purine nucleotide metabolic process	10	54	0.379573
GO:0048514	blood vessel morphogenesis	45	386	0.380872
GO:0033865	nucleoside bisphosphate metabolic process	16	105	0.381708
GO:0033875	ribonucleoside bisphosphate metabolic process	16	105	0.381708
GO:0034032	purine nucleoside bisphosphate metabolic process	16	105	0.381708

## Sheet: IPG_PW
Supplementary Table S9: IPG impact analysis of torpor vs control pathways (q < 0.4)
pName	countDE	countAll	pv_fdr	pAcc_fdr	pComb_fdr	pORA_fdr
Protein digestion and absorption	18	51	0.00125495			1.52432e-05
Biosynthesis of amino acids	18	61	0.00125495			0.000162766
ECM-receptor interaction	13	52	0.00351388	0.538731	0.00693344	0.0165188
Metabolic pathways	123	1079	0.0318541			0.00760422
Proteasome	10	42	0.35065			0.103677
Proximal tubule bicarbonate reclamation	6	18	0.35065			0.103983
Glycolysis / Gluconeogenesis	11	51	0.35065			0.103983
Glutathione metabolism	9	39	0.366935			0.136739
mRNA surveillance pathway	12	70	0.366935	0.538731	0.579216	0.299565
Pyrimidine metabolism	8	36	0.506613			0.254641
Carbon metabolism	15	95	0.603946			0.299565
