# Supplementary material for: Transcriptome Profiling Reveals Enhanced Mitochondrial Activity as a Cold Adaptive Strategy to Hypothermia in Zebrafish Muscle
Source: Cells. 2023 May 11;12(10):1366. doi: 10.3390/cells12101366 (PMC10216211; doi:10.3390/cells12101366)
Supplement: Supplementary file 1 [file cells-12-01366-s001.zip › Table_S10_DEG_Torpor_Radiation_vs_control_zeb_muscle.xlsx]

## Sheet: Torpor_vs_control_zeb_muscle_19
Supplementary Table S10: DEGs in torpor+radiation vs control group
Symbol	Gene.name	Human.gene.name	Human.homology.type	baseMean	log2FoldChange	lfcSE	stat	pvalue	padj
ENSDARG00000000001	slc35a5	SLC35A5	ortholog_one2one	10.7267	-0.3721	0.87273	-0.426364	0.669843	0.872657
ENSDARG00000000018	nrf1	NRF1	ortholog_one2one	128.003	0.463607	0.432726	1.07137	0.284005	0.605867
ENSDARG00000000019	ube2h	UBE2H	ortholog_one2one	1057.58	0.464156	0.358448	1.2949	0.195354	0.507848
ENSDARG00000000068	slc9a3r1a	SLC9A3R1	ortholog_one2many	11.2722	0.841234	0.852388	0.986914	0.323685	0.643908
ENSDARG00000000069	dap	DAP	ortholog_one2one	13.2484	-0.507335	0.851673	-0.595692	0.551381	0.811028
ENSDARG00000000086	itsn1	ITSN1	ortholog_one2one	156.657	-0.93926	0.346702	-2.70912	0.00674609	0.0735596
ENSDARG00000000103	myh10	MYH10	ortholog_one2one	387.074	-0.527591	0.359864	-1.46608	0.142626	0.434503
ENSDARG00000000142	tmem267	TMEM267	ortholog_one2one	8.76033	0.358873	0.891066	0.402746	0.687135	0.882716
ENSDARG00000000151	thraa	THRA	ortholog_one2many	50.3652	-1.06074	0.429199	-2.47145	0.0134567	0.114255
ENSDARG00000000161	itsn2a	ITSN2	ortholog_one2many	6.97172	-1.45536	1.17678	-1.23673	0.216187	0.534477
ENSDARG00000000175	hoxb2a	HOXB2	ortholog_one2one	6.95317	0.421691	0.933507	0.451728	0.651465	0.863131
ENSDARG00000000183	ptpn4b	PTPN4	ortholog_one2many	18.2585	-0.225717	0.734816	-0.307175	0.75871	0.911099
ENSDARG00000000189	sema6e	SEMA6C	ortholog_one2many	317.965	-0.517888	0.394791	-1.3118	0.189587	0.500316
ENSDARG00000000229	usp49	USP49	ortholog_one2one	59.1527	-0.173927	0.430582	-0.403935	0.686261	0.882182
ENSDARG00000000241	slc40a1	SLC40A1	ortholog_one2one	267.404	0.606802	0.292316	2.07585	0.0379081	0.20936
ENSDARG00000000324	dcaf8	DCAF8	ortholog_one2many	156.645	-0.0262351	0.411719	-0.0637208	0.949193	0.983655
ENSDARG00000000324	dcaf8	DCAF8L2	ortholog_one2many	156.645	-0.0262351	0.411719	-0.0637208	0.949193	0.983655
ENSDARG00000000324	dcaf8	DCAF8L1	ortholog_one2many	156.645	-0.0262351	0.411719	-0.0637208	0.949193	0.983655
ENSDARG00000000349	cfap300	CFAP300	ortholog_one2one	0.121413	-1.99916	4.98501	-0.401033	0.688396	NA
ENSDARG00000000369	prkag3b	PRKAG3	ortholog_one2many	197.001	0.279856	0.355392	0.787457	0.431014	0.731913
ENSDARG00000000442	slc39a13	SLC39A13	ortholog_one2one	115.012	-0.277881	0.443931	-0.625955	0.531345	0.79965
ENSDARG00000000460	nitr2b	TRAV24	ortholog_many2many	0.969481	-0.481145	2.69677	-0.178415	0.858397	NA
ENSDARG00000000460	nitr2b	TRAV34	ortholog_many2many	0.969481	-0.481145	2.69677	-0.178415	0.858397	NA
ENSDARG00000000460	nitr2b	TRAV30	ortholog_many2many	0.969481	-0.481145	2.69677	-0.178415	0.858397	NA
ENSDARG00000000460	nitr2b	TRAV13-1	ortholog_many2many	0.969481	-0.481145	2.69677	-0.178415	0.858397	NA
ENSDARG00000000460	nitr2b	TRAV13-2	ortholog_many2many	0.969481	-0.481145	2.69677	-0.178415	0.858397	NA
ENSDARG00000000460	nitr2b	TRAV5	ortholog_many2many	0.969481	-0.481145	2.69677	-0.178415	0.858397	NA
ENSDARG00000000460	nitr2b	TRAV36DV7	ortholog_many2many	0.969481	-0.481145	2.69677	-0.178415	0.858397	NA
ENSDARG00000000460	nitr2b	TRAV1-2	ortholog_many2many	0.969481	-0.481145	2.69677	-0.178415	0.858397	NA
ENSDARG00000000460	nitr2b	TRAV1-1	ortholog_many2many	0.969481	-0.481145	2.69677	-0.178415	0.858397	NA
ENSDARG00000000460	nitr2b	TRAV20	ortholog_many2many	0.969481	-0.481145	2.69677	-0.178415	0.858397	NA
ENSDARG00000000460	nitr2b	TRAV7	ortholog_many2many	0.969481	-0.481145	2.69677	-0.178415	0.858397	NA
ENSDARG00000000460	nitr2b	TRAV26-2	ortholog_many2many	0.969481	-0.481145	2.69677	-0.178415	0.858397	NA
ENSDARG00000000460	nitr2b	TRAV21	ortholog_many2many	0.969481	-0.481145	2.69677	-0.178415	0.858397	NA
ENSDARG00000000460	nitr2b	TRAV10	ortholog_many2many	0.969481	-0.481145	2.69677	-0.178415	0.858397	NA
ENSDARG00000000460	nitr2b	TRAV38-1	ortholog_many2many	0.969481	-0.481145	2.69677	-0.178415	0.858397	NA
ENSDARG00000000460	nitr2b	TRAV38-2DV8	ortholog_many2many	0.969481	-0.481145	2.69677	-0.178415	0.858397	NA
ENSDARG00000000460	nitr2b	TRAC	ortholog_many2many	0.969481	-0.481145	2.69677	-0.178415	0.858397	NA
ENSDARG00000000460	nitr2b	TRAV26-1	ortholog_many2many	0.969481	-0.481145	2.69677	-0.178415	0.858397	NA
ENSDARG00000000460	nitr2b	TRAV4	ortholog_many2many	0.969481	-0.481145	2.69677	-0.178415	0.858397	NA
ENSDARG00000000460	nitr2b	TRAV17	ortholog_many2many	0.969481	-0.481145	2.69677	-0.178415	0.858397	NA
ENSDARG00000000474	tnni1a	TNNI1	ortholog_one2many	0.29269	0.518245	4.87427	0.106323	0.915326	NA
ENSDARG00000000476	pms1	PMS1	ortholog_one2one	38.3972	0.354916	0.483348	0.734287	0.462774	0.753355
ENSDARG00000000489	upf3b	UPF3B	ortholog_one2one	98.3568	0.291677	0.507561	0.574663	0.565519	0.817918
ENSDARG00000000503	stx1b	STX1B	ortholog_one2one	30.4643	-3.00735	1.17041	-2.56949	0.0101848	0.0957617
ENSDARG00000000516	ankar	ANKAR	ortholog_one2one	2.24011	-0.294166	1.66209	-0.176986	0.85952	NA
ENSDARG00000000529	ofd1	OFD1	ortholog_one2one	24.1502	-0.686602	0.548555	-1.25166	0.210695	0.527854
ENSDARG00000000540	asdurf	ASNSD1	ortholog_one2many	139.124	0.178014	0.367023	0.48502	0.627662	0.850486
ENSDARG00000000540	asdurf		ortholog_one2many	139.124	0.178014	0.367023	0.48502	0.627662	0.850486
ENSDARG00000000542	gtf2e1	GTF2E1	ortholog_one2one	9.97034	-0.0347133	0.888075	-0.0390883	0.96882	0.990191
ENSDARG00000000551	slc1a4	SLC1A4	ortholog_one2one	52.5921	1.86336	0.675407	2.75887	0.00580021	0.0662042
ENSDARG00000000567	znf281a	ZNF281	ortholog_one2many	95.3978	-0.162055	0.408902	-0.396318	0.69187	0.884159
ENSDARG00000000568	ell	ELL	ortholog_one2one	2096.24	-0.293777	0.495446	-0.592956	0.553211	0.811552
ENSDARG00000000588	grasp	TAMALIN	ortholog_one2one	58.6003	-0.342394	0.388963	-0.880275	0.37871	0.691792
ENSDARG00000000606	dnah6	DNAH6	ortholog_one2one	1.7918	-2.64315	1.87586	-1.40903	0.158826	NA
ENSDARG00000000631	ptpn4a	PTPN4	ortholog_one2many	108.932	0.23814	0.432137	0.551076	0.581582	0.827559
ENSDARG00000000651	osgepl1	OSGEPL1	ortholog_one2one	16.7787	1.55424	0.709731	2.1899	0.0285315	0.175597
ENSDARG00000000656	psmb9a	PSMB9	ortholog_one2one	45.5208	-0.514653	0.737739	-0.697608	0.485422	0.769326
ENSDARG00000000666	creg2	CREG2	ortholog_one2one	798.303	0.391319	0.260778	1.50059	0.133463	0.419927
ENSDARG00000000690	sypl2b	SYPL2	ortholog_one2many	21.2776	0.314625	0.751937	0.41842	0.67564	0.876415
ENSDARG00000000729	daxx	DAXX	ortholog_one2one	62.0081	-0.544678	0.479967	-1.13482	0.256449	0.578332
ENSDARG00000000747	lcmt2	LCMT2	ortholog_one2one	2.35773	0.631389	1.71532	0.368088	0.712807	NA
ENSDARG00000000760	znf511	ZNF511	ortholog_one2one	36.5162	0.117344	0.463191	0.253339	0.800006	0.928082
ENSDARG00000000767	spi1b	SPI1	ortholog_one2one	60.3825	-0.997027	0.834374	-1.19494	0.232111	0.551244
ENSDARG00000000779	scfd1	SCFD1	ortholog_one2one	184.394	-0.0781334	0.320156	-0.244048	0.807194	0.930508
ENSDARG00000000796	nr4a1	NR4A1	ortholog_one2one	453.816	-0.0964461	0.652812	-0.147739	0.882548	0.960279
ENSDARG00000000804	rassf6	RASSF6	ortholog_one2one	5.62791	0.212023	1.74164	0.121738	0.903107	0.9669
ENSDARG00000000830	telo2	TELO2	ortholog_one2one	18.7109	0.691798	0.715037	0.9675	0.333294	0.652902
ENSDARG00000000837	snx9a	SNX9	ortholog_one2many	53.2824	-0.309158	0.410056	-0.753941	0.450885	0.74427
ENSDARG00000000853	dstyk	DSTYK	ortholog_one2one	225.203	-0.922106	0.411698	-2.23976	0.0251064	0.162683
ENSDARG00000000857	mapk14a	MAPK14	ortholog_one2many	60.3742	0.924913	0.594581	1.55557	0.11981	0.39666
ENSDARG00000000861	scrib	SCRIB	ortholog_one2one	1924.7	0.353564	0.231637	1.52637	0.126917	0.409058
ENSDARG00000000887	zgc:56699	GTSF1L	ortholog_many2many	9.20052	-5.697	1.40108	-4.06614	4.78e-05	0.0020681
ENSDARG00000000906	skap2	SKAP2	ortholog_one2one	24.0512	-0.353376	0.803768	-0.439649	0.660191	0.867495
ENSDARG00000000935	unk	UNK	ortholog_one2one	33.5527	-0.411606	0.534161	-0.770564	0.440965	0.738365
ENSDARG00000000943	dzip1	DZIP1	ortholog_one2one	14.0538	-0.398756	0.72671	-0.548714	0.583202	0.828833
ENSDARG00000000966	ncor2	NCOR2	ortholog_one2one	354.712	-0.232554	0.297516	-0.781652	0.434419	0.734928
ENSDARG00000001014	myh9b	MYH9	ortholog_one2many	286.243	-1.27193	0.421903	-3.01476	0.00257184	0.038981
ENSDARG00000001015	znf384l	ZNF384	ortholog_one2many	208.883	-0.275932	0.277082	-0.995849	0.319323	0.639521
ENSDARG00000001057	bysl	BYSL	ortholog_one2one	291.027	-0.149317	0.403536	-0.37002	0.711367	0.89291
ENSDARG00000001127	slc17a6a	SLC17A6	ortholog_one2many	0.424361	-1.99922	4.98501	-0.401046	0.688386	NA
ENSDARG00000001129	dicer1	DICER1	ortholog_one2one	165.621	0.480655	0.374907	1.28206	0.19982	0.513843
ENSDARG00000001154	rimbp2	RIMBP2	ortholog_one2many	1.09834	-1.59806	3.43109	-0.465759	0.641388	NA
ENSDARG00000001169	hsd17b8	HSD17B8	ortholog_one2one	175.438	0.0117918	0.348482	0.0338376	0.973007	0.991077
ENSDARG00000001210	arl14ep	ARL14EP	ortholog_one2one	43.993	1.02698	0.494003	2.07889	0.0376273	0.208428
ENSDARG00000001220	mycbp2	MYCBP2	ortholog_one2one	271.281	-0.301104	0.393241	-0.765699	0.443855	0.739709
ENSDARG00000001241	puf60b	PUF60	ortholog_one2many	411.171	-0.494969	0.284032	-1.74265	0.0813945	0.322686
ENSDARG00000001249	pcgf1	PCGF1	ortholog_one2one	46.8268	0.685093	0.490818	1.39582	0.16277	0.463313
ENSDARG00000001259	gas2a	GAS2	ortholog_one2many	8.26807	-0.573365	1.00665	-0.569575	0.568966	0.820244
ENSDARG00000001303	psmb8a	PSMB8	ortholog_one2one	34.491	-0.274422	0.600428	-0.457044	0.647639	0.861821
ENSDARG00000001414	mctp2a	MCTP2	ortholog_one2many	2.11462	-0.918376	2.27511	-0.403662	0.686461	NA
ENSDARG00000001431	actn3b	ACTN3	ortholog_one2many	69870	-1.24945	0.384634	-3.24842	0.00116047	0.022342
ENSDARG00000001437	slc2a1a	SLC2A1	ortholog_one2many	0.438325	1.59013	4.83185	0.329094	0.742084	NA
ENSDARG00000001442	inppl1b	SH2D1B	ortholog_many2many	126.423	-0.44506	0.354616	-1.25504	0.209462	0.526458
ENSDARG00000001447	mier1b	MIER1	ortholog_one2many	90.7341	0.499437	0.377034	1.32465	0.185288	0.494056
ENSDARG00000001452	adam8a	ADAM8	ortholog_one2many	29.5493	0.674409	0.926429	0.727966	0.466634	0.756084
ENSDARG00000001463	tdh2	HSD3B1	ortholog_many2many	218.586	0.506512	0.605975	0.835864	0.403231	0.711674
ENSDARG00000001463	tdh2	HSD3B2	ortholog_many2many	218.586	0.506512	0.605975	0.835864	0.403231	0.711674
ENSDARG00000001470	mhc1zea	ULBP3	ortholog_many2many	83.9579	0.535699	0.414631	1.29199	0.19636	0.508991
ENSDARG00000001470	mhc1zea	CD1A	ortholog_many2many	83.9579	0.535699	0.414631	1.29199	0.19636	0.508991
ENSDARG00000001470	mhc1zea	RAET1E	ortholog_many2many	83.9579	0.535699	0.414631	1.29199	0.19636	0.508991
ENSDARG00000001470	mhc1zea	CD1E	ortholog_many2many	83.9579	0.535699	0.414631	1.29199	0.19636	0.508991
ENSDARG00000001470	mhc1zea	CD1D	ortholog_many2many	83.9579	0.535699	0.414631	1.29199	0.19636	0.508991
ENSDARG00000001470	mhc1zea		ortholog_many2many	83.9579	0.535699	0.414631	1.29199	0.19636	0.508991
ENSDARG00000001470	mhc1zea	CD1B	ortholog_many2many	83.9579	0.535699	0.414631	1.29199	0.19636	0.508991
ENSDARG00000001470	mhc1zea	CD1C	ortholog_many2many	83.9579	0.535699	0.414631	1.29199	0.19636	0.508991
ENSDARG00000001470	mhc1zea	ULBP2	ortholog_many2many	83.9579	0.535699	0.414631	1.29199	0.19636	0.508991
ENSDARG00000001470	mhc1zea	RAET1G	ortholog_many2many	83.9579	0.535699	0.414631	1.29199	0.19636	0.508991
ENSDARG00000001470	mhc1zea	RAET1L	ortholog_many2many	83.9579	0.535699	0.414631	1.29199	0.19636	0.508991
ENSDARG00000001470	mhc1zea	ULBP1	ortholog_many2many	83.9579	0.535699	0.414631	1.29199	0.19636	0.508991
ENSDARG00000001498	skap1	SKAP1	ortholog_one2one	1.4329	0.813617	2.31536	0.3514	0.725288	NA
ENSDARG00000001549	sp3a	SP3	ortholog_one2many	10.5731	0.782529	0.81411	0.961208	0.336448	0.654862
ENSDARG00000001558	kifc1	KIFC1	ortholog_one2one	13.9471	-1.61857	1.00389	-1.6123	0.106897	0.37375
ENSDARG00000001559	csmd2	CR2	ortholog_one2one	2.31563	-1.07	2.11137	-0.506778	0.612311	NA
ENSDARG00000001578	echs1	ECHS1	ortholog_one2one	1265.21	0.675201	0.283802	2.37913	0.0173536	0.131379
ENSDARG00000001621	nfyal	NFYA	ortholog_one2many	12.3421	-0.477258	0.814476	-0.585969	0.557896	0.813684
ENSDARG00000001634	kirrel1a	KIRREL1	ortholog_one2many	284.849	-0.397413	0.349337	-1.13762	0.255279	0.578222
ENSDARG00000001676	gpm6bb	GPM6B	ortholog_one2one	160.478	-0.645549	0.463491	-1.3928	0.163681	0.465092
ENSDARG00000001686	uckl1a	UCKL1	ortholog_one2many	0.171276	2.0369	4.88696	0.416803	0.676822	NA
ENSDARG00000001710	flot1a	FLOT1	ortholog_one2many	60.506	-1.29669	0.581133	-2.23131	0.0256603	0.164766
ENSDARG00000001712	si:ch211-247n2.1	KCNMB2	ortholog_many2many	165.918	-1.14651	0.468591	-2.44671	0.0144167	0.118332
ENSDARG00000001712	si:ch211-247n2.1		ortholog_many2many	165.918	-1.14651	0.468591	-2.44671	0.0144167	0.118332
ENSDARG00000001721	oc90		ortholog_one2many	0.104965	-1.8931	4.99213	-0.379216	0.704527	NA
ENSDARG00000001721	oc90	OC90	ortholog_one2many	0.104965	-1.8931	4.99213	-0.379216	0.704527	NA
ENSDARG00000001729	strn3	STRN3	ortholog_one2one	814.673	0.305499	0.228439	1.33733	0.181113	0.488593
ENSDARG00000001733	gulp1a	GULP1	ortholog_one2many	203.036	1.85094	0.446398	4.14639	3.38e-05	0.00160617
ENSDARG00000001734	fkbp8	FKBP8	ortholog_one2one	103.026	0.151995	0.451316	0.336783	0.736281	0.902623
ENSDARG00000001754	noc2l	NOC2L	ortholog_one2one	25.0872	2.05147	0.740417	2.7707	0.0055936	0.0645889
ENSDARG00000001760	tnxba	TNXB	ortholog_one2one	5.45956	2.09334	3.71785	0.563052	0.5734	NA
ENSDARG00000001767	slc29a2	SLC29A2	ortholog_one2many	2.72405	-3.25653	2.29754	-1.4174	0.156367	NA
ENSDARG00000001769	ptpra	PTPRA	ortholog_one2one	25.9933	-1.17897	0.621469	-1.89706	0.0578197	0.267181
ENSDARG00000001771	otol1a	OTOL1	ortholog_one2many	0.554456	1.89066	4.24605	0.445274	0.656122	NA
ENSDARG00000001776	stim2b	STIM2	ortholog_one2many	160.005	0.341787	0.496498	0.688397	0.491203	0.77333
ENSDARG00000001777	nup155	NUP155	ortholog_one2one	99.1931	-0.324129	0.529747	-0.611856	0.540633	0.804825
ENSDARG00000001781	tspan11	TSPAN11	ortholog_one2one	19.2457	-0.297156	0.603421	-0.492452	0.6224	0.848235
ENSDARG00000001782	prkacba	PRKACG	ortholog_many2many	7.09536	-0.116155	0.942311	-0.123266	0.901896	0.966318
ENSDARG00000001785	irx2a	IRX2	ortholog_one2one	13.5247	-0.889773	0.912383	-0.975218	0.329452	0.649307
ENSDARG00000001788	atp5po	ATP5PO	ortholog_one2many	8659.95	0.34162	0.228885	1.49254	0.135559	0.423254
ENSDARG00000001788	atp5po		ortholog_one2many	8659.95	0.34162	0.228885	1.49254	0.135559	0.423254
ENSDARG00000001803	kcnh6a	HCN3	ortholog_many2many	24.8293	5.22053	1.2718	4.10484	4.05e-05	0.00183596
ENSDARG00000001803	kcnh6a	KCNH3	ortholog_many2many	24.8293	5.22053	1.2718	4.10484	4.05e-05	0.00183596
ENSDARG00000001804	zgc:112148	TVP23C-CDRT4	ortholog_many2many	5.3987	-1.32478	1.94024	-0.682793	0.494737	NA
ENSDARG00000001804	zgc:112148	TVP23B	ortholog_many2many	5.3987	-1.32478	1.94024	-0.682793	0.494737	NA
ENSDARG00000001804	zgc:112148	TVP23C	ortholog_many2many	5.3987	-1.32478	1.94024	-0.682793	0.494737	NA
ENSDARG00000001807	tnfrsf21	TNFRSF21	ortholog_one2one	216.577	0.82843	0.563687	1.46966	0.141653	0.433107
ENSDARG00000001818	c3b.2	C3	ortholog_one2many	1.6405	-4.82197	4.1014	-1.17569	0.23972	NA
ENSDARG00000001825	cfap43	CFAP43	ortholog_one2one	4.44037	-0.96272	1.30507	-0.737674	0.460712	NA
ENSDARG00000001829	zgc:112982	BCLAF3	ortholog_one2one	184.54	-0.297321	0.410611	-0.724093	0.469008	0.757638
ENSDARG00000001835	nalcn	NALCN	ortholog_one2one	2.5726	1.81181	2.08486	0.869036	0.384828	NA
ENSDARG00000001857	aff4	AFF4	ortholog_one2one	103.226	-1.16805	0.585545	-1.9948	0.0460648	0.234804
ENSDARG00000001859	dbx1b	DBX1	ortholog_one2one	1.51448	-2.66364	3.02901	-0.879377	0.379197	NA
ENSDARG00000001870	atp1a1a.4	ATP1A1	ortholog_one2many	47.1906	-5.25625	2.10598	-2.49587	0.0125649	0.109175
ENSDARG00000001873	phgdh	PHGDH	ortholog_one2one	7.23612	-0.881537	1.13021	-0.779978	0.435404	0.736008
ENSDARG00000001880	stx3a	STX3	ortholog_one2many	17.5534	-0.415794	0.756268	-0.549798	0.582458	0.828251
ENSDARG00000001881	cacnb3a	CACNB3	ortholog_one2many	0	NA	NA	NA	NA	NA
ENSDARG00000001882	kbtbd12	KBTBD12	ortholog_one2one	3448.72	-0.882225	0.303283	-2.90892	0.00362682	0.0485517
ENSDARG00000001888	ppm1ba		ortholog_one2many	301.335	0.121227	0.431797	0.280751	0.778902	0.920093
ENSDARG00000001888	ppm1ba	PPM1B	ortholog_one2many	301.335	0.121227	0.431797	0.280751	0.778902	0.920093
ENSDARG00000001890	stt3b	STT3B	ortholog_one2one	304.097	0.779841	0.366862	2.12571	0.0335278	0.194705
ENSDARG00000001898	manea	MANEA	ortholog_one2one	70.315	0.55048	0.44158	1.24661	0.21254	0.530091
ENSDARG00000001909	vill	VILL	ortholog_one2one	4.84668	-3.48701	1.92269	-1.81361	0.069738	NA
ENSDARG00000001913	palmda	PALMD	ortholog_one2many	98.7913	-0.0499452	1.3117	-0.0380767	0.969627	0.990592
ENSDARG00000001929	pink1	PINK1	ortholog_one2one	1424.29	0.0348172	0.404697	0.0860328	0.93144	0.977897
ENSDARG00000001930	klhl15	KLHL15	ortholog_one2one	106.345	-0.0617355	0.324809	-0.190067	0.849257	0.948846
ENSDARG00000001933	prkag2b	PRKAG2	ortholog_one2many	423.824	0.686019	0.385986	1.77732	0.0755161	0.309441
ENSDARG00000001937	LO018422.1	SLC2A3	ortholog_many2many	0.480234	0.376612	4.40263	0.0855425	0.93183	NA
ENSDARG00000001937	LO018422.1	SLC2A14	ortholog_many2many	0.480234	0.376612	4.40263	0.0855425	0.93183	NA
ENSDARG00000001937	LO018422.1	SLC2A7	ortholog_many2many	0.480234	0.376612	4.40263	0.0855425	0.93183	NA
ENSDARG00000001939	b3gat3	B3GAT3	ortholog_one2one	13.7566	1.11627	0.79148	1.41035	0.158435	0.457271
ENSDARG00000001940	dnajc1	DNAJC1	ortholog_one2one	831.428	-0.385494	0.322729	-1.19448	0.23229	0.551244
ENSDARG00000001950	ak1	AK1	ortholog_one2one	26109	-0.39315	0.274742	-1.43098	0.152437	0.44761
ENSDARG00000001953	pfkfb3	PFKFB3	ortholog_one2one	1230.07	0.762153	0.585348	1.30205	0.192898	0.504743
ENSDARG00000001968	dock5	DOCK5	ortholog_one2one	3.91752	-0.775197	1.43393	-0.540611	0.588776	NA
ENSDARG00000001969	txlng	TXLNG	ortholog_one2one	77.6872	0.245533	0.414988	0.591663	0.554076	0.811883
ENSDARG00000001971	cthrc1b	CTHRC1	ortholog_one2many	20.7359	-0.0981295	0.652775	-0.150327	0.880507	0.959686
ENSDARG00000001975	hsd11b2	HSD11B2	ortholog_one2one	801.649	2.41235	0.298052	8.09373	5.79e-16	1.23e-12
ENSDARG00000001994	stxbp1a	STXBP1	ortholog_one2many	30.1917	-2.6453	1.1289	-2.34325	0.0191164	0.139065
ENSDARG00000001999	adamts18	ADAMTS18	ortholog_one2one	1.00366	-1.01046	2.9977	-0.33708	0.736057	NA
ENSDARG00000002002	lmcd1	LMCD1	ortholog_one2one	44.4517	0.3222	0.539465	0.597258	0.550335	0.810527
ENSDARG00000002006	rxrbb	RXRB	ortholog_one2many	122.639	0.482358	0.359226	1.34277	0.179347	0.486762
ENSDARG00000002013	grb10a	GRB10	ortholog_one2many	82.8614	0.0851968	0.497374	0.171293	0.863993	0.954836
ENSDARG00000002016	ppil2	PPIL2	ortholog_one2one	52.643	-0.0243027	0.403021	-0.0603015	0.951916	0.984544
ENSDARG00000002020	rictorb	RICTOR	ortholog_one2many	83.4385	-0.178601	0.427612	-0.417672	0.676187	0.876611
ENSDARG00000002021	pygb	PYGB	ortholog_one2one	22.0897	-1.41731	0.726607	-1.95059	0.0511061	0.250301
ENSDARG00000002031	tox4a	TOX4	ortholog_one2many	11.9667	-0.944168	0.804109	-1.17418	0.240323	0.560741
ENSDARG00000002037	pfkfb2b	PFKFB2	ortholog_one2many	195.172	-0.85822	0.515072	-1.66621	0.0956712	0.352302
ENSDARG00000002060	brf2	BRF2	ortholog_one2many	8.05008	1.22369	1.12935	1.08353	0.278571	0.60108
ENSDARG00000002071	adss2	ADSS2	ortholog_one2one	2433.77	1.04326	0.407466	2.56037	0.010456	0.0977129
ENSDARG00000002077	mnat1	MNAT1	ortholog_one2one	60.9268	0.585828	0.544725	1.07546	0.28217	0.60458
ENSDARG00000002084	lamb2	LAMB2	ortholog_one2one	1074.59	-0.810182	0.442641	-1.83034	0.0671996	0.290123
ENSDARG00000002127	stam	STAM	ortholog_one2one	279.649	0.916964	0.263262	3.48309	0.000495668	0.0124657
ENSDARG00000002128	cwf19l1	CWF19L1	ortholog_one2one	75.0139	0.275771	0.423587	0.651038	0.515022	0.789452
ENSDARG00000002165	psme1	PSME1	ortholog_one2one	241.888	0.492826	0.432098	1.14054	0.254061	0.576702
ENSDARG00000002167	cacnb1	CACNB1	ortholog_one2one	210.118	-0.135183	0.49339	-0.273987	0.784095	0.921954
ENSDARG00000002168	tra2b	TRA2B	ortholog_one2one	130.135	0.461962	0.341054	1.35451	0.175574	0.482503
ENSDARG00000002174	itfg2	ITFG2	ortholog_one2one	32.0723	-0.0751008	0.5176	-0.145094	0.884636	0.960529
ENSDARG00000002184	igbp1	IGBP1	ortholog_one2many	32.7137	-0.00254641	0.569238	-0.00447336	0.996431	0.999003
ENSDARG00000002184	igbp1	IGBP1P2	ortholog_one2many	32.7137	-0.00254641	0.569238	-0.00447336	0.996431	0.999003
ENSDARG00000002190	chmp2bb	CHMP2B	ortholog_one2many	418.697	0.0400389	0.292685	0.136798	0.89119	0.961542
ENSDARG00000002192	aspn	ASPN	ortholog_one2one	88.6017	0.403257	0.849775	0.474546	0.635111	0.854469
ENSDARG00000002193	rho	RHO	ortholog_one2many	0	NA	NA	NA	NA	NA
ENSDARG00000002194	rhd	RHD	ortholog_one2many	7.42765	0.301013	0.943073	0.319183	0.749587	0.908465
ENSDARG00000002194	rhd	RHCE	ortholog_one2many	7.42765	0.301013	0.943073	0.319183	0.749587	0.908465
ENSDARG00000002196	bach1b	BACH1	ortholog_one2many	113.209	0.138154	0.340885	0.405279	0.685272	0.881444
ENSDARG00000002197	pygl	PYGL	ortholog_one2one	19.8202	-0.110926	0.948043	-0.117005	0.906856	0.968272
ENSDARG00000002204	hspb11	HSPB9	ortholog_many2many	587.498	0.850969	0.510947	1.66547	0.0958181	0.352486
ENSDARG00000002210	stk25a	STK25	ortholog_one2many	8.07171	-0.960014	1.0558	-0.909274	0.363206	0.677425
ENSDARG00000002213	invs	INVS	ortholog_one2one	19.9144	0.58472	0.700662	0.834524	0.403986	0.711774
ENSDARG00000002215	rtca	RTCA	ortholog_one2one	260.466	0.552152	0.33001	1.67314	0.0943005	0.350279
ENSDARG00000002216	tbx3a	TBX3	ortholog_one2one	15.2198	-1.9911	0.935853	-2.12758	0.0333721	0.194331
ENSDARG00000002217	scocb	SCOC	ortholog_one2many	79.7557	-0.138098	0.371064	-0.372168	0.709768	0.891567
ENSDARG00000002220	C5H9orf78	C9orf78	ortholog_one2one	56.9686	-0.295417	0.459859	-0.642408	0.520608	0.793298
ENSDARG00000002230	sypb	SYP	ortholog_one2many	6.71575	-1.08694	1.8386	-0.591179	0.5544	0.812136
ENSDARG00000002231	plpp2a	PLPP2	ortholog_one2many	6.54549	0.461162	1.47553	0.312541	0.75463	0.910018
ENSDARG00000002235	mmp14a	MMP14	ortholog_one2many	752.341	-0.504514	0.376397	-1.34038	0.180123	0.487839
ENSDARG00000002240	psmb6	PSMB6	ortholog_one2one	397.817	0.460831	0.371902	1.23912	0.215301	0.533329
ENSDARG00000002241	kcna2a	KCNA2	ortholog_one2many	0	NA	NA	NA	NA	NA
ENSDARG00000002249	tbxas1	TBXAS1	ortholog_one2one	139.842	-0.492504	0.375466	-1.31171	0.189616	0.500316
ENSDARG00000002255	epb41l3a	EPB41L3	ortholog_one2many	5.47197	-1.44656	1.50301	-0.96244	0.335828	NA
ENSDARG00000002264	mrpl41	MRPL41	ortholog_one2one	301.425	0.885317	0.340479	2.60021	0.00931666	0.0903382
ENSDARG00000002267	dcaf13	DCAF13	ortholog_one2one	95.6044	1.23306	0.356068	3.46299	0.000534215	0.0130993
ENSDARG00000002285	mcoln1a	MCOLN1	ortholog_one2many	60.4078	0.623012	0.489254	1.27339	0.202879	0.517064
ENSDARG00000002293	si:ch211-197g15.6	IFI44	ortholog_many2many	13.9412	0.171933	0.764439	0.224914	0.822046	0.936877
ENSDARG00000002293	si:ch211-197g15.6	IFI44L	ortholog_many2many	13.9412	0.171933	0.764439	0.224914	0.822046	0.936877
ENSDARG00000002298	ankrd22	ANKRD22	ortholog_one2one	3.16489	-0.889691	2.00935	-0.442775	0.657928	NA
ENSDARG00000002299	arsh	ARSD	ortholog_one2one	2.6463	-1.26934	1.71771	-0.738975	0.459922	NA
ENSDARG00000002300	p2rx2	P2RX2	ortholog_one2one	0.562643	0	4.86613	0	1	NA
ENSDARG00000002304	gins2	GINS2	ortholog_one2one	2.82255	-1.34656	1.60626	-0.838321	0.401851	NA
ENSDARG00000002305	me3	ME3	ortholog_one2one	1668.98	-0.557935	0.279519	-1.99605	0.0459284	0.23443
ENSDARG00000002311	fabp11b	FABP12	ortholog_many2many	0	NA	NA	NA	NA	NA
ENSDARG00000002311	fabp11b	FABP5	ortholog_many2many	0	NA	NA	NA	NA	NA
ENSDARG00000002311	fabp11b	FABP9	ortholog_many2many	0	NA	NA	NA	NA	NA
ENSDARG00000002311	fabp11b	PMP2	ortholog_many2many	0	NA	NA	NA	NA	NA
ENSDARG00000002330	lhx8a	LHX8	ortholog_one2many	2.59607	-4.9222	2.40052	-2.05048	0.0403179	NA
ENSDARG00000002332	frmd6	FRMD6	ortholog_one2one	272.563	-0.141893	0.367232	-0.386386	0.699211	0.886531
ENSDARG00000002333	fam102bb	FAM102B	ortholog_one2many	37.0772	-0.267682	0.63666	-0.420448	0.674158	0.87543
ENSDARG00000002339	sgf29	SGF29	ortholog_one2one	45.5588	0.179079	0.514882	0.347806	0.727986	0.90012
ENSDARG00000002347	cyp11a1	CYP11A1	ortholog_one2many	1.8821	-5.81347	2.65484	-2.18977	0.0285412	NA
ENSDARG00000002355	shpk		ortholog_one2many	5.16905	0.187103	1.43063	0.130784	0.895946	NA
ENSDARG00000002355	shpk	SHPK	ortholog_one2many	5.16905	0.187103	1.43063	0.130784	0.895946	NA
ENSDARG00000002365	cers5	CERS5	ortholog_one2one	24.6872	0.551008	0.647044	0.851578	0.394448	0.704122
ENSDARG00000002369	UBB	UBB	ortholog_one2one	28.3236	0.808788	0.582335	1.38887	0.164872	0.467065
ENSDARG00000002377	mief2	MIEF2	ortholog_one2one	338.419	-0.901061	0.408568	-2.20541	0.027425	0.171727
ENSDARG00000002385	atm	ATM	ortholog_one2one	38.6412	-0.779798	0.481808	-1.61848	0.105558	0.371689
ENSDARG00000002391	tlcd1	TLCD1	ortholog_one2one	29.8043	-0.354373	0.557534	-0.635609	0.525031	0.795779
ENSDARG00000002394	ugt5d1	UGT3A1	ortholog_many2many	0	NA	NA	NA	NA	NA
ENSDARG00000002394	ugt5d1	UGT2A2	ortholog_many2many	0	NA	NA	NA	NA	NA
ENSDARG00000002394	ugt5d1	UGT2A1	ortholog_many2many	0	NA	NA	NA	NA	NA
ENSDARG00000002394	ugt5d1	UGT2A3	ortholog_many2many	0	NA	NA	NA	NA	NA
ENSDARG00000002394	ugt5d1	UGT2B17	ortholog_many2many	0	NA	NA	NA	NA	NA
ENSDARG00000002394	ugt5d1	UGT2B15	ortholog_many2many	0	NA	NA	NA	NA	NA
ENSDARG00000002394	ugt5d1	UGT1A8	ortholog_many2many	0	NA	NA	NA	NA	NA
ENSDARG00000002394	ugt5d1	UGT1A10	ortholog_many2many	0	NA	NA	NA	NA	NA
ENSDARG00000002394	ugt5d1	UGT1A7	ortholog_many2many	0	NA	NA	NA	NA	NA
ENSDARG00000002394	ugt5d1	UGT1A9	ortholog_many2many	0	NA	NA	NA	NA	NA
ENSDARG00000002394	ugt5d1	UGT2B7	ortholog_many2many	0	NA	NA	NA	NA	NA
ENSDARG00000002394	ugt5d1	UGT2B4	ortholog_many2many	0	NA	NA	NA	NA	NA
ENSDARG00000002394	ugt5d1	UGT2B10	ortholog_many2many	0	NA	NA	NA	NA	NA
ENSDARG00000002394	ugt5d1	UGT2B11	ortholog_many2many	0	NA	NA	NA	NA	NA
ENSDARG00000002394	ugt5d1	UGT2B28	ortholog_many2many	0	NA	NA	NA	NA	NA
ENSDARG00000002394	ugt5d1	UGT1A5	ortholog_many2many	0	NA	NA	NA	NA	NA
ENSDARG00000002394	ugt5d1	UGT1A4	ortholog_many2many	0	NA	NA	NA	NA	NA
ENSDARG00000002394	ugt5d1	UGT1A3	ortholog_many2many	0	NA	NA	NA	NA	NA
ENSDARG00000002394	ugt5d1	UGT1A6	ortholog_many2many	0	NA	NA	NA	NA	NA
ENSDARG00000002401	gale	GALE	ortholog_one2one	8.32041	0.394089	0.951781	0.414054	0.678834	0.877976
ENSDARG00000002402	ercc3	ERCC3	ortholog_one2one	133.341	0.244629	0.318901	0.767099	0.443023	0.739261
ENSDARG00000002403	nusap1	NUSAP1	ortholog_one2many	11.0324	-1.46105	1.08717	-1.3439	0.178979	0.486385
ENSDARG00000002403	nusap1		ortholog_one2many	11.0324	-1.46105	1.08717	-1.3439	0.178979	0.486385
ENSDARG00000002406	zmynd10	ZMYND10	ortholog_one2one	0.0952491	0	4.99742	0	1	NA
ENSDARG00000002445	prdm1a	PRDM1	ortholog_one2one	4.76389	-0.370355	1.25597	-0.294876	0.768088	NA
ENSDARG00000002463	arhgef37	ARHGEF37	ortholog_one2one	17.5129	-0.552392	0.698402	-0.790937	0.428981	0.729971
ENSDARG00000002467	rdh14b	RDH14	ortholog_one2many	167.486	0.446988	0.370624	1.20604	0.227802	0.54749
ENSDARG00000002479	ercc6l	ERCC6L	ortholog_one2one	5.52981	-0.691794	1.49311	-0.463323	0.643133	NA
ENSDARG00000002483	wnt7ab	WNT7A	ortholog_one2many	0.180887	1.02127	4.98764	0.204761	0.837759	NA
ENSDARG00000002487	noc3l	NOC3L	ortholog_one2one	66.4822	-0.566835	0.425654	-1.33168	0.182965	0.49103
ENSDARG00000002494	itgb6	ITGB6	ortholog_one2one	22.6032	-0.917533	0.753405	-1.21785	0.223281	0.542849
ENSDARG00000002506	C7H16orf87	C16orf87	ortholog_one2one	427.238	0.352399	0.327926	1.07463	0.28254	0.604648
ENSDARG00000002507	itga10	ITGA10	ortholog_one2one	104.853	-1.30748	0.574892	-2.2743	0.0229478	0.15448
ENSDARG00000002508	ankrd33ab	ANKRD33	ortholog_one2many	0	NA	NA	NA	NA	NA
ENSDARG00000002510	dmbx1b	DMBX1	ortholog_one2many	0.569732	0.938631	4.90454	0.19138	0.848228	NA
ENSDARG00000002523	hsdl2	HSDL2	ortholog_one2one	1940.26	0.601381	0.425155	1.4145	0.157216	0.455429
ENSDARG00000002533	adora2b	ADORA2B	ortholog_one2one	2.02288	1.13424	1.779	0.637572	0.523752	NA
ENSDARG00000002536	tm9sf4	TM9SF4	ortholog_one2one	143.99	0.201375	0.33027	0.609727	0.542043	0.805729
ENSDARG00000002538	smu1a	SMU1	ortholog_one2one	77.6797	0.115066	0.448418	0.256603	0.797485	0.92741
ENSDARG00000002546	rundc3ab	RUNDC3A	ortholog_one2many	1.36345	-1.57691	2.96927	-0.531076	0.595366	NA
ENSDARG00000002552	mapkapk2a	MAPKAPK2	ortholog_one2many	231.144	0.555446	0.365237	1.52078	0.128314	0.410981
ENSDARG00000002564	syngr1a	SYNGR1	ortholog_one2many	9.85784	0.863759	0.920863	0.937988	0.34825	0.664639
ENSDARG00000002571	tmod2	TMOD3	ortholog_one2one	28.7974	-0.097544	0.682063	-0.143013	0.88628	0.960529
ENSDARG00000002576	cabp5a	CABP5	ortholog_one2many	0.514147	-1.99923	4.98501	-0.401048	0.688384	NA
ENSDARG00000002582	tbx15	TBX15	ortholog_one2one	577.406	0.659152	0.406916	1.61987	0.10526	0.371077
ENSDARG00000002587	dpysl3	DPYSL3	ortholog_one2one	444.918	-0.719988	0.261035	-2.75821	0.00581188	0.0662866
ENSDARG00000002589	mylpfb	MYLPF	ortholog_one2many	0.445252	1.96377	3.95585	0.496423	0.619596	NA
ENSDARG00000002591	ruvbl1	RUVBL1	ortholog_one2one	79.3307	1.3083	0.483831	2.70404	0.00685029	0.0742605
ENSDARG00000002593	slc45a2	SLC45A2	ortholog_one2one	1.1448	3.49845	3.11514	1.12305	0.261417	NA
ENSDARG00000002597	pabpc1l	PABPC1L	ortholog_one2one	6.0334	-4.60116	1.6064	-2.86427	0.00417972	0.053081
ENSDARG00000002600	pcsk1	PCSK1	ortholog_one2one	1.07432	-4.26507	2.57957	-1.6534	0.0982496	NA
ENSDARG00000002609	rnf145a	RNF145	ortholog_one2many	49.8732	-0.710921	0.453539	-1.5675	0.116999	0.391857
ENSDARG00000002613	rpa3	RPA3	ortholog_one2one	25.3312	-0.132873	0.687952	-0.193143	0.846847	0.948139
ENSDARG00000002632	anxa11b	ANXA11	ortholog_one2many	294.199	0.338456	0.298895	1.13235	0.257485	0.579352
ENSDARG00000002634	b4galt1	B4GALT1	ortholog_one2one	2.52823	0.189405	1.66172	0.113982	0.909252	NA
ENSDARG00000002635	FAM184A	FAM184A	ortholog_one2many	125.302	2.18821	0.524004	4.17594	2.97e-05	0.00145441
ENSDARG00000002644	rgs5a	RGS5	ortholog_one2one	151.884	0.183524	0.392878	0.467127	0.640409	0.857797
ENSDARG00000002656	stxbp5a	STXBP5	ortholog_one2many	8.49894	-1.25015	1.18899	-1.05144	0.293057	0.616328
ENSDARG00000002659	mapre1b	MAPRE1	ortholog_one2many	458.595	1.29036	0.320403	4.02732	5.64e-05	0.00238549
ENSDARG00000002663	optn	OPTN	ortholog_one2one	102.402	1.22924	0.418994	2.93378	0.00334858	0.0466232
ENSDARG00000002666	kcnj1b	KCNJ1	ortholog_one2many	2.07684	2.12342	2.2506	0.943492	0.345429	NA
ENSDARG00000002670	ATG14	ATG14	ortholog_one2one	192.186	0.578852	0.353546	1.63728	0.101573	0.364029
ENSDARG00000002682	tbcela	TBCEL-TECTA	ortholog_many2many	166.38	1.68717	0.347401	4.85656	1.19e-06	0.000115441
ENSDARG00000002682	tbcela	TBCEL	ortholog_many2many	166.38	1.68717	0.347401	4.85656	1.19e-06	0.000115441
ENSDARG00000002685	fam113	PCED1A	ortholog_one2many	1.9196	-3.41476	2.50121	-1.36524	0.172176	NA
ENSDARG00000002685	fam113	PCED1B	ortholog_one2many	1.9196	-3.41476	2.50121	-1.36524	0.172176	NA
ENSDARG00000002690	rabif	RABIF	ortholog_one2one	3.40883	0.62405	1.49716	0.416821	0.676809	NA
ENSDARG00000002696	gnb3b	GNB3	ortholog_one2many	0	NA	NA	NA	NA	NA
ENSDARG00000002701	rasl12	RASL12	ortholog_one2one	48.2543	-1.12309	0.723015	-1.55335	0.12034	0.397237
ENSDARG00000002707	her11	HES7	ortholog_one2many	0.286376	-1.40911	4.89547	-0.287839	0.77347	NA
ENSDARG00000002720	utp15	UTP15	ortholog_one2one	86.7701	-0.0604454	0.435435	-0.138816	0.889595	0.961335
ENSDARG00000002722	ankrd2	ANKRD2	ortholog_one2one	0.174614	1.02127	4.98764	0.204761	0.837759	NA
ENSDARG00000002731	sdc2	SDC2	ortholog_one2one	588.233	-0.955378	0.29736	-3.21286	0.00131419	0.0244505
ENSDARG00000002732	spon2b	SPON2	ortholog_one2one	136.235	0.727203	0.477745	1.52216	0.12797	0.410456
ENSDARG00000002748	sema6d	SEMA6C	ortholog_one2many	60.9062	-0.662757	0.44948	-1.4745	0.140347	0.431217
ENSDARG00000002750	phf20a	PHF20	ortholog_one2many	2.71518	-0.23165	1.81099	-0.127913	0.898218	NA
ENSDARG00000002754	pdcd2l	PDCD2L	ortholog_one2many	40.8906	0.136893	0.468774	0.292024	0.770268	0.916514
ENSDARG00000002754	pdcd2l		ortholog_one2many	40.8906	0.136893	0.468774	0.292024	0.770268	0.916514
ENSDARG00000002758	dedd1	DEDD2	ortholog_one2one	471.154	-0.109943	0.552641	-0.198941	0.842309	0.94625
ENSDARG00000002760	gdf5	GDF5	ortholog_one2one	0.409287	-0.496726	4.69807	-0.10573	0.915797	NA
ENSDARG00000002764	miox	MIOX	ortholog_one2one	0.352136	1.96398	4.82916	0.406692	0.684234	NA
ENSDARG00000002771	SLC4A5	SLC4A5	ortholog_one2many	3.21084	4.82425	2.55446	1.88856	0.0589511	NA
ENSDARG00000002787	tle3a	TLE3	ortholog_one2many	42.0717	-0.715865	0.530426	-1.3496	0.177144	0.484561
ENSDARG00000002790	ap2m1a	AP2M1	ortholog_one2many	480.221	0.389378	0.288708	1.34869	0.177436	0.484644
ENSDARG00000002791	atp1a1a.1	ATP1A1	ortholog_one2many	516.049	-0.725542	0.314598	-2.30625	0.0210965	0.147313
ENSDARG00000002792	arcn1a	ARCN1	ortholog_one2many	96.4394	0.416525	0.380975	1.09331	0.274256	0.596638
ENSDARG00000002795	meis3	MEIS3	ortholog_one2one	3.61527	-2.48279	1.41244	-1.75779	0.0787824	NA
ENSDARG00000002797	BX908804.1	ART1	ortholog_many2many	0.104965	-1.8931	4.99213	-0.379216	0.704527	NA
ENSDARG00000002797	BX908804.1	ART5	ortholog_many2many	0.104965	-1.8931	4.99213	-0.379216	0.704527	NA
ENSDARG00000002797	BX908804.1	ART4	ortholog_many2many	0.104965	-1.8931	4.99213	-0.379216	0.704527	NA
ENSDARG00000002797	BX908804.1	ART3	ortholog_many2many	0.104965	-1.8931	4.99213	-0.379216	0.704527	NA
ENSDARG00000002798	cog8		ortholog_one2many	55.9065	-0.507629	0.449769	-1.12865	0.259048	0.580556
ENSDARG00000002798	cog8	COG8	ortholog_one2many	55.9065	-0.507629	0.449769	-1.12865	0.259048	0.580556
ENSDARG00000002798	cog8		ortholog_one2many	55.9065	-0.507629	0.449769	-1.12865	0.259048	0.580556
ENSDARG00000002816	rasgrf2b	RASGRF2	ortholog_one2many	0.851543	1.6196	3.4049	0.475667	0.634311	NA
ENSDARG00000002826	cep57l1	CEP57L1	ortholog_one2one	22.0927	-0.209802	0.69631	-0.301306	0.763181	0.912972
ENSDARG00000002830	trmt2a	TRMT2A	ortholog_one2one	11.1292	0.588638	0.859876	0.684562	0.49362	0.77513
ENSDARG00000002831	col4a4	COL4A4	ortholog_one2one	0.266525	2.03689	4.88696	0.416801	0.676824	NA
ENSDARG00000002840	si:dkey-28b4.8	ATP2B2	ortholog_many2many	77.9326	0.299169	0.361379	0.827852	0.407754	0.71459
ENSDARG00000002840	si:dkey-28b4.8	ATP1A4	ortholog_many2many	77.9326	0.299169	0.361379	0.827852	0.407754	0.71459
ENSDARG00000002840	si:dkey-28b4.8	ATP13A5	ortholog_many2many	77.9326	0.299169	0.361379	0.827852	0.407754	0.71459
ENSDARG00000002847	fndc1	FNDC1	ortholog_one2one	536.863	-0.851587	0.433006	-1.96668	0.0492196	0.244603
ENSDARG00000002877	reps1	REPS1	ortholog_one2one	391.064	-0.0679462	0.354954	-0.191422	0.848195	0.948713
ENSDARG00000002880	vps50	VPS50	ortholog_one2many	19.0329	-0.367804	0.605955	-0.606982	0.543863	0.806984
ENSDARG00000002894	aven	AVEN	ortholog_one2one	96.4107	0.250304	0.333127	0.751377	0.452426	0.74502
ENSDARG00000002897	si:ch211-160o17.2	INPP1	ortholog_one2one	85.9401	0.75736	0.418694	1.80887	0.070472	0.29714
ENSDARG00000002909	tjp3	TJP3	ortholog_one2one	9.87983	-1.16231	1.39469	-0.833387	0.404626	0.711959
ENSDARG00000002912	adipor1a	ADIPOR1	ortholog_one2many	119.005	1.64251	0.442078	3.71543	0.000202859	0.00656381
ENSDARG00000002916	sec31b	SEC31B	ortholog_one2one	67.536	-1.38204	0.424147	-3.2584	0.00112044	0.0217995
ENSDARG00000002933	gbx2	GBX2	ortholog_one2one	0	NA	NA	NA	NA	NA
ENSDARG00000002945	bgnb	BGN	ortholog_one2many	27.0416	-0.129583	0.656085	-0.19751	0.843428	0.946594
ENSDARG00000002947	abcd3b	ABCD3	ortholog_one2many	101.642	1.19685	0.49696	2.40834	0.0160254	0.125538
ENSDARG00000002949	ppp6c	PPP6C	ortholog_one2one	484.485	0.591854	0.327454	1.80744	0.0706935	0.29799
ENSDARG00000002952	smo	SMO	ortholog_one2one	105.002	-0.328016	0.403354	-0.813221	0.416091	0.721232
ENSDARG00000002956	si:dkey-32n7.4	ITGAX	ortholog_one2many	349.689	-0.625158	0.506436	-1.23443	0.217045	0.535648
ENSDARG00000002959	gpr34b	GPR34	ortholog_one2many	1.65666	0.54001	2.59594	0.208021	0.835213	NA
ENSDARG00000002967	pdap1b	PDAP1	ortholog_one2one	520.332	1.55875	0.353479	4.40974	1.03e-05	0.000654456
ENSDARG00000002968	a1cf	A1CF	ortholog_one2one	0.674	-0.493356	3.71228	-0.132898	0.894274	NA
ENSDARG00000002970	ss18	SS18	ortholog_one2one	201.448	0.364278	0.326679	1.11509	0.264811	0.587223
ENSDARG00000002971	phc1	THAP10	ortholog_many2many	69.4219	0.531671	0.467391	1.13753	0.255316	0.578222
ENSDARG00000002971	phc1	SCML1	ortholog_many2many	69.4219	0.531671	0.467391	1.13753	0.255316	0.578222
ENSDARG00000002986	gda	GDA	ortholog_one2one	4.22101	0.7986	1.47819	0.540254	0.589022	NA
ENSDARG00000002991	cep135	CEP250	ortholog_many2many	14.3259	-0.27975	0.794454	-0.352129	0.724741	0.898983
ENSDARG00000003008	prkcea	PRKCE	ortholog_one2many	105.537	-0.0651647	0.380143	-0.171421	0.863892	0.954836
ENSDARG00000003020	lrrc4.2	LRRC4	ortholog_one2many	0.71423	-1.89838	3.35111	-0.566494	0.571058	NA
ENSDARG00000003021	hdac8		ortholog_one2many	26.0903	1.01242	0.602176	1.68127	0.0927107	0.347059
ENSDARG00000003021	hdac8	HDAC8	ortholog_one2many	26.0903	1.01242	0.602176	1.68127	0.0927107	0.347059
ENSDARG00000003022	limk1b	LIMK1	ortholog_one2many	198.668	1.38853	0.615758	2.25499	0.0241338	0.159489
ENSDARG00000003027	scnm1	SCNM1	ortholog_one2one	40.2781	1.02641	0.545957	1.88001	0.0601064	0.272917
ENSDARG00000003035	hspa9	HSPA9	ortholog_one2one	1082.27	0.769269	0.397565	1.93495	0.0529966	0.255689
ENSDARG00000003046	sorbs2a	SORBS2	ortholog_one2many	11.75	-1.86649	0.89983	-2.07427	0.038054	0.209854
ENSDARG00000003054	tacr3l	TACR3	ortholog_one2many	1.55842	-2.15839	2.63619	-0.818754	0.412927	NA
ENSDARG00000003058	fgfr1op	CEP43	ortholog_one2one	164.777	1.10765	0.299561	3.69758	0.000217667	0.00689309
ENSDARG00000003061	cd276	CD276	ortholog_one2one	45.0327	0.0919255	0.463435	0.198357	0.842766	0.946411
ENSDARG00000003068	gorasp1a	GORASP1	ortholog_one2many	312.626	0.480792	0.295743	1.62571	0.104011	0.36886
ENSDARG00000003069	btbd7	BTBD7	ortholog_one2one	47.8381	-1.77951	0.630457	-2.82257	0.00476403	0.0576955
ENSDARG00000003077	gpx9	GPX1	ortholog_one2one	0.441139	2.62407	4.85301	0.540711	0.588707	NA
ENSDARG00000003081	mybphb	MYBPH	ortholog_one2many	45508.2	-0.771726	0.392988	-1.96374	0.04956	0.24572
ENSDARG00000003084	spire2	SPIRE2	ortholog_one2one	6.2801	-1.31045	1.51487	-0.865058	0.387007	0.698891
ENSDARG00000003085	stambpl1	STAMBPL1	ortholog_one2one	9.78008	-0.0297952	1.12465	-0.0264928	0.978864	0.993553
ENSDARG00000003087	ubxn6	UBXN6	ortholog_one2one	73.552	-0.710339	0.450051	-1.57835	0.114485	0.387711
ENSDARG00000003091	oclnb	OCLN	ortholog_one2many	13.607	-1.62705	1.44617	-1.12507	0.260559	0.582657
ENSDARG00000003098	kdm5bb	KDM5B	ortholog_one2many	309.665	-0.477726	0.365348	-1.30759	0.191012	0.502227
ENSDARG00000003109	rcan1a	RCAN1	ortholog_many2many	29.7523	1.1591	0.734949	1.57712	0.114767	0.388177
ENSDARG00000003109	rcan1a		ortholog_many2many	29.7523	1.1591	0.734949	1.57712	0.114767	0.388177
ENSDARG00000003113	ada	ADA	ortholog_one2one	525.444	0.713459	0.334069	2.13567	0.0327066	0.192099
ENSDARG00000003127	zgc:123105	KIAA1191	ortholog_one2one	1071.21	1.12012	0.335916	3.33452	0.000854471	0.0180653
ENSDARG00000003132	apip	APIP	ortholog_one2one	256.81	0.169677	0.280876	0.604098	0.545779	0.807678
ENSDARG00000003142	dachc	DACH1	ortholog_one2many	4.97925	-1.52033	1.27279	-1.19448	0.23229	NA
ENSDARG00000003144	pxmp2	PXMP2	ortholog_one2one	19.2767	0.269249	0.643974	0.418105	0.67587	0.876459
ENSDARG00000003151	skp1	SKP1	ortholog_one2one	1805.57	0.374076	0.267165	1.40017	0.161463	0.462157
ENSDARG00000003153	nudt21	NUDT21	ortholog_one2one	60.2883	0.345678	0.430375	0.803203	0.421857	0.72464
ENSDARG00000003157	nfkbil1	NFKBIL1	ortholog_one2one	60.2275	0.0773933	0.392656	0.197102	0.843748	0.946799
ENSDARG00000003165	nr2f6b	NR2F6	ortholog_one2many	255.388	0.976156	0.456055	2.14043	0.0323199	0.190741
ENSDARG00000003167	mlst8	MLST8	ortholog_one2one	55.8345	0.408417	0.591665	0.690284	0.490016	0.772289
ENSDARG00000003169	magi1b	MAGI1	ortholog_one2many	50.6401	-0.524764	0.487361	-1.07675	0.281594	0.604361
ENSDARG00000003175	stx5al	STX5	ortholog_one2many	86.6535	0.403852	0.34685	1.16434	0.244286	0.564764
ENSDARG00000003181	sult1st4	SULT1A4	ortholog_many2many	2.0952	-2.09766	2.92021	-0.718327	0.472556	NA
ENSDARG00000003181	sult1st4	SULT1A3	ortholog_many2many	2.0952	-2.09766	2.92021	-0.718327	0.472556	NA
ENSDARG00000003181	sult1st4	SULT1A2	ortholog_many2many	2.0952	-2.09766	2.92021	-0.718327	0.472556	NA
ENSDARG00000003181	sult1st4		ortholog_many2many	2.0952	-2.09766	2.92021	-0.718327	0.472556	NA
ENSDARG00000003181	sult1st4	SULT1A1	ortholog_many2many	2.0952	-2.09766	2.92021	-0.718327	0.472556	NA
ENSDARG00000003181	sult1st4	SULT2A1	ortholog_many2many	2.0952	-2.09766	2.92021	-0.718327	0.472556	NA
ENSDARG00000003181	sult1st4	SULT1E1	ortholog_many2many	2.0952	-2.09766	2.92021	-0.718327	0.472556	NA
ENSDARG00000003181	sult1st4		ortholog_many2many	2.0952	-2.09766	2.92021	-0.718327	0.472556	NA
ENSDARG00000003189	psmd1	PSMD1	ortholog_one2one	907.265	-0.103404	0.495075	-0.208866	0.834553	0.942378
ENSDARG00000003193	rassf7b	RASSF7	ortholog_one2many	3.70297	-1.24116	2.19558	-0.565298	0.571871	NA
ENSDARG00000003197	wdr21	DCAF4L2	ortholog_many2many	0	NA	NA	NA	NA	NA
ENSDARG00000003197	wdr21	DCAF4	ortholog_many2many	0	NA	NA	NA	NA	NA
ENSDARG00000003197	wdr21	DCAF4L1	ortholog_many2many	0	NA	NA	NA	NA	NA
ENSDARG00000003200	foxm1	FOXM1	ortholog_one2one	3.44015	0.477723	1.82152	0.262267	0.793116	NA
ENSDARG00000003203	rhcga	RHCG	ortholog_one2many	0.184583	1.02127	4.98764	0.204761	0.837759	NA
ENSDARG00000003205	ngly1	NGLY1	ortholog_one2one	82.7996	0.629389	0.397504	1.58335	0.113341	0.386389
ENSDARG00000003206	chchd6a	CHCHD6	ortholog_one2many	186.43	0.438911	0.271853	1.61452	0.106416	0.373135
ENSDARG00000003207	mterf3	MTERF3	ortholog_one2one	58.1705	0.24677	0.45421	0.543294	0.586928	0.83056
ENSDARG00000003208	pomk	POMK	ortholog_one2one	3.37787	0.412357	1.36138	0.302896	0.761969	NA
ENSDARG00000003210	ano2a	ANO2	ortholog_one2many	0	NA	NA	NA	NA	NA
ENSDARG00000003213	naa15a	NAA15	ortholog_one2many	409.403	-0.548082	0.333661	-1.64263	0.100459	0.361954
ENSDARG00000003216	anxa2a	ANXA2	ortholog_one2many	608.91	-0.728812	0.468713	-1.55492	0.119965	0.396699
ENSDARG00000003217	urb2	URB2	ortholog_one2one	36.5115	0.735846	0.690852	1.06513	0.286818	0.608988
ENSDARG00000003219	bin2a	BIN2	ortholog_one2many	10.0721	-5.22029	1.64132	-3.18054	0.00147001	0.0266774
ENSDARG00000003229	gdf9	GDF9	ortholog_one2one	1.45965	-2.098	2.20527	-0.951358	0.341423	NA
ENSDARG00000003235	nup88	NUP88	ortholog_one2one	56.1355	0.465948	0.419567	1.11055	0.266764	0.589272
ENSDARG00000003250	pik3cd	PIK3CD	ortholog_one2one	22.381	-0.468717	0.728212	-0.643655	0.519799	0.792861
ENSDARG00000003251	zbtb22b	ZBTB22	ortholog_one2many	34.5199	-0.51502	0.715099	-0.720207	0.471397	0.758773
ENSDARG00000003259	loxa	LOX	ortholog_one2one	216.903	0.940923	0.517364	1.81869	0.0689594	0.294149
ENSDARG00000003269	clcn3	CLCN3	ortholog_one2one	79.0206	-0.379087	0.638944	-0.593302	0.552979	0.811552
ENSDARG00000003281	pik3ip1	PIK3IP1	ortholog_one2one	626.76	-0.90186	0.3837	-2.35043	0.0187516	0.137504
ENSDARG00000003287	wdr12	WDR12	ortholog_one2one	83.8086	0.969954	0.379119	2.55844	0.0105143	0.0977874
ENSDARG00000003290	dab1b	DAB1	ortholog_one2many	0.29961	1.02126	4.98764	0.204758	0.837761	NA
ENSDARG00000003293	sox9a	SOX9	ortholog_one2many	46.1945	-0.883382	0.50207	-1.75948	0.0784963	0.316623
ENSDARG00000003303	stc1	STC1	ortholog_one2many	5.65874	-1.64775	1.59026	-1.03615	0.300131	0.622457
ENSDARG00000003307	stx16	STX16	ortholog_one2many	19.7691	0.116091	0.687601	0.168834	0.865927	0.954876
ENSDARG00000003307	stx16	STX16-NPEPL1	ortholog_one2many	19.7691	0.116091	0.687601	0.168834	0.865927	0.954876
ENSDARG00000003308	emc2	EMC2	ortholog_one2one	104.057	0.91443	0.403451	2.26652	0.0234195	0.156172
ENSDARG00000003311	pank2	PANK2	ortholog_one2one	272.386	0.24718	0.259	0.954361	0.339901	0.657852
ENSDARG00000003313	eps8l1b	EPS8L1	ortholog_one2many	0.983786	-0.494132	3.88998	-0.127027	0.898919	NA
ENSDARG00000003320	fam91a1	FAM91A1	ortholog_one2one	22.9911	-0.326012	0.659915	-0.494021	0.621292	0.848235
ENSDARG00000003326	cacng5a	CACNG5	ortholog_one2many	3.32769	1.51548	1.87434	0.808543	0.418778	NA
ENSDARG00000003328	slf2	SLF2	ortholog_one2one	13.4476	-0.603945	0.733643	-0.823213	0.410387	0.716716
ENSDARG00000003373	commd2	COMMD2	ortholog_one2one	98.9648	0.135924	0.363172	0.374268	0.708205	0.890958
ENSDARG00000003375	gng12a	GNG12	ortholog_one2many	79.6295	0.388605	0.417956	0.929775	0.352488	0.66791
ENSDARG00000003380	si:dkey-275b16.2		ortholog_many2many	0	NA	NA	NA	NA	NA
ENSDARG00000003380	si:dkey-275b16.2	PAOX	ortholog_many2many	0	NA	NA	NA	NA	NA
ENSDARG00000003382	cwc25	CWC25	ortholog_one2one	213.375	0.346882	0.417568	0.83072	0.406132	0.713343
ENSDARG00000003383	asb8	ASB8	ortholog_one2one	220.181	-0.118979	0.360478	-0.330061	0.741354	0.905035
ENSDARG00000003398	rbpja	RBPJ	ortholog_one2many	94.6557	0.0600849	0.329916	0.182122	0.855487	0.950797
ENSDARG00000003399	fgf8a	FGF8	ortholog_one2many	2.10877	-3.88825	2.21925	-1.75206	0.0797637	NA
ENSDARG00000003403	tenm1	TENM1	ortholog_one2one	26.2003	-1.9517	1.21352	-1.60829	0.107771	0.374945
ENSDARG00000003411	foxa2	FOXA2	ortholog_one2one	0.411861	0	4.99742	0	1	NA
ENSDARG00000003414	capslb	CAPSL	ortholog_one2one	0.290417	0.938529	4.99328	0.187958	0.850909	NA
ENSDARG00000003420	chrna5	CHRNA5	ortholog_one2one	0.401566	0	4.99742	0	1	NA
ENSDARG00000003421	igf2bp2a	IGF2BP2	ortholog_one2many	45.7548	-0.742964	0.610728	-1.21652	0.223786	0.543204
ENSDARG00000003429	hnrnpdl	HNRNPDL	ortholog_one2one	421.174	0.255173	0.290774	0.877563	0.380181	0.693202
ENSDARG00000003444	dhrs7	DHRS7	ortholog_one2one	182.46	0.0399608	0.359796	0.111065	0.911565	0.970024
ENSDARG00000003446	ippk	IPPK	ortholog_one2one	40.5408	0.070715	0.445721	0.158653	0.873942	0.957253
ENSDARG00000003449	pde10a	PDE10A	ortholog_one2one	19.7796	-0.855937	0.867066	-0.987164	0.323562	0.643872
ENSDARG00000003462	fech	FECH	ortholog_one2one	9.20595	-0.290888	0.938171	-0.310059	0.756516	0.910623
ENSDARG00000003475	sult1st5	SULT1C4	ortholog_one2many	1.126	-2.06121	2.96728	-0.694647	0.487277	NA
ENSDARG00000003487	nup93	NUP93	ortholog_one2one	48.6248	-0.0239987	0.514974	-0.0466017	0.962831	0.987288
ENSDARG00000003495	madd	MADD	ortholog_one2one	51.7506	0.0335768	0.459139	0.07313	0.941703	0.981465
ENSDARG00000003512	anks1b	ANKS1B	ortholog_one2one	204.166	-1.03543	0.528487	-1.95923	0.0500861	0.247261
ENSDARG00000003517	impa1	IMPA1	ortholog_one2one	40.1078	2.46275	0.578323	4.25844	2.06e-05	0.00113062
ENSDARG00000003519	aprt	APRT	ortholog_one2one	20.4856	1.31895	0.695632	1.89604	0.0579542	0.26747
ENSDARG00000003520	tbc1d14	TBC1D14	ortholog_one2one	69.7846	0.325118	0.419912	0.774252	0.438782	0.738016
ENSDARG00000003523	itln3	ITLN2	ortholog_many2many	0	NA	NA	NA	NA	NA
ENSDARG00000003526	psma5	PSMA5	ortholog_one2one	357.442	0.597634	0.347429	1.72016	0.0854027	0.330938
ENSDARG00000003527	mak16	MAK16	ortholog_one2one	86.3721	1.16882	0.537753	2.17353	0.0297403	0.180697
ENSDARG00000003531	tcea1	TCEA1	ortholog_one2one	73.5719	-0.00921179	0.3906	-0.0235837	0.981185	0.993872
ENSDARG00000003533	col8a1b	COL8A1	ortholog_one2one	104.387	0.47768	0.686398	0.695923	0.486477	0.76957
ENSDARG00000003544	adarb1b	ADARB1	ortholog_one2many	6.59864	1.01523	1.15296	0.88054	0.378567	0.6917
ENSDARG00000003570	hsp90b1	HSP90B1	ortholog_one2one	249.368	-0.572933	0.347434	-1.64904	0.0991387	0.35946
ENSDARG00000003573	dctn5	DCTN5	ortholog_one2one	73.2192	0.982995	0.414937	2.36902	0.0178351	0.133262
ENSDARG00000003576	klhl32	KLHL32	ortholog_one2one	26.3503	-0.370678	0.532782	-0.695741	0.486591	0.76957
ENSDARG00000003584	pla2g7	PLA2G7	ortholog_one2one	96.8449	1.3944	0.385406	3.61801	0.000296874	0.00863432
ENSDARG00000003592	surf1	SURF1	ortholog_one2one	286.256	1.9937	0.365335	5.45718	4.84e-08	8.67e-06
ENSDARG00000003599	rpl3	RPL3	ortholog_one2one	13973.7	-0.129883	0.255044	-0.509257	0.610572	0.843881
ENSDARG00000003607	nr2f6a	NR2F6	ortholog_one2many	64.7171	-0.278079	0.475899	-0.584324	0.559002	0.814188
ENSDARG00000003615	slc26a3.2	SLC26A3	ortholog_one2many	0.222491	-1.99918	4.98501	-0.401038	0.688392	NA
ENSDARG00000003616	arih1	ARIH1	ortholog_one2many	186.227	-0.133578	0.379418	-0.35206	0.724793	0.898983
ENSDARG00000003631	clockb	CLOCK	ortholog_one2many	69.3013	-1.17577	0.452803	-2.59666	0.00941362	0.0908051
ENSDARG00000003641	tfg	TFG	ortholog_one2one	68.2289	-0.282636	0.515339	-0.548446	0.583386	0.828936
ENSDARG00000003642	zfyve19	ZFYVE19	ortholog_one2one	69.977	-0.112797	0.424409	-0.265775	0.790412	0.924489
ENSDARG00000003655	tmem59l	TMEM59L	ortholog_one2one	49.0202	-1.19614	0.581934	-2.05546	0.0398346	0.216703
ENSDARG00000003675	cryl1	CRYL1	ortholog_one2one	53.5334	0.0683124	0.428345	0.15948	0.873291	0.957027
ENSDARG00000003680	runx1t1	RUNX1T1	ortholog_one2one	45.2318	-0.765991	0.526207	-1.45568	0.14548	0.439459
ENSDARG00000003681	eif5	EIF5	ortholog_one2one	1079.54	0.030898	0.316085	0.0977522	0.922129	0.975108
ENSDARG00000003684	obsl1a	OBSL1	ortholog_one2many	290.43	0.711508	0.41094	1.73142	0.0833774	0.32649
ENSDARG00000003693	hars	HARS2	ortholog_one2many	639.068	0.434292	0.34604	1.25504	0.209466	0.526458
ENSDARG00000003693	hars	HARS1	ortholog_one2many	639.068	0.434292	0.34604	1.25504	0.209466	0.526458
ENSDARG00000003695	vdac3	VDAC3	ortholog_one2many	9072.12	-0.141089	0.351897	-0.400939	0.688465	0.883295
ENSDARG00000003697	slc5a8l	SLC5A4	ortholog_many2many	2.92927	0.753947	1.71525	0.439556	0.660259	NA
ENSDARG00000003699	atp7a	ATP7A	ortholog_one2one	95.2092	0.0902221	0.346988	0.260015	0.794852	0.926255
ENSDARG00000003706	ryr2b	RYR2	ortholog_one2one	0.336369	-2.92621	4.89223	-0.598135	0.54975	NA
ENSDARG00000003732	mitfa	MITF	ortholog_one2many	2.15347	-1.89366	2.00795	-0.943082	0.345639	NA
ENSDARG00000003749	polb	POLB	ortholog_one2one	128.9	1.91381	0.387209	4.94258	7.71e-07	8.02e-05
ENSDARG00000003750	pfas	PFAS	ortholog_one2one	33.1401	-0.192225	0.486167	-0.39539	0.692555	0.884503
ENSDARG00000003751	lats1	LATS1	ortholog_one2one	163.589	0.528621	0.42749	1.23657	0.216247	0.534477
ENSDARG00000003754	tspan2a	TSPAN2	ortholog_one2many	42.493	-0.640135	0.489681	-1.30725	0.191128	0.50223
ENSDARG00000003757	cnpy1	CNPY1	ortholog_one2one	18.4056	0.744948	0.700487	1.06347	0.287568	0.610058
ENSDARG00000003769	tada2b	TADA2B	ortholog_one2one	55.5584	-0.173451	0.435601	-0.398188	0.690492	0.883792
ENSDARG00000003776	pip4k2aa	PIP4K2A	ortholog_one2many	374.115	-0.387481	0.322883	-1.20007	0.230114	0.549585
ENSDARG00000003779	ctnnd2b	CTNND2	ortholog_one2many	7.13709	-1.78214	1.10602	-1.61132	0.107111	0.374147
ENSDARG00000003789	dennd5b	DENND5B	ortholog_one2one	70.6551	0.230763	0.432207	0.533918	0.593398	0.83363
ENSDARG00000003795	idh2	IDH2	ortholog_one2one	25567.7	-0.482184	0.278398	-1.73199	0.0832745	0.326431
ENSDARG00000003797	asb2a.1	ASB2	ortholog_one2many	1181.07	0.0743754	0.440387	0.168887	0.865886	0.954876
ENSDARG00000003803	LHX3	LHX3	ortholog_one2one	0.242827	-3.01906	4.8856	-0.617952	0.536607	NA
ENSDARG00000003808	aqp3a	AQP3	ortholog_one2many	146.629	-0.20242	0.718018	-0.281915	0.778008	0.920093
ENSDARG00000003811	plxnb2a	PLXNB2	ortholog_one2many	326.994	-0.724658	0.247647	-2.92617	0.00343165	0.0471895
ENSDARG00000003818	prkag1	PRKAG1	ortholog_one2one	99.5692	0.350791	0.449884	0.779736	0.435546	0.736082
ENSDARG00000003820	nr1d2a	NR1D2	ortholog_one2many	413.222	1.51862	0.473307	3.20852	0.0013342	0.02473
ENSDARG00000003822	ankrd16	ANKRD16	ortholog_one2one	5.76543	-0.849392	1.13304	-0.749656	0.453462	0.745839
ENSDARG00000003827	snapc1b	SNAPC1	ortholog_one2many	40.5814	0.447517	0.473553	0.94502	0.344649	0.661989
ENSDARG00000003829	galnt2	GALNT2	ortholog_one2one	115.121	0.371454	0.323094	1.14968	0.250277	0.572743
ENSDARG00000003841	usb1	USB1	ortholog_one2one	50.0171	0.682411	0.472025	1.44571	0.148259	0.442484
ENSDARG00000003845	chm	CHM	ortholog_one2many	91.5703	0.694481	0.416487	1.66747	0.0954201	0.351936
ENSDARG00000003845	chm	CHML	ortholog_one2many	91.5703	0.694481	0.416487	1.66747	0.0954201	0.351936
ENSDARG00000003846	mrpl21	MRPL21	ortholog_one2one	154.497	1.206	0.370962	3.25101	0.00114997	0.0222576
ENSDARG00000003854	acsl1b	ACSL1	ortholog_one2many	3280.09	1.04748	0.409956	2.55512	0.0106152	0.0980741
ENSDARG00000003860	cbx3a	CBX3	ortholog_one2one	228.302	0.579779	0.302825	1.91457	0.0555474	0.261635
ENSDARG00000003865	pard6b	PARD6B	ortholog_one2one	5.64278	0.472073	1.2623	0.373978	0.708421	0.891079
ENSDARG00000003866	tm9sf2	TM9SF2	ortholog_one2one	204.82	-0.257216	0.336726	-0.763874	0.444942	0.740137
ENSDARG00000003867	cdk20	CDK20	ortholog_one2one	3.21048	0.558697	1.45409	0.384224	0.700812	NA
ENSDARG00000003869	decr1	DECR1	ortholog_one2one	422.754	0.82482	0.333039	2.47665	0.0132624	0.112798
ENSDARG00000003872	ccdc102a	CCDC102A	ortholog_one2one	43.3777	-0.984808	0.497435	-1.97977	0.0477293	0.240163
ENSDARG00000003877	pbrm1	PBRM1	ortholog_one2one	22.3018	-0.324577	0.588839	-0.551215	0.581487	0.827559
ENSDARG00000003899	zdhhc23b	ZDHHC23	ortholog_one2many	4.63176	-1.67983	1.36454	-1.23106	0.218299	NA
ENSDARG00000003902	ctsl.1	CTSW	ortholog_many2many	0.683362	3.57469	3.76068	0.950542	0.341837	NA
ENSDARG00000003902	ctsl.1	CTSF	ortholog_many2many	0.683362	3.57469	3.76068	0.950542	0.341837	NA
ENSDARG00000003902	ctsl.1	CTSL	ortholog_many2many	0.683362	3.57469	3.76068	0.950542	0.341837	NA
ENSDARG00000003902	ctsl.1	CTSV	ortholog_many2many	0.683362	3.57469	3.76068	0.950542	0.341837	NA
ENSDARG00000003903	hapln2	HAPLN2	ortholog_one2one	65.6942	-0.449518	0.513909	-0.874703	0.381735	0.69442
ENSDARG00000003904	sycp1	SYCP1	ortholog_one2one	12.8436	1.27855	0.88377	1.4467	0.147981	0.4421
ENSDARG00000003910	med13b	MED13	ortholog_one2many	233.859	-0.426322	0.391701	-1.08839	0.276424	0.599053
ENSDARG00000003920	setb	SET	ortholog_one2many	725.136	0.148444	0.340111	0.436457	0.662505	0.868674
ENSDARG00000003925	cx28.6	GJB5	ortholog_many2many	0.0889755	0	4.99742	0	1	NA
ENSDARG00000003925	cx28.6	GJB4	ortholog_many2many	0.0889755	0	4.99742	0	1	NA
ENSDARG00000003927	cldn12	CLDN12	ortholog_one2one	139.293	-0.128373	0.331902	-0.38678	0.698919	0.886531
ENSDARG00000003931	cndp2	CNDP2	ortholog_one2one	279.075	0.694571	0.417859	1.66221	0.0964701	0.354097
ENSDARG00000003934	nxnl2	NXNL2	ortholog_one2one	14.0329	0.662818	0.739076	0.896819	0.369816	0.683174
ENSDARG00000003938	rpa1	RPA1	ortholog_one2one	413.13	0.505115	0.3093	1.63309	0.102449	0.365933
ENSDARG00000003940	mtfr1l	MTFR1L	ortholog_one2one	27.957	-0.127913	0.690424	-0.185268	0.853019	0.950093
ENSDARG00000003941	rrs1	RRS1	ortholog_one2one	86.3659	1.14711	0.443841	2.58451	0.00975171	0.0932217
ENSDARG00000003944	nmur1b	NMUR1	ortholog_one2many	0	NA	NA	NA	NA	NA
ENSDARG00000003952	pfn2	PFN2	ortholog_one2many	1204.07	-0.719387	0.271738	-2.64736	0.00811232	0.0828715
ENSDARG00000003961	parp3	PARP3	ortholog_one2one	87.2867	1.08953	0.591202	1.8429	0.0653435	0.285787
ENSDARG00000003963	traf4a	TRAF4	ortholog_one2many	2.95633	-0.586032	1.66622	-0.351714	0.725053	NA
ENSDARG00000003965	tlx1	TLX1	ortholog_one2one	0	NA	NA	NA	NA	NA
ENSDARG00000003971	isl2a	ISL2	ortholog_one2many	10.8313	-2.81653	1.84833	-1.52382	0.127553	0.410063
ENSDARG00000003973	chordc1a	CHORDC1	ortholog_one2many	35.6479	-0.166024	0.600087	-0.276666	0.782036	0.921325
ENSDARG00000003974	spoplb	SPOPL	ortholog_one2many	180.58	0.192461	0.323261	0.595371	0.551595	0.811175
ENSDARG00000003984	LTN1	LTN1	ortholog_one2one	87.6075	-0.272514	0.410365	-0.664078	0.50664	0.783546
ENSDARG00000003989	crhr1	LINC02210-CRHR1	ortholog_one2many	41.6374	1.04665	0.727565	1.43857	0.150274	0.445128
ENSDARG00000003989	crhr1	CRHR1	ortholog_one2many	41.6374	1.04665	0.727565	1.43857	0.150274	0.445128
ENSDARG00000003991	fhl2b	FHL2	ortholog_one2many	66.5633	-0.150644	0.557866	-0.270036	0.787132	0.922712
ENSDARG00000003994	syt9a	SYT9	ortholog_one2many	0.194194	0	4.99742	0	1	NA
ENSDARG00000003998	phyhipla	PHYHIPL	ortholog_one2many	0.419903	0	4.99742	0	1	NA
ENSDARG00000004015	adcyap1a	ADCYAP1	ortholog_one2one	4.62302	-2.37283	2.26927	-1.04564	0.295729	NA
ENSDARG00000004017	spag1a	SPAG1	ortholog_one2many	63.2367	1.3467	0.425323	3.16631	0.00154386	0.0275195
ENSDARG00000004018	CHST13	CHST13	ortholog_one2one	10.482	-0.383111	0.816416	-0.469259	0.638884	0.856622
ENSDARG00000004023	isl1	ISL1	ortholog_one2one	6.10315	-5.91363	2.20713	-2.67933	0.00737696	0.0777611
ENSDARG00000004034	arhgdig	ARHGDIG	ortholog_one2one	207.078	0.164519	0.521575	0.315427	0.752437	0.909637
ENSDARG00000004037	cog2	COG2	ortholog_one2one	54.5202	0.536319	0.425204	1.26132	0.207193	0.522985
ENSDARG00000004046	phf6	PHF6	ortholog_one2one	22.843	-0.448289	0.701256	-0.639266	0.52265	0.794193
ENSDARG00000004049	marcksa	MARCKS	ortholog_one2many	5.7221	-1.23952	1.23023	-1.00755	0.313669	0.635624
ENSDARG00000004055	uhrf1bp1l	UHRF1BP1L	ortholog_one2one	116.868	0.153548	0.441804	0.347549	0.728179	0.90012
ENSDARG00000004059	galk2	GALK2	ortholog_one2one	1.69325	-0.486394	2.12063	-0.229363	0.818587	NA
ENSDARG00000004060	bhlhe40	BHLHE40	ortholog_one2one	2622.57	0.170988	0.404366	0.422855	0.672401	0.874454
ENSDARG00000004074	bach2b	BACH2	ortholog_one2one	44.7792	-0.579438	0.509538	-1.13718	0.255462	0.578222
ENSDARG00000004078	acsl4a	ACSL4	ortholog_one2many	113.539	0.466341	0.565258	0.825005	0.409369	0.716155
ENSDARG00000004094	acsbg2	ACSBG2	ortholog_one2one	114.678	-0.0301977	0.378601	-0.0797613	0.936427	0.979533
ENSDARG00000004105	tie1	TIE1	ortholog_one2one	34.0658	-1.43068	0.580397	-2.465	0.0137012	0.115279
ENSDARG00000004109	zgc:162154	BTN2A1	ortholog_many2many	0	NA	NA	NA	NA	NA
ENSDARG00000004111	esr1	ESR1	ortholog_one2one	0.106986	0	4.99742	0	1	NA
ENSDARG00000004114	tti1	TTI1	ortholog_one2one	28.0301	0.000788705	0.546436	0.00144336	0.998848	0.999559
ENSDARG00000004115	mgat4b	MGAT4B	ortholog_one2one	231.484	1.57929	0.634412	2.48938	0.0127965	0.110414
ENSDARG00000004130	mvk	MVK	ortholog_one2one	10.6116	0.689485	0.874941	0.788036	0.430676	0.731672
ENSDARG00000004131	rttn	RTTN	ortholog_one2one	273.636	-0.357209	0.445598	-0.801639	0.422762	0.725337
ENSDARG00000004132	usp19	USP19	ortholog_one2one	1087.68	-0.26081	0.431572	-0.604325	0.545628	0.807678
ENSDARG00000004141	DHRS11	DHRS11	ortholog_one2many	16.6107	0.0626442	0.658601	0.0951171	0.924222	0.975579
ENSDARG00000004150	grm2a	GRM2	ortholog_one2many	0.0889755	0	4.99742	0	1	NA
ENSDARG00000004151	rab23	RAB23	ortholog_one2one	53.4955	0.359471	0.506488	0.709732	0.47787	0.763239
ENSDARG00000004154	orai1b	ORAI1	ortholog_one2many	2.34781	-1.44444	1.86247	-0.775549	0.438015	NA
ENSDARG00000004158	tmem63c	TMEM63C	ortholog_one2one	0.767683	-3.01227	3.75617	-0.801953	0.42258	NA
ENSDARG00000004161	ik	IK	ortholog_one2one	444.622	0.479484	0.298104	1.60845	0.107738	0.374945
ENSDARG00000004167	zgc:110366	AKR1C2	ortholog_many2many	118.128	1.33608	0.344797	3.87498	0.000106635	0.00406962
ENSDARG00000004167	zgc:110366	AKR1B10	ortholog_many2many	118.128	1.33608	0.344797	3.87498	0.000106635	0.00406962
ENSDARG00000004167	zgc:110366	AKR1C3	ortholog_many2many	118.128	1.33608	0.344797	3.87498	0.000106635	0.00406962
ENSDARG00000004167	zgc:110366	AKR1C1	ortholog_many2many	118.128	1.33608	0.344797	3.87498	0.000106635	0.00406962
ENSDARG00000004167	zgc:110366	AKR1C4	ortholog_many2many	118.128	1.33608	0.344797	3.87498	0.000106635	0.00406962
ENSDARG00000004167	zgc:110366	AKR1C8P	ortholog_many2many	118.128	1.33608	0.344797	3.87498	0.000106635	0.00406962
ENSDARG00000004167	zgc:110366	AKR1B15	ortholog_many2many	118.128	1.33608	0.344797	3.87498	0.000106635	0.00406962
ENSDARG00000004167	zgc:110366	AKR7A3	ortholog_many2many	118.128	1.33608	0.344797	3.87498	0.000106635	0.00406962
ENSDARG00000004169	stmn1a	STMN1	ortholog_one2many	17.8393	-2.05611	0.806524	-2.54935	0.0107925	0.098878
ENSDARG00000004171	rabac1	RABAC1	ortholog_one2one	376.146	0.23613	0.308776	0.764728	0.444434	0.740137
ENSDARG00000004173	copa	COPA	ortholog_one2one	413.577	-0.2689	0.30115	-0.892911	0.371905	0.685163
ENSDARG00000004174	cnot1	CNOT1	ortholog_one2one	392.523	0.0188787	0.413451	0.0456613	0.96358	0.987648
ENSDARG00000004176	ulk4	ULK4	ortholog_one2many	3.69176	0.131475	1.25394	0.10485	0.916495	NA
ENSDARG00000004177	fam169ab	FAM169A	ortholog_one2many	7.59207	0.333548	1.17895	0.28292	0.777238	0.920026
ENSDARG00000004184	nf1b	NF1	ortholog_one2one	19.4499	-1.59869	0.62534	-2.55651	0.0105727	0.0979245
ENSDARG00000004189	cbx1a	CBX1	ortholog_one2many	40.2566	-0.807472	0.514941	-1.56809	0.116861	0.391659
ENSDARG00000004199	spam1	SPAM1	ortholog_one2one	0.727304	1.96376	3.93657	0.498852	0.617884	NA
ENSDARG00000004204	efhc2	EFHC2	ortholog_one2one	1.18838	-1.09662	2.54198	-0.431405	0.666174	NA
ENSDARG00000004211	ccdc106a	CCDC106	ortholog_one2many	163.173	-0.526317	0.303777	-1.73258	0.0831706	0.326314
ENSDARG00000004218	rnd1b	RND1	ortholog_one2many	3.48907	-3.49339	2.00227	-1.74472	0.0810343	NA
ENSDARG00000004219	slc6a3	SLC6A3	ortholog_one2one	0.0952491	0	4.99742	0	1	NA
ENSDARG00000004227	pde3a	PDE3A	ortholog_one2one	14.8976	0.0971752	0.861312	0.112822	0.910171	0.96979
ENSDARG00000004243	asic4b	ASIC4	ortholog_one2many	0.275691	1.02126	4.98764	0.204758	0.837761	NA
ENSDARG00000004246	slit2	SLIT2	ortholog_one2one	342.085	-0.0291158	0.258386	-0.112683	0.910282	0.969838
ENSDARG00000004251	dhfr	DHFR	ortholog_many2many	44.8454	1.56377	0.824269	1.89716	0.057807	0.267181
ENSDARG00000004251	dhfr	DHFR2	ortholog_many2many	44.8454	1.56377	0.824269	1.89716	0.057807	0.267181
ENSDARG00000004260	cul5b	CUL5	ortholog_one2one	2.21556	4.53682	2.18687	2.07457	0.0380262	NA
ENSDARG00000004261	tmed9	TMED9	ortholog_one2one	625.461	0.919508	0.29366	3.1312	0.00174096	0.0296816
ENSDARG00000004262	cyp46a1.2	CYP46A1	ortholog_one2many	64.6546	0.454791	0.466851	0.974168	0.329973	0.64987
ENSDARG00000004270	atl3	ATL3	ortholog_one2one	150.834	-0.204645	0.402728	-0.508147	0.61135	0.844094
ENSDARG00000004280	seh1l	SEH1L	ortholog_one2one	97.7912	-0.0778614	0.330832	-0.23535	0.813937	0.933656
ENSDARG00000004291	hecw1b	HECW1	ortholog_one2many	1.80019	-2.72458	2.31751	-1.17565	0.239734	NA
ENSDARG00000004296	ambp	AMBP	ortholog_one2one	0.629764	0.122498	4.5835	0.0267259	0.978678	NA
ENSDARG00000004297	irf2bpl	IRF2BPL	ortholog_one2one	103.644	0.292777	0.44617	0.656202	0.511694	0.787108
ENSDARG00000004301	rhogb	RHOG	ortholog_one2many	30.6455	-1.11348	0.529123	-2.10438	0.0353451	0.201851
ENSDARG00000004302	slc45a1	SLC45A1	ortholog_one2one	2.45245	-1.49585	2.48876	-0.601043	0.547812	NA
ENSDARG00000004305	vangl1	VANGL1	ortholog_one2one	11.5987	-1.78092	0.908396	-1.96051	0.0499366	0.246765
ENSDARG00000004306	klhl18	KLHL18	ortholog_one2one	17.4494	-0.385716	0.684673	-0.563357	0.573192	0.822266
ENSDARG00000004307	lypd6	LYPD6	ortholog_one2one	14.8316	2.36213	0.886145	2.66562	0.00768458	0.08004
ENSDARG00000004308	fam8a1b	FAM8A1	ortholog_one2many	53.736	0.424322	0.395915	1.07175	0.283832	0.605845
ENSDARG00000004311	ldlrap1a	LDLRAP1	ortholog_one2many	143.964	0.535622	0.341983	1.56623	0.117296	0.392209
ENSDARG00000004318	cbwd	CBWD6	ortholog_one2many	169.028	1.57884	0.374655	4.21411	2.51e-05	0.00130049
ENSDARG00000004318	cbwd	CBWD3	ortholog_one2many	169.028	1.57884	0.374655	4.21411	2.51e-05	0.00130049
ENSDARG00000004318	cbwd	CBWD5	ortholog_one2many	169.028	1.57884	0.374655	4.21411	2.51e-05	0.00130049
ENSDARG00000004322	ush1ga	USH1G	ortholog_one2many	1.67328	-0.0943246	2.07676	-0.0454191	0.963773	NA
ENSDARG00000004325	casp9	CASP9	ortholog_one2one	45.7698	0.570399	0.512394	1.1132	0.265621	0.588065
ENSDARG00000004328	LIN28A	LIN28A	ortholog_one2many	0	NA	NA	NA	NA	NA
ENSDARG00000004336	exoc4	EXOC4	ortholog_one2one	72.9073	-0.764547	0.490371	-1.55912	0.118968	0.395337
ENSDARG00000004343	nelfe	NELFE	ortholog_one2one	285.474	0.389902	0.281612	1.38454	0.166194	0.469025
ENSDARG00000004358	gnb3a	GNB3	ortholog_one2many	0	NA	NA	NA	NA	NA
ENSDARG00000004363	lhfpl6	LHFPL1	ortholog_many2many	153.224	0.128936	0.4387	0.293905	0.76883	0.915941
ENSDARG00000004363	lhfpl6	LHFPL6	ortholog_many2many	153.224	0.128936	0.4387	0.293905	0.76883	0.915941
ENSDARG00000004372	fmnl3	FMNL3	ortholog_one2one	181.331	-0.499357	0.348751	-1.43184	0.152189	0.447464
ENSDARG00000004377	ppp1r13ba	PPP1R13B	ortholog_one2many	953.273	-1.14757	0.390781	-2.93662	0.00331812	0.0464392
ENSDARG00000004378	yrk	FGR	ortholog_one2one	252.393	-0.166702	0.323095	-0.515953	0.605888	0.840607
ENSDARG00000004386	ELAPOR2	ELAPOR2	ortholog_one2many	1.16173	-1.9904	4.2677	-0.466388	0.640938	NA
ENSDARG00000004392	hdr	TNFRSF4	ortholog_many2many	8.87823	-0.463889	1.07922	-0.429839	0.667313	0.87078
ENSDARG00000004392	hdr	LTBR	ortholog_many2many	8.87823	-0.463889	1.07922	-0.429839	0.667313	0.87078
ENSDARG00000004392	hdr	TNFRSF10C	ortholog_many2many	8.87823	-0.463889	1.07922	-0.429839	0.667313	0.87078
ENSDARG00000004392	hdr	TNFRSF14	ortholog_many2many	8.87823	-0.463889	1.07922	-0.429839	0.667313	0.87078
ENSDARG00000004392	hdr	TNFRSF10D	ortholog_many2many	8.87823	-0.463889	1.07922	-0.429839	0.667313	0.87078
ENSDARG00000004392	hdr	TNFRSF18	ortholog_many2many	8.87823	-0.463889	1.07922	-0.429839	0.667313	0.87078
ENSDARG00000004392	hdr	TNFRSF8	ortholog_many2many	8.87823	-0.463889	1.07922	-0.429839	0.667313	0.87078
ENSDARG00000004392	hdr	TNFRSF25	ortholog_many2many	8.87823	-0.463889	1.07922	-0.429839	0.667313	0.87078
ENSDARG00000004392	hdr	TNFRSF10B	ortholog_many2many	8.87823	-0.463889	1.07922	-0.429839	0.667313	0.87078
ENSDARG00000004392	hdr	TNFRSF10A	ortholog_many2many	8.87823	-0.463889	1.07922	-0.429839	0.667313	0.87078
ENSDARG00000004392	hdr	TNFRSF11A	ortholog_many2many	8.87823	-0.463889	1.07922	-0.429839	0.667313	0.87078
ENSDARG00000004392	hdr	CD27	ortholog_many2many	8.87823	-0.463889	1.07922	-0.429839	0.667313	0.87078
ENSDARG00000004396	b3gnt5b	B3GNT5	ortholog_one2many	5.1193	-3.05025	1.91251	-1.59489	0.110736	NA
ENSDARG00000004402	elovl6	ELOVL6	ortholog_one2one	8.38844	-0.399835	1.00302	-0.39863	0.690166	0.883627
ENSDARG00000004405	snx10a	SNX10	ortholog_one2many	6.97791	-4.23078	1.42787	-2.963	0.00304652	0.043811
ENSDARG00000004406	spra	SPR	ortholog_one2many	71.472	1.50677	0.449955	3.34871	0.000811882	0.0175131
ENSDARG00000004415	tcf7l2	TCF7L2	ortholog_one2one	183.297	-0.0914218	0.313862	-0.29128	0.770837	0.916824
ENSDARG00000004427	dpy30	DPY30	ortholog_one2one	160.286	0.804507	0.327889	2.4536	0.0141436	0.117343
ENSDARG00000004433	btk	BTK	ortholog_one2one	6.21086	-0.149376	1.35874	-0.109937	0.912459	0.970282
ENSDARG00000004436	fam92a1	CIBAR1	ortholog_one2one	9.9666	-0.0786535	0.828587	-0.0949249	0.924375	0.975579
ENSDARG00000004445	grm5a	GRM5	ortholog_one2many	0.728597	-3.01389	3.94487	-0.764001	0.444866	NA
ENSDARG00000004447	aplnr2	APLNR	ortholog_one2one	4.69976	-0.114725	1.31835	-0.0870218	0.930654	NA
ENSDARG00000004451	tnfrsfa	TNFRSF4	ortholog_many2many	71.3449	-0.867744	0.396604	-2.18793	0.0286745	0.176069
ENSDARG00000004451	tnfrsfa	LTBR	ortholog_many2many	71.3449	-0.867744	0.396604	-2.18793	0.0286745	0.176069
ENSDARG00000004451	tnfrsfa	TNFRSF10C	ortholog_many2many	71.3449	-0.867744	0.396604	-2.18793	0.0286745	0.176069
ENSDARG00000004451	tnfrsfa	TNFRSF14	ortholog_many2many	71.3449	-0.867744	0.396604	-2.18793	0.0286745	0.176069
ENSDARG00000004451	tnfrsfa	TNFRSF10D	ortholog_many2many	71.3449	-0.867744	0.396604	-2.18793	0.0286745	0.176069
ENSDARG00000004451	tnfrsfa	TNFRSF18	ortholog_many2many	71.3449	-0.867744	0.396604	-2.18793	0.0286745	0.176069
ENSDARG00000004451	tnfrsfa	TNFRSF8	ortholog_many2many	71.3449	-0.867744	0.396604	-2.18793	0.0286745	0.176069
ENSDARG00000004451	tnfrsfa	TNFRSF25	ortholog_many2many	71.3449	-0.867744	0.396604	-2.18793	0.0286745	0.176069
ENSDARG00000004451	tnfrsfa	TNFRSF10B	ortholog_many2many	71.3449	-0.867744	0.396604	-2.18793	0.0286745	0.176069
ENSDARG00000004451	tnfrsfa	TNFRSF10A	ortholog_many2many	71.3449	-0.867744	0.396604	-2.18793	0.0286745	0.176069
ENSDARG00000004451	tnfrsfa	TNFRSF11A	ortholog_many2many	71.3449	-0.867744	0.396604	-2.18793	0.0286745	0.176069
ENSDARG00000004451	tnfrsfa	CD27	ortholog_many2many	71.3449	-0.867744	0.396604	-2.18793	0.0286745	0.176069
ENSDARG00000004452	tardbpl	TARDBP	ortholog_one2many	153.112	0.442458	0.346468	1.27705	0.201583	0.51526
ENSDARG00000004455	p2rx5	P2RX5-TAX1BP3	ortholog_many2many	114.639	-0.249644	0.387396	-0.644416	0.519306	0.792499
ENSDARG00000004455	p2rx5	P2RX5	ortholog_many2many	114.639	-0.249644	0.387396	-0.644416	0.519306	0.792499
ENSDARG00000004460	desi2	DESI2	ortholog_one2one	35.8077	-0.231927	0.58039	-0.399605	0.689447	0.883627
ENSDARG00000004470	prkcsh	PRKCSH	ortholog_one2one	51.8873	0.543246	0.517545	1.04966	0.293875	0.617278
ENSDARG00000004472	atat1	ATAT1	ortholog_one2one	8.14644	-1.77673	1.06526	-1.66788	0.0953392	0.351778
ENSDARG00000004473	tbx21	TBX21	ortholog_many2many	15.5452	-1.98932	0.844182	-2.35651	0.0184476	0.136556
ENSDARG00000004492	pcyt1ab	PCYT1A	ortholog_one2many	24.861	-0.452774	0.54304	-0.833775	0.404408	0.711774
ENSDARG00000004497	tspan33a	TSPAN33	ortholog_one2one	4.43471	0.807273	1.90949	0.42277	0.672463	NA
ENSDARG00000004498	xkr8.1	XKR8	ortholog_one2many	0.371385	1.02125	4.98764	0.204757	0.837762	NA
ENSDARG00000004502	rcor3	RCOR3	ortholog_one2one	22.2635	-1.63801	0.736387	-2.22439	0.0261224	0.166598
ENSDARG00000004517	ppat	PPAT	ortholog_one2one	13.4929	0.316108	0.916657	0.344849	0.730208	0.900374
ENSDARG00000004525	C2H1orf35	C1orf35	ortholog_one2one	50.4466	1.03275	0.480762	2.14816	0.031701	0.188358
ENSDARG00000004527	pin4	PIN4	ortholog_one2one	177.974	1.33642	0.306751	4.3567	1.32e-05	0.00078612
ENSDARG00000004539	ptgs2a	PTGS2	ortholog_one2many	15.5946	1.09924	1.24287	0.884435	0.376462	0.689292
ENSDARG00000004561	prkcg	PKN3	ortholog_many2many	0.400093	-0.577049	4.72897	-0.122024	0.90288	NA
ENSDARG00000004561	prkcg	PRKCG	ortholog_many2many	0.400093	-0.577049	4.72897	-0.122024	0.90288	NA
ENSDARG00000004574	gtf3c2	GTF3C2	ortholog_one2one	16.531	-0.0908905	0.712377	-0.127588	0.898475	0.964578
ENSDARG00000004576	plk4	PLK4	ortholog_one2one	5.84486	-0.744038	1.11439	-0.667665	0.504348	0.782357
ENSDARG00000004577	TMEM178B	TMEM178B	ortholog_one2many	3.74184	2.05445	1.47055	1.39707	0.162394	NA
ENSDARG00000004580	nmnat2	NMNAT2	ortholog_one2one	39.1163	-0.220431	0.81539	-0.270338	0.786901	0.922693
ENSDARG00000004581	sel1l	SEL1L	ortholog_one2one	304.206	0.0645977	0.323484	0.199694	0.84172	0.946206
ENSDARG00000004586	ntrk1	NTRK1	ortholog_one2one	1.58938	-2.92501	3.00396	-0.973718	0.330197	NA
ENSDARG00000004588	sox4a	SOX4	ortholog_one2many	184.615	-0.62024	0.346061	-1.79228	0.0730875	0.303491
ENSDARG00000004592	gpr22a	GPR22	ortholog_one2many	5.46234	-0.377373	1.25351	-0.301052	0.763375	NA
ENSDARG00000004594	znf800a	ZNF800	ortholog_one2many	28.4396	-0.449498	0.520084	-0.864279	0.387435	0.699111
ENSDARG00000004597	lrrc4ba	LRRC4B	ortholog_one2many	0.106986	0	4.99742	0	1	NA
ENSDARG00000004616	mtmr2	MTMR2	ortholog_one2one	33.3009	-0.186388	0.566474	-0.329032	0.742132	0.905266
ENSDARG00000004618	stx2a	STX2	ortholog_one2many	38.8349	0.27963	0.533941	0.523709	0.600481	0.837963
ENSDARG00000004621	gpm6ab	GPM6A	ortholog_one2many	745.385	-0.504337	0.340471	-1.48129	0.138529	0.428039
ENSDARG00000004627	panx3	PANX3	ortholog_one2one	3.00442	-1.94764	2.58051	-0.754748	0.4504	NA
ENSDARG00000004632	egln1b	EGLN1	ortholog_many2many	361.361	-0.988054	0.374245	-2.64012	0.00828758	0.0842571
ENSDARG00000004632	egln1b		ortholog_many2many	361.361	-0.988054	0.374245	-2.64012	0.00828758	0.0842571
ENSDARG00000004633	epn3b	EPN3	ortholog_one2many	0.446737	-3.54381	4.85506	-0.729921	0.465438	NA
ENSDARG00000004634	osbp	OSBP	ortholog_one2one	124.809	-0.828222	0.466785	-1.77431	0.0760116	0.310641
ENSDARG00000004636	ccdc9	CCDC9	ortholog_one2one	152.308	0.14997	0.461957	0.324641	0.745453	0.906616
ENSDARG00000004647	spice1		ortholog_one2many	15.6653	-2.10355	1.14237	-1.84139	0.0655641	0.286343
ENSDARG00000004647	spice1	SPICE1	ortholog_one2many	15.6653	-2.10355	1.14237	-1.84139	0.0655641	0.286343
ENSDARG00000004648	kctd16a	KCTD16	ortholog_one2many	0	NA	NA	NA	NA	NA
ENSDARG00000004672	ptk2ab	PTK2	ortholog_one2many	316.717	0.356733	0.296577	1.20283	0.229041	0.548631
ENSDARG00000004687	acaa1	ACAA1	ortholog_one2one	191.598	1.07386	0.369401	2.90703	0.00364876	0.0486512
ENSDARG00000004692	nabp1a	NABP1	ortholog_one2many	25.9961	1.08995	0.540993	2.01472	0.0439337	0.230034
ENSDARG00000004695	six4a	ANHX	ortholog_many2many	609.237	0.446911	0.320813	1.39306	0.163602	0.46497
ENSDARG00000004695	six4a	SIX5	ortholog_many2many	609.237	0.446911	0.320813	1.39306	0.163602	0.46497
ENSDARG00000004695	six4a	SIX4	ortholog_many2many	609.237	0.446911	0.320813	1.39306	0.163602	0.46497
ENSDARG00000004696	eefsec	EEFSEC	ortholog_one2one	49.5973	0.746176	0.464677	1.60579	0.108319	0.375986
ENSDARG00000004697	rxrgb	RXRG	ortholog_many2many	108.848	-0.464602	0.399184	-1.16388	0.244472	0.565008
ENSDARG00000004702	irf2bp2a	IRF2BP2	ortholog_one2many	149.775	-0.819746	0.505548	-1.6215	0.10491	0.370353
ENSDARG00000004706	syf2	SYF2	ortholog_one2one	362.3	0.0694347	0.301983	0.229929	0.818147	0.935575
ENSDARG00000004712	tbr1b	TBR1	ortholog_one2many	0.501612	-1.90816	4.85178	-0.393291	0.694105	NA
ENSDARG00000004713	mad2l1	MAD2L1	ortholog_one2one	6.72737	-2.09419	1.06031	-1.97508	0.0482592	0.242048
ENSDARG00000004721	mpp5b	MPP5	ortholog_one2many	0.0856381	1.02129	4.98764	0.204763	0.837757	NA
ENSDARG00000004724	tcea3	TCEA3	ortholog_one2one	889.263	-1.02742	0.387797	-2.64936	0.00806433	0.0824945
ENSDARG00000004726	trappc11	TRAPPC11	ortholog_one2one	212.821	0.414637	0.336124	1.23358	0.217358	0.5358
ENSDARG00000004735	hnrnpub	HNRNPU	ortholog_one2many	721.64	0.225122	0.256174	0.878785	0.379518	0.692418
ENSDARG00000004745	lmbr1l	LMBR1L	ortholog_one2one	96.6131	1.52818	0.616552	2.47859	0.0131902	0.112743
ENSDARG00000004748	zgc:100868	PRSS33	ortholog_many2many	18.5868	4.53428	1.56066	2.90536	0.00366826	0.0487864
ENSDARG00000004748	zgc:100868	KLK15	ortholog_many2many	18.5868	4.53428	1.56066	2.90536	0.00366826	0.0487864
ENSDARG00000004748	zgc:100868	PRSS48	ortholog_many2many	18.5868	4.53428	1.56066	2.90536	0.00366826	0.0487864
ENSDARG00000004753	mylkb	MYLK	ortholog_one2many	5.64625	-2.26205	1.32605	-1.70585	0.0880361	0.336674
ENSDARG00000004754	hspa4a	HSPA4	ortholog_one2many	292.258	0.299742	0.615365	0.487097	0.62619	0.850125
ENSDARG00000004757	ybx1	YBX1	ortholog_one2one	32027.4	-0.623703	0.307996	-2.02503	0.0428639	0.227203
ENSDARG00000004771	ankrd10b	ANKRD10	ortholog_one2many	26.1371	-0.597846	0.655411	-0.91217	0.361679	0.676286
ENSDARG00000004774	wdr36	WDR36	ortholog_one2one	49.3835	0.672533	0.438381	1.53413	0.124998	0.405756
ENSDARG00000004782	fgfr3	FGFR3	ortholog_one2one	48.1639	0.484439	0.525813	0.921313	0.356887	0.671303
ENSDARG00000004785	cops2	COPS2	ortholog_one2one	425.965	-0.102663	0.356516	-0.287963	0.773375	0.918156
ENSDARG00000004789	lrp1ba	LRP1B	ortholog_one2many	3.8309	0.37297	1.47098	0.253551	0.799842	NA
ENSDARG00000004794	ccdc146	CCDC146	ortholog_one2one	3.66041	-1.03942	1.47179	-0.706231	0.480044	NA
ENSDARG00000004796	mgrn1b	MGRN1	ortholog_one2many	116.775	-0.0407699	0.331227	-0.123087	0.902038	0.966318
ENSDARG00000004806	grwd1	GRWD1	ortholog_one2one	15.0079	1.69324	0.786037	2.15415	0.0312283	0.186293
ENSDARG00000004823	asz1	ANKRD34C	ortholog_one2one	1.12801	-5.1076	3.52787	-1.44778	0.147677	NA
ENSDARG00000004830	flot2a	FLOT2	ortholog_one2many	180.861	-0.117731	0.38285	-0.307513	0.758453	0.911085
ENSDARG00000004836	dnajc5ab	DNAJC5	ortholog_one2many	214.146	0.476191	0.355872	1.3381	0.180865	0.488221
ENSDARG00000004840	rassf1	RASSF1	ortholog_one2one	43.993	-0.369657	0.48213	-0.766716	0.44325	0.739322
ENSDARG00000004843	foxp1a	FOXF2	ortholog_many2many	60.8513	-0.307914	0.384386	-0.801054	0.4231	0.725343
ENSDARG00000004843	foxp1a	FOXI1	ortholog_many2many	60.8513	-0.307914	0.384386	-0.801054	0.4231	0.725343
ENSDARG00000004851	hinfp	HINFP	ortholog_one2one	31.2569	-0.00976012	0.526202	-0.0185482	0.985201	0.995074
ENSDARG00000004861	esrrga	ESRRG	ortholog_one2many	3.94272	0.0458008	1.36675	0.0335107	0.973267	NA
ENSDARG00000004864	foxr1	FOXR2	ortholog_one2one	1.66002	-5.52744	2.54827	-2.16909	0.0300757	NA
ENSDARG00000004866	mindy1	MINDY1	ortholog_one2one	171.129	0.589935	0.33612	1.75513	0.0792368	0.317715
ENSDARG00000004869	penka	PENK	ortholog_one2many	1.4161	-2.83879	3.48501	-0.814572	0.415318	NA
ENSDARG00000004870	psen1	PSEN1	ortholog_one2one	66.9162	0.111796	0.389848	0.286769	0.774289	0.918339
ENSDARG00000004871	mst1rb	MST1R	ortholog_one2many	1.47034	-2.11542	3.21155	-0.658691	0.510094	NA
ENSDARG00000004874	spata6l	SPATA6L	ortholog_one2one	2.32627	-0.159647	1.97004	-0.0810372	0.935412	NA
ENSDARG00000004877	rock2b	ROCK2	ortholog_one2many	98.5086	0.0456422	0.472127	0.0966736	0.922986	0.975434
ENSDARG00000004880	acsm3	ACSM3	ortholog_one2one	30.9211	-1.08286	0.583345	-1.85629	0.0634118	0.280899
ENSDARG00000004889	aga	AGA	ortholog_one2one	25.3736	0.450469	0.652623	0.690243	0.490041	0.772289
ENSDARG00000004891	pex19		ortholog_one2many	756.512	-0.0846312	0.299668	-0.282416	0.777624	0.920093
ENSDARG00000004891	pex19	PEX19	ortholog_one2many	756.512	-0.0846312	0.299668	-0.282416	0.777624	0.920093
ENSDARG00000004898	zp2l2	C16orf96	ortholog_many2many	1.43034	-5.58737	3.67984	-1.51837	0.128921	NA
ENSDARG00000004904	gys2	GYS2	ortholog_one2one	0.121413	-1.99916	4.98501	-0.401033	0.688396	NA
ENSDARG00000004906	stip1	STIP1	ortholog_one2one	497.828	0.396943	0.438571	0.905083	0.365421	0.679564
ENSDARG00000004925	immp2l	IMMP2L	ortholog_one2one	29.862	1.02427	0.610545	1.67764	0.0934182	0.348393
ENSDARG00000004930	lmo7a	LMO7	ortholog_one2many	1225.18	0.0653111	0.328429	0.198859	0.842373	0.94625
ENSDARG00000004931	slc8a3	SLC8A3	ortholog_one2one	44.9336	1.00865	0.705951	1.42878	0.153069	0.448745
ENSDARG00000004937	skp2	SKP2	ortholog_one2one	0.802433	-1.22293	3.26626	-0.374415	0.708096	NA
ENSDARG00000004939	mtdhb	MAMSTR	ortholog_one2many	227.736	0.103727	0.753111	0.137731	0.890453	0.961392
ENSDARG00000004948	bccip	BCCIP	ortholog_one2one	313.738	0.496805	0.313102	1.58672	0.112576	0.385099
ENSDARG00000004952	rsad2	RSAD2	ortholog_one2one	25.5153	-1.21255	0.644417	-1.88163	0.0598865	0.272501
ENSDARG00000004954	grna	GRN	ortholog_one2many	97.1944	-1.0855	0.483059	-2.24715	0.0246307	0.161144
ENSDARG00000004956	zmat2	ZMAT2	ortholog_one2one	176.449	0.468442	0.351564	1.33245	0.182712	0.490793
ENSDARG00000004964	cyp4t8	CYP4X1	ortholog_many2many	14.9405	-2.39043	1.04313	-2.2916	0.0219285	0.150616
ENSDARG00000004964	cyp4t8	CYP4Z1	ortholog_many2many	14.9405	-2.39043	1.04313	-2.2916	0.0219285	0.150616
ENSDARG00000004964	cyp4t8	CYP4A11	ortholog_many2many	14.9405	-2.39043	1.04313	-2.2916	0.0219285	0.150616
ENSDARG00000004964	cyp4t8	CYP4A22	ortholog_many2many	14.9405	-2.39043	1.04313	-2.2916	0.0219285	0.150616
ENSDARG00000004964	cyp4t8	CYP4F11	ortholog_many2many	14.9405	-2.39043	1.04313	-2.2916	0.0219285	0.150616
ENSDARG00000004964	cyp4t8	CYP4F2	ortholog_many2many	14.9405	-2.39043	1.04313	-2.2916	0.0219285	0.150616
ENSDARG00000004964	cyp4t8	CYP4F3	ortholog_many2many	14.9405	-2.39043	1.04313	-2.2916	0.0219285	0.150616
ENSDARG00000004964	cyp4t8	CYP4F12	ortholog_many2many	14.9405	-2.39043	1.04313	-2.2916	0.0219285	0.150616
ENSDARG00000004979	elovl5	ELOVL5	ortholog_one2one	6.51038	0.267653	0.975753	0.274304	0.783851	0.921954
ENSDARG00000005002	brf1b	BRF1	ortholog_one2many	10.2931	0.69781	0.849689	0.821254	0.411502	0.717525
ENSDARG00000005004	slc5a12	SLC5A12	ortholog_one2one	7.21039	0.992905	4.63397	0.214266	0.830339	0.940453
ENSDARG00000005015	tspy	SETSIP	ortholog_many2many	360.332	-0.0072902	0.244502	-0.0298166	0.976213	0.991874
ENSDARG00000005015	tspy	TSPYL5	ortholog_many2many	360.332	-0.0072902	0.244502	-0.0298166	0.976213	0.991874
ENSDARG00000005015	tspy	TSPYL2	ortholog_many2many	360.332	-0.0072902	0.244502	-0.0298166	0.976213	0.991874
ENSDARG00000005015	tspy	NAP1L5	ortholog_many2many	360.332	-0.0072902	0.244502	-0.0298166	0.976213	0.991874
ENSDARG00000005015	tspy	NAP1L2	ortholog_many2many	360.332	-0.0072902	0.244502	-0.0298166	0.976213	0.991874
ENSDARG00000005015	tspy	TSPYL4	ortholog_many2many	360.332	-0.0072902	0.244502	-0.0298166	0.976213	0.991874
ENSDARG00000005015	tspy	NAP1L3	ortholog_many2many	360.332	-0.0072902	0.244502	-0.0298166	0.976213	0.991874
ENSDARG00000005015	tspy	TSPY3	ortholog_many2many	360.332	-0.0072902	0.244502	-0.0298166	0.976213	0.991874
ENSDARG00000005015	tspy	TSPY1	ortholog_many2many	360.332	-0.0072902	0.244502	-0.0298166	0.976213	0.991874
ENSDARG00000005015	tspy	TSPY2	ortholog_many2many	360.332	-0.0072902	0.244502	-0.0298166	0.976213	0.991874
ENSDARG00000005015	tspy	TSPY4	ortholog_many2many	360.332	-0.0072902	0.244502	-0.0298166	0.976213	0.991874
ENSDARG00000005015	tspy	TSPY9P	ortholog_many2many	360.332	-0.0072902	0.244502	-0.0298166	0.976213	0.991874
ENSDARG00000005015	tspy	TSPY8	ortholog_many2many	360.332	-0.0072902	0.244502	-0.0298166	0.976213	0.991874
ENSDARG00000005015	tspy	TSPY10	ortholog_many2many	360.332	-0.0072902	0.244502	-0.0298166	0.976213	0.991874
ENSDARG00000005015	tspy	TSPYL1	ortholog_many2many	360.332	-0.0072902	0.244502	-0.0298166	0.976213	0.991874
ENSDARG00000005015	tspy	TSPYL6	ortholog_many2many	360.332	-0.0072902	0.244502	-0.0298166	0.976213	0.991874
ENSDARG00000005023	fkbp9	FKBP9	ortholog_one2one	113.51	1.07396	0.440873	2.43598	0.0148516	0.119811
ENSDARG00000005026	tshz1	TSHZ1	ortholog_one2one	84.6395	-0.25298	0.392331	-0.644811	0.519049	0.792499
ENSDARG00000005034	crppa	CRPPA	ortholog_one2one	123.568	0.226175	0.432083	0.523452	0.60066	0.837963
ENSDARG00000005049	rab20	RAB20	ortholog_one2one	35.4078	0.162554	0.571739	0.284315	0.776169	0.919712
ENSDARG00000005057	dimt1l	DIMT1	ortholog_one2one	37.8579	1.44834	0.506659	2.85862	0.00425492	0.0537152
ENSDARG00000005058	ncapd2	NCAPD2	ortholog_one2one	24.3262	-0.558844	0.684317	-0.816645	0.414131	0.720001
ENSDARG00000005078	eif4e3	EIF4E3	ortholog_one2one	1128.46	0.738257	0.255191	2.89296	0.00381633	0.0500019
ENSDARG00000005085	ggctb	GGCT	ortholog_one2many	8.41451	-0.445092	1.12005	-0.397386	0.691083	0.883792
ENSDARG00000005085	ggctb		ortholog_one2many	8.41451	-0.445092	1.12005	-0.397386	0.691083	0.883792
ENSDARG00000005095	glcea	GLCE	ortholog_one2many	1.8125	0.241919	1.92598	0.125608	0.900042	NA
ENSDARG00000005104	limk2	LIMK2	ortholog_one2one	55.7272	-0.1707	0.740893	-0.230398	0.817783	0.935363
ENSDARG00000005108	oclna	OCLN	ortholog_one2many	27.5049	-0.808959	1.20608	-0.670731	0.502392	0.781072
ENSDARG00000005112	cdh17	CDH17	ortholog_one2one	109.642	-1.20233	1.56334	-0.76908	0.441846	0.738932
ENSDARG00000005115	calub	CALU	ortholog_one2one	69.1416	0.154499	0.528598	0.29228	0.770072	0.916501
ENSDARG00000005122	atp2a2b	ATP2A2	ortholog_one2one	107.661	-0.107965	0.396184	-0.272513	0.785228	0.922313
ENSDARG00000005126	large1	LARGE1	ortholog_one2one	11.9889	0.590901	0.958956	0.616193	0.537767	0.803192
ENSDARG00000005128	rnaseh2b	RNASEH2B	ortholog_one2one	73.895	1.34126	0.416649	3.21915	0.00128573	0.024011
ENSDARG00000005134	psmd11b	PSMD11	ortholog_one2many	724.414	0.940357	0.382306	2.4597	0.0139053	0.116205
ENSDARG00000005141	camkvb	CAMKV	ortholog_one2many	0	NA	NA	NA	NA	NA
ENSDARG00000005150	tbx20	TBX20	ortholog_one2one	0.323569	-1.9992	4.98501	-0.401042	0.688389	NA
ENSDARG00000005154	aspa	ASPA	ortholog_one2one	19.6963	-1.40971	0.947324	-1.4881	0.136724	0.425288
ENSDARG00000005159	cyth1a	CYTH3	ortholog_one2many	16.3239	-1.71996	0.842164	-2.04231	0.0411211	0.22149
ENSDARG00000005162	tpm3	TPM3	ortholog_one2one	5452.55	-0.709007	0.299759	-2.36526	0.0180174	0.134489
ENSDARG00000005163	efr3a	EFR3A	ortholog_one2one	6.53886	-0.206787	1.11249	-0.185878	0.852541	0.949934
ENSDARG00000005172	dynll2b	DYNLL2	ortholog_one2many	163.752	-0.146199	0.325356	-0.44935	0.65318	0.86406
ENSDARG00000005176	zgc:101040	NAT1	ortholog_many2many	0.297405	0	4.99742	0	1	NA
ENSDARG00000005176	zgc:101040	NAT2	ortholog_many2many	0.297405	0	4.99742	0	1	NA
ENSDARG00000005179	dglucy	DGLUCY	ortholog_one2one	182.61	1.37952	0.523886	2.63324	0.00845734	0.0852649
ENSDARG00000005185	cpn1	CPN1	ortholog_one2many	6.06604	0.902435	1.55954	0.578656	0.562821	0.817112
ENSDARG00000005186	sp4	SP4	ortholog_one2one	92.296	-0.285444	0.571163	-0.499759	0.617245	0.84685
ENSDARG00000005191	ahcy	AHCY	ortholog_one2one	728.165	-0.125726	0.407905	-0.308223	0.757913	0.910858
ENSDARG00000005210	coro2a	CORO2A	ortholog_one2many	5.00137	-0.80703	2.16994	-0.371913	0.709958	NA
ENSDARG00000005218	wrnip1	WRNIP1	ortholog_one2one	64.6507	1.19193	0.538782	2.21226	0.0269486	0.169922
ENSDARG00000005220	pdcd6	PDCD6	ortholog_one2one	138.158	1.09677	0.318726	3.44111	0.000579336	0.0139303
ENSDARG00000005221	desmb	DES	ortholog_one2many	0.62489	-0.570831	3.99986	-0.142713	0.886517	NA
ENSDARG00000005230	ssr2	SSR2	ortholog_one2one	453.137	-0.526851	0.242031	-2.1768	0.0294958	0.179337
ENSDARG00000005232	ccdc85ca	CCDC85C	ortholog_one2many	12.3515	-1.76031	1.08194	-1.627	0.103738	0.368411
ENSDARG00000005236	srcap	SRCAP	ortholog_one2many	347.124	-0.177158	0.32452	-0.545909	0.585129	0.829452
ENSDARG00000005236	srcap		ortholog_one2many	347.124	-0.177158	0.32452	-0.545909	0.585129	0.829452
ENSDARG00000005246	asb3	ASB3	ortholog_one2one	13.3835	-0.159444	0.772301	-0.206453	0.836437	0.943074
ENSDARG00000005251	rpe	RPEL1	ortholog_one2many	8.62667	-0.197512	0.993801	-0.198745	0.842463	0.94625
ENSDARG00000005251	rpe	RPE	ortholog_one2many	8.62667	-0.197512	0.993801	-0.198745	0.842463	0.94625
ENSDARG00000005254	kdelr2a	KDELR2	ortholog_one2many	329.054	0.0649783	0.337016	0.192804	0.847112	0.948144
ENSDARG00000005274	rad52	RAD52	ortholog_one2one	0.193941	-1.89311	4.99213	-0.379218	0.704526	NA
ENSDARG00000005284	fbxl15	FBXL15	ortholog_one2one	40.945	-0.237428	0.464581	-0.511058	0.60931	0.843147
ENSDARG00000005314	CALHM1	CALHM1	ortholog_one2many	0.445579	1.44553	4.82591	0.299534	0.764532	NA
ENSDARG00000005315	celf1	CELF1	ortholog_one2one	1021.3	0.491818	0.256428	1.91796	0.0551166	0.261084
ENSDARG00000005318	stam2	STAM2	ortholog_one2one	187.424	-0.107304	0.338323	-0.317165	0.751119	0.90913
ENSDARG00000005320	nipsnap1	NIPSNAP1	ortholog_one2one	1.82149	-1.89288	1.79578	-1.05407	0.291849	NA
ENSDARG00000005332	lipib	PNLIPRP3	ortholog_many2many	0.338076	-3.01907	4.88559	-0.617954	0.536605	NA
ENSDARG00000005332	lipib	PNLIP	ortholog_many2many	0.338076	-3.01907	4.88559	-0.617954	0.536605	NA
ENSDARG00000005332	lipib	LIPI	ortholog_many2many	0.338076	-3.01907	4.88559	-0.617954	0.536605	NA
ENSDARG00000005335	slc22a4	SLC22A11	ortholog_many2many	1.85581	-3.01199	3.72467	-0.808658	0.418712	NA
ENSDARG00000005335	slc22a4	SLC22A12	ortholog_many2many	1.85581	-3.01199	3.72467	-0.808658	0.418712	NA
ENSDARG00000005335	slc22a4	SLC22A25	ortholog_many2many	1.85581	-3.01199	3.72467	-0.808658	0.418712	NA
ENSDARG00000005335	slc22a4	SLC22A10	ortholog_many2many	1.85581	-3.01199	3.72467	-0.808658	0.418712	NA
ENSDARG00000005335	slc22a4	SLC22A4	ortholog_many2many	1.85581	-3.01199	3.72467	-0.808658	0.418712	NA
ENSDARG00000005335	slc22a4	SLC22A5	ortholog_many2many	1.85581	-3.01199	3.72467	-0.808658	0.418712	NA
ENSDARG00000005335	slc22a4	SLC22A1	ortholog_many2many	1.85581	-3.01199	3.72467	-0.808658	0.418712	NA
ENSDARG00000005335	slc22a4	SLC22A9	ortholog_many2many	1.85581	-3.01199	3.72467	-0.808658	0.418712	NA
ENSDARG00000005335	slc22a4	SLC22A6	ortholog_many2many	1.85581	-3.01199	3.72467	-0.808658	0.418712	NA
ENSDARG00000005335	slc22a4	SLC22A24	ortholog_many2many	1.85581	-3.01199	3.72467	-0.808658	0.418712	NA
ENSDARG00000005335	slc22a4	SLC22A3	ortholog_many2many	1.85581	-3.01199	3.72467	-0.808658	0.418712	NA
ENSDARG00000005335	slc22a4	SLC22A14	ortholog_many2many	1.85581	-3.01199	3.72467	-0.808658	0.418712	NA
ENSDARG00000005343	ccdc85al	CCDC85A	ortholog_one2many	3.90097	-5.51051	1.92913	-2.85648	0.00428372	NA
ENSDARG00000005350	dip2ba	DIP2B	ortholog_one2many	158.056	-0.138787	0.337954	-0.41067	0.681315	0.879124
ENSDARG00000005355	larp6a	LARP6	ortholog_one2one	92.7583	-2.88891	0.494926	-5.83706	5.31e-09	1.32e-06
ENSDARG00000005356	tyro3	TYRO3	ortholog_one2one	9.92885	-2.27368	0.888659	-2.55855	0.0105108	0.0977874
ENSDARG00000005359	sucla2	SUCLA2	ortholog_one2one	5300.93	0.150672	0.326759	0.461111	0.644719	0.860448
ENSDARG00000005364	grin3ba	GRIN3B	ortholog_one2many	1.39307	-1.49474	2.40818	-0.620692	0.534802	NA
ENSDARG00000005368	mcamb	MCAM	ortholog_one2many	786.32	-0.532721	0.236434	-2.25315	0.0242498	0.159988
ENSDARG00000005371	gprc6a	GPRC6A	ortholog_one2one	0.228399	-1.99918	4.98501	-0.401038	0.688392	NA
ENSDARG00000005372	camk4	CAMK4	ortholog_one2one	9.33916	-0.23598	1.13161	-0.208534	0.834812	0.942528
ENSDARG00000005374	tubgcp4	TUBGCP4	ortholog_one2one	80.7003	0.24991	0.423117	0.59064	0.554762	0.812151
ENSDARG00000005392	slc5a5	SLC5A5	ortholog_one2one	0.226379	-2.9262	4.89223	-0.598133	0.549751	NA
ENSDARG00000005394	dnmt3aa	DNMT3A	ortholog_one2many	44.9389	-0.67709	0.563718	-1.20112	0.229706	0.549255
ENSDARG00000005397	trim3b	TRIM3	ortholog_one2many	819.514	0.654513	0.413266	1.58376	0.113249	0.386339
ENSDARG00000005414	grapa	GRAP	ortholog_many2many	41.1353	-0.0999505	0.553782	-0.180487	0.85677	0.95118
ENSDARG00000005414	grapa	GRAPL	ortholog_many2many	41.1353	-0.0999505	0.553782	-0.180487	0.85677	0.95118
ENSDARG00000005416	map3k5	MAP3K5	ortholog_one2one	126.729	-0.702244	0.479859	-1.46344	0.143348	0.43587
ENSDARG00000005423	pgam1a	PGAM4	ortholog_many2many	83.6072	1.02252	0.464402	2.2018	0.0276793	0.172737
ENSDARG00000005423	pgam1a	PGAM1	ortholog_many2many	83.6072	1.02252	0.464402	2.2018	0.0276793	0.172737
ENSDARG00000005425	wdfy1		ortholog_one2many	54.1988	-0.509967	0.390276	-1.30668	0.191321	0.502378
ENSDARG00000005425	wdfy1	WDFY1	ortholog_one2many	54.1988	-0.509967	0.390276	-1.30668	0.191321	0.502378
ENSDARG00000005448	mtfmt	MTFMT	ortholog_one2one	135.15	1.2015	0.382781	3.13887	0.00169599	0.0290485
ENSDARG00000005451	gdi2	GDI2	ortholog_one2one	395.701	0.620516	0.377338	1.64446	0.100081	0.361231
ENSDARG00000005453	foxp2	FOXP2	ortholog_one2one	13.4147	-0.253866	0.881305	-0.288057	0.773303	0.918156
ENSDARG00000005454	tacc3	TACC3	ortholog_one2one	25.1626	-1.35299	0.799708	-1.69185	0.0906744	0.343147
ENSDARG00000005456	katnb1	KATNB1	ortholog_one2one	62.0859	-0.0984181	0.371188	-0.265144	0.790899	0.924643
ENSDARG00000005458	csnk1g2a	CSNK1G2	ortholog_one2many	204.205	0.181955	0.291876	0.6234	0.533022	0.800496
ENSDARG00000005462	kif4	KIF4A	ortholog_one2one	11.1137	-1.5151	0.917133	-1.65199	0.0985362	0.358235
ENSDARG00000005463	slc30a1a	SLC30A1	ortholog_one2many	47.4797	0.624094	0.566618	1.10144	0.270706	0.592528
ENSDARG00000005464	dnase1l1	DNASE1L1	ortholog_one2one	33.7097	1.23529	0.53429	2.31202	0.0207764	0.145866
ENSDARG00000005468	irf2bp1	IRF2BP1	ortholog_one2one	227.994	-0.0401595	0.37184	-0.108002	0.913994	0.971221
ENSDARG00000005476	nav3	NAV3	ortholog_one2one	72.9062	-0.73834	0.451552	-1.63512	0.102025	0.365084
ENSDARG00000005479	tenm3	TENM3	ortholog_one2one	65.0754	0.201892	0.55934	0.360946	0.71814	0.895208
ENSDARG00000005482	rapgef2	RAPGEF2	ortholog_one2one	142.706	-0.516877	0.357903	-1.44418	0.148688	0.442793
ENSDARG00000005485	ucmab	UCMA	ortholog_one2many	8.81101	-1.04058	1.32103	-0.787703	0.430871	0.731796
ENSDARG00000005500	dgcr6		ortholog_one2many	65.1172	1.07713	0.389972	2.76208	0.00574341	0.065707
ENSDARG00000005500	dgcr6	DGCR6L	ortholog_one2many	65.1172	1.07713	0.389972	2.76208	0.00574341	0.065707
ENSDARG00000005500	dgcr6	DGCR6	ortholog_one2many	65.1172	1.07713	0.389972	2.76208	0.00574341	0.065707
ENSDARG00000005500	dgcr6		ortholog_one2many	65.1172	1.07713	0.389972	2.76208	0.00574341	0.065707
ENSDARG00000005513	naca	NACA	ortholog_one2one	9359.92	-0.70129	0.333442	-2.10318	0.0354498	0.202148
ENSDARG00000005518	slc5a9	SLC5A9	ortholog_one2one	0.869629	-3.60687	4.85207	-0.743368	0.457259	NA
ENSDARG00000005522	galr1a	GALR1	ortholog_one2one	0.357992	2.62408	4.85301	0.540713	0.588706	NA
ENSDARG00000005525	acy3.2	ACY3	ortholog_one2many	123.953	0.31706	0.534839	0.592814	0.553306	0.811552
ENSDARG00000005526	igfn1.1	IGSF22	ortholog_one2many	10297.2	-1.67623	0.279347	-6.00054	1.97e-09	5.42e-07
ENSDARG00000005536	ubr7	UBR7	ortholog_many2many	117.836	0.0136381	0.33185	0.041097	0.967219	0.989601
ENSDARG00000005536	ubr7		ortholog_many2many	117.836	0.0136381	0.33185	0.041097	0.967219	0.989601
ENSDARG00000005540	xpo7	XPO7	ortholog_one2one	37.0276	-0.451955	0.628101	-0.719558	0.471797	0.759078
ENSDARG00000005541	wif1	WIF1	ortholog_one2one	10.3213	-1.26466	1.29556	-0.976151	0.32899	0.648955
ENSDARG00000005547	rint1	RINT1	ortholog_one2one	55.5963	-0.822561	0.429048	-1.91718	0.0552155	0.261084
ENSDARG00000005549	znf710b	ZNF710	ortholog_one2many	20.9541	-0.875647	0.672953	-1.3012	0.19319	0.50522
ENSDARG00000005559	pou4f1	POU4F1	ortholog_one2one	1.70311	-3.59672	3.13527	-1.14718	0.251307	NA
ENSDARG00000005560	ywhah	YWHAH	ortholog_one2one	348.398	-0.154078	0.428119	-0.359895	0.718926	0.895888
ENSDARG00000005561	gfm2	GFM2	ortholog_one2one	95.4718	0.942787	0.611816	1.54097	0.123325	0.402273
ENSDARG00000005565	entpd8	ENTPD8	ortholog_one2one	22.6032	0.319113	0.666055	0.479108	0.631862	0.852236
ENSDARG00000005574	vsx2	VSX2	ortholog_one2one	5.30149	2.68897	1.37649	1.9535	0.0507603	NA
ENSDARG00000005576	mphosph8	MPHOSPH8	ortholog_one2one	250.513	0.254489	0.277043	0.91859	0.35831	0.672775
ENSDARG00000005578	ugp2a	UGP2	ortholog_one2many	1582.39	-1.23259	0.933847	-1.3199	0.186867	0.496522
ENSDARG00000005586	zbtb20	ZBTB20	ortholog_one2one	114.01	0.391018	0.565074	0.691977	0.488952	0.771336
ENSDARG00000005590	mtf2	MTF2	ortholog_one2one	59.1239	-0.0890526	0.540888	-0.164641	0.869226	0.956026
ENSDARG00000005595	adgb	ADGB	ortholog_one2one	0.501331	-1.99093	4.85758	-0.40986	0.681909	NA
ENSDARG00000005606	paxip1	PAXIP1	ortholog_one2one	61.8334	-0.065506	0.363341	-0.180288	0.856926	0.951189
ENSDARG00000005612	aph1b	APH1B	ortholog_one2one	16.4464	1.22085	0.873093	1.3983	0.162022	0.46264
ENSDARG00000005616	bfb		ortholog_many2many	0	NA	NA	NA	NA	NA
ENSDARG00000005616	bfb	CFB	ortholog_many2many	0	NA	NA	NA	NA	NA
ENSDARG00000005619	nek2	NEK2	ortholog_one2one	5.83651	-2.68898	1.33826	-2.00931	0.0445046	0.231287
ENSDARG00000005626	RHOU	RHOU	ortholog_one2many	0.529993	0	4.99357	0	1	NA
ENSDARG00000005627	zmp:0000000527	GBP6	ortholog_one2many	0.425345	-2.92612	4.52281	-0.646969	0.517652	NA
ENSDARG00000005640	adat3	ADAT3	ortholog_one2one	13.7162	0.128855	0.762319	0.16903	0.865773	0.954876
ENSDARG00000005643	gcat	GCAT	ortholog_one2one	258.454	-0.666277	0.367746	-1.81179	0.0700194	0.295986
ENSDARG00000005645	robo3	ROBO3	ortholog_one2many	112.337	-0.833216	0.339883	-2.45148	0.0142272	0.117691
ENSDARG00000005648	olfml2a	OLFML2A	ortholog_one2many	27.8885	-0.964695	0.561778	-1.71722	0.0859394	0.332086
ENSDARG00000005651	hrasb	HRAS	ortholog_one2many	21.9634	-0.68543	0.592358	-1.15712	0.247222	0.568296
ENSDARG00000005652	man1a1	MAN1A1	ortholog_one2one	41.9962	0.112186	0.606747	0.184898	0.853309	0.950221
ENSDARG00000005670	ttbk2a	CSNK1A1L	ortholog_many2many	5.66412	-0.498376	1.08028	-0.461341	0.644554	0.860408
ENSDARG00000005675	sec61a1l	SEC61A1	ortholog_one2many	126.508	0.478819	0.42173	1.13537	0.256221	0.578267
ENSDARG00000005679	trip10a	TRIP10	ortholog_one2many	116.713	-0.462185	0.392978	-1.17611	0.239551	0.559776
ENSDARG00000005690	slc25a23a	SLC25A23	ortholog_one2many	429.014	-0.107687	0.351969	-0.305955	0.759639	0.911574
ENSDARG00000005699	ddx19	DDX19A	ortholog_many2many	322.42	1.53398	0.305592	5.01969	5.18e-07	5.88e-05
ENSDARG00000005699	ddx19	DDX19B	ortholog_many2many	322.42	1.53398	0.305592	5.01969	5.18e-07	5.88e-05
ENSDARG00000005699	ddx19		ortholog_many2many	322.42	1.53398	0.305592	5.01969	5.18e-07	5.88e-05
ENSDARG00000005704	eps8l3b	EPS8L3	ortholog_one2many	2.69803	-0.108926	2.16559	-0.0502986	0.959884	NA
ENSDARG00000005713	ethe1	ETHE1	ortholog_one2one	86.1282	-0.171682	0.369969	-0.464043	0.642617	0.859055
ENSDARG00000005716	olfml2ba	OLFML2B	ortholog_one2many	38.4091	-1.55521	0.526418	-2.95433	0.00313344	0.0447154
ENSDARG00000005738	rpf1	RPF1	ortholog_one2one	53.8906	0.852556	0.514443	1.65724	0.0974709	0.355858
ENSDARG00000005749	cand2	CAND2	ortholog_one2one	524.051	-0.933394	0.427441	-2.18368	0.028986	0.177032
ENSDARG00000005754	ptprfb	PTPRF	ortholog_one2many	194.276	0.205294	0.426102	0.481795	0.629952	0.851531
ENSDARG00000005762	col14a1a	COL14A1	ortholog_one2many	47.723	-1.32024	0.482061	-2.73875	0.00616734	0.0693313
ENSDARG00000005772	tsr2	TSR2	ortholog_one2one	113.365	0.779099	0.524952	1.48413	0.137774	0.427003
ENSDARG00000005774	ddx3xb	DDX3X	ortholog_many2many	722.772	0.928434	0.385931	2.4057	0.0161416	0.125959
ENSDARG00000005774	ddx3xb	DDX3Y	ortholog_many2many	722.772	0.928434	0.385931	2.4057	0.0161416	0.125959
ENSDARG00000005775	scn8aa	SCN8A	ortholog_one2many	4.99452	-2.8188	1.6776	-1.68026	0.0929069	NA
ENSDARG00000005776	guk1b	GUK1	ortholog_one2many	0	NA	NA	NA	NA	NA
ENSDARG00000005783	ncanb	NCAN	ortholog_one2many	0	NA	NA	NA	NA	NA
ENSDARG00000005786	ppm1f	PPM1F	ortholog_one2one	0.17539	0.93854	4.99328	0.187961	0.850908	NA
ENSDARG00000005789	enpp1	ENPP1	ortholog_one2one	82.1444	0.799603	0.524433	1.5247	0.127334	0.409869
ENSDARG00000005791	rpl28	RPL28	ortholog_one2one	4176.52	0.0477036	0.264672	0.180237	0.856967	0.951189
ENSDARG00000005799	smim14	SMIM14	ortholog_one2one	18.5001	-1.29683	0.735089	-1.76418	0.0777013	0.314522
ENSDARG00000005800	ampd3a	AMPD3	ortholog_one2many	599.561	1.3391	0.424351	3.15564	0.00160148	0.0280449
ENSDARG00000005814	klhl10a	KLHL10	ortholog_one2many	0	NA	NA	NA	NA	NA
ENSDARG00000005821	ncf2	NCF2	ortholog_one2one	36.6713	-0.604118	0.787245	-0.767383	0.442854	0.739181
ENSDARG00000005823	slc39a10	SLC39A10	ortholog_one2one	32.9099	-0.911233	0.540523	-1.68584	0.0918272	0.345488
ENSDARG00000005827	eif2s1a	EIF2S1	ortholog_one2many	121.533	-0.0060872	0.444601	-0.0136914	0.989076	0.996171
ENSDARG00000005828	faima	FAIM	ortholog_one2many	3.94587	2.11455	1.57063	1.3463	0.178205	NA
ENSDARG00000005834	gatad2b	GATAD2B	ortholog_one2one	50.8968	-1.20716	0.64197	-1.8804	0.0600536	0.272844
ENSDARG00000005840	got2b	GOT2	ortholog_one2many	2473.17	-0.656059	0.2752	-2.38394	0.0171286	0.13055
ENSDARG00000005841	tnni2a.2	TNNI2	ortholog_one2many	230.416	-1.42094	0.643195	-2.20918	0.027162	0.170726
ENSDARG00000005853	slc25a6	SLC25A6	ortholog_one2one	2.97777	-1.7775	1.89266	-0.939155	0.347651	NA
ENSDARG00000005861	ralgapa2	RALGAPA2	ortholog_one2one	77.1213	0.00505275	0.391228	0.0129151	0.989696	0.996322
ENSDARG00000005870	mmadhc	MMADHC	ortholog_one2many	615.975	1.13189	0.296742	3.81438	0.000136524	0.00499267
ENSDARG00000005883	rfx1a	RFX1	ortholog_one2many	5.24207	0.45602	1.27311	0.358194	0.720198	NA
ENSDARG00000005891	cyb5r3	CYB5R3	ortholog_one2one	143.128	-0.390687	0.310263	-1.25921	0.207953	0.523953
ENSDARG00000005894	slc7a9	SLC7A9	ortholog_one2one	6.30813	-1.2595	1.30611	-0.964313	0.334889	0.653809
ENSDARG00000005897	dera	DERA	ortholog_one2one	22.3625	0.847337	0.738374	1.14757	0.251145	0.57376
ENSDARG00000005908	clk4b	CLK1	ortholog_one2one	163.089	0.227868	0.336832	0.676505	0.49872	0.778855
ENSDARG00000005913	tgm1l3	TGM1	ortholog_one2many	1.98176	-0.0669756	1.92863	-0.0347271	0.972297	NA
ENSDARG00000005915	tcf3a	TCF3	ortholog_one2many	20.8149	-0.184114	0.733598	-0.250975	0.801834	0.9288
ENSDARG00000005916	srpk3	SRPK3	ortholog_one2one	345.071	1.19572	0.374318	3.19438	0.00140131	0.0256544
ENSDARG00000005924	serpina10a	SERPINA10	ortholog_one2many	1392.87	0.611635	0.271885	2.24961	0.0244737	0.160553
ENSDARG00000005926	ak2	AK2	ortholog_one2one	131.757	-0.373977	0.373245	-1.00196	0.316363	0.636417
ENSDARG00000005927	tbc1d17	TBC1D17	ortholog_one2one	308.231	0.45772	0.331686	1.37998	0.167592	0.470792
ENSDARG00000005941	clul1	YES1	ortholog_one2one	163.122	-0.0670192	0.361228	-0.185532	0.852812	0.950093
ENSDARG00000005943	htra4	HTRA4	ortholog_one2one	1.98815	-1.46124	2.39689	-0.609642	0.542099	NA
ENSDARG00000005948	ankmy2a	ANKMY2	ortholog_one2many	46.0729	0.543484	0.496808	1.09395	0.273976	0.596352
ENSDARG00000005972	ric8b	RIC8B	ortholog_one2one	39.8129	0.349398	0.598208	0.584075	0.55917	0.814273
ENSDARG00000005980	sfswap	SFSWAP	ortholog_one2one	317.381	0.780978	0.264487	2.9528	0.00314906	0.0448094
ENSDARG00000005989	rgl1	RGL1	ortholog_one2one	26.2097	-0.503094	0.653507	-0.769837	0.441396	0.738655
ENSDARG00000005993	prc1b	PRC1	ortholog_one2many	4.00861	3.66376	2.10224	1.74279	0.0813701	NA
ENSDARG00000006003	mycla	MYCL	ortholog_one2many	15.5632	-0.852249	0.786083	-1.08417	0.278289	0.600994
ENSDARG00000006008	dct	DCT	ortholog_one2one	0.104965	-1.8931	4.99213	-0.379216	0.704527	NA
ENSDARG00000006010	bmi1a	BMI1	ortholog_many2many	103.613	1.20696	0.350991	3.43871	0.000584501	0.0139335
ENSDARG00000006010	bmi1a	COMMD3-BMI1	ortholog_many2many	103.613	1.20696	0.350991	3.43871	0.000584501	0.0139335
ENSDARG00000006011	klhl42	KLHL42	ortholog_one2one	24.9182	-0.189134	0.628816	-0.300778	0.763584	0.91316
ENSDARG00000006019	tktb	TKTL2	ortholog_one2one	181.973	-0.49368	0.394633	-1.25098	0.21094	0.527861
ENSDARG00000006025	tp53i11b	TP53I11	ortholog_one2many	141.205	0.978083	0.527684	1.85354	0.0638049	0.282053
ENSDARG00000006029	lta4h	LTA4H	ortholog_one2one	41.4967	-0.739309	0.478451	-1.54522	0.122294	0.400387
ENSDARG00000006031	abat	ABAT	ortholog_one2one	1032.11	0.953791	0.331895	2.87377	0.00405599	0.0523585
ENSDARG00000006038	aebp2	AEBP2	ortholog_one2one	46.2751	-0.336303	0.497165	-0.676442	0.49876	0.778855
ENSDARG00000006040	cyp20a1	CYP20A1	ortholog_one2one	46.038	-0.137838	0.470526	-0.292944	0.769565	0.91619
ENSDARG00000006044	usta	UST	ortholog_one2many	54.9192	-0.544595	0.437523	-1.24472	0.213234	0.531143
ENSDARG00000006060	crybg1b	CRYBG1	ortholog_one2many	206.677	-0.523964	0.674527	-0.776787	0.437285	0.73719
ENSDARG00000006062	akap1b	AKAP1	ortholog_one2many	784.794	0.0750651	0.283966	0.264345	0.791514	0.924703
ENSDARG00000006065	znf385b	ZNF385B	ortholog_one2one	30.2836	0.0589086	0.582386	0.10115	0.919431	0.973523
ENSDARG00000006074	uck2a	UCK2	ortholog_one2many	15.5899	-0.105352	0.731951	-0.143934	0.885553	0.960529
ENSDARG00000006079	gpr37l1a	GPR37L1	ortholog_one2many	9.23401	-2.64734	1.11848	-2.36691	0.0179374	0.133959
ENSDARG00000006092	rad21a	RAD21	ortholog_one2many	397.895	0.193174	0.317688	0.608063	0.543146	0.806563
ENSDARG00000006093	cdk15	CDK15	ortholog_one2one	4.67952	-0.792938	1.84039	-0.430853	0.666575	NA
ENSDARG00000006094	igf2r	IGF2R	ortholog_one2one	65.5119	-0.346451	0.454883	-0.761626	0.446283	0.741016
ENSDARG00000006112	myof	MYOF	ortholog_one2many	63.8661	0.46117	0.630917	0.730952	0.464808	0.754858
ENSDARG00000006120	tbx2b	TBX2	ortholog_one2many	20.624	-1.40213	0.615491	-2.27806	0.0227228	0.153505
ENSDARG00000006125	csnk1db	CSNK1D	ortholog_one2many	348.862	-0.226011	0.302158	-0.747989	0.454467	0.746445
ENSDARG00000006128	cep170aa	CEP170	ortholog_one2one	11.106	-0.445593	0.883298	-0.504465	0.613935	0.844919
ENSDARG00000006137	star	STAR	ortholog_one2one	3.92384	-1.47854	1.71399	-0.862633	0.388339	NA
ENSDARG00000006151	pde11al	PDE4C	ortholog_many2many	0.106986	0	4.99742	0	1	NA
ENSDARG00000006151	pde11al		ortholog_many2many	0.106986	0	4.99742	0	1	NA
ENSDARG00000006151	pde11al	PDE11A	ortholog_many2many	0.106986	0	4.99742	0	1	NA
ENSDARG00000006151	pde11al	PDE11A	ortholog_many2many	0.106986	0	4.99742	0	1	NA
ENSDARG00000006169	lrrk2	LRRK2	ortholog_one2one	134.666	-0.171075	0.348365	-0.491081	0.623369	0.848782
ENSDARG00000006174	lrrc23	LRRC23	ortholog_one2one	0.320958	0	4.99742	0	1	NA
ENSDARG00000006181	hif1aa	HIF1A	ortholog_one2many	68.4654	-0.01121	0.459543	-0.0243937	0.980539	0.993822
ENSDARG00000006192	gatad2ab	GATAD2A	ortholog_one2one	122.881	-0.128481	0.36598	-0.351059	0.725544	0.899091
ENSDARG00000006196	sav1	SAV1	ortholog_one2one	491.672	-0.158826	0.254852	-0.623209	0.533147	0.800551
ENSDARG00000006200	eif4g1a	EIF4G1	ortholog_one2many	806.844	0.220815	0.280692	0.78668	0.431469	0.731958
ENSDARG00000006206	pou4f3	POU4F3	ortholog_one2one	0	NA	NA	NA	NA	NA
ENSDARG00000006207	gpx1b	GPX3	ortholog_many2many	8.03939	-2.09512	1.20095	-1.74455	0.0810627	0.321915
ENSDARG00000006207	gpx1b	GPX5	ortholog_many2many	8.03939	-2.09512	1.20095	-1.74455	0.0810627	0.321915
ENSDARG00000006215	akr1b1.1	AKR1E2	ortholog_one2many	37.0235	1.16701	0.493815	2.36326	0.0181149	0.135014
ENSDARG00000006219	gnl3	GNL3	ortholog_one2one	160.337	1.66835	0.418979	3.98195	6.84e-05	0.00277205
ENSDARG00000006220	ugt1a1	UGT1A1	ortholog_one2many	14.4135	-3.0208	0.777445	-3.88555	0.000102096	0.00394702
ENSDARG00000006225	ddx39aa	DDX39A	ortholog_one2many	203.091	0.351407	0.319673	1.09927	0.27165	0.593981
ENSDARG00000006240	slc27a1a	SLC27A1	ortholog_one2many	263.038	-0.339378	0.455711	-0.744723	0.456439	0.748171
ENSDARG00000006242	ptp4a1	PTP4A1	ortholog_one2one	310.204	0.675729	0.321857	2.09947	0.0357758	0.203065
ENSDARG00000006251	ell2	ELL2	ortholog_one2one	510.813	1.03696	0.292686	3.54292	0.000395721	0.0104803
ENSDARG00000006253	mier3a	MIER3	ortholog_one2many	66.0475	-0.626265	0.378254	-1.65568	0.0977875	0.356645
ENSDARG00000006257	vldlr	VLDLR	ortholog_one2one	558.242	-0.216041	0.404707	-0.533821	0.593466	0.83363
ENSDARG00000006266	stat1a	STAT1	ortholog_one2many	1112.4	0.24062	0.475685	0.505839	0.61297	0.844685
ENSDARG00000006272	mpp5a	MPP5	ortholog_one2many	61.1608	-1.1192	0.432008	-2.59069	0.00957836	0.0919769
ENSDARG00000006279	rragd	RRAGD	ortholog_one2one	126.06	-0.0224098	0.325224	-0.0689056	0.945065	0.982561
ENSDARG00000006283	waslb	WASL	ortholog_one2many	73.4374	0.54344	0.451274	1.20424	0.228499	0.548182
ENSDARG00000006288	prdm5	PRDM5	ortholog_one2one	6.54214	-0.686826	0.954925	-0.719246	0.471989	0.759088
ENSDARG00000006290	ndufs5	NDUFS5	ortholog_one2one	1808.96	0.400801	0.322246	1.24377	0.213584	0.531225
ENSDARG00000006292	maats1	CFAP91	ortholog_one2many	0.681709	0.529737	3.5846	0.147781	0.882515	NA
ENSDARG00000006292	maats1		ortholog_one2many	0.681709	0.529737	3.5846	0.147781	0.882515	NA
ENSDARG00000006299	arhgef7a	ARHGEF7	ortholog_one2many	18.2548	0.578786	0.806335	0.717798	0.472882	0.759756
ENSDARG00000006300	psmd9	PSMD9	ortholog_one2many	64.6075	0.497135	0.475165	1.04624	0.295451	0.618669
ENSDARG00000006300	psmd9		ortholog_one2many	64.6075	0.497135	0.475165	1.04624	0.295451	0.618669
ENSDARG00000006301	RAPH1	RAPH1	ortholog_one2many	109.711	0.399597	0.43074	0.927698	0.353564	0.668418
ENSDARG00000006307	shisa4	SHISA4	ortholog_one2one	28.2127	-0.900983	1.10277	-0.817018	0.413918	0.719806
ENSDARG00000006314	itgav	ITGAV	ortholog_one2one	176.38	0.025136	0.354793	0.070847	0.94352	0.981983
ENSDARG00000006316	rpl23a	RPL23A	ortholog_one2one	6611.79	-0.167133	0.270069	-0.618853	0.536013	0.802057
ENSDARG00000006332	snx14	SNX14	ortholog_one2one	240.591	0.0511188	0.325517	0.157039	0.875214	0.957638
ENSDARG00000006341	tas1r3	TAS1R3	ortholog_one2one	0.412545	-1.99921	4.98501	-0.401044	0.688388	NA
ENSDARG00000006345	med17		ortholog_one2many	35.7191	-0.130299	0.663865	-0.196273	0.844397	0.947003
ENSDARG00000006345	med17	MED17	ortholog_one2many	35.7191	-0.130299	0.663865	-0.196273	0.844397	0.947003
ENSDARG00000006350	nkx1.2la	NKX1-2	ortholog_one2one	0.0989446	0	4.99742	0	1	NA
ENSDARG00000006356	slc18a3a	SLC18A3	ortholog_one2many	3.59792	-1.99934	4.985	-0.40107	0.688369	NA
ENSDARG00000006370	atp6v1h	ATP6V1H	ortholog_one2one	260.12	0.548695	0.338884	1.61912	0.105421	0.371468
ENSDARG00000006372	ugt5c2	UGT3A1	ortholog_many2many	85.8541	-0.994468	0.506364	-1.96394	0.049537	0.245688
ENSDARG00000006372	ugt5c2	UGT2A2	ortholog_many2many	85.8541	-0.994468	0.506364	-1.96394	0.049537	0.245688
ENSDARG00000006372	ugt5c2	UGT2A1	ortholog_many2many	85.8541	-0.994468	0.506364	-1.96394	0.049537	0.245688
ENSDARG00000006372	ugt5c2	UGT2A3	ortholog_many2many	85.8541	-0.994468	0.506364	-1.96394	0.049537	0.245688
ENSDARG00000006372	ugt5c2	UGT2B17	ortholog_many2many	85.8541	-0.994468	0.506364	-1.96394	0.049537	0.245688
ENSDARG00000006372	ugt5c2	UGT2B15	ortholog_many2many	85.8541	-0.994468	0.506364	-1.96394	0.049537	0.245688
ENSDARG00000006372	ugt5c2	UGT1A8	ortholog_many2many	85.8541	-0.994468	0.506364	-1.96394	0.049537	0.245688
ENSDARG00000006372	ugt5c2	UGT1A10	ortholog_many2many	85.8541	-0.994468	0.506364	-1.96394	0.049537	0.245688
ENSDARG00000006372	ugt5c2	UGT1A7	ortholog_many2many	85.8541	-0.994468	0.506364	-1.96394	0.049537	0.245688
ENSDARG00000006372	ugt5c2	UGT1A9	ortholog_many2many	85.8541	-0.994468	0.506364	-1.96394	0.049537	0.245688
ENSDARG00000006372	ugt5c2	UGT2B7	ortholog_many2many	85.8541	-0.994468	0.506364	-1.96394	0.049537	0.245688
ENSDARG00000006372	ugt5c2	UGT2B4	ortholog_many2many	85.8541	-0.994468	0.506364	-1.96394	0.049537	0.245688
ENSDARG00000006372	ugt5c2	UGT2B10	ortholog_many2many	85.8541	-0.994468	0.506364	-1.96394	0.049537	0.245688
ENSDARG00000006372	ugt5c2	UGT2B11	ortholog_many2many	85.8541	-0.994468	0.506364	-1.96394	0.049537	0.245688
ENSDARG00000006372	ugt5c2	UGT2B28	ortholog_many2many	85.8541	-0.994468	0.506364	-1.96394	0.049537	0.245688
ENSDARG00000006372	ugt5c2	UGT1A5	ortholog_many2many	85.8541	-0.994468	0.506364	-1.96394	0.049537	0.245688
ENSDARG00000006372	ugt5c2	UGT1A4	ortholog_many2many	85.8541	-0.994468	0.506364	-1.96394	0.049537	0.245688
ENSDARG00000006372	ugt5c2	UGT1A3	ortholog_many2many	85.8541	-0.994468	0.506364	-1.96394	0.049537	0.245688
ENSDARG00000006372	ugt5c2	UGT1A6	ortholog_many2many	85.8541	-0.994468	0.506364	-1.96394	0.049537	0.245688
ENSDARG00000006383	stxbp5l	STXBP5L	ortholog_one2one	0.847268	-1.97526	3.46739	-0.569669	0.568902	NA
ENSDARG00000006385	triobpb	TRIOBP	ortholog_one2many	47.0931	-0.289577	0.528446	-0.547979	0.583706	0.829146
ENSDARG00000006392	exosc9	EXOSC9	ortholog_one2one	29.9924	1.47016	0.619967	2.37135	0.0177233	0.132693
ENSDARG00000006395	rbm25b	RBM25	ortholog_one2one	251.462	-0.359276	0.37239	-0.964782	0.334654	0.653809
ENSDARG00000006396	nrcama	NRCAM	ortholog_one2one	8.55691	0.0743508	0.93166	0.0798047	0.936393	0.979533
ENSDARG00000006397	laptm4a	LAPTM4A	ortholog_one2one	1261.2	-0.302415	0.228103	-1.32579	0.18491	0.493794
ENSDARG00000006399	ywhae1	YWHAE	ortholog_one2one	698.866	-0.157587	0.245568	-0.641726	0.521051	0.793298
ENSDARG00000006408	hmgb3b	HMGB3	ortholog_one2many	853.503	1.45504	0.319242	4.55781	5.17e-06	0.000378998
ENSDARG00000006409	mapk12b	MAPK12	ortholog_one2many	3.92701	2.10046	2.09681	1.00174	0.316468	NA
ENSDARG00000006413	rpl38	RPL38	ortholog_one2one	2635.05	-0.000481322	0.303309	-0.0015869	0.998734	0.999559
ENSDARG00000006420	atrnl1b	ATRNL1	ortholog_one2many	395.684	-0.0390571	0.384638	-0.101542	0.91912	0.973523
ENSDARG00000006422	esyt3	ESYT3	ortholog_many2many	7.3265	-0.259927	1.79428	-0.144865	0.884818	0.960529
ENSDARG00000006427	fabp2	FABP2	ortholog_one2one	10.7132	-0.817453	0.878013	-0.931026	0.35184	0.667244
ENSDARG00000006434	polr1e	POLR1E	ortholog_one2one	35.4552	1.83453	0.502972	3.64739	0.000264921	0.00790198
ENSDARG00000006456	pdgfrl	PDGFRL	ortholog_one2one	115.041	0.102206	0.451282	0.226478	0.820829	0.936433
ENSDARG00000006468	grap2a	GRAP2	ortholog_one2many	23.0544	-0.134779	0.796263	-0.169264	0.865589	0.954876
ENSDARG00000006474	saxo2	SAXO2	ortholog_one2one	2.54063	-0.896571	1.48744	-0.60276	0.546669	NA
ENSDARG00000006477	ddi2	DDI1	ortholog_one2many	249.382	0.551796	0.328464	1.67993	0.0929708	0.347508
ENSDARG00000006477	ddi2	DDI2	ortholog_one2many	249.382	0.551796	0.328464	1.67993	0.0929708	0.347508
ENSDARG00000006487	anp32a	ANP32D	ortholog_one2many	971.356	1.05321	0.25508	4.12894	3.64e-05	0.00170573
ENSDARG00000006487	anp32a	ANP32A	ortholog_one2many	971.356	1.05321	0.25508	4.12894	3.64e-05	0.00170573
ENSDARG00000006491	agpat9l	GPAT3	ortholog_one2many	51.6773	1.48851	0.563986	2.63927	0.00830859	0.0842979
ENSDARG00000006494	asb7	ASB7	ortholog_one2one	67.5595	0.307094	0.382891	0.80204	0.42253	0.725033
ENSDARG00000006508	pip5k1bb	PIP5K1B	ortholog_one2many	13.3079	-0.242932	0.891153	-0.272604	0.785158	0.922313
ENSDARG00000006514	her6	HES1	ortholog_one2one	14.0783	-0.909051	0.844904	-1.07592	0.281962	0.604453
ENSDARG00000006522	otop2	OTOP2	ortholog_one2one	0.104965	-1.8931	4.99213	-0.379216	0.704527	NA
ENSDARG00000006524	supt6h	SUPT6H	ortholog_one2one	613.037	-0.358465	0.282939	-1.26693	0.205179	0.520384
ENSDARG00000006526	fn1b	FN1	ortholog_one2many	1132.03	-1.55906	0.301684	-5.16786	2.37e-07	3.01e-05
ENSDARG00000006545	rgp1	RGP1	ortholog_one2one	35.9339	0.237325	0.471541	0.503296	0.614756	0.845698
ENSDARG00000006546	ak4	AK4	ortholog_one2one	267.27	0.586702	0.375098	1.56413	0.117788	0.393004
ENSDARG00000006553	rras	RRAS	ortholog_one2one	192.266	0.832572	0.332893	2.50102	0.0123838	0.108169
ENSDARG00000006560	irf4a	IRF4	ortholog_one2one	4.88904	-0.290007	1.3964	-0.207682	0.835477	NA
ENSDARG00000006567	dus4l	DUS4L	ortholog_one2many	36.4649	1.0011	0.566723	1.76647	0.0773166	0.313479
ENSDARG00000006567	dus4l	DUS4L-BCAP29	ortholog_one2many	36.4649	1.0011	0.566723	1.76647	0.0773166	0.313479
ENSDARG00000006568	kcnmb2	KCNMB2	ortholog_many2many	50.9772	0.00235268	0.728622	0.00322895	0.997424	0.999097
ENSDARG00000006568	kcnmb2		ortholog_many2many	50.9772	0.00235268	0.728622	0.00322895	0.997424	0.999097
ENSDARG00000006577	nadka	NADK	ortholog_one2many	3.23674	1.49737	1.6065	0.93207	0.351301	NA
ENSDARG00000006584	phf8	PHF8	ortholog_one2one	203.415	-0.527741	0.324681	-1.62541	0.104074	0.368908
ENSDARG00000006585	DMWD	DMWD	ortholog_one2one	6.91332	-0.741706	0.942055	-0.787328	0.43109	0.731956
ENSDARG00000006602	chrna2a	CHRNA2	ortholog_one2many	0.320958	0	4.99742	0	1	NA
ENSDARG00000006603	csrp1a	CSRP1	ortholog_one2many	55.0254	-0.431644	0.409466	-1.05416	0.291808	0.614759
ENSDARG00000006604	nectin3b	NECTIN3	ortholog_one2many	38.0931	-0.534574	0.498218	-1.07297	0.283284	0.605457
ENSDARG00000006607	gpr27	GPR27	ortholog_one2one	6.6609	-0.825597	1.00083	-0.82491	0.409423	0.716165
ENSDARG00000006609	map2k2a	MAP2K2	ortholog_many2many	163.581	0.933632	0.457781	2.03947	0.0414028	0.222549
ENSDARG00000006609	map2k2a		ortholog_many2many	163.581	0.933632	0.457781	2.03947	0.0414028	0.222549
ENSDARG00000006615	hnf1ba	HNF1B	ortholog_one2many	1.1889	-2.9237	3.96064	-0.738188	0.4604	NA
ENSDARG00000006617	napga	NAPG	ortholog_one2many	63.4859	0.130851	0.392345	0.333509	0.73875	0.903497
ENSDARG00000006621	pspc1	PSPC1	ortholog_one2one	43.5497	0.389594	0.478609	0.814013	0.415637	0.721232
ENSDARG00000006636	slitrk2	SLITRK2	ortholog_one2one	18.8371	-0.855342	0.63792	-1.34083	0.179976	0.487839
ENSDARG00000006639	lnpk	LNPK	ortholog_one2many	450.446	-0.0348623	0.252081	-0.138298	0.890005	0.961335
ENSDARG00000006640	eomesa	EOMES	ortholog_one2many	6.20558	-2.375	1.3478	-1.76213	0.0780476	0.315159
ENSDARG00000006642	drg2	DRG2	ortholog_one2one	349.508	0.405405	0.28315	1.43177	0.152211	0.447464
ENSDARG00000006666	bud13	BUD13	ortholog_one2one	20.6597	0.578783	0.71282	0.811961	0.416814	0.721463
ENSDARG00000006672	fam49a	CYRIA	ortholog_one2one	213.443	-0.198601	0.403042	-0.492756	0.622185	0.848235
ENSDARG00000006677	ripk1l	RIPK1	ortholog_one2one	16.1688	-1.24107	0.727783	-1.70528	0.0881423	0.336819
ENSDARG00000006678	pth2ra	PTH2R	ortholog_one2many	0.213972	0	4.99742	0	1	NA
ENSDARG00000006683	arhgef6	ARHGEF6	ortholog_one2one	309.613	0.0658002	0.269423	0.244227	0.807055	0.930508
ENSDARG00000006691	rpl12	RPL12	ortholog_one2one	6582	-0.0502887	0.347749	-0.144612	0.885017	0.960529
ENSDARG00000006712	wipf2b	WIPF2	ortholog_one2many	78.9431	0.0172444	0.428337	0.0402589	0.967887	0.989901
ENSDARG00000006719	specc1la	SPECC1L-ADORA2A	ortholog_one2many	52.8629	-0.294844	0.454436	-0.648813	0.516459	0.790605
ENSDARG00000006719	specc1la	SPECC1L	ortholog_one2many	52.8629	-0.294844	0.454436	-0.648813	0.516459	0.790605
ENSDARG00000006747	tmem178b	TMEM178B	ortholog_one2many	16.3326	-1.70118	0.887134	-1.91761	0.0551601	0.261084
ENSDARG00000006754	mllt3	MLLT3	ortholog_one2one	6.44491	-0.458296	1.02011	-0.449261	0.653243	0.86406
ENSDARG00000006757	klhl41b	KLHL41	ortholog_one2many	4394.9	-0.692107	0.490482	-1.41108	0.158222	0.456833
ENSDARG00000006758	fam234b	FAM234B	ortholog_one2one	9.42671	0.178544	0.966147	0.1848	0.853386	0.950235
ENSDARG00000006760	slc24a3	SLC24A3	ortholog_one2one	4.05394	-1.20914	1.48702	-0.813134	0.416141	NA
ENSDARG00000006766	snd1	SND1	ortholog_one2one	679.723	-0.689339	0.343675	-2.00579	0.0448786	0.232124
ENSDARG00000006773	elovl4a	ELOVL4	ortholog_one2many	2.09106	0.0159182	2.3731	0.00670779	0.994648	NA
ENSDARG00000006775	cass4	CASS4	ortholog_one2one	10.1249	-0.923824	1.03345	-0.893918	0.371366	0.6847
ENSDARG00000006782	rb1	RB1	ortholog_one2one	15.3442	-1.06625	0.739213	-1.44241	0.149187	0.443743
ENSDARG00000006786	copz2	COPZ2	ortholog_one2one	125.276	0.0952405	0.396962	0.239924	0.810389	0.932208
ENSDARG00000006791	arntl1a	ARNTL	ortholog_one2many	102.581	-0.372667	0.419679	-0.887982	0.37455	0.687399
ENSDARG00000006797	nt5dc1	NT5DC1	ortholog_one2one	6.57241	0.846443	1.15212	0.734683	0.462533	0.753355
ENSDARG00000006811	sult1st6	SULT1C4	ortholog_one2many	44.5141	-1.3489	0.575361	-2.34445	0.0190553	0.138757
ENSDARG00000006812	wdr26b	WDR26	ortholog_one2many	386.079	0.733769	0.287065	2.55611	0.0105849	0.0979764
ENSDARG00000006816	gtf2f2b	GTF2F2	ortholog_one2many	0.209931	-2.82818	4.89969	-0.577215	0.563794	NA
ENSDARG00000006818	urod	UROD	ortholog_one2one	67.0976	0.638373	0.416626	1.53224	0.125462	0.406483
ENSDARG00000006832	galnt9	GALNT9	ortholog_one2one	1.18764	1.899	3.2266	0.588545	0.556167	NA
ENSDARG00000006837	mycn	MYCN	ortholog_one2one	19.3794	-1.17168	0.686131	-1.70766	0.087699	0.336121
ENSDARG00000006838	eef1a2	EEF1A2	ortholog_one2one	3.45976	-1.52369	2.64287	-0.576528	0.564259	NA
ENSDARG00000006840	gnmt	GNMT	ortholog_one2one	68.4802	-0.264209	0.439316	-0.601409	0.547567	0.808404
ENSDARG00000006848	parp9	PARP9	ortholog_one2one	33.5274	-0.477101	0.508489	-0.938273	0.348104	0.664639
ENSDARG00000006849	asic2	ASIC2	ortholog_one2one	3.33636	-1.87827	1.87572	-1.00136	0.316652	NA
ENSDARG00000006859	nkain1	NKAIN1	ortholog_one2one	19.7817	-0.581938	0.663739	-0.876757	0.380619	0.693576
ENSDARG00000006862	kifap3b	KIFAP3	ortholog_one2many	54.1961	-0.666448	0.431021	-1.54621	0.122054	0.399879
ENSDARG00000006863	si:ch1073-349o24.2	CFAP65	ortholog_one2one	3.3828	0.20076	1.55278	0.129291	0.897128	NA
ENSDARG00000006868	trh	TRH	ortholog_one2one	0.644576	2.57256	3.53341	0.728067	0.466573	NA
ENSDARG00000006869	stx17	STX17	ortholog_one2one	47.3947	0.131493	0.596264	0.220528	0.82546	0.937833
ENSDARG00000006877	enpp4	ENPP4	ortholog_one2one	0.0856381	1.02129	4.98764	0.204763	0.837757	NA
ENSDARG00000006878	phf21aa	PHF21A	ortholog_one2many	17.9434	1.20876	0.779924	1.54984	0.12118	0.398418
ENSDARG00000006891	kcns3a	KCNS3	ortholog_one2many	2.46074	-4.60487	3.16865	-1.45326	0.146152	NA
ENSDARG00000006892	myo3b	MYO3B	ortholog_one2one	0.716222	2.4733	3.99664	0.618844	0.536019	NA
ENSDARG00000006894	oprk1	OPRK1	ortholog_one2one	0.0764449	0.938552	4.99328	0.187963	0.850906	NA
ENSDARG00000006896	lhx6	LHX6	ortholog_one2many	4.24816	-2.04448	1.59029	-1.28561	0.198581	NA
ENSDARG00000006899	far1	FAR1	ortholog_one2one	120.977	-0.593033	0.535025	-1.10842	0.26768	0.589969
ENSDARG00000006900	impdh2	IMPDH2	ortholog_one2one	648.002	2.55494	0.392699	6.5061	7.71e-11	3.28e-08
ENSDARG00000006901	si:ch1073-459j12.1	AEBP1	ortholog_one2many	1157.31	-0.307286	0.382865	-0.802594	0.422209	0.724935
ENSDARG00000006911	wnt8b	WNT8B	ortholog_one2one	3.82084	-4.2433	2.05354	-2.06634	0.0387966	NA
ENSDARG00000006915	arl8ba	ARL8B	ortholog_one2many	273.071	0.125949	0.253447	0.496946	0.619227	0.84779
ENSDARG00000006921	lrp5	LRP5	ortholog_one2one	317.012	-0.112686	0.270635	-0.416375	0.677136	0.877229
ENSDARG00000006923	cacna1ab	CACNA1A	ortholog_one2many	27.037	-1.18424	0.704213	-1.68164	0.0926378	0.347048
ENSDARG00000006924	fbxo38	FBXO38	ortholog_one2one	46.6112	-0.145633	0.466704	-0.312046	0.755005	0.910018
ENSDARG00000006944	gdpd3b	GDPD3	ortholog_one2many	0	NA	NA	NA	NA	NA
ENSDARG00000006963	cse1l	CSE1L	ortholog_one2one	244.911	0.251599	0.331525	0.758913	0.447905	0.741972
ENSDARG00000006978	zak	MAP3K20	ortholog_one2one	15.7555	0.546564	0.816625	0.669296	0.503306	0.781705
ENSDARG00000006981	ccdc113	CCDC113	ortholog_one2one	4.37091	1.32783	1.41983	0.935203	0.349683	NA
ENSDARG00000006983	celf3b	CELF3	ortholog_one2many	3.30704	-0.0706002	1.3785	-0.0512152	0.959154	NA
ENSDARG00000006990	creld1b	CRELD1	ortholog_one2many	19.946	-2.21403	0.876414	-2.52624	0.0115291	0.103337
ENSDARG00000007009	hoxa11b	HOXA11	ortholog_one2many	25.7906	-0.0358143	0.75108	-0.0476837	0.961968	0.986973
ENSDARG00000007018	ms4a17a.6	MS4A5	ortholog_many2many	9.68106	0.26669	0.944477	0.282368	0.777662	0.920093
ENSDARG00000007018	ms4a17a.6	MS4A7	ortholog_many2many	9.68106	0.26669	0.944477	0.282368	0.777662	0.920093
ENSDARG00000007018	ms4a17a.6	MS4A15	ortholog_many2many	9.68106	0.26669	0.944477	0.282368	0.777662	0.920093
ENSDARG00000007018	ms4a17a.6	MS4A18	ortholog_many2many	9.68106	0.26669	0.944477	0.282368	0.777662	0.920093
ENSDARG00000007018	ms4a17a.6	MS4A14	ortholog_many2many	9.68106	0.26669	0.944477	0.282368	0.777662	0.920093
ENSDARG00000007018	ms4a17a.6	MS4A10	ortholog_many2many	9.68106	0.26669	0.944477	0.282368	0.777662	0.920093
ENSDARG00000007018	ms4a17a.6	MS4A6A	ortholog_many2many	9.68106	0.26669	0.944477	0.282368	0.777662	0.920093
ENSDARG00000007018	ms4a17a.6	MS4A6E	ortholog_many2many	9.68106	0.26669	0.944477	0.282368	0.777662	0.920093
ENSDARG00000007018	ms4a17a.6	MS4A13	ortholog_many2many	9.68106	0.26669	0.944477	0.282368	0.777662	0.920093
ENSDARG00000007018	ms4a17a.6	MS4A1	ortholog_many2many	9.68106	0.26669	0.944477	0.282368	0.777662	0.920093
ENSDARG00000007018	ms4a17a.6	MS4A2	ortholog_many2many	9.68106	0.26669	0.944477	0.282368	0.777662	0.920093
ENSDARG00000007025	ttc9c	TTC9C	ortholog_one2one	22.8552	-1.20779	0.632538	-1.90944	0.0562052	0.263101
ENSDARG00000007034	hnrpkl	HNRNPK	ortholog_one2many	373.262	0.681771	0.347737	1.96059	0.0499268	0.246765
ENSDARG00000007040	tmigd1	TMIGD1	ortholog_one2one	2.66297	-1.24877	1.98872	-0.627929	0.530051	NA
ENSDARG00000007045	cnot4a	CNOT4	ortholog_one2many	129.384	-0.88372	0.460149	-1.92051	0.0547936	0.260642
ENSDARG00000007065	mrps18b	MRPS18B	ortholog_one2one	518.299	1.35838	0.411284	3.30278	0.000957303	0.0195721
ENSDARG00000007080	rhcgl1	RHCG	ortholog_one2many	0.565849	-1.41181	4.20255	-0.33594	0.736916	NA
ENSDARG00000007081	pias4a	PIAS4	ortholog_one2many	91.4293	-0.852481	0.385223	-2.21295	0.026901	0.16973
ENSDARG00000007086	aqp10a	AQP5	ortholog_many2many	2.04922	-1.47529	1.92373	-0.76689	0.443147	NA
ENSDARG00000007086	aqp10a	AQP9	ortholog_many2many	2.04922	-1.47529	1.92373	-0.76689	0.443147	NA
ENSDARG00000007086	aqp10a	AQP10	ortholog_many2many	2.04922	-1.47529	1.92373	-0.76689	0.443147	NA
ENSDARG00000007086	aqp10a	AQP6	ortholog_many2many	2.04922	-1.47529	1.92373	-0.76689	0.443147	NA
ENSDARG00000007092	xab2	XAB2	ortholog_one2one	67.6952	0.519689	0.425479	1.22142	0.221926	0.541473
ENSDARG00000007097	her13	HES6	ortholog_one2many	0.431528	3.04028	4.83597	0.62868	0.529558	NA
ENSDARG00000007098	itm2ba	ITM2B	ortholog_one2many	3923.18	0.073962	0.210346	0.35162	0.725123	0.899091
ENSDARG00000007108	lipia	LIPH	ortholog_one2one	6.54315	-1.41971	1.18827	-1.19477	0.232177	0.551244
ENSDARG00000007125	asb6	ASB6	ortholog_one2one	15.8704	-0.133458	0.729023	-0.183065	0.854747	0.950687
ENSDARG00000007127	acat2	ACAT2	ortholog_one2one	12.2416	1.40172	0.899206	1.55885	0.119033	0.395465
ENSDARG00000007130	mrto4	MRTO4	ortholog_one2one	71.0895	2.08843	0.568875	3.67116	0.000241455	0.00736438
ENSDARG00000007135	cnot3a	CNOT3	ortholog_one2many	249.413	-0.153073	0.28103	-0.544684	0.585971	0.830153
ENSDARG00000007136	gtf2h4	SH3BP5L	ortholog_one2many	96.4697	-0.160204	0.397766	-0.402758	0.687126	0.882716
ENSDARG00000007141	psmc3	PSMC3	ortholog_one2one	697.939	1.25283	0.373415	3.35508	0.000793433	0.0172401
ENSDARG00000007149	l1cama	L1CAM	ortholog_one2one	34.2577	-1.68515	0.705181	-2.38967	0.0168636	0.129624
ENSDARG00000007151	kcnk2b	KCNK2	ortholog_one2many	28.6014	9.33103	2.53038	3.6876	0.000226383	0.00706974
ENSDARG00000007169	itgb1bp1	ITGB1BP1	ortholog_one2one	126.232	0.441869	0.354773	1.2455	0.212949	0.530731
ENSDARG00000007171	aig1	AIG1	ortholog_one2one	1.23149	-2.99886	2.87009	-1.04487	0.296085	NA
ENSDARG00000007172	plxna3	PLXNA3	ortholog_one2one	143.285	-0.570238	0.505431	-1.12822	0.259227	0.580811
ENSDARG00000007175	recql	RECQL	ortholog_one2one	69.6454	1.74908	0.47499	3.68235	0.000231094	0.0071808
ENSDARG00000007179	sash1a	SASH1	ortholog_one2many	406.855	-0.0692551	0.277345	-0.249707	0.802814	0.929022
ENSDARG00000007180	slc30a4	SLC30A4	ortholog_one2one	158.062	-0.316337	0.307178	-1.02981	0.303097	0.625874
ENSDARG00000007181	nadk2	NADK2	ortholog_one2one	89.3622	0.535634	0.376004	1.42454	0.154289	0.451166
ENSDARG00000007184	zbtb16a	ZBTB16	ortholog_one2one	790.284	1.66908	0.481739	3.4647	0.000530821	0.0130836
ENSDARG00000007186	ppp1r8a	PPP1R8	ortholog_one2many	9.14463	-0.635643	0.896158	-0.709298	0.47814	0.76353
ENSDARG00000007195	grm2b	GRM2	ortholog_one2many	0.553757	2.52386	4.18044	0.603731	0.546022	NA
ENSDARG00000007196	rae1	RAE1	ortholog_one2one	32.8981	0.505495	0.492596	1.02619	0.304804	0.627482
ENSDARG00000007198	mta1	MTA1	ortholog_one2one	96.8843	0.672208	0.381129	1.76373	0.0777777	0.314596
ENSDARG00000007216	abce1	ABCE1	ortholog_one2one	273.099	1.63808	0.304807	5.37416	7.69e-08	1.22e-05
ENSDARG00000007217	wdr55	WDR55	ortholog_one2one	31.2521	0.693119	0.607946	1.1401	0.254245	0.577033
ENSDARG00000007219	actn1	ACTN1	ortholog_one2one	68.9925	-0.689901	0.456274	-1.51203	0.130526	0.414232
ENSDARG00000007220	ncam1b	NCAM1	ortholog_one2many	23.8783	-1.64818	0.676141	-2.43762	0.0147841	0.119644
ENSDARG00000007221	pbk	PBK	ortholog_one2one	3.24935	1.3583	1.75022	0.776071	0.437707	NA
ENSDARG00000007231	ryk	RYK	ortholog_one2one	172.689	-0.302824	0.34587	-0.875545	0.381278	0.6939
ENSDARG00000007241	mycb	MYC	ortholog_one2many	122.608	1.34562	0.438626	3.06782	0.0021563	0.0345472
ENSDARG00000007244	acp2	ACP2	ortholog_one2one	62.1659	0.770347	0.442138	1.74232	0.081452	0.322686
ENSDARG00000007245	rundc3aa	RUNDC3A	ortholog_one2many	6.27529	0.202271	1.13161	0.178747	0.858137	0.951823
ENSDARG00000007247	ric8a	RIC8A	ortholog_one2one	17.3944	0.221675	0.758999	0.292063	0.770239	0.916514
ENSDARG00000007250	use1	USE1	ortholog_one2one	98.1574	1.14514	0.335645	3.41176	0.000645446	0.0149406
ENSDARG00000007257	rab5ab	RAB5A	ortholog_one2many	159.404	0.0274559	0.322085	0.0852441	0.932067	0.977897
ENSDARG00000007264	nipsnap2	NIPSNAP2	ortholog_one2one	1643.16	0.0162598	0.308122	0.0527706	0.957915	0.986026
ENSDARG00000007271	mynn	ZBTB32	ortholog_one2one	115.965	0.130388	0.381662	0.341631	0.732629	0.901045
ENSDARG00000007276	ela3l	CELA2B	ortholog_one2many	1.40604	-0.182182	2.5346	-0.0718782	0.942699	NA
ENSDARG00000007276	ela3l	CELA2A	ortholog_one2many	1.40604	-0.182182	2.5346	-0.0718782	0.942699	NA
ENSDARG00000007277	myf5	MYF5	ortholog_one2one	151.646	2.54848	0.377507	6.75081	1.47e-11	7.29e-09
ENSDARG00000007278	ect2	ECT2	ortholog_one2one	13.1652	-0.541063	0.768976	-0.703615	0.481673	0.76623
ENSDARG00000007279	yipf5	YIPF5	ortholog_one2one	84.4652	0.54415	0.404261	1.34604	0.178291	0.4854
ENSDARG00000007285	mrpl57	MRPL57	ortholog_one2one	338.162	1.08458	0.336869	3.21959	0.00128372	0.024011
ENSDARG00000007289	metrnlb	METRNL	ortholog_one2many	521.873	1.69004	0.424351	3.98265	6.82e-05	0.00277152
ENSDARG00000007294	aco2	ACO2	ortholog_one2one	4191.53	0.500304	0.31647	1.58089	0.113903	0.387189
ENSDARG00000007302	sh3gl3b	SH3GL3	ortholog_one2many	28.8548	0.187643	0.598865	0.313332	0.754029	0.910018
ENSDARG00000007315	tmpoa	TMPO	ortholog_one2many	43.4171	-1.11985	0.500167	-2.23896	0.0251584	0.162878
ENSDARG00000007320	rpl7	RPL7	ortholog_one2one	7728.31	-0.243857	0.199403	-1.22293	0.221354	0.541169
ENSDARG00000007323	chmp4bb	CHMP4B	ortholog_one2many	270.391	0.257242	0.330768	0.777711	0.436739	0.736893
ENSDARG00000007344	tcap	TCAP	ortholog_one2one	4062.77	1.87968	0.500594	3.7549	0.000173413	0.00601652
ENSDARG00000007347	degs1	DEGS1	ortholog_one2one	105.011	-0.103631	0.369283	-0.280627	0.778997	0.920132
ENSDARG00000007349	dmrt1	DMRT1	ortholog_one2one	1.39016	-4.41143	3.32128	-1.32823	0.184101	NA
ENSDARG00000007356	fgf20a	FGF20	ortholog_one2many	0.104965	-1.8931	4.99213	-0.379216	0.704527	NA
ENSDARG00000007358	cxcr3.1	CXCR3	ortholog_one2many	1.29039	-0.475794	2.92491	-0.162669	0.870779	NA
ENSDARG00000007359	UBL4A	UBL4A	ortholog_one2one	83.4185	0.676161	0.384402	1.75899	0.0785786	0.316697
ENSDARG00000007362	sft2d1	SFT2D1	ortholog_one2one	106.946	0.334691	0.378157	0.885061	0.376124	0.688843
ENSDARG00000007366	AMDHD1	AMDHD1	ortholog_one2one	0	NA	NA	NA	NA	NA
ENSDARG00000007369	tcf7l1b	TCF7L1	ortholog_one2many	143.872	0.404477	0.368893	1.09646	0.272877	0.595057
ENSDARG00000007370	dysf	DYSF	ortholog_one2one	651.966	0.921515	0.343689	2.68125	0.00733473	0.0775356
ENSDARG00000007371	slc26a3.1	SLC26A3	ortholog_one2many	0	NA	NA	NA	NA	NA
ENSDARG00000007377	odc1	ODC1	ortholog_one2one	38.4121	-2.79508	0.747559	-3.73895	0.000184793	0.00625106
ENSDARG00000007382	ubtd1a	UBTD1	ortholog_one2many	4.44041	-1.29398	1.53355	-0.843783	0.398791	NA
ENSDARG00000007383	kcnk6	KCNK6	ortholog_one2one	80.4341	-0.599554	0.462184	-1.29722	0.194556	0.507318
ENSDARG00000007385	cct7	CCT7	ortholog_one2one	1726.47	0.574052	0.244365	2.34916	0.0188157	0.137701
ENSDARG00000007387	irf2a	IRF2	ortholog_one2many	41.1966	0.0600047	0.6426	0.093378	0.925603	0.975755
ENSDARG00000007396	rnd3b	RND3	ortholog_one2many	89.409	0.558077	0.382197	1.46018	0.14424	0.437543
ENSDARG00000007398	lrrk1	LRRK1	ortholog_one2one	13.5604	-1.45239	0.868162	-1.67294	0.0943385	0.350292
ENSDARG00000007405	strap	STRAP	ortholog_one2one	223.58	0.446463	0.311982	1.43105	0.152415	0.44761
ENSDARG00000007406	phox2a	PHOX2A	ortholog_one2one	2.5904	-0.447493	2.24998	-0.198888	0.842351	NA
ENSDARG00000007407	barx1	BARX1	ortholog_one2one	0.733133	1.96356	3.44521	0.569938	0.56872	NA
ENSDARG00000007409	ppifa	PPIAL4E	ortholog_many2many	217.89	0.791229	0.316015	2.50377	0.0122878	0.107584
ENSDARG00000007409	ppifa	PPIAL4F	ortholog_many2many	217.89	0.791229	0.316015	2.50377	0.0122878	0.107584
ENSDARG00000007409	ppifa	PPIAL4D	ortholog_many2many	217.89	0.791229	0.316015	2.50377	0.0122878	0.107584
ENSDARG00000007409	ppifa	PPIAL4G	ortholog_many2many	217.89	0.791229	0.316015	2.50377	0.0122878	0.107584
ENSDARG00000007409	ppifa	PPIAL4C	ortholog_many2many	217.89	0.791229	0.316015	2.50377	0.0122878	0.107584
ENSDARG00000007409	ppifa	PPIAL4H	ortholog_many2many	217.89	0.791229	0.316015	2.50377	0.0122878	0.107584
ENSDARG00000007409	ppifa	PPIAL4A	ortholog_many2many	217.89	0.791229	0.316015	2.50377	0.0122878	0.107584
ENSDARG00000007409	ppifa	PPIA	ortholog_many2many	217.89	0.791229	0.316015	2.50377	0.0122878	0.107584
ENSDARG00000007412	slc2a1b	SLC2A1	ortholog_one2many	304.496	-0.386587	0.556766	-0.694344	0.487466	0.76997
ENSDARG00000007413	arid2	ARID2	ortholog_one2one	131.562	-0.912356	0.444067	-2.05454	0.0399231	0.216867
ENSDARG00000007418	chmp4c	CHMP4C	ortholog_one2one	0.311912	-1.9992	4.98501	-0.401042	0.688389	NA
ENSDARG00000007421	ftcd	FTCD	ortholog_one2one	6.97797	-4.33758	4.68237	-0.926363	0.354258	0.669048
ENSDARG00000007425	apol1	APOLD1	ortholog_one2many	18.1696	0.895383	0.627328	1.4273	0.153495	0.449624
ENSDARG00000007429	ndor1	NDOR1	ortholog_one2one	75.1693	1.4883	0.534472	2.78462	0.00535905	0.0626092
ENSDARG00000007430	prdm12b	PRDM12	ortholog_one2one	7.21471	-4.53516	2.13107	-2.12811	0.0333276	0.1943
ENSDARG00000007436	avpr2aa	AVPR2	ortholog_one2many	3.01629	-3.10333	2.17719	-1.42538	0.154047	NA
ENSDARG00000007443	fbxl18	FBXL18	ortholog_one2one	8.38228	0.0877372	0.984801	0.0890913	0.929009	0.9772
ENSDARG00000007444	ift81	IFT81	ortholog_one2one	21.0384	-0.215897	0.595874	-0.362319	0.717113	0.894754
ENSDARG00000007461	srgap1a	SRGAP1	ortholog_one2one	26.8904	-0.347503	0.715064	-0.485974	0.626985	0.850306
ENSDARG00000007465	tdrd1	TDRD1	ortholog_one2one	2.13326	-2.56643	2.64877	-0.968914	0.332588	NA
ENSDARG00000007467	ifit10	IFIT5	ortholog_many2many	0.190053	0	4.99742	0	1	NA
ENSDARG00000007467	ifit10	IFIT2	ortholog_many2many	0.190053	0	4.99742	0	1	NA
ENSDARG00000007467	ifit10	IFIT1	ortholog_many2many	0.190053	0	4.99742	0	1	NA
ENSDARG00000007467	ifit10	IFIT3	ortholog_many2many	0.190053	0	4.99742	0	1	NA
ENSDARG00000007467	ifit10	IFIT1B	ortholog_many2many	0.190053	0	4.99742	0	1	NA
ENSDARG00000007477	fbxo8	FBXO8	ortholog_one2one	148.534	0.763671	0.354806	2.15236	0.0313687	0.186906
ENSDARG00000007480	rpe65a	RPE65	ortholog_one2many	0.364386	0.938518	4.99328	0.187956	0.850911	NA
ENSDARG00000007485	epc2	EPC2	ortholog_one2one	92.9645	-0.154556	0.448871	-0.344322	0.730604	0.900425
ENSDARG00000007490	adrb1	ADRB1	ortholog_one2one	0.197858	-0.580099	4.98086	-0.116466	0.907284	NA
ENSDARG00000007494	st3gal8	C20orf173	ortholog_many2many	43.587	-0.304175	0.548255	-0.554807	0.579027	0.826372
ENSDARG00000007496	ufl1	UFL1	ortholog_one2one	172.286	-0.639011	0.341515	-1.87111	0.06133	0.276052
ENSDARG00000007523	kmt2e	KMT2E	ortholog_one2one	227.448	-0.927411	0.394927	-2.34831	0.018859	0.137935
ENSDARG00000007526	ndufs2	NDUFS2	ortholog_one2one	3691.43	0.388953	0.319179	1.21861	0.222994	0.542634
ENSDARG00000007531	zcchc9	ZCCHC9	ortholog_one2one	72.2594	0.979362	0.519476	1.88529	0.0593909	0.271443
ENSDARG00000007534	itln1	ITLN2	ortholog_many2many	1.88774	-0.226593	2.12709	-0.106527	0.915164	NA
ENSDARG00000007560	sema3bl	SEMA3G	ortholog_one2one	16.362	-1.24483	0.877535	-1.41855	0.156029	0.453777
ENSDARG00000007561	cdh23	CDH23	ortholog_one2one	0.992314	0.472539	3.12834	0.151051	0.879936	NA
ENSDARG00000007566	appbp2	APPBP2	ortholog_one2one	175.455	0.104768	0.309505	0.3385	0.734986	0.902323
ENSDARG00000007597	bloc1s4	BLOC1S4	ortholog_one2one	68.5011	0.606512	0.474341	1.27864	0.201023	0.514802
ENSDARG00000007601	zmynd8	ZMYND8	ortholog_one2many	60.9091	0.188292	0.433434	0.434419	0.663984	0.869424
ENSDARG00000007603	stxbp2	STXBP2	ortholog_one2one	70.9138	0.186991	0.421333	0.443808	0.657181	0.866615
ENSDARG00000007614	wwox	WWOX	ortholog_one2one	11.923	-1.23369	0.856985	-1.43957	0.149989	0.444931
ENSDARG00000007624	gins1	GINS1	ortholog_one2one	20.3554	0.746973	0.698241	1.06979	0.284713	0.606367
ENSDARG00000007630	mkrn2	MKRN2	ortholog_one2one	74.6033	-0.086192	0.478294	-0.180207	0.85699	0.951189
ENSDARG00000007639	cnot4b	CNOT4	ortholog_one2many	591.588	-1.54438	0.355244	-4.34739	1.38e-05	0.000816941
ENSDARG00000007654	nsfa	NSF	ortholog_one2many	8.6408	-1.40711	1.49784	-0.939428	0.347511	0.664417
ENSDARG00000007657	ccnh	CCNH	ortholog_one2one	53.0755	0.103501	0.447045	0.231521	0.81691	0.934867
ENSDARG00000007663	amph	AMPH	ortholog_one2one	5.18293	-3.52872	2.16287	-1.6315	0.102784	NA
ENSDARG00000007671	ghrb	IL12RB1	ortholog_many2many	793.489	-0.584465	0.376511	-1.55232	0.120586	0.39752
ENSDARG00000007671	ghrb	CRLF2	ortholog_many2many	793.489	-0.584465	0.376511	-1.55232	0.120586	0.39752
ENSDARG00000007671	ghrb	IL13RA1	ortholog_many2many	793.489	-0.584465	0.376511	-1.55232	0.120586	0.39752
ENSDARG00000007671	ghrb	IL6R	ortholog_many2many	793.489	-0.584465	0.376511	-1.55232	0.120586	0.39752
ENSDARG00000007671	ghrb	IL3RA	ortholog_many2many	793.489	-0.584465	0.376511	-1.55232	0.120586	0.39752
ENSDARG00000007671	ghrb	IL27RA	ortholog_many2many	793.489	-0.584465	0.376511	-1.55232	0.120586	0.39752
ENSDARG00000007671	ghrb	GHR	ortholog_many2many	793.489	-0.584465	0.376511	-1.55232	0.120586	0.39752
ENSDARG00000007671	ghrb	IL23R	ortholog_many2many	793.489	-0.584465	0.376511	-1.55232	0.120586	0.39752
ENSDARG00000007671	ghrb	IL2RG	ortholog_many2many	793.489	-0.584465	0.376511	-1.55232	0.120586	0.39752
ENSDARG00000007671	ghrb		ortholog_many2many	793.489	-0.584465	0.376511	-1.55232	0.120586	0.39752
ENSDARG00000007671	ghrb	OSMR	ortholog_many2many	793.489	-0.584465	0.376511	-1.55232	0.120586	0.39752
ENSDARG00000007671	ghrb		ortholog_many2many	793.489	-0.584465	0.376511	-1.55232	0.120586	0.39752
ENSDARG00000007671	ghrb	IL11RA	ortholog_many2many	793.489	-0.584465	0.376511	-1.55232	0.120586	0.39752
ENSDARG00000007678	ttyh3b	TTYH3	ortholog_one2many	88.6701	-0.88474	0.434287	-2.03723	0.0416274	0.223434
ENSDARG00000007682	ppdpfa	PPDPFL	ortholog_many2many	2817.87	1.60862	0.568067	2.83174	0.0046296	0.0565274
ENSDARG00000007682	ppdpfa	PPDPF	ortholog_many2many	2817.87	1.60862	0.568067	2.83174	0.0046296	0.0565274
ENSDARG00000007691	cul1b	CUL1	ortholog_one2many	273.887	0.422822	0.332429	1.27191	0.203404	0.517692
ENSDARG00000007697	fabp7a	FABP7	ortholog_one2many	11.7427	0.880295	1.50007	0.586838	0.557313	0.813301
ENSDARG00000007708	nsa2	NSA2	ortholog_one2one	2687.91	-0.990811	0.257811	-3.84317	0.000121458	0.0045067
ENSDARG00000007709	adamts8a	ADAMTS8	ortholog_one2many	6.28276	-0.887628	1.10339	-0.804456	0.421134	0.724156
ENSDARG00000007711	rab3il1	RAB3IL1	ortholog_one2one	28.6341	-0.295319	0.553116	-0.533919	0.593398	0.83363
ENSDARG00000007715	lgsn	LGSN	ortholog_one2one	1.1875	-0.533691	2.41445	-0.22104	0.825061	NA
ENSDARG00000007720	sub1b	SUB1	ortholog_one2many	286.02	1.26585	0.361705	3.49969	0.000465806	0.011863
ENSDARG00000007723	efnb1	EFNB1	ortholog_one2one	17.4956	-1.23928	0.713437	-1.73706	0.0823769	0.324279
ENSDARG00000007734	stn1	STN1	ortholog_one2one	23.0422	-0.0414857	0.670457	-0.0618767	0.950661	0.984028
ENSDARG00000007737	zyg11	ZYG11B	ortholog_many2many	537.297	0.439439	0.261214	1.68229	0.0925119	0.346745
ENSDARG00000007737	zyg11	ZYG11A	ortholog_many2many	537.297	0.439439	0.261214	1.68229	0.0925119	0.346745
ENSDARG00000007739	atp1a1a.2	ATP1A1	ortholog_one2many	2.04418	-3.10409	2.63622	-1.17748	0.239004	NA
ENSDARG00000007744	tsr1	TSR1	ortholog_one2one	402.718	1.29808	0.350749	3.70088	0.000214851	0.006845
ENSDARG00000007745	uqcrfs1	UQCRFS1	ortholog_one2one	6126.15	0.464397	0.363044	1.27918	0.200835	0.514636
ENSDARG00000007753	cpne2	CPNE2	ortholog_one2one	9.46436	-0.000527778	0.936098	-0.000563806	0.99955	0.999787
ENSDARG00000007755	wdr61	WDR61	ortholog_one2one	59.8972	1.08403	0.483708	2.24109	0.0250201	0.162337
ENSDARG00000007760	spg21	SPG21	ortholog_one2one	102.076	0.795866	0.327334	2.43136	0.0150424	0.120518
ENSDARG00000007764	klhdc10	KLHDC10	ortholog_one2one	195.625	0.431907	0.313902	1.37593	0.168843	0.473181
ENSDARG00000007769	sult5a1	SULT1A4	ortholog_many2many	5.49104	1.1405	1.42501	0.800349	0.423509	NA
ENSDARG00000007769	sult5a1	SULT1A3	ortholog_many2many	5.49104	1.1405	1.42501	0.800349	0.423509	NA
ENSDARG00000007769	sult5a1	SULT1A2	ortholog_many2many	5.49104	1.1405	1.42501	0.800349	0.423509	NA
ENSDARG00000007769	sult5a1		ortholog_many2many	5.49104	1.1405	1.42501	0.800349	0.423509	NA
ENSDARG00000007769	sult5a1	SULT1A1	ortholog_many2many	5.49104	1.1405	1.42501	0.800349	0.423509	NA
ENSDARG00000007774	vash2	VASH2	ortholog_one2one	160.817	0.288123	0.565947	0.509099	0.610683	0.84389
ENSDARG00000007786	tmx2b	TMX2	ortholog_many2many	158.751	0.56089	0.414435	1.35339	0.175933	0.48309
ENSDARG00000007786	tmx2b		ortholog_many2many	158.751	0.56089	0.414435	1.35339	0.175933	0.48309
ENSDARG00000007788	atp2b1b	ATP2B1	ortholog_one2many	4.62547	-1.26776	1.29589	-0.978294	0.327929	NA
ENSDARG00000007791	ppp2r1ba	PPP2R1B	ortholog_one2many	677.781	0.680479	0.263607	2.58141	0.00983972	0.093727
ENSDARG00000007795	cst3	CST3	ortholog_one2many	2091.27	0.562355	0.29965	1.87671	0.060558	0.274048
ENSDARG00000007804	gas6	GAS6	ortholog_one2one	149.94	0.394853	0.380806	1.03689	0.299789	0.622236
ENSDARG00000007807	cyth3a	CYTH3	ortholog_one2many	17.8167	-0.614594	0.71486	-0.859741	0.389932	0.700434
ENSDARG00000007808	zdhhc16a	ZDHHC16	ortholog_one2many	16.4808	-0.237687	0.756974	-0.313996	0.753524	0.910018
ENSDARG00000007812	sp3b	SP3	ortholog_one2many	149.496	-0.138261	0.351884	-0.392918	0.69438	0.885128
ENSDARG00000007813	rnpepl1	RNPEPL1	ortholog_one2one	41.1319	-0.86147	0.485672	-1.77377	0.076101	0.310657
ENSDARG00000007818	palm1b	PALM	ortholog_one2many	132.289	-0.356233	0.327873	-1.0865	0.27726	0.600047
ENSDARG00000007823	atf3	ATF3	ortholog_one2one	26.6885	1.38768	0.684947	2.02597	0.0427675	0.227177
ENSDARG00000007824	camta1b	CAMTA1	ortholog_one2many	33.0539	0.0767451	0.673594	0.113934	0.90929	0.969211
ENSDARG00000007825	map2k1	MAP2K1	ortholog_one2one	233.175	0.439978	0.403554	1.09026	0.2756	0.597964
ENSDARG00000007842	MCHR2	MCHR2	ortholog_one2many	2.32387	1.93504	2.17403	0.89007	0.373429	NA
ENSDARG00000007856	rtn4rl1a	RTN4RL1	ortholog_one2many	0.431932	-1.89312	4.99213	-0.379221	0.704524	NA
ENSDARG00000007863	tra2a	TRA2A	ortholog_one2one	220.442	0.0418045	0.29613	0.141169	0.887736	0.96088
ENSDARG00000007867	dazap2	DAZAP2	ortholog_one2one	901.737	0.606067	0.329105	1.84156	0.0655397	0.28632
ENSDARG00000007869	ehd3	EHD3	ortholog_one2one	40.8993	-1.4858	0.685007	-2.16903	0.0300803	0.18185
ENSDARG00000007885	fancl	FANCL	ortholog_one2one	1.32471	-0.972008	3.14656	-0.308912	0.757389	NA
ENSDARG00000007886	slc35b2	SLC35B2	ortholog_one2one	53.9917	0.224113	0.421505	0.531697	0.594936	0.834829
ENSDARG00000007891	meox1	MEOX1	ortholog_one2one	15.591	-0.396071	0.780501	-0.507457	0.611834	0.844296
ENSDARG00000007892	pdcd2	PDCD2	ortholog_one2one	20.4383	-0.326489	0.775961	-0.420755	0.673934	0.875348
ENSDARG00000007901	crnkl1	CRNKL1	ortholog_one2one	106.638	-0.444891	0.397269	-1.11987	0.262767	0.58487
ENSDARG00000007916	xpnpep3	XPNPEP3	ortholog_one2one	272.331	1.08222	0.377674	2.86549	0.00416359	0.0529666
ENSDARG00000007918	ttc27	TTC27	ortholog_one2one	20.783	-0.303061	0.670073	-0.452281	0.651067	0.863024
ENSDARG00000007923	ptpn1	PTPN1	ortholog_one2one	149.096	0.158529	0.321878	0.492512	0.622358	0.848235
ENSDARG00000007941	hmx4	HOXA9	ortholog_many2many	0	NA	NA	NA	NA	NA
ENSDARG00000007941	hmx4		ortholog_many2many	0	NA	NA	NA	NA	NA
ENSDARG00000007950	itga11b	ITGA11	ortholog_one2many	55.6716	-0.91863	0.642903	-1.42888	0.153039	0.448745
ENSDARG00000007955	iars1	IARS1	ortholog_one2one	672.289	0.151547	0.528657	0.286663	0.77437	0.918339
ENSDARG00000007959	hibadhb	HIBADH	ortholog_one2one	1057.58	0.960565	0.37732	2.54576	0.0109041	0.0993858
ENSDARG00000007960	hnrnpaba	HNRNPAB	ortholog_one2many	1203.55	0.0114662	0.363518	0.0315423	0.974837	0.991543
ENSDARG00000007971	cks1b	CKS1B	ortholog_one2one	6.83951	0.408213	1.25477	0.325329	0.744932	0.906616
ENSDARG00000007975	fth1b	FTH1	ortholog_one2many	706.918	-0.391881	0.328211	-1.19399	0.232482	0.55126
ENSDARG00000007982	onecut1	ONECUT1	ortholog_one2one	0	NA	NA	NA	NA	NA
ENSDARG00000007988	masp2	MASP2	ortholog_one2one	0.38132	0.938522	4.99328	0.187957	0.85091	NA
ENSDARG00000007989	nedd8	NEDD8	ortholog_one2many	268.89	1.18427	0.312371	3.79122	0.000149909	0.00538281
ENSDARG00000007990	wt1b	WT1	ortholog_one2many	5.52924	3.84783	1.83856	2.09285	0.0363626	NA
ENSDARG00000007996	pou2f1b	POU2F1	ortholog_one2many	35.3969	-0.741213	0.495309	-1.49647	0.134533	0.421465
ENSDARG00000008014	nudt17	NUDT17	ortholog_one2one	58.162	0.591784	0.475548	1.24443	0.213343	0.531225
ENSDARG00000008020	med31	MED31	ortholog_one2one	115.756	0.65412	0.332581	1.9668	0.0492064	0.244603
ENSDARG00000008026	niban2b	NIBAN2	ortholog_one2many	17.5547	-0.181422	0.684932	-0.264876	0.791105	0.924674
ENSDARG00000008030	myl9b	MYL9	ortholog_one2many	1406.59	0.456035	0.318035	1.43392	0.151596	0.446798
ENSDARG00000008032	sart3	SART3	ortholog_one2one	199.926	0.0569323	0.406186	0.140163	0.888531	0.961283
ENSDARG00000008060	scara3	SCARA3	ortholog_one2one	184.482	0.837919	0.439055	1.90846	0.0563321	0.263331
ENSDARG00000008068	tma16	TMA16	ortholog_one2one	38.8068	0.258476	0.596539	0.433293	0.664802	0.869797
ENSDARG00000008097	srsf9	SRSF9	ortholog_one2one	73.2529	0.166521	0.406754	0.40939	0.682254	0.879512
ENSDARG00000008100	slc7a10a	SLC7A10	ortholog_one2many	78.1987	-0.115768	0.649348	-0.178283	0.8585	0.952072
ENSDARG00000008105	mettl2a	METTL2A	ortholog_one2many	16.5126	0.484184	0.70174	0.689976	0.490209	0.772289
ENSDARG00000008105	mettl2a	METTL2B	ortholog_one2many	16.5126	0.484184	0.70174	0.689976	0.490209	0.772289
ENSDARG00000008107	src	SRC	ortholog_one2one	27.1137	-0.508843	0.539992	-0.942315	0.346031	0.663333
ENSDARG00000008119	si:ch211-195d17.2	E2F6	ortholog_one2one	84.3737	0.619764	0.373255	1.66043	0.0968284	0.354659
ENSDARG00000008127	pcdh15b	PCDH15	ortholog_one2many	1.6907	-1.24744	1.87784	-0.664295	0.506501	NA
ENSDARG00000008131	sox1b	SOX1	ortholog_one2many	0	NA	NA	NA	NA	NA
ENSDARG00000008133	foxl1	FOXL1	ortholog_one2one	0	NA	NA	NA	NA	NA
ENSDARG00000008140	kcnab1a	KCNAB1	ortholog_one2many	0.697599	-0.122765	4.25566	-0.0288474	0.976986	NA
ENSDARG00000008141	rbl1	RBL1	ortholog_one2one	36.8168	-0.0930466	0.610743	-0.15235	0.878911	0.959281
ENSDARG00000008142	stxbp3	STXBP3	ortholog_one2one	435.751	0.449344	0.228061	1.97028	0.0488066	0.243551
ENSDARG00000008153	serinc5	SERINC5	ortholog_one2one	127.72	-0.347313	0.49308	-0.704375	0.481199	0.76623
ENSDARG00000008155	sms	SMS	ortholog_one2one	553.71	1.65596	0.32351	5.11872	3.08e-07	3.82e-05
ENSDARG00000008170	dbnla	DBNL	ortholog_one2many	2.96681	4.74034	2.82456	1.67825	0.0932974	NA
ENSDARG00000008184	mia3	SPZ1	ortholog_one2many	485.867	-0.838605	0.301313	-2.78317	0.00538303	0.0627586
ENSDARG00000008184	mia3	MIA3	ortholog_one2many	485.867	-0.838605	0.301313	-2.78317	0.00538303	0.0627586
ENSDARG00000008186	syk	SYK	ortholog_one2one	47.1167	0.45873	0.64676	0.709273	0.478155	0.76353
ENSDARG00000008188	sf1	SF1	ortholog_one2one	363.827	-0.233099	0.353189	-0.659985	0.509264	0.785543
ENSDARG00000008192	pank1a	PANK1	ortholog_one2many	24.0808	0.35977	0.614925	0.585063	0.558506	0.813882
ENSDARG00000008200	ugp2b	UGP2	ortholog_one2many	22.6376	-0.146012	0.638662	-0.228621	0.819164	0.935792
ENSDARG00000008203	pax1a	PAX1	ortholog_one2many	2.71387	-1.17135	1.62052	-0.722824	0.469788	NA
ENSDARG00000008209	myt1la	MYT1L	ortholog_one2many	1.25917	-1.52385	3.37741	-0.451187	0.651854	NA
ENSDARG00000008212	kcnk13a	KCNK13	ortholog_one2many	0.658453	1.96342	3.22422	0.608959	0.542552	NA
ENSDARG00000008218	znf410	ZNF410	ortholog_one2one	270.638	-0.562867	0.390854	-1.4401	0.14984	0.444931
ENSDARG00000008224	vps35	VPS35	ortholog_one2one	318.677	-0.195074	0.316562	-0.616228	0.537744	0.803192
ENSDARG00000008235	cog5	COG5	ortholog_one2one	27.2408	-0.297817	0.582149	-0.511582	0.608943	0.842804
ENSDARG00000008237	sars1	SARS1	ortholog_one2one	447.512	0.795425	0.268546	2.96197	0.00305677	0.043916
ENSDARG00000008238	manba	MANBA	ortholog_one2one	35.0477	0.495272	0.520819	0.950949	0.341631	0.659194
ENSDARG00000008239	mocs3	MOCS3	ortholog_one2one	13.42	-0.196373	0.725581	-0.270642	0.786666	0.922693
ENSDARG00000008243	cct8	CCT8	ortholog_one2one	2145.37	-0.24297	0.251744	-0.965148	0.334471	0.653809
ENSDARG00000008247	vezf1a	VEZF1	ortholog_one2many	11.6708	-0.975922	1.07813	-0.905201	0.365359	0.679564
ENSDARG00000008249	ptchd4	PTCHD4	ortholog_one2one	0.550675	-2.18761	4.80417	-0.455356	0.648853	NA
ENSDARG00000008255	cnot6a	CNOT6	ortholog_one2many	19.5307	-1.47604	0.657229	-2.24585	0.0247134	0.161391
ENSDARG00000008263	mfsd4ab	MFSD4A	ortholog_one2many	3.72316	0.0656337	2.44053	0.0268933	0.978545	NA
ENSDARG00000008275	klhl24b	KLHL24	ortholog_one2many	469.187	0.104078	0.36042	0.288768	0.772759	0.917838
ENSDARG00000008278	rcor2	RCOR2	ortholog_one2one	1.92366	-2.00368	1.91009	-1.049	0.29418	NA
ENSDARG00000008279	map2k7	MAP2K7	ortholog_one2one	17.4747	-0.848536	0.918714	-0.923613	0.355688	0.670218
ENSDARG00000008287	fam114a1	FAM114A1	ortholog_one2one	19.7816	0.755252	0.682877	1.10599	0.268733	0.590657
ENSDARG00000008292	eif2s3	EIF2S3B	ortholog_one2many	1620.59	-0.329628	0.241241	-1.36638	0.171819	0.477119
ENSDARG00000008292	eif2s3	EIF2S3	ortholog_one2many	1620.59	-0.329628	0.241241	-1.36638	0.171819	0.477119
ENSDARG00000008305	hand2	HAND2	ortholog_one2one	2.6181	-0.499336	2.27932	-0.219072	0.826594	NA
ENSDARG00000008310	ip6k2a	IP6K2	ortholog_one2many	406.654	-0.0917695	0.265962	-0.345047	0.730059	0.900347
ENSDARG00000008322	ambra1a	AMBRA1	ortholog_one2many	72.8238	-0.611489	0.440185	-1.38917	0.164783	0.467041
ENSDARG00000008329	asic1a	ASIC1	ortholog_one2one	5.3679	-0.787144	1.19672	-0.657753	0.510697	NA
ENSDARG00000008333	znfl2a	ZBTB2	ortholog_one2many	10.4915	-0.289788	1.02997	-0.281355	0.778438	0.920093
ENSDARG00000008363	mcl1b	MCL1	ortholog_one2many	916.294	1.41026	0.319847	4.40916	1.04e-05	0.000654456
ENSDARG00000008370	csnk1da	CSNK1D	ortholog_one2many	789.984	0.230486	0.254621	0.905212	0.365353	0.679564
ENSDARG00000008372	spred2b	SPRED2	ortholog_one2one	59.1121	-0.246071	0.528699	-0.465428	0.641625	0.858615
ENSDARG00000008377	epn2	EPN2	ortholog_one2one	385.001	-0.621464	0.281384	-2.20859	0.0272029	0.170895
ENSDARG00000008380	brd7	BRD7	ortholog_one2one	252.375	1.09179	0.320395	3.40766	0.000655233	0.0151201
ENSDARG00000008383	arpc1a	ARPC1A	ortholog_one2many	681.019	0.32078	0.282402	1.1359	0.256	0.578267
ENSDARG00000008383	arpc1a		ortholog_one2many	681.019	0.32078	0.282402	1.1359	0.256	0.578267
ENSDARG00000008384	hdac6	HDAC6	ortholog_one2one	79.5232	0.0843369	0.392401	0.214925	0.829826	0.940412
ENSDARG00000008388	mmp14b	MMP14	ortholog_one2many	241.774	0.974189	0.342132	2.84741	0.00440765	0.054743
ENSDARG00000008395	snupn	SNUPN	ortholog_one2one	54.5526	1.07842	0.494976	2.17873	0.0293519	0.178607
ENSDARG00000008398	cacna1c	CACNA1C	ortholog_one2one	14.7941	0.322236	0.942339	0.341954	0.732386	0.900821
ENSDARG00000008403	phospho1	PHOSPHO1	ortholog_one2one	3.03536	0.468253	1.73143	0.270443	0.786819	NA
ENSDARG00000008407	tspan7b		ortholog_one2many	1156.42	0.241044	0.249881	0.964636	0.334727	0.653809
ENSDARG00000008407	tspan7b	TSPAN7	ortholog_one2many	1156.42	0.241044	0.249881	0.964636	0.334727	0.653809
ENSDARG00000008413	atp11a	ATP11A	ortholog_one2one	99.3355	0.47916	0.463383	1.03405	0.301114	0.623508
ENSDARG00000008414	exoc3l2a	EXOC3L2	ortholog_one2many	8.97363	-0.277349	1.01513	-0.273216	0.784687	0.922097
ENSDARG00000008433	unc45b	UNC45B	ortholog_one2one	1195.74	0.0888202	0.568988	0.156102	0.875953	0.958111
ENSDARG00000008434	bcl2l1	BCL2L1	ortholog_one2one	96.9068	-0.169398	0.393945	-0.430005	0.667192	0.87078
ENSDARG00000008439	atxn10	ATXN10	ortholog_one2one	13.386	0.749322	0.746523	1.00375	0.315499	0.636127
ENSDARG00000008447	fkbp4	FKBP4	ortholog_one2one	1733.44	-0.946142	0.343207	-2.75677	0.00583749	0.0664709
ENSDARG00000008450	pcolce2a	PCOLCE2	ortholog_one2many	0.990188	0.0488643	2.79144	0.017505	0.986034	NA
ENSDARG00000008454	cpeb1b		ortholog_many2many	33.2641	-4.61061	0.812826	-5.67232	1.41e-08	3.18e-06
ENSDARG00000008454	cpeb1b	CPEB1	ortholog_many2many	33.2641	-4.61061	0.812826	-5.67232	1.41e-08	3.18e-06
ENSDARG00000008457	faah2a	FAAH2	ortholog_one2many	3.34507	0.320209	1.42802	0.224232	0.822576	NA
ENSDARG00000008461	anapc5	ANAPC5	ortholog_one2one	45.0293	0.663876	0.62489	1.06239	0.288059	0.610595
ENSDARG00000008472	apex2	APEX2	ortholog_one2one	34.7424	0.234944	0.507574	0.462877	0.643453	0.859785
ENSDARG00000008473	asb14a	ASB14	ortholog_one2many	622.796	0.357778	0.492665	0.726209	0.46771	0.756964
ENSDARG00000008480	trmt61a	TRMT61A	ortholog_one2one	26.442	1.14507	0.608165	1.88282	0.0597247	0.272014
ENSDARG00000008485	lrp3	LRP3	ortholog_one2one	12.0093	-1.50673	0.848789	-1.77515	0.0758733	0.310247
ENSDARG00000008487	dmd	DMD	ortholog_one2one	1923.46	-1.11109	0.381938	-2.90908	0.00362494	0.0485517
ENSDARG00000008490	ltv1		ortholog_one2many	187.967	0.666416	0.336104	1.98277	0.0473936	0.238959
ENSDARG00000008490	ltv1	LTV1	ortholog_one2many	187.967	0.666416	0.336104	1.98277	0.0473936	0.238959
ENSDARG00000008502	pno1	PNO1	ortholog_one2one	1254.98	-0.115775	0.255855	-0.452502	0.650907	0.863024
ENSDARG00000008503	glcci1a	GLCCI1	ortholog_one2one	26.803	-0.787797	0.600242	-1.31247	0.189363	0.500085
ENSDARG00000008540	sox21b	SOX21	ortholog_one2one	0	NA	NA	NA	NA	NA
ENSDARG00000008542	yod1	YOD1	ortholog_one2one	163.853	0.463478	0.306843	1.51047	0.130923	0.414762
ENSDARG00000008548	arhgap12a	ARHGAP12	ortholog_one2many	33.2181	-1.83888	0.644822	-2.85176	0.00434784	0.0543809
ENSDARG00000008553	zgc:136872	CAPN14	ortholog_one2many	0.190498	0	4.99742	0	1	NA
ENSDARG00000008560	brap	BRAP	ortholog_one2one	59.4342	0.831141	0.418137	1.98772	0.0468423	0.237228
ENSDARG00000008573	fam20b	FAM20B	ortholog_one2one	173.34	0.116584	0.349237	0.333826	0.738511	0.903475
ENSDARG00000008575	lyst	LYST	ortholog_one2one	12.0007	0.841649	0.924822	0.910067	0.362787	0.677082
ENSDARG00000008592	mtmr8	MTMR8	ortholog_one2one	17.7656	-0.584211	0.745721	-0.783417	0.433382	0.733924
ENSDARG00000008593	nbas	NBAS	ortholog_one2one	39.6077	-0.393265	0.477145	-0.824204	0.409824	0.716457
ENSDARG00000008623	cops3	COPS3	ortholog_one2one	388.216	0.141483	0.262701	0.53857	0.590183	0.832362
ENSDARG00000008637	mttp	MTTP	ortholog_one2one	9.42517	-0.396062	1.35505	-0.292286	0.770068	0.916501
ENSDARG00000008639	kifap3a	KIFAP3	ortholog_one2many	42.4616	-0.12087	0.456076	-0.265021	0.790993	0.924643
ENSDARG00000008660	coro1b	CORO1B	ortholog_one2one	35.7492	-0.417307	0.519994	-0.802523	0.42225	0.724935
ENSDARG00000008662	fign	FIGN	ortholog_one2one	3.11579	0.148365	1.41877	0.104573	0.916715	NA
ENSDARG00000008678	snx3	SNX3	ortholog_one2one	302.983	0.711455	0.271615	2.61935	0.00880971	0.0875325
ENSDARG00000008697	epas1a	EPAS1	ortholog_one2many	296.098	0.0783051	0.411203	0.190429	0.848973	0.948846
ENSDARG00000008703	apeh	APEH	ortholog_many2many	79.4479	0.381458	0.496648	0.768065	0.442448	0.739131
ENSDARG00000008706	paip2b	PAIP2B	ortholog_one2one	501.519	0.532084	0.281744	1.88854	0.058954	0.270574
ENSDARG00000008720	lmo3	LMO3	ortholog_one2one	0	NA	NA	NA	NA	NA
ENSDARG00000008723	prkcba	PRKCB	ortholog_one2many	9.99854	-1.17629	0.899175	-1.30819	0.190808	0.501853
ENSDARG00000008732	zgc:66479	GOLIM4	ortholog_one2many	1832.68	0.227154	0.37654	0.603265	0.546332	0.807868
ENSDARG00000008735	atp6ap2	ATP6AP2	ortholog_one2one	166.149	0.661808	0.294119	2.25013	0.0244405	0.160535
ENSDARG00000008740	esf1	ESF1	ortholog_one2one	137.947	0.481665	0.438785	1.09773	0.272324	0.594279
ENSDARG00000008748	ube2na	UBE2NL	ortholog_many2many	58.0695	0.749112	0.48844	1.53368	0.125108	0.405952
ENSDARG00000008748	ube2na	UBE2N	ortholog_many2many	58.0695	0.749112	0.48844	1.53368	0.125108	0.405952
ENSDARG00000008757	entpd6	ENTPD6	ortholog_one2one	63.6544	0.391456	0.423593	0.924134	0.355416	0.670092
ENSDARG00000008765	tmed5	TMED5	ortholog_one2one	109.282	-0.866562	0.416675	-2.07971	0.0375524	0.208245
ENSDARG00000008767	tle2b	TLE7	ortholog_one2many	9.13192	0.428232	0.972309	0.440428	0.659627	0.867495
ENSDARG00000008772	cacng1a	CACNG1	ortholog_one2many	2841.02	-0.0458878	0.32608	-0.140725	0.888087	0.96119
ENSDARG00000008784	prpf4ba	PRPF4B	ortholog_one2many	72.2874	-0.385221	0.571006	-0.674636	0.499907	0.779775
ENSDARG00000008785	dldh	DLD	ortholog_one2one	5079.51	0.118224	0.301108	0.392631	0.694592	0.885128
ENSDARG00000008788	camk1gb	CAMK1G	ortholog_one2many	2.18174	-0.536741	1.97395	-0.271912	0.78569	NA
ENSDARG00000008790	actr3b	ACTR3B	ortholog_one2many	109.861	-1.18009	0.565025	-2.08856	0.0367469	0.206082
ENSDARG00000008790	actr3b	ACTR3C	ortholog_one2many	109.861	-1.18009	0.565025	-2.08856	0.0367469	0.206082
ENSDARG00000008803	marcksb	MARCKS	ortholog_one2many	20.2987	-3.35583	0.768152	-4.3687	1.25e-05	0.000753175
ENSDARG00000008805	orc3	ORC3	ortholog_one2one	13.7012	-0.855989	0.850036	-1.007	0.313933	0.635658
ENSDARG00000008807	bokb	BOK	ortholog_one2many	6.51757	-0.650632	1.59524	-0.407858	0.683378	0.880237
ENSDARG00000008808	eml2	EML2	ortholog_one2one	92.7904	-0.768118	0.738569	-1.04001	0.298336	0.621468
ENSDARG00000008811	cmtm3	CMTM3	ortholog_one2one	9.44978	0.505454	1.03267	0.489461	0.624516	0.849448
ENSDARG00000008816	glud1a	GLUD1	ortholog_many2many	396.676	-0.280131	0.346152	-0.809271	0.418359	0.722395
ENSDARG00000008816	glud1a	GLUD2	ortholog_many2many	396.676	-0.280131	0.346152	-0.809271	0.418359	0.722395
ENSDARG00000008829	chga	CHGB	ortholog_one2one	3.31544	0.945204	2.94456	0.321	0.74821	NA
ENSDARG00000008832	neu1	NEU1	ortholog_one2one	51.3743	-0.524607	0.425511	-1.23289	0.217617	0.536261
ENSDARG00000008835	si:dkey-46g23.5	A2ML1	ortholog_many2many	6.45188	-6.20707	2.01441	-3.08133	0.00206078	0.0335562
ENSDARG00000008835	si:dkey-46g23.5	PZP	ortholog_many2many	6.45188	-6.20707	2.01441	-3.08133	0.00206078	0.0335562
ENSDARG00000008840	hmbsa	HMBS	ortholog_one2many	221.658	1.267	0.431502	2.93626	0.00332199	0.0464392
ENSDARG00000008852	elp4	ELP4	ortholog_one2one	38.5635	0.748377	0.494432	1.51361	0.130125	0.413309
ENSDARG00000008858	cyp7b1	CYP7B1	ortholog_one2one	7.1265	-1.7381	1.03706	-1.67598	0.093742	0.349163
ENSDARG00000008859	mylipa	MYLIP	ortholog_one2many	201.2	0.426327	0.311568	1.36833	0.171209	0.476136
ENSDARG00000008861	tfap2e	TFAP2E	ortholog_one2one	1.07341	1.47309	3.17051	0.464623	0.642202	NA
ENSDARG00000008866	cabp4	CABP2	ortholog_one2one	1.81969	5.45263	3.33478	1.63508	0.102032	NA
ENSDARG00000008867	rap1b	RAP1B	ortholog_one2one	475.06	0.599065	0.296185	2.0226	0.0431139	0.227798
ENSDARG00000008880	usp28	USP28	ortholog_one2one	3219.21	0.0481574	0.4048	0.118966	0.905302	0.967858
ENSDARG00000008884	hprt1	HPRT1	ortholog_one2one	52.9813	0.646514	0.489223	1.32151	0.186331	0.495506
ENSDARG00000008890	ctns	CTNS	ortholog_one2one	22.3409	0.209266	0.59916	0.349265	0.72689	0.899711
ENSDARG00000008904	smarca2	SMARCA2	ortholog_one2many	296.632	-0.936358	0.380617	-2.4601	0.0138897	0.116205
ENSDARG00000008912	slc8a2a	SLC8A2	ortholog_one2many	2.37389	4.34454	2.54368	1.70798	0.0876409	NA
ENSDARG00000008931	renbp	RENBP	ortholog_one2one	26.7669	0.878075	0.671632	1.30738	0.191085	0.50223
ENSDARG00000008936	sec11a	SEC11A	ortholog_one2one	39.0567	0.954235	0.505797	1.8866	0.0592147	0.271212
ENSDARG00000008946	ccdc127b	CCDC127	ortholog_one2many	138.731	2.48027	0.439862	5.63874	1.71e-08	3.7e-06
ENSDARG00000008947	rtf1	RTF1	ortholog_one2one	832.028	-0.397944	0.255068	-1.56015	0.118725	0.394988
ENSDARG00000008948	pla2g3	PROCA1	ortholog_many2many	0.0764449	0.938552	4.99328	0.187963	0.850906	NA
ENSDARG00000008948	pla2g3	PLA2G3	ortholog_many2many	0.0764449	0.938552	4.99328	0.187963	0.850906	NA
ENSDARG00000008953	pofut1	POFUT1	ortholog_one2one	18.2005	0.362068	0.705267	0.513377	0.607688	0.842272
ENSDARG00000008966	tbl1xr1b	TBL1XR1	ortholog_one2many	117.812	-0.49474	0.329603	-1.50102	0.133351	0.419927
ENSDARG00000008969	fgb	FGB	ortholog_one2one	1.35448	1.9004	3.12221	0.60867	0.542743	NA
ENSDARG00000008976	mdn1	MDN1	ortholog_one2one	173.602	-0.202081	0.419848	-0.48132	0.630289	0.851599
ENSDARG00000008979	golga1	GOLGA1	ortholog_one2one	80.1511	-0.223954	0.365805	-0.612223	0.54039	0.804825
ENSDARG00000008982	casq2	CASQ2	ortholog_one2one	603.267	-1.36199	0.427343	-3.18712	0.00143697	0.0261785
ENSDARG00000008983	sh3glb2a	SH3GLB2	ortholog_one2many	4.70667	-0.0483984	1.57588	-0.0307119	0.975499	NA
ENSDARG00000008986	e2f7	E2F7	ortholog_one2one	1.57087	2.62866	2.61487	1.00527	0.314766	NA
ENSDARG00000009001	pdia6	PDIA6	ortholog_one2one	225.48	-0.327355	0.341566	-0.958395	0.337863	0.655384
ENSDARG00000009014	col11a1b	COL11A1	ortholog_one2many	1221.28	-1.25311	0.555294	-2.25666	0.0240295	0.159028
ENSDARG00000009018	rhbg	RHBG	ortholog_one2one	32.6475	-2.44248	1.83406	-1.33173	0.182948	0.49103
ENSDARG00000009020	cnr1	CNR1	ortholog_one2one	11.1054	-1.04351	1.01764	-1.02542	0.305165	0.627957
ENSDARG00000009021	chrna1	CHRNA1	ortholog_one2one	1195.14	0.634719	0.225581	2.81371	0.00489736	0.0587841
ENSDARG00000009023	ankrd28b	ANKRD28	ortholog_one2many	177.111	-0.268834	0.432151	-0.622084	0.533886	0.800755
ENSDARG00000009046	nphp1	NPHP1	ortholog_one2one	5.32216	-1.83963	1.15908	-1.58715	0.112478	NA
ENSDARG00000009074	cbr4	CBR4	ortholog_one2one	24.4743	0.925338	0.652501	1.41814	0.15615	0.453777
ENSDARG00000009087	cd74a	CD74	ortholog_one2many	734.573	-0.303679	0.494572	-0.614024	0.539199	0.80375
ENSDARG00000009106	serinc1	SERINC1	ortholog_one2one	1724.82	0.235625	0.279478	0.843089	0.399179	0.708234
ENSDARG00000009113	pigc	PIGC	ortholog_one2one	26.1486	-0.327385	0.761085	-0.430155	0.667083	0.87078
ENSDARG00000009131	slc10a4	SLC10A4	ortholog_one2one	0.772754	-0.460965	3.84701	-0.119824	0.904622	NA
ENSDARG00000009134	hlx1	HLX	ortholog_one2one	130.457	-0.396959	0.310872	-1.27692	0.201631	0.515295
ENSDARG00000009136	tp53bp2a	TP53BP2	ortholog_one2many	80.2265	-0.719171	0.675575	-1.06453	0.287088	0.609377
ENSDARG00000009142	ppp1r13bb	PPP1R13B	ortholog_one2many	373.723	-0.368308	0.376106	-0.979266	0.327448	0.647783
ENSDARG00000009160	kmo	KMO	ortholog_one2one	3.86277	1.3656	1.35975	1.0043	0.315234	NA
ENSDARG00000009169	mob1ba	MOB1B	ortholog_one2one	207.55	0.614712	0.298543	2.05904	0.0394903	0.21557
ENSDARG00000009170	ctr9	CTR9	ortholog_one2one	180.757	0.0868478	0.384269	0.226008	0.821195	0.93646
ENSDARG00000009178	zfand1	ZFAND1	ortholog_one2one	28.2926	1.69771	0.595267	2.85201	0.00434439	0.0543809
ENSDARG00000009194	col16a1	COL15A1	ortholog_one2many	846.305	-0.805592	0.357762	-2.25175	0.0243378	0.160427
ENSDARG00000009196	anxa3a	ANXA3	ortholog_one2many	0.208064	0	4.99742	0	1	NA
ENSDARG00000009208	prkcda	PRKCD	ortholog_one2many	23.1404	-0.977028	0.901703	-1.08354	0.27857	0.60108
ENSDARG00000009209	slc9a6a	SLC9A6	ortholog_one2many	43.4111	0.605763	0.5267	1.15011	0.250099	0.5726
ENSDARG00000009212	ppiaa	PPIAL4E	ortholog_many2many	2269.76	0.0807114	0.277058	0.291316	0.77081	0.916824
ENSDARG00000009212	ppiaa	PPIAL4F	ortholog_many2many	2269.76	0.0807114	0.277058	0.291316	0.77081	0.916824
ENSDARG00000009212	ppiaa	PPIAL4D	ortholog_many2many	2269.76	0.0807114	0.277058	0.291316	0.77081	0.916824
ENSDARG00000009212	ppiaa	PPIAL4G	ortholog_many2many	2269.76	0.0807114	0.277058	0.291316	0.77081	0.916824
ENSDARG00000009212	ppiaa	PPIAL4C	ortholog_many2many	2269.76	0.0807114	0.277058	0.291316	0.77081	0.916824
ENSDARG00000009212	ppiaa	PPIAL4H	ortholog_many2many	2269.76	0.0807114	0.277058	0.291316	0.77081	0.916824
ENSDARG00000009212	ppiaa	PPIAL4A	ortholog_many2many	2269.76	0.0807114	0.277058	0.291316	0.77081	0.916824
ENSDARG00000009212	ppiaa	PPIA	ortholog_many2many	2269.76	0.0807114	0.277058	0.291316	0.77081	0.916824
ENSDARG00000009214	mfsd13a	MFSD13A	ortholog_one2one	20.4854	0.0114705	0.623541	0.0183957	0.985323	0.995074
ENSDARG00000009217	tom1l2	TOM1L2	ortholog_one2many	33.719	-1.29129	0.689607	-1.87251	0.0611367	0.275662
ENSDARG00000009218	mars2	MARS2	ortholog_one2one	1.79632	-0.402738	1.99975	-0.201394	0.84039	NA
ENSDARG00000009242	fev	FEV	ortholog_one2one	2.19876	1.06722	2.20505	0.48399	0.628393	NA
ENSDARG00000009250	etfb	ETFB	ortholog_one2one	2278.27	0.598946	0.28094	2.13194	0.0330118	0.19314
ENSDARG00000009252	napepld	NAPEPLD	ortholog_one2one	97.2841	1.07582	0.312002	3.44811	0.000564519	0.0136582
ENSDARG00000009253	rtraf	RTRAF	ortholog_one2one	235.263	0.874861	0.34881	2.50813	0.0121373	0.106568
ENSDARG00000009262	FAR2	FAR2	ortholog_one2one	39.4077	-1.61412	0.622694	-2.59216	0.00953762	0.0916448
ENSDARG00000009266	uevld	UEVLD	ortholog_one2one	6.46058	-0.568544	1.07004	-0.531331	0.595189	0.834885
ENSDARG00000009273	ppm1da	PPM1D	ortholog_one2many	23.1038	-1.07735	0.617906	-1.74355	0.081238	0.322439
ENSDARG00000009280	smyd1a	SMYD1	ortholog_one2many	13446.7	-0.974309	0.42766	-2.27824	0.0227126	0.153505
ENSDARG00000009281	dnm1b	DNM1	ortholog_one2many	0.929451	-2.92505	3.03076	-0.96512	0.334485	NA
ENSDARG00000009285	rpl15	RPL15	ortholog_one2one	6234.21	0.0851878	0.207332	0.410876	0.681164	0.879124
ENSDARG00000009299	dusp8a	DUSP8	ortholog_one2one	151.926	-1.42584	0.524479	-2.71859	0.006556	0.0720144
ENSDARG00000009311	pvalb6	PVALB	ortholog_one2many	1.07989	0.47452	3.06763	0.154686	0.877069	NA
ENSDARG00000009313	napsa	NAPSA	ortholog_one2one	132.896	0.29381	0.510179	0.575896	0.564685	0.817766
ENSDARG00000009315	clgn	CLGN	ortholog_one2one	255.986	-0.38157	0.353388	-1.07975	0.280254	0.602527
ENSDARG00000009336	aif1l	AIF1L	ortholog_one2one	109.691	-0.232607	0.32513	-0.715427	0.474345	0.76091
ENSDARG00000009341	nrap	NRAP	ortholog_one2one	4089.21	-0.78355	0.400336	-1.95723	0.0503202	0.247592
ENSDARG00000009342	txndc5	TXNDC5	ortholog_one2one	328.666	0.736855	0.323891	2.27501	0.0229056	0.154375
ENSDARG00000009346	caprin1a	CAPRIN1	ortholog_one2many	40.9974	0.137652	0.481641	0.285799	0.775032	0.91895
ENSDARG00000009350	atg3	ATG3	ortholog_one2one	141.988	0.331373	0.292208	1.13403	0.256781	0.578467
ENSDARG00000009351	fgf6a	FGF6	ortholog_one2many	323.738	-0.447763	0.463837	-0.965344	0.334372	0.653809
ENSDARG00000009372	diras1b	DIRAS1	ortholog_one2many	0.675911	4.02301	4.8107	0.836262	0.403008	NA
ENSDARG00000009386	mpp4l	MPP4	ortholog_one2many	2.0944	-3.37238	2.29129	-1.47182	0.141068	NA
ENSDARG00000009387	robo4	CNTN2	ortholog_one2one	43.4563	-0.314966	0.652968	-0.482361	0.62955	0.851141
ENSDARG00000009390	npl	NPL	ortholog_one2one	37.6958	0.72021	0.508454	1.41647	0.156638	0.454641
ENSDARG00000009401	vcanb	VCAN	ortholog_one2many	298.379	-1.09764	0.387483	-2.83274	0.00461509	0.0564368
ENSDARG00000009402	si:ch211-210b2.2	TCAF2C	ortholog_many2many	1.18179	-1.49972	2.8625	-0.523921	0.600333	NA
ENSDARG00000009402	si:ch211-210b2.2	TCAF2	ortholog_many2many	1.18179	-1.49972	2.8625	-0.523921	0.600333	NA
ENSDARG00000009402	si:ch211-210b2.2	TCAF1	ortholog_many2many	1.18179	-1.49972	2.8625	-0.523921	0.600333	NA
ENSDARG00000009418	mef2cb	MEF2C	ortholog_one2one	2845.91	-0.106702	0.293912	-0.363042	0.716574	0.89453
ENSDARG00000009436	ubxn7	UBXN7	ortholog_one2one	107.72	-1.05637	0.587336	-1.79858	0.0720857	0.301553
ENSDARG00000009438	myog	MYOG	ortholog_one2one	161.766	0.393502	0.650554	0.604872	0.545264	0.807678
ENSDARG00000009459	slc35e4	SLC35E4	ortholog_one2one	1.99763	-0.358584	2.10077	-0.170692	0.864466	NA
ENSDARG00000009470	hnf1a	HNF1A	ortholog_one2one	1.19833	3.24235	2.8814	1.12527	0.260476	NA
ENSDARG00000009471	nid2b	NID2	ortholog_one2many	0.607862	-2.82881	4.76781	-0.593315	0.552971	NA
ENSDARG00000009472	med19b	MED19	ortholog_one2many	46.0226	-0.255068	0.48052	-0.530817	0.595546	0.83514
ENSDARG00000009473	ppardb	PPARD	ortholog_one2many	131.076	-0.224841	0.302452	-0.743395	0.457243	0.748867
ENSDARG00000009477	prkar2ab	PRKAR2A	ortholog_one2many	4.44421	1.52292	1.53124	0.994564	0.319948	NA
ENSDARG00000009480	pdcl	PDCL	ortholog_one2one	168.692	-0.106319	0.292196	-0.363863	0.71596	0.894219
ENSDARG00000009482	slc38a8a	SLC38A8	ortholog_one2many	0.121413	-1.99916	4.98501	-0.401033	0.688396	NA
ENSDARG00000009488	gipc2	GIPC2	ortholog_one2one	16.0461	0.834245	0.810843	1.02886	0.303545	0.626146
ENSDARG00000009493	MAP3K13	MAP3K13	ortholog_one2one	0.101078	0	4.99742	0	1	NA
ENSDARG00000009505	prelid3b	PRELID3B	ortholog_one2one	1304.31	2.52114	0.417717	6.03553	1.58e-09	4.62e-07
ENSDARG00000009511	tnfa	LTA	ortholog_many2many	0.202235	0	4.99742	0	1	NA
ENSDARG00000009511	tnfa	TNF	ortholog_many2many	0.202235	0	4.99742	0	1	NA
ENSDARG00000009524	rnf150b	RNF150	ortholog_one2many	230.051	-0.704046	0.408783	-1.72229	0.0850161	0.3303
ENSDARG00000009534	wls	WLS	ortholog_one2one	297.593	-0.504888	0.30727	-1.64314	0.100354	0.361914
ENSDARG00000009544	cldnb	CLDN4	ortholog_one2many	27.0679	1.58148	1.27309	1.24224	0.214148	0.53165
ENSDARG00000009549	ubr4	UBR4	ortholog_one2one	521.78	-0.514104	0.426975	-1.20406	0.228566	0.548182
ENSDARG00000009553	gng3	GNG3	ortholog_one2one	16.0031	-2.84795	1.30237	-2.18675	0.028761	0.176309
ENSDARG00000009557	wrap73	WRAP73	ortholog_one2one	23.0403	-0.881342	0.628476	-1.40235	0.160811	0.46123
ENSDARG00000009568	ca10b	CA10	ortholog_one2many	4.10523	-1.62738	1.35147	-1.20415	0.228531	NA
ENSDARG00000009585	papola	PAPOLA	ortholog_one2one	413.157	-0.0755943	0.26049	-0.290201	0.771663	0.91722
ENSDARG00000009594	nr1d2b	NR1D2	ortholog_one2many	785.921	0.768073	0.505231	1.52024	0.12845	0.41124
ENSDARG00000009607	ccnc	CCNC	ortholog_one2one	114.457	0.447411	0.345121	1.29639	0.194842	0.507707
ENSDARG00000009626	nrbp2b	NRBP2	ortholog_one2many	17.9723	-0.153392	0.896799	-0.171044	0.864189	0.954836
ENSDARG00000009629	unc119.1	UNC119B	ortholog_one2one	77.3501	-0.34909	0.39533	-0.883036	0.377217	0.689918
ENSDARG00000009637	rcvrn3	RCVRN	ortholog_one2many	1.10955	2.53396	2.80361	0.903821	0.36609	NA
ENSDARG00000009640	psmb1	PSMB1	ortholog_one2one	668.539	1.05135	0.350203	3.0021	0.00268122	0.0401079
ENSDARG00000009653	lhfpl2a	LHFPL2	ortholog_one2many	14.094	0.452669	0.781722	0.579066	0.562545	0.81687
ENSDARG00000009657	fgfr1op2	FGFR1OP2	ortholog_one2one	149.63	-0.344252	0.28718	-1.19873	0.230631	0.550026
ENSDARG00000009673	si:ch211-197g15.6	IFI44	ortholog_many2many	1.24987	-5.2802	4.17028	-1.26615	0.20546	NA
ENSDARG00000009673	si:ch211-197g15.6	IFI44L	ortholog_many2many	1.24987	-5.2802	4.17028	-1.26615	0.20546	NA
ENSDARG00000009681	med27	MED27	ortholog_one2one	39.5632	0.393296	0.494146	0.795909	0.426085	0.728278
ENSDARG00000009685	ppa2	PPA2	ortholog_one2one	83.7481	0.462053	0.366446	1.2609	0.207344	0.523069
ENSDARG00000009689	daam1b	DAAM1	ortholog_one2many	39.6247	1.54303	0.567049	2.72117	0.00650521	0.0715792
ENSDARG00000009693	llgl1	LLGL1	ortholog_one2one	88.0296	-0.141011	0.367228	-0.383988	0.700987	0.88729
ENSDARG00000009724	rpn2	RPN2	ortholog_one2one	273.685	-0.0578738	0.250535	-0.231	0.817314	0.935043
ENSDARG00000009727	twf2b	TWF2	ortholog_one2many	21.2913	2.21422	0.820456	2.69877	0.00695957	0.0748369
ENSDARG00000009733	kif21b	KIF21B	ortholog_one2one	10.7058	-0.543938	1.04286	-0.521581	0.601962	0.838411
ENSDARG00000009735	gigyf2	GIGYF2	ortholog_one2one	198.486	-0.268745	0.340898	-0.788344	0.430495	0.731449
ENSDARG00000009738	cacnb4a		ortholog_many2many	0.209931	-2.82818	4.89969	-0.577215	0.563794	NA
ENSDARG00000009738	cacnb4a	CACNB4	ortholog_many2many	0.209931	-2.82818	4.89969	-0.577215	0.563794	NA
ENSDARG00000009743	efhc1	EFHC1	ortholog_one2one	14.3352	-0.751758	1.01848	-0.738118	0.460443	0.751774
ENSDARG00000009745	fbxw2	FBXW2	ortholog_one2one	140.13	-0.0497114	0.400619	-0.124087	0.901247	0.96618
ENSDARG00000009748	dffb	DFFB	ortholog_one2one	22.0594	1.12011	0.569302	1.96752	0.0491231	0.244286
ENSDARG00000009753	sf3b6	SF3B6	ortholog_one2one	324.756	1.11451	0.332738	3.34952	0.00080953	0.0175131
ENSDARG00000009754	zc3h11a	ZC3H11B	ortholog_one2many	525.543	-0.000308628	0.28731	-0.0010742	0.999143	0.999652
ENSDARG00000009754	zc3h11a	C12orf50	ortholog_one2many	525.543	-0.000308628	0.28731	-0.0010742	0.999143	0.999652
ENSDARG00000009754	zc3h11a	ZC3H11A	ortholog_one2many	525.543	-0.000308628	0.28731	-0.0010742	0.999143	0.999652
ENSDARG00000009764	srek1	SREK1	ortholog_one2one	57.5942	-1.05917	0.620269	-1.7076	0.0877114	0.336121
ENSDARG00000009771	ppme1	PPME1	ortholog_one2one	404.421	0.460548	0.310131	1.48501	0.137541	0.426638
ENSDARG00000009779	mcl1a	MCL1	ortholog_one2many	545.418	-1.01913	0.278338	-3.66147	0.000250772	0.00760183
ENSDARG00000009782	myh11a	MYH11	ortholog_one2many	257.359	-0.884389	0.445496	-1.98518	0.0471247	0.238006
ENSDARG00000009783	slc49a4	SLC49A4	ortholog_one2one	124.807	0.0220766	0.484113	0.0456023	0.963627	0.987648
ENSDARG00000009796	klc1a		ortholog_one2many	38.0827	0.296049	0.625836	0.473046	0.636181	0.854947
ENSDARG00000009796	klc1a	KLC1	ortholog_one2many	38.0827	0.296049	0.625836	0.473046	0.636181	0.854947
ENSDARG00000009806	smfn	REXO2	ortholog_one2one	72.4594	1.06899	0.387363	2.75966	0.00578612	0.0660941
ENSDARG00000009822	her4.4	HEYL	ortholog_many2many	0.948133	-0.820363	3.31667	-0.247345	0.804641	NA
ENSDARG00000009822	her4.4	HES5	ortholog_many2many	0.948133	-0.820363	3.31667	-0.247345	0.804641	NA
ENSDARG00000009823	pou3f1	POU3F1	ortholog_many2many	39.1102	-1.10405	0.468495	-2.35659	0.0184437	0.136556
ENSDARG00000009823	pou3f1	POU5F2	ortholog_many2many	39.1102	-1.10405	0.468495	-2.35659	0.0184437	0.136556
ENSDARG00000009823	pou3f1	POU5F1	ortholog_many2many	39.1102	-1.10405	0.468495	-2.35659	0.0184437	0.136556
ENSDARG00000009823	pou3f1	POU5F1B	ortholog_many2many	39.1102	-1.10405	0.468495	-2.35659	0.0184437	0.136556
ENSDARG00000009825	mmp23bb	MMP10	ortholog_many2many	1.79854	-1.85335	2.13189	-0.869346	0.384658	NA
ENSDARG00000009825	mmp23bb	MMP12	ortholog_many2many	1.79854	-1.85335	2.13189	-0.869346	0.384658	NA
ENSDARG00000009825	mmp23bb	MMP3	ortholog_many2many	1.79854	-1.85335	2.13189	-0.869346	0.384658	NA
ENSDARG00000009825	mmp23bb	MMP26	ortholog_many2many	1.79854	-1.85335	2.13189	-0.869346	0.384658	NA
ENSDARG00000009830	hdlbpa	HDLBP	ortholog_one2one	15445.6	-0.775559	0.271187	-2.85986	0.00423822	0.0535498
ENSDARG00000009837	agk	AGK	ortholog_one2one	93.13	1.10858	0.498814	2.22243	0.026254	0.167217
ENSDARG00000009839	fam117bb	FAM117B	ortholog_one2many	14.7886	-0.93195	0.84848	-1.09838	0.272041	0.593981
ENSDARG00000009844	dusp23a	DUSP23	ortholog_one2many	0.0952491	0	4.99742	0	1	NA
ENSDARG00000009851	wdr41	WDR41	ortholog_one2one	289.083	0.474727	0.31345	1.51452	0.129894	0.413309
ENSDARG00000009862	dcps	DCPS	ortholog_one2one	26.9828	0.486653	0.52749	0.922582	0.356225	0.670947
ENSDARG00000009864	ddx55	DDX55	ortholog_one2one	46.6634	0.545409	0.469506	1.16167	0.245371	0.565692
ENSDARG00000009868	dcaf11	DCAF11	ortholog_one2many	249.062	0.174793	0.294255	0.59402	0.552499	0.811552
ENSDARG00000009868	dcaf11		ortholog_one2many	249.062	0.174793	0.294255	0.59402	0.552499	0.811552
ENSDARG00000009870	mapk8b	MAPK8	ortholog_one2many	66.3572	-0.888582	0.460464	-1.92975	0.0536375	0.257351
ENSDARG00000009871	snrpc	SNRPC	ortholog_one2one	66.9351	-0.014745	0.412859	-0.0357143	0.97151	0.990883
ENSDARG00000009886	rnf114	RNF114	ortholog_one2one	175.324	0.469071	0.4623	1.01465	0.310274	0.632499
ENSDARG00000009901	slc38a5a	SLC38A5	ortholog_one2one	18.6305	-0.188829	0.742209	-0.254415	0.799175	0.928082
ENSDARG00000009922	dmbx1a	DMBX1	ortholog_one2many	0	NA	NA	NA	NA	NA
ENSDARG00000009930	cadm2a	CADM2	ortholog_one2many	1.53908	-1.8349	2.51103	-0.730738	0.464939	NA
ENSDARG00000009939	micu2	MICU2	ortholog_one2one	183.762	-0.772982	0.464985	-1.66238	0.0964362	0.354059
ENSDARG00000009941	erc1a	ERC1	ortholog_one2many	1.38919	-2.92453	2.73084	-1.07093	0.284203	NA
ENSDARG00000009942	cdc6	CDC6	ortholog_one2one	3.22973	-2.0387	1.46598	-1.39068	0.164324	NA
ENSDARG00000009949	fndc4b	FNDC4	ortholog_one2many	0.517205	0	4.99742	0	1	NA
ENSDARG00000009950	edf1	EDF1	ortholog_one2one	906.618	-0.608789	0.227476	-2.67628	0.00744447	0.0783064
ENSDARG00000009953	med14	MED14	ortholog_one2one	53.0494	-0.128584	0.446076	-0.288255	0.773152	0.918156
ENSDARG00000009958	cbl	CBL	ortholog_one2one	66.0251	-0.625846	0.467782	-1.3379	0.180928	0.488292
ENSDARG00000009961	rundc3b	RUNDC3B	ortholog_one2one	0.180887	1.02127	4.98764	0.204761	0.837759	NA
ENSDARG00000009978	icn	S100A16	ortholog_one2many	1280.01	-0.381704	0.610987	-0.624733	0.532147	0.799929
ENSDARG00000009982	fam199x	FAM199X	ortholog_one2one	218.272	0.596527	0.361896	1.64834	0.0992837	0.35946
ENSDARG00000010008	vim	VIM	ortholog_one2many	427.698	-1.78917	0.349689	-5.11647	3.11e-07	3.83e-05
ENSDARG00000010010	trim13	TRIM13	ortholog_one2one	1.6662	-0.0422768	2.00028	-0.0211354	0.983138	NA
ENSDARG00000010018	qki2	QKI	ortholog_one2one	357.453	-0.977417	0.333942	-2.92691	0.0034235	0.0471373
ENSDARG00000010021	grpel1	GRPEL1	ortholog_one2one	204.29	1.51758	0.455668	3.33044	0.00086708	0.0182026
ENSDARG00000010023	CU856539.1	MFSD14B	ortholog_one2many	2.71205	1.0714	1.90583	0.562169	0.574001	NA
ENSDARG00000010029	spon1a	SPON1	ortholog_one2many	2.86768	-0.129841	1.84518	-0.0703675	0.943901	NA
ENSDARG00000010031	ssh1b	SSH1	ortholog_one2many	0.977583	-0.48088	2.35326	-0.204347	0.838083	NA
ENSDARG00000010032	cmtm7	CMTM7	ortholog_one2one	34.4181	-0.693124	0.490363	-1.41349	0.157511	0.455699
ENSDARG00000010035	engase	ENGASE	ortholog_one2one	32.0086	-0.605772	0.512368	-1.1823	0.237088	0.557122
ENSDARG00000010042	dnm1a	DNM1	ortholog_one2many	2.22149	-2.80053	2.27023	-1.23359	0.217357	NA
ENSDARG00000010047	neu3.2	NEU3	ortholog_one2many	9.41298	-1.14501	1.14826	-0.997165	0.318685	0.63878
ENSDARG00000010051	ufd1l	UFD1	ortholog_one2one	518.49	0.768677	0.323169	2.37856	0.0173805	0.131464
ENSDARG00000010052	ndrg3b	NDRG3	ortholog_one2many	48.6687	0.358959	0.470017	0.763716	0.445037	0.740137
ENSDARG00000010059	itpkb	ITPKB	ortholog_one2one	16.2574	-0.681851	0.918551	-0.742311	0.457899	0.749106
ENSDARG00000010070	adam9	ADAM9	ortholog_one2one	167.472	-0.607882	0.329652	-1.84401	0.0651811	0.285676
ENSDARG00000010075	PTCHD3	PTCHD3	ortholog_one2many	0.379678	0.938521	4.99328	0.187957	0.850911	NA
ENSDARG00000010078	nup133	NUP133	ortholog_one2one	52.081	0.285685	0.485522	0.588408	0.556258	0.812781
ENSDARG00000010083	rbfox3a	RBFOX3	ortholog_one2many	13.0929	-0.373497	1.04111	-0.358747	0.719784	0.896283
ENSDARG00000010085	p4ha2	P4HA2	ortholog_one2one	125.729	-1.03352	0.435439	-2.37352	0.0176196	0.132449
ENSDARG00000010096	slc1a6	SLC1A6	ortholog_one2one	0.295272	0	4.99742	0	1	NA
ENSDARG00000010097	f9a	KLKB1	ortholog_many2many	0	NA	NA	NA	NA	NA
ENSDARG00000010097	f9a	C1RL	ortholog_many2many	0	NA	NA	NA	NA	NA
ENSDARG00000010097	f9a	PRSS51	ortholog_many2many	0	NA	NA	NA	NA	NA
ENSDARG00000010097	f9a	PRSS55	ortholog_many2many	0	NA	NA	NA	NA	NA
ENSDARG00000010097	f9a	F12	ortholog_many2many	0	NA	NA	NA	NA	NA
ENSDARG00000010098	pank1b	PANK1	ortholog_one2many	21.2943	-0.53328	1.09322	-0.487805	0.625688	0.849935
ENSDARG00000010108	bri3bp	BRI3BP	ortholog_one2one	22.5268	-0.133682	0.6555	-0.203939	0.838401	0.944293
ENSDARG00000010113	ndufb8	NDUFB8	ortholog_one2many	3298.17	0.729271	0.256711	2.84083	0.00449966	0.0555182
ENSDARG00000010113	ndufb8		ortholog_one2many	3298.17	0.729271	0.256711	2.84083	0.00449966	0.0555182
ENSDARG00000010130	smpdl3b	SMPDL3B	ortholog_one2one	197.557	-1.59237	0.642869	-2.47697	0.0132502	0.112798
ENSDARG00000010137	ldb1a	LDB1	ortholog_one2many	265.646	1.05217	0.270395	3.89124	9.97e-05	0.00387584
ENSDARG00000010144	plppr3a	PLPPR3	ortholog_one2many	1.01207	-0.488628	2.90591	-0.16815	0.866466	NA
ENSDARG00000010145	tor4aa	TOR4A	ortholog_one2many	20.8204	-1.04063	0.623619	-1.66869	0.095178	0.351778
ENSDARG00000010146	cpa2	CPA2	ortholog_one2many	0.270221	2.03689	4.88696	0.416801	0.676824	NA
ENSDARG00000010149	atp5fa1	ATP5F1A	ortholog_one2one	19501.4	-0.0309867	0.380323	-0.0814747	0.935064	0.979437
ENSDARG00000010154	vstm4a	VSTM4	ortholog_one2many	27.736	0.672261	0.607723	1.1062	0.268641	0.590657
ENSDARG00000010155	abi1a	ABI1	ortholog_one2many	115.411	0.614918	0.316901	1.94041	0.0523303	0.253791
ENSDARG00000010169	myd88	MYD88	ortholog_one2one	39.8416	0.294793	0.595541	0.495	0.6206	0.848235
ENSDARG00000010181	asap2a	ASAP2	ortholog_one2one	31.6924	-0.70832	0.569795	-1.24311	0.213826	0.531392
ENSDARG00000010186	myo3a	MYO3A	ortholog_one2one	4.92592	0.264025	1.38651	0.190423	0.848977	NA
ENSDARG00000010192	pax3a	PAX3	ortholog_one2many	2.64962	0.1988	1.61551	0.123057	0.902062	NA
ENSDARG00000010194	eif4bb	EIF4B	ortholog_one2many	218.483	0.625391	0.433613	1.44228	0.149223	0.443764
ENSDARG00000010207	smad3b	SMAD3	ortholog_one2many	166.121	0.563898	0.495879	1.13717	0.255468	0.578222
ENSDARG00000010231	ppm1na	PPM1M	ortholog_many2many	0	NA	NA	NA	NA	NA
ENSDARG00000010231	ppm1na	PPM1J	ortholog_many2many	0	NA	NA	NA	NA	NA
ENSDARG00000010231	ppm1na	PPM1N	ortholog_many2many	0	NA	NA	NA	NA	NA
ENSDARG00000010238	rbm22	RBM22	ortholog_one2one	140.215	0.114312	0.33706	0.339143	0.734502	0.902081
ENSDARG00000010244	rpl22l1	RPL22L1	ortholog_one2one	464.783	0.990184	0.602719	1.64286	0.100412	0.361914
ENSDARG00000010246	prmt1	PRMT1	ortholog_one2one	476.547	1.23449	0.370817	3.32911	0.000871247	0.0182386
ENSDARG00000010248	wdr54	WDR54	ortholog_many2many	37.5015	1.05404	0.478846	2.20122	0.0277204	0.172777
ENSDARG00000010248	wdr54	FBXW12	ortholog_many2many	37.5015	1.05404	0.478846	2.20122	0.0277204	0.172777
ENSDARG00000010250	nqo1	NQO1	ortholog_one2one	91.2185	0.486507	0.384492	1.26532	0.205756	0.521121
ENSDARG00000010255	bin2b	BIN2	ortholog_one2many	22.6985	-0.409469	0.72596	-0.564038	0.572728	0.822064
ENSDARG00000010266	igf2bp3	IGF2BP3	ortholog_one2one	75.1521	-0.40601	0.414317	-0.979949	0.327111	0.647522
ENSDARG00000010267	dpydb	DPYD	ortholog_one2many	1.57041	-3.53974	3.13264	-1.12995	0.258495	NA
ENSDARG00000010270	fezf1	FEZF1	ortholog_one2one	0	NA	NA	NA	NA	NA
ENSDARG00000010276	ptgs2b	PTGS2	ortholog_one2many	3.48126	1.63051	1.82874	0.891604	0.372605	NA
ENSDARG00000010279	scamp2	SCAMP2	ortholog_one2many	73.6259	0.926291	0.380845	2.4322	0.0150074	0.12046
ENSDARG00000010280	clasp1a	CLASP1	ortholog_one2one	49.3005	-0.168435	0.477792	-0.352528	0.724442	0.898983
ENSDARG00000010281	xpo4	XPO4	ortholog_one2one	31.2052	-0.49722	0.57589	-0.863394	0.387921	0.699462
ENSDARG00000010294	fmodb	FMOD	ortholog_one2many	0.285747	0	4.99742	0	1	NA
ENSDARG00000010296	kcnh6b	HCN3	ortholog_many2many	0.34297	2.57447	4.85538	0.53023	0.595953	NA
ENSDARG00000010296	kcnh6b	KCNH3	ortholog_many2many	0.34297	2.57447	4.85538	0.53023	0.595953	NA
ENSDARG00000010300	traf3ip1	TRAF3IP1	ortholog_one2one	15.6475	-0.221662	0.67358	-0.329081	0.742095	0.905266
ENSDARG00000010301	b4galt6	B4GALT5	ortholog_one2one	146.188	0.100383	0.338674	0.296401	0.766924	0.915095
ENSDARG00000010312	cp	CP	ortholog_one2one	1.65763	-3.53516	2.53488	-1.3946	0.163135	NA
ENSDARG00000010316	qars1	QARS1	ortholog_one2one	353.135	1.2324	0.332935	3.70163	0.000214218	0.00684209
ENSDARG00000010317	gpr183a	GPR183	ortholog_one2many	12.7899	0.257784	0.96318	0.267638	0.788978	0.923348
ENSDARG00000010318	srpx	SRPX	ortholog_one2one	66.5538	0.306824	0.563991	0.544023	0.586426	0.830281
ENSDARG00000010331	radx	RADX	ortholog_one2one	1.74655	-2.22392	2.2813	-0.974849	0.329635	NA
ENSDARG00000010347	acer1	ACER1	ortholog_one2one	0.180887	1.02127	4.98764	0.204761	0.837759	NA
ENSDARG00000010350	c1ql3a	C1QL3	ortholog_one2many	0.547075	0.960859	4.22585	0.227377	0.820131	NA
ENSDARG00000010376	slc5a3a	SLC5A3	ortholog_one2many	0	NA	NA	NA	NA	NA
ENSDARG00000010381	rnf2	RNF2	ortholog_one2one	439.529	0.385379	0.268118	1.43735	0.15062	0.445449
ENSDARG00000010384	lpar5a	LPAR5	ortholog_one2many	11.2592	-0.237088	1.00529	-0.23584	0.813557	0.933424
ENSDARG00000010400	lrrfip2	LRRFIP2	ortholog_one2one	473.634	0.654789	0.275463	2.37705	0.0174517	0.131787
ENSDARG00000010407	ppp4r4	PPP4R4	ortholog_one2one	103.609	0.702416	0.579645	1.2118	0.225588	0.544984
ENSDARG00000010415	sirt4	SIRT4	ortholog_one2one	79.0229	1.65751	0.439911	3.76783	0.000164673	0.00578064
ENSDARG00000010420	ndrg1b	NDRG1	ortholog_one2many	5.34913	-0.645241	1.183	-0.545428	0.585459	NA
ENSDARG00000010425	scara5	SCARA5	ortholog_one2one	69.7388	-0.990431	0.356101	-2.78132	0.00541382	0.0630512
ENSDARG00000010432	eaf2	EAF2	ortholog_one2one	92.5869	1.10698	0.372558	2.97129	0.00296551	0.0430955
ENSDARG00000010434	clu	CLU	ortholog_one2one	603.383	-0.11508	0.457917	-0.251313	0.801572	0.9288
ENSDARG00000010437	tent5c	TENT5C	ortholog_one2one	202.901	0.931037	0.434874	2.14093	0.0322793	0.190653
ENSDARG00000010445	trabd	TRABD	ortholog_one2one	58.7757	0.696539	0.465704	1.49567	0.13474	0.42167
ENSDARG00000010472	atp1a2a	ATP1A2	ortholog_one2one	2303.45	0.929766	0.34814	2.67067	0.00757005	0.0793605
ENSDARG00000010477	p2rx3a	P2RX3	ortholog_one2many	18.8576	-2.84529	2.24808	-1.26566	0.205637	0.521028
ENSDARG00000010478	hsp90aa1.1	HSP90AA1	ortholog_one2many	3754.2	-1.04457	0.606494	-1.72231	0.0850131	0.3303
ENSDARG00000010481	bzw1a	BZW1	ortholog_one2many	671.059	1.49632	0.292097	5.12269	3.01e-07	3.79e-05
ENSDARG00000010482	prg4a	PRG4	ortholog_one2many	5.85868	-0.991542	1.84831	-0.536459	0.591642	0.832875
ENSDARG00000010487	sae1	SAE1	ortholog_one2one	20.1131	0.87169	0.710944	1.2261	0.220161	0.539758
ENSDARG00000010514	cxcr5	CXCR5	ortholog_one2one	0.10999	0	4.99742	0	1	NA
ENSDARG00000010515	dvl1a	DVL1	ortholog_one2many	56.746	-0.153865	0.536016	-0.287053	0.774072	0.918339
ENSDARG00000010516	rpl21	RPL21	ortholog_one2one	3268.58	0.0162425	0.216266	0.0751039	0.940132	0.980671
ENSDARG00000010519	per3	PER3	ortholog_one2one	886.596	-2.08898	0.543719	-3.84202	0.000122024	0.0045067
ENSDARG00000010531	scamp4	SCAMP4	ortholog_many2many	38.4623	-0.116025	0.699368	-0.1659	0.868235	0.956026
ENSDARG00000010553	mmgt1	MMGT1	ortholog_one2one	53.8083	-0.486646	0.475086	-1.02433	0.305678	0.628128
ENSDARG00000010555	pdha1b	PDHA1	ortholog_many2many	0.0856381	1.02129	4.98764	0.204763	0.837757	NA
ENSDARG00000010555	pdha1b	PDHA2	ortholog_many2many	0.0856381	1.02129	4.98764	0.204763	0.837757	NA
ENSDARG00000010556	mmp25b	MMP20	ortholog_many2many	2.60071	-1.30529	1.73988	-0.750214	0.453126	NA
ENSDARG00000010556	mmp25b	MMP10	ortholog_many2many	2.60071	-1.30529	1.73988	-0.750214	0.453126	NA
ENSDARG00000010556	mmp25b	MMP27	ortholog_many2many	2.60071	-1.30529	1.73988	-0.750214	0.453126	NA
ENSDARG00000010556	mmp25b	MMP12	ortholog_many2many	2.60071	-1.30529	1.73988	-0.750214	0.453126	NA
ENSDARG00000010556	mmp25b	MMP3	ortholog_many2many	2.60071	-1.30529	1.73988	-0.750214	0.453126	NA
ENSDARG00000010556	mmp25b	MMP26	ortholog_many2many	2.60071	-1.30529	1.73988	-0.750214	0.453126	NA
ENSDARG00000010563	spopla	SPOPL	ortholog_one2many	86.4154	-0.0667286	0.391995	-0.170228	0.864831	0.954876
ENSDARG00000010565	aqp4	AQP4	ortholog_one2one	14.6788	-1.24185	1.08668	-1.14279	0.253127	0.576074
ENSDARG00000010571	ezh2	EZH2	ortholog_one2one	58.0619	0.638856	0.607854	1.051	0.293258	0.616328
ENSDARG00000010572	slc25a25a	SLC25A25	ortholog_one2many	1085.53	1.3638	0.607217	2.24599	0.0247046	0.161391
ENSDARG00000010583	pard3ab	PARD3	ortholog_one2many	159.681	-0.39099	0.421084	-0.928531	0.353132	0.668154
ENSDARG00000010586	tex9	TEX9	ortholog_one2one	66.1308	0.788928	0.435911	1.80984	0.0703211	0.296925
ENSDARG00000010591	foxn4	FOXN4	ortholog_one2one	0	NA	NA	NA	NA	NA
ENSDARG00000010596	slc7a6os	SLC7A6OS	ortholog_one2one	271.256	0.862338	0.273096	3.15764	0.00159054	0.028015
ENSDARG00000010601	mtmr10	MTMR10	ortholog_one2one	260.392	-0.417713	0.511677	-0.816361	0.414294	0.720004
ENSDARG00000010603	kctd9b	KCTD9	ortholog_one2many	13.4112	-1.43385	0.788331	-1.81885	0.0689348	0.294149
ENSDARG00000010610	sarm1	SARM1	ortholog_one2one	1.067	-2.59347	3.2012	-0.810156	0.41785	NA
ENSDARG00000010619	themis	THEMIS	ortholog_one2one	3.42051	0.186453	1.69798	0.109808	0.912561	NA
ENSDARG00000010625	clic2	CLIC2	ortholog_one2one	43.0712	-0.414048	0.480592	-0.861537	0.388942	0.700254
ENSDARG00000010630	hoxb6a	HOXB6	ortholog_one2one	30.3963	0.172903	0.562795	0.307221	0.758675	0.911099
ENSDARG00000010641	slc20a1b	SLC20A1	ortholog_one2many	204.115	2.00395	0.410243	4.88478	1.04e-06	0.000102788
ENSDARG00000010654	arhgap42b	ARHGAP42	ortholog_one2many	12.7965	-1.84941	0.829257	-2.23021	0.0257338	0.165024
ENSDARG00000010655	ppm1k	PPM1K	ortholog_one2many	115.472	0.21251	0.438593	0.484528	0.628012	0.850698
ENSDARG00000010658	insig1	INSIG1	ortholog_one2one	4.70767	-0.0366877	1.14656	-0.031998	0.974474	NA
ENSDARG00000010662	fbxo36a	FBXO36	ortholog_one2many	0	NA	NA	NA	NA	NA
ENSDARG00000010680	gngt2a	GNGT2	ortholog_one2many	0	NA	NA	NA	NA	NA
ENSDARG00000010700	il17d	IL17D	ortholog_one2one	0	NA	NA	NA	NA	NA
ENSDARG00000010710	msi1	MSI1	ortholog_one2many	3.04423	-5.24746	2.01055	-2.60997	0.00905502	NA
ENSDARG00000010717	chchd10	CHCHD10	ortholog_one2one	545.381	1.61851	0.49805	3.24969	0.00115532	0.0223031
ENSDARG00000010721	2006-09-01	SEPTIN6	ortholog_one2one	99.6696	0.0775039	0.33103	0.23413	0.814884	0.93377
ENSDARG00000010727	ttyh2l	TTYH2	ortholog_one2many	13.7281	1.08326	0.815501	1.32833	0.184069	0.492217
ENSDARG00000010728	scin	SCIN	ortholog_one2one	35.2848	-0.545915	0.822065	-0.664077	0.506641	0.783546
ENSDARG00000010729	CABZ01073795.1	IFI44	ortholog_many2many	7.68897	-1.11966	1.18825	-0.942274	0.346053	0.663333
ENSDARG00000010729	CABZ01073795.1	IFI44L	ortholog_many2many	7.68897	-1.11966	1.18825	-0.942274	0.346053	0.663333
ENSDARG00000010738	zgc:101716	C8orf76	ortholog_one2many	9.37572	-0.579009	0.854829	-0.677338	0.498191	0.778323
ENSDARG00000010738	zgc:101716	ZHX1-C8orf76	ortholog_one2many	9.37572	-0.579009	0.854829	-0.677338	0.498191	0.778323
ENSDARG00000010752	acsl4b	ACSL4	ortholog_one2many	42.6448	0.322126	0.538144	0.598586	0.549449	0.809902
ENSDARG00000010756	nod2	NOD2	ortholog_one2one	47.6794	-0.0902388	0.444218	-0.203141	0.839025	0.944704
ENSDARG00000010758	capn12	CAPNS2	ortholog_many2many	0.982351	-1.99114	4.31951	-0.460965	0.644824	NA
ENSDARG00000010767	epha4l	EPHA4	ortholog_one2many	25.0226	-0.683663	0.618899	-1.10465	0.269313	0.591258
ENSDARG00000010770	sox19a	SRY	ortholog_many2many	0.516919	0	4.99742	0	1	NA
ENSDARG00000010770	sox19a	SOX15	ortholog_many2many	0.516919	0	4.99742	0	1	NA
ENSDARG00000010770	sox19a	SOX12	ortholog_many2many	0.516919	0	4.99742	0	1	NA
ENSDARG00000010773	pnpla6	PNPLA6	ortholog_one2one	630.767	0.337708	0.542747	0.622221	0.533797	0.800755
ENSDARG00000010779	tlk2	TLK2	ortholog_one2one	53.7075	0.0977365	0.445766	0.219255	0.826451	0.938347
ENSDARG00000010782	zgc:55621	PPT2-EGFL8	ortholog_many2many	0	NA	NA	NA	NA	NA
ENSDARG00000010782	zgc:55621	PPT2	ortholog_many2many	0	NA	NA	NA	NA	NA
ENSDARG00000010784	ppp1r12a	PPP1R12A	ortholog_one2one	219.701	-0.305494	0.309341	-0.987565	0.323366	0.643704
ENSDARG00000010785	thbs1b	THBS1	ortholog_one2many	98.4228	-0.0291489	0.838118	-0.034779	0.972256	0.991077
ENSDARG00000010789	homer3b		ortholog_many2many	187.17	-0.670834	0.412557	-1.62604	0.103941	0.368787
ENSDARG00000010789	homer3b	HOMER3	ortholog_many2many	187.17	-0.670834	0.412557	-1.62604	0.103941	0.368787
ENSDARG00000010791	dla	DLL1	ortholog_one2many	5.84798	1.71885	1.26197	1.36204	0.173185	0.478911
ENSDARG00000010792	cdc25b	CDC25A	ortholog_many2many	39.5641	-0.464387	0.498204	-0.932122	0.351273	0.666658
ENSDARG00000010794	tfeb	TFEB	ortholog_one2one	965.683	0.24104	0.417638	0.577151	0.563837	0.817694
ENSDARG00000010816	slc7a14a	SLC7A14	ortholog_one2one	5.36864	-1.9467	1.71467	-1.13532	0.256241	NA
ENSDARG00000010823	memo1	MEMO1	ortholog_one2one	93.8421	0.535734	0.495611	1.08096	0.279716	0.602298
ENSDARG00000010831	churc1	CHURC1	ortholog_one2one	25.5105	-0.224371	0.592129	-0.378923	0.704745	0.889386
ENSDARG00000010844	kras	KRAS	ortholog_one2one	43.4214	-0.0528062	0.565048	-0.0934543	0.925543	0.975755
ENSDARG00000010862	amt		ortholog_one2many	7.49411	-0.0610056	1.04047	-0.0586327	0.953245	0.984735
ENSDARG00000010862	amt	AMT	ortholog_one2many	7.49411	-0.0610056	1.04047	-0.0586327	0.953245	0.984735
ENSDARG00000010873	DDX17	DDX17	ortholog_one2one	250.637	-0.69265	0.312499	-2.21649	0.0266581	0.168699
ENSDARG00000010878	cdkn1ca	CDKN1C	ortholog_one2one	80.6203	-0.460853	0.480776	-0.95856	0.33778	0.655323
ENSDARG00000010905	mettl13	EEF1AKNMT	ortholog_one2one	24.0203	-0.300652	0.66939	-0.449144	0.653328	0.86406
ENSDARG00000010918	nprl3	NPRL3	ortholog_one2one	63.6899	0.00734966	0.412284	0.0178267	0.985777	0.99515
ENSDARG00000010925	HTRA3	HTRA3	ortholog_one2many	23.6049	-0.227344	0.570091	-0.398786	0.690051	0.883627
ENSDARG00000010934	syt14a	SYT14	ortholog_one2one	0.195628	1.02127	4.98764	0.204761	0.837759	NA
ENSDARG00000010936	abcb4	ABCB4	ortholog_one2one	50.2439	-0.65824	0.656398	-1.00281	0.315954	0.636308
ENSDARG00000010941	pomgnt2	POMGNT2	ortholog_one2one	9.36421	-0.421002	0.861461	-0.488707	0.625049	0.84961
ENSDARG00000010945	rapgef6	RAPGEF6	ortholog_one2many	29.005	-0.836531	0.833153	-1.00405	0.315352	0.635945
ENSDARG00000010945	rapgef6		ortholog_one2many	29.005	-0.836531	0.833153	-1.00405	0.315352	0.635945
ENSDARG00000010946	cbsb	CBS	ortholog_many2many	226.626	0.185049	0.475796	0.388925	0.697332	0.885846
ENSDARG00000010946	cbsb	CBSL	ortholog_many2many	226.626	0.185049	0.475796	0.388925	0.697332	0.885846
ENSDARG00000010948	kif11	KIF11	ortholog_one2one	13.5621	-1.83065	1.11692	-1.63902	0.10121	0.363603
ENSDARG00000010953	ndel1a	NDEL1	ortholog_one2many	287.967	0.385873	0.283583	1.36071	0.173606	0.479309
ENSDARG00000010956	sh3glb1b	SH3GLB1	ortholog_one2many	239.897	-0.071019	0.370924	-0.191465	0.848161	0.948713
ENSDARG00000010957	mpp2b	MPP2	ortholog_one2many	40.0837	0.768662	0.659426	1.16565	0.243755	0.563975
ENSDARG00000010958	glmnb	GLMN	ortholog_one2many	0	NA	NA	NA	NA	NA
ENSDARG00000010962	fkbp7	FKBP7	ortholog_one2one	49.8637	0.545141	0.565444	0.964093	0.334999	0.653919
ENSDARG00000010965	psma8	PSMA8	ortholog_one2one	962.164	0.941104	0.345651	2.7227	0.00647507	0.0714265
ENSDARG00000010978	trmt1	TRMT1	ortholog_one2one	37.9232	0.858145	0.491254	1.74685	0.0806642	0.321061
ENSDARG00000010981	zdhhc3a	ZDHHC3	ortholog_one2one	18.4006	-1.46738	0.654762	-2.24109	0.0250203	0.162337
ENSDARG00000011000	gtf2a1	GTF2A1	ortholog_one2one	339.073	0.401659	0.297298	1.35103	0.176686	0.484041
ENSDARG00000011023	pdlim3a	PDLIM3	ortholog_one2many	1.03118	1.6147	3.00236	0.53781	0.590708	NA
ENSDARG00000011027	fgfr1a	FGFR1	ortholog_one2many	248.431	0.383049	0.345884	1.10745	0.2681	0.590109
ENSDARG00000011042	pgbd5	PGBD5	ortholog_one2one	0.254396	0.93853	4.99328	0.187958	0.850909	NA
ENSDARG00000011049	slc17a9b	SLC17A9	ortholog_one2many	23.59	0.989302	0.723904	1.36662	0.171744	0.477098
ENSDARG00000011055	fbxo9	FBXO9	ortholog_one2one	1496.38	-0.491747	0.379271	-1.29656	0.194784	0.507707
ENSDARG00000011065	camk2b1	CAMK2B	ortholog_one2many	3968.08	-0.62354	0.207278	-3.00823	0.00262776	0.0395867
ENSDARG00000011066	glra3	GLRA3	ortholog_one2one	0.633805	2.47086	4.70656	0.524982	0.599595	NA
ENSDARG00000011072	ddx11	DDX11	ortholog_one2one	43.3106	-0.541178	0.557044	-0.971517	0.331291	0.651379
ENSDARG00000011079	wdr3	WDR3	ortholog_one2one	125.988	0.0459956	0.338084	0.136048	0.891783	0.961754
ENSDARG00000011091	drd2b	DRD2	ortholog_one2many	0.323962	0	4.99742	0	1	NA
ENSDARG00000011094	ccna2	CCNA2	ortholog_one2one	15.876	-3.88155	0.809825	-4.79308	1.64e-06	0.000151839
ENSDARG00000011113	chrna10a	CHRNA10	ortholog_one2one	0	NA	NA	NA	NA	NA
ENSDARG00000011122	pptc7a	PPTC7	ortholog_one2many	4745.6	0.949082	0.573633	1.65451	0.0980237	0.357227
ENSDARG00000011125	snrpb	SNRPB	ortholog_one2one	365.488	0.743861	0.445162	1.67099	0.0947235	0.350955
ENSDARG00000011141	dpysl5a	DPYSL5	ortholog_one2many	6.29229	-3.20486	1.79623	-1.78422	0.0743887	0.306364
ENSDARG00000011146	uqcrb	UQCRB	ortholog_one2one	30.2241	0.163759	0.485825	0.337075	0.73606	0.902623
ENSDARG00000011152	rpp14	RPP14	ortholog_one2one	74.489	1.55853	0.532462	2.92703	0.00342216	0.0471373
ENSDARG00000011157	arhgef18a	ARHGEF18	ortholog_one2many	51.2841	-2.1083	0.809446	-2.60462	0.00919764	0.089752
ENSDARG00000011163	sema3fa	SEMA3F	ortholog_one2many	164.669	0.162857	0.340032	0.478948	0.631975	0.852236
ENSDARG00000011166	cahz	CA11	ortholog_many2many	178.061	-0.154878	1.152	-0.134443	0.893053	0.962157
ENSDARG00000011166	cahz	CA1	ortholog_many2many	178.061	-0.154878	1.152	-0.134443	0.893053	0.962157
ENSDARG00000011166	cahz	CA3	ortholog_many2many	178.061	-0.154878	1.152	-0.134443	0.893053	0.962157
ENSDARG00000011166	cahz	CA2	ortholog_many2many	178.061	-0.154878	1.152	-0.134443	0.893053	0.962157
ENSDARG00000011166	cahz	CA13	ortholog_many2many	178.061	-0.154878	1.152	-0.134443	0.893053	0.962157
ENSDARG00000011166	cahz	CA9	ortholog_many2many	178.061	-0.154878	1.152	-0.134443	0.893053	0.962157
ENSDARG00000011170	ndrg2	NDRG2	ortholog_one2one	4767.19	0.530945	0.28239	1.88018	0.0600831	0.272895
ENSDARG00000011171	TENM2	TENM2	ortholog_one2many	1.75648	-2.54146	2.62448	-0.968366	0.332861	NA
ENSDARG00000011175	atp6v1d	ATP6V1D	ortholog_one2one	472.08	1.24062	0.309177	4.01265	6e-05	0.00250774
ENSDARG00000011188	acvr2aa	ACVR2A	ortholog_one2many	395.804	-0.210282	0.262979	-0.799614	0.423934	0.72602
ENSDARG00000011190	fgfr1b	FGFR1	ortholog_one2many	49.7764	-1.44583	0.585722	-2.46846	0.0135695	0.11482
ENSDARG00000011196	dnajc11a	DNAJC11	ortholog_one2many	140.012	1.12044	0.384831	2.9115	0.00359699	0.0485517
ENSDARG00000011201	rplp2l	RPLP2	ortholog_one2one	1090.07	0.424707	0.323085	1.31454	0.188665	0.498986
ENSDARG00000011219	akt2	AKT2	ortholog_one2many	517.729	0.364243	0.35377	1.0296	0.303196	0.625904
ENSDARG00000011222	ccdc28b	CCDC28B	ortholog_one2one	6.821	-0.722644	1.14696	-0.63005	0.528662	0.797605
ENSDARG00000011233	pcyt1aa	PCYT1A	ortholog_one2many	251.803	-0.0557957	0.462315	-0.120688	0.903938	0.967283
ENSDARG00000011235	otx2b	OTX2	ortholog_one2one	0	NA	NA	NA	NA	NA
ENSDARG00000011239	ppp1r14aa	PPP1R14A	ortholog_one2many	51.8006	-0.270202	0.485809	-0.556191	0.57808	0.825496
ENSDARG00000011240	ift46	IFT46	ortholog_one2one	47.6659	0.158381	0.445882	0.355209	0.722433	0.898153
ENSDARG00000011245	esrp1	ESRP1	ortholog_one2one	13.1018	-0.899874	1.40235	-0.641689	0.521075	0.793298
ENSDARG00000011246	krr1	KRR1	ortholog_one2one	79.528	0.342635	0.410889	0.833886	0.404345	0.711774
ENSDARG00000011247	rnpc3	RNPC3	ortholog_one2one	85.8359	-0.051546	0.435173	-0.118449	0.905712	0.968045
ENSDARG00000011257	enpp2	ENPP2	ortholog_one2one	113.668	-0.247129	0.491297	-0.503013	0.614955	0.845698
ENSDARG00000011259	trpm1a	TRPM1	ortholog_one2many	0	NA	NA	NA	NA	NA
ENSDARG00000011262	traip	TRAIP	ortholog_one2one	3.30104	0.63285	1.38754	0.456096	0.648321	NA
ENSDARG00000011272	uqcc2	UQCC2	ortholog_one2one	393.159	0.907579	0.370281	2.45106	0.0142437	0.117691
ENSDARG00000011283	si:dkey-110k5.10	GBGT1	ortholog_one2many	0.584598	-4.02335	4.83527	-0.832083	0.405362	NA
ENSDARG00000011299	blzf1	BLZF1	ortholog_one2one	175.476	0.458179	0.310898	1.47373	0.140555	0.431612
ENSDARG00000011301	nae1	NAE1	ortholog_one2one	225.651	0.173401	0.2833	0.612075	0.540488	0.804825
ENSDARG00000011312	stk3	STK3	ortholog_one2one	84.141	0.606002	0.390547	1.55167	0.120741	0.397677
ENSDARG00000011317	adra1ba	ADRA1B	ortholog_one2many	2.38982	-0.477851	1.68269	-0.283981	0.776425	NA
ENSDARG00000011326	ankrd45		ortholog_one2many	0	NA	NA	NA	NA	NA
ENSDARG00000011326	ankrd45	ANKRD45	ortholog_one2many	0	NA	NA	NA	NA	NA
ENSDARG00000011360	nfatc2ip	NFATC2IP	ortholog_one2one	31.4692	0.0438903	0.521203	0.0842096	0.93289	0.978066
ENSDARG00000011370	fyna	FYN	ortholog_one2one	36.7671	-0.512605	0.479567	-1.06889	0.285118	0.60651
ENSDARG00000011373	mknk2a	MKNK2	ortholog_one2many	62.2017	-0.664434	0.441566	-1.50472	0.132395	0.417862
ENSDARG00000011400	tnnc1a	TNNC1	ortholog_one2one	0	NA	NA	NA	NA	NA
ENSDARG00000011404	fen1	FEN1	ortholog_one2one	48.3934	0.527511	0.469979	1.12242	0.261686	0.583866
ENSDARG00000011405	rps9	RPS9	ortholog_one2one	3888.09	-0.16667	0.266604	-0.62516	0.531866	0.799833
ENSDARG00000011407	col2a1b	COL2A1	ortholog_one2many	658.137	-1.44165	0.471898	-3.055	0.00225059	0.0353352
ENSDARG00000011410	aadat	AADAT	ortholog_one2one	83.7315	0.203373	0.655234	0.310383	0.75627	0.910623
ENSDARG00000011418	sigmar1	SIGMAR1	ortholog_one2one	55.0666	0.337563	0.50419	0.669515	0.503167	0.781705
ENSDARG00000011422	ryr1a	RYR1	ortholog_one2one	1311.07	-0.29362	0.402913	-0.728743	0.466159	0.755716
ENSDARG00000011434	ptger2a	PTGER2	ortholog_one2many	9.70158	-0.352078	0.878341	-0.400844	0.688535	0.883309
ENSDARG00000011445	elmsan1a	MIDEAS	ortholog_one2many	20.9066	-0.485501	0.676575	-0.717587	0.473012	0.759801
ENSDARG00000011449	fes	FES	ortholog_one2one	6.26093	-1.12531	1.34046	-0.839499	0.401189	0.710277
ENSDARG00000011459	gsna	GSN	ortholog_one2many	294.887	-0.664866	0.37988	-1.7502	0.0800837	0.320077
ENSDARG00000011462	otub1b	OTUB1	ortholog_one2many	219.769	0.803753	0.296922	2.70695	0.0067904	0.0738804
ENSDARG00000011466	afg1la	AFG1L	ortholog_one2one	103.444	1.00546	0.45531	2.2083	0.0272233	0.170895
ENSDARG00000011487	gnaq	GNAQ	ortholog_one2many	3.69007	-0.60889	1.4328	-0.424965	0.670862	NA
ENSDARG00000011490	scube3	SCUBE3	ortholog_one2one	1.61134	-1.56205	2.30466	-0.677781	0.497911	NA
ENSDARG00000011493	dcun1d3	DCUN1D3	ortholog_one2one	63.5705	0.453378	0.482093	0.940437	0.346993	0.664007
ENSDARG00000011506	lpcat1	LPCAT1	ortholog_one2one	21.7416	-0.793809	0.802674	-0.988955	0.322685	0.643251
ENSDARG00000011510	rcc2	RCC2	ortholog_one2one	24.8491	-0.12214	0.588064	-0.207699	0.835464	0.942857
ENSDARG00000011515	orai1a	ORAI1	ortholog_one2many	226.385	0.410426	0.315089	1.30257	0.192721	0.504445
ENSDARG00000011521	upb1	UPB1	ortholog_one2one	1.16753	2.96374	2.89335	1.02433	0.30568	NA
ENSDARG00000011533	sema6dl	SEMA6D	ortholog_one2one	196.156	-0.0259943	0.261858	-0.0992685	0.920925	0.974519
ENSDARG00000011545	arrb2b	ARRB2	ortholog_one2many	315.974	0.0230574	0.284967	0.0809123	0.935512	0.979437
ENSDARG00000011549	c1ql4a	C1QL4	ortholog_one2many	0	NA	NA	NA	NA	NA
ENSDARG00000011553	atp5pb	ATP5PB	ortholog_one2one	7488.49	0.255099	0.245523	1.039	0.298805	0.621494
ENSDARG00000011555	spag7	SPAG7	ortholog_one2one	1752.37	1.58557	0.278975	5.68356	1.32e-08	3.02e-06
ENSDARG00000011564	sfpq	SFPQ	ortholog_one2one	360.408	-0.156626	0.309577	-0.505934	0.612903	0.844685
ENSDARG00000011570	pou6f1	POU6F1	ortholog_one2one	92.7009	0.819349	0.409371	2.00148	0.0453405	0.233002
ENSDARG00000011571	calcrlb	CALCRL	ortholog_one2one	29.6853	-0.289381	0.732543	-0.395037	0.692816	0.884547
ENSDARG00000011582	sox5	SOX5	ortholog_one2one	108.816	-0.696615	0.316543	-2.2007	0.0277574	0.172838
ENSDARG00000011583	cry1b	CRY1	ortholog_one2many	164.775	0.587913	0.301891	1.94744	0.0514823	0.251234
ENSDARG00000011594	smarcb1b	SMARCB1	ortholog_one2many	28.2308	0.413532	0.604873	0.683668	0.494185	0.775362
ENSDARG00000011597	atxn2l	ATXN2L	ortholog_one2one	79.7536	0.0796542	0.481862	0.165305	0.868704	0.956026
ENSDARG00000011602	CRACD	CRACD	ortholog_one2one	208.396	-0.664893	0.486246	-1.3674	0.1715	0.476737
[truncated: 20,245 more rows]
