# Supplementary material for: Transcriptome Profiling Reveals Enhanced Mitochondrial Activity as a Cold Adaptive Strategy to Hypothermia in Zebrafish Muscle
Source: Cells. 2023 May 11;12(10):1366. doi: 10.3390/cells12101366 (PMC10216211; doi:10.3390/cells12101366)
Supplement: Supplementary file 1 [file cells-12-01366-s001.zip › Table_S11_ORA_Torpor_Radaition_vs-control_muscle.xlsx]

## Sheet: TorporRadaition_GO_upregulated
						Supplementary Table S11: ORA of DEGs in torpor+radiation vs control group
Category	ID	Name	Source	p-value	q-value Bonferroni	q-value FDR B&H	q-value FDR B&Y	Hit Count in Query List	Hit Count in Genome	Hit in Query List
GO: Molecular Function	GO:0016491	oxidoreductase activity		2.691e-11	3.16e-08	3.16e-08	2.416e-07	64	830	GLRX5,ACAA1,RNLS,ETFDH,GMPR2,HPD,SELENOF,HSD11B2,PRDX5,TXN2,VCAM1,SDHC,SELENOW,FOXRED1,HSD17B7,NDUFAF5,GLRX3,COX4I1,PRDX4,COX7C,APEX1,COX11,IDH3A,MT-CO2,CYP2R1,MT-CO3,MTHFR,MT-ND1,MT-ND2,KDM1A,SOD1,SOD2,PECR,NDOR1,IMPDH2,NDUFA5,NDUFA6,NDUFB9,NDUFB10,GFER,NDUFS6,NDUFV3,DECR1,LDHD,ALDH1L2,GLYR1,SURF1,CRYZL1,SCO2,SELENBP1,NDUFAF2,CYP27C1,GPX4,RTN4IP1,KIAA1191,HIBADH,TXNDC12,CBR4,PAH,HADHB,ALKBH6,NNT…
GO: Molecular Function	GO:0003735	structural constituent of ribosome		3.443e-10	4.042e-07	2.021e-07	1.545e-06	26	192	RPLP2,RPS29,MRPL57,RPL22L1,MRPS18B,MRPL13,MRPL28,MRPL33,MRPL17,MRPL14,MRPS23,MRPS33,MRPS6,MRPS34,MRPL41,MRPL36,MRPL9,MRPL1,MRPL43,MRPL16,MRPL49,MRPL24,MRPL21,MRPS16,MRPS18A,MRPS25
GO: Molecular Function	GO:0140098	catalytic activity, acting on RNA		3.013e-08	3.538e-05	1.179e-05	9.016e-05	36	411	SARS1,PTRHD1,EMG1,DDX23,DHX35,EXOSC9,POLR1A,RNASEH2A,POLR2F,RPP38,POLR2L,TRMT1,APEX1,SAMHD1,MTFMT,REXO2,TARS3,IARS2,POLR3E,CPSF3,POLR3K,DIS3L2,DDX5,DDX10,POLR3D,DIMT1,QARS1,NOP2,DDX39B,TARS1,TRPT1,CARS1,RPP14,POLR1E,ABCE1,ENDOG
GO: Molecular Function	GO:0009055	electron transfer activity		1.178e-07	0.0001383	3.457e-05	0.0002643	20	158	GLRX5,ETFDH,SDHC,GLRX3,COX4I1,COX7C,COX11,MT-CO2,MT-CO3,MT-ND1,MT-ND2,NDUFA5,NDUFA6,NDUFB9,NDUFB10,NDUFS6,NDUFV3,SURF1,NDUFAF2,TXNDC12
GO: Molecular Function	GO:0016651	oxidoreductase activity, acting on NAD(P)H		2.062e-06	0.002421	0.0004841	0.003702	16	126	RNLS,GMPR2,MT-ND1,MT-ND2,NDOR1,NDUFA5,NDUFA6,NDUFB9,NDUFB10,NDUFS6,NDUFV3,CRYZL1,NDUFAF2,TXNDC12,CBR4,NNT
GO: Molecular Function	GO:0003955	NAD(P)H dehydrogenase (quinone) activity		3.374e-06	0.003961	0.0006602	0.005048	10	51	MT-ND1,MT-ND2,NDUFA5,NDUFA6,NDUFB9,NDUFB10,NDUFS6,NDUFV3,NDUFAF2,CBR4
GO: Molecular Function	GO:0016655	oxidoreductase activity, acting on NAD(P)H, quinone or similar compound as acceptor		5.824e-06	0.006837	0.0009768	0.007468	11	66	MT-ND1,MT-ND2,NDUFA5,NDUFA6,NDUFB9,NDUFB10,NDUFS6,NDUFV3,CRYZL1,NDUFAF2,CBR4
GO: Molecular Function	GO:0050136	NADH dehydrogenase (quinone) activity		1.534e-05	0.01801	0.001951	0.01491	9	48	MT-ND1,MT-ND2,NDUFA5,NDUFA6,NDUFB9,NDUFB10,NDUFS6,NDUFV3,NDUFAF2
GO: Molecular Function	GO:0008137	NADH dehydrogenase (ubiquinone) activity		1.534e-05	0.01801	0.001951	0.01491	9	48	MT-ND1,MT-ND2,NDUFA5,NDUFA6,NDUFB9,NDUFB10,NDUFS6,NDUFV3,NDUFAF2
GO: Molecular Function	GO:0016741	transferase activity, transferring one-carbon groups		1.813e-05	0.02128	0.001951	0.01491	21	236	ATPSCKMT,CXXC1,SMYD4,PEMT,EMG1,PRMT1,METTL17,LCMT1,NDUFAF5,COQ5,NTMT1,TRMT1,SHMT1,MTFMT,ANTKMT,KDM1A,DMAP1,DIMT1,ALDH1L2,NOP2,SETD4
GO: Molecular Function	GO:0003954	NADH dehydrogenase activity		1.828e-05	0.02146	0.001951	0.01491	9	49	MT-ND1,MT-ND2,NDUFA5,NDUFA6,NDUFB9,NDUFB10,NDUFS6,NDUFV3,NDUFAF2
GO: Molecular Function	GO:0008168	methyltransferase activity		0.0001023	0.1201	0.009547	0.073	19	227	ATPSCKMT,CXXC1,SMYD4,PEMT,EMG1,PRMT1,METTL17,LCMT1,NDUFAF5,COQ5,NTMT1,TRMT1,SHMT1,ANTKMT,KDM1A,DMAP1,DIMT1,NOP2,SETD4
GO: Molecular Function	GO:1990446	U1 snRNP binding		0.0001057	0.1241	0.009547	0.073	4	9	SNRPD1,SNRPD2,SNRPE,SNRPG
GO: Molecular Function	GO:0003755	peptidyl-prolyl cis-trans isomerase activity		0.0001483	0.1741	0.01243	0.09506	8	50	FKBP9,PIN4,PPIE,FKBP3,FKBP5,PPID,PTPA,FKBP7
GO: Molecular Function	GO:0016859	cis-trans isomerase activity		0.0002254	0.2646	0.01764	0.1349	8	53	FKBP9,PIN4,PPIE,FKBP3,FKBP5,PPID,PTPA,FKBP7
GO: Molecular Function	GO:0004177	aminopeptidase activity		0.0002962	0.3477	0.02046	0.1564	7	42	XPNPEP1,XPNPEP3,CTSH,BLMH,METAP2,DPP3,NPEPL1
GO: Molecular Function	GO:0003899	DNA-directed 5'-3' RNA polymerase activity		0.0002962	0.3477	0.02046	0.1564	7	42	POLR1A,POLR2F,POLR2L,POLR3E,POLR3K,POLR3D,POLR1E
GO: Molecular Function	GO:0005528	FK506 binding		0.0003853	0.4523	0.0238	0.182	4	12	FKBP3,FKBP5,PPID,FKBP7
GO: Molecular Function	GO:0070990	snRNP binding		0.0003853	0.4523	0.0238	0.182	4	12	SNRPD1,SNRPD2,SNRPE,SNRPG
GO: Molecular Function	GO:0140318	protein transporter activity		0.0004156	0.4879	0.02439	0.1865	6	32	TIMM17A,TIMM22,TOMM22,TIMM10,TIMM9,TIMM8B
GO: Molecular Function	GO:0034062	5'-3' RNA polymerase activity		0.0005275	0.6192	0.02815	0.2152	7	46	POLR1A,POLR2F,POLR2L,POLR3E,POLR3K,POLR3D,POLR1E
GO: Molecular Function	GO:0097747	RNA polymerase activity		0.0005275	0.6192	0.02815	0.2152	7	46	POLR1A,POLR2F,POLR2L,POLR3E,POLR3K,POLR3D,POLR1E
GO: Molecular Function	GO:0004579	dolichyl-diphosphooligosaccharide-protein glycotransferase activity		0.000569	0.668	0.02904	0.222	3	6	OSTC,DAD1,STT3B
GO: Molecular Function	GO:0015035	protein-disulfide reductase activity		0.0006231	0.7315	0.0304	0.2324	5	23	GLRX5,TXN2,GLRX3,GFER,SCO2
GO: Molecular Function	GO:0140101	catalytic activity, acting on a tRNA		0.0006473	0.76	0.0304	0.2324	12	127	SARS1,PTRHD1,RPP38,TRMT1,MTFMT,TARS3,IARS2,QARS1,TARS1,TRPT1,CARS1,RPP14
GO: Molecular Function	GO:0005527	macrolide binding		0.0007411	0.8701	0.03257	0.249	4	14	FKBP3,FKBP5,PPID,FKBP7
GO: Molecular Function	GO:0050661	NADP binding		0.0007491	0.8794	0.03257	0.249	8	63	MTHFR,NDOR1,DECR1,GLYR1,CRYZL1,HIBADH,CBR4,NNT
GO: Molecular Function	GO:0097602	cullin family protein binding		0.0009343	1	0.03491	0.2669	5	25	DCUN1D5,RNF7,KLHL3,RBX1,DCUN1D1
GO: Molecular Function	GO:0008379	thioredoxin peroxidase activity		0.0009725	1	0.03491	0.2669	3	7	SELENOF,PRDX5,PRDX4
GO: Molecular Function	GO:0004576	oligosaccharyl transferase activity		0.0009725	1	0.03491	0.2669	3	7	OSTC,DAD1,STT3B
GO: Molecular Function	GO:0050347	trans-octaprenyltranstransferase activity		0.001011	1	0.03491	0.2669	2	2	PDSS1,PDSS2
GO: Molecular Function	GO:0047144	2-acylglycerol-3-phosphate O-acyltransferase activity		0.001011	1	0.03491	0.2669	2	2	MBOAT7,CRLS1
GO: Molecular Function	GO:0000010	trans-hexaprenyltranstransferase activity		0.001011	1	0.03491	0.2669	2	2	PDSS1,PDSS2
GO: Molecular Function	GO:0097269	all-trans-decaprenyl-diphosphate synthase activity		0.001011	1	0.03491	0.2669	2	2	PDSS1,PDSS2
GO: Molecular Function	GO:0030145	manganese ion binding		0.001247	1	0.04184	0.3199	8	68	DYRK2,LARGE2,XPNPEP1,XPNPEP3,SOD2,IMPA1,GALNT2,NPEPL1
GO: Molecular Function	GO:0070006	metalloaminopeptidase activity		0.001348	1	0.04397	0.3361	5	27	XPNPEP1,XPNPEP3,METAP2,DPP3,NPEPL1
GO: Molecular Function	GO:0016853	isomerase activity		0.001404	1	0.04456	0.3407	15	197	FKBP9,PIN4,MIF,PPIE,FKBP3,FKBP5,PMM2,HSPD1,PPID,PTPA,FKBP7,PSMB3,BPGM,TXNDC5,GNPDA2
GO: Molecular Function	GO:0016742	hydroxymethyl-, formyl- and related transferase activity		0.00152	1	0.04696	0.359	3	8	SHMT1,MTFMT,ALDH1L2
GO: Biological Process	GO:0007005	mitochondrion organization		2.558e-23	1.413e-19	1.413e-19	1.3e-18	73	629	FUNDC1,SMIM20,TOMM5,FAM162B,PHB1,ARIH2,COA5,TIMM17A,HAX1,TIMM22,MTCH2,STOML2,HSPD1,MPV17,FOXRED1,NDUFAF5,COA3,MTFP1,BLOC1S2,MRPL17,GRPEL1,RNF7,THEM4,MTX2,MT-ND1,MT-ND2,AGK,DMAC2L,C12orf73,SOD2,AFG1L,ATP5MC3,COX19,CHCHD10,PRELID1,PET100,TMEM135,SSBP1,KAT2A,NDUFA5,NDUFA6,BCS1L,NDUFB9,NDUFB10,NDUFS6,TTC19,NDUFV3,TIMM8A,RCC1L,TOMM22,SURF1,IMMP1L,MGARP,SCO2,WIPI1,NDUFAF2,ADCK1,DMAC2,DNM1L,SLC25A16,TFA…
GO: Biological Process	GO:0070126	mitochondrial translational termination		6.232e-19	3.443e-15	1.148e-15	1.055e-14	26	89	MRPL57,MRPS18B,MRPL13,MRPL28,MRPL33,GADD45GIP1,MRPL17,MRPL14,MRPS23,MRPS33,MRPS6,MRPS34,MRPL41,MRPL40,MRPL36,MRPL9,MRPL1,MRPL43,MRPL16,AURKAIP1,MRPL49,MRPL24,MRPL21,MRPS16,MRPS18A,MRPS25
GO: Biological Process	GO:0070125	mitochondrial translational elongation		6.232e-19	3.443e-15	1.148e-15	1.055e-14	26	89	MRPL57,MRPS18B,MRPL13,MRPL28,MRPL33,GADD45GIP1,MRPL17,MRPL14,MRPS23,MRPS33,MRPS6,MRPS34,MRPL41,MRPL40,MRPL36,MRPL9,MRPL1,MRPL43,MRPL16,AURKAIP1,MRPL49,MRPL24,MRPL21,MRPS16,MRPS18A,MRPS25
GO: Biological Process	GO:0032543	mitochondrial translation		1.202e-18	6.639e-15	1.66e-15	1.526e-14	31	138	MTG1,MRPL57,COA3,MRPS18B,MRPL13,MRPL28,MRPL33,GADD45GIP1,MRPL17,IARS2,MRPL14,MRPS23,MRPS33,MRPS6,MRPS34,MRPL41,MRPL40,MRPL36,MRPL9,MRPL1,MRPL43,RCC1L,MRPL16,AURKAIP1,RMND1,MRPL49,MRPL24,MRPL21,MRPS16,MRPS18A,MRPS25
GO: Biological Process	GO:0140053	mitochondrial gene expression		2.648e-18	1.463e-14	2.926e-15	2.69e-14	34	174	MTG1,MRPL57,COA3,MRPS18B,MRPL13,MRPL28,MRPL33,GADD45GIP1,MRPL17,IARS2,MRPL14,MTERF2,MRPS23,MRPS33,MRPS6,MRPS34,MRPL41,MRPL40,MRPL36,MRPL9,MRPL1,CHCHD10,MRPL43,RCC1L,MRPL16,AURKAIP1,RMND1,MRPL49,MRPL24,MRPL21,MRPS16,TFAM,MRPS18A,MRPS25
GO: Biological Process	GO:0006415	translational termination		5.017e-18	2.772e-14	4.62e-15	4.248e-14	27	105	MRPL57,MRPS18B,MRPL13,MRPL28,MRPL33,GADD45GIP1,MRPL17,MRPL14,MRPS23,MRPS33,MRPS6,MRPS34,MRPL41,MRPL40,MRPL36,MRPL9,MRPL1,MRPL43,MRPL16,AURKAIP1,MRPL49,MRPL24,MRPL21,MRPS16,MRPS18A,ABCE1,MRPS25
GO: Biological Process	GO:0033108	mitochondrial respiratory chain complex assembly		7.967e-16	4.402e-12	6.289e-13	5.782e-12	25	106	SMIM20,COA5,FOXRED1,NDUFAF5,COA3,MT-ND1,MT-ND2,C12orf73,COX19,PET100,NDUFA5,NDUFA6,BCS1L,NDUFB9,NDUFB10,NDUFS6,TTC19,NDUFV3,SURF1,SCO2,NDUFAF2,DMAC2,TFAM,TXNDC12,SDHAF4
GO: Biological Process	GO:0009144	purine nucleoside triphosphate metabolic process		5.882e-11	3.25e-07	4.062e-08	3.735e-07	30	242	ATPSCKMT,MTCH2,SDHC,STOML2,COX4I1,NUDT2,COX7C,SAMHD1,GADD45GIP1,MT-CO2,MT-CO3,MT-ND1,MT-ND2,ANTKMT,DMAC2L,AFG1L,ATP5MC3,CHCHD10,IMPDH2,NDUFA5,NDUFA6,NDUFB9,NDUFB10,NDUFS6,NDUFV3,LDHD,SURF1,RHOQ,CHCHD2,COQ7
GO: Biological Process	GO:0006119	oxidative phosphorylation		6.767e-11	3.739e-07	4.154e-08	3.819e-07	25	171	ATPSCKMT,MTCH2,SDHC,STOML2,COX4I1,COX7C,GADD45GIP1,MT-CO2,MT-CO3,MT-ND1,MT-ND2,ANTKMT,DMAC2L,AFG1L,ATP5MC3,CHCHD10,NDUFA5,NDUFA6,NDUFB9,NDUFB10,NDUFS6,NDUFV3,SURF1,CHCHD2,COQ7
GO: Biological Process	GO:0015986	proton motive force-driven ATP synthesis		9.928e-11	5.485e-07	4.987e-08	4.585e-07	25	174	ATPSCKMT,MTCH2,SDHC,STOML2,COX4I1,COX7C,GADD45GIP1,MT-CO2,MT-CO3,MT-ND1,MT-ND2,ANTKMT,DMAC2L,AFG1L,ATP5MC3,CHCHD10,NDUFA5,NDUFA6,NDUFB9,NDUFB10,NDUFS6,NDUFV3,SURF1,CHCHD2,COQ7
GO: Biological Process	GO:0015985	energy coupled proton transport, down electrochemical gradient		9.928e-11	5.485e-07	4.987e-08	4.585e-07	25	174	ATPSCKMT,MTCH2,SDHC,STOML2,COX4I1,COX7C,GADD45GIP1,MT-CO2,MT-CO3,MT-ND1,MT-ND2,ANTKMT,DMAC2L,AFG1L,ATP5MC3,CHCHD10,NDUFA5,NDUFA6,NDUFB9,NDUFB10,NDUFS6,NDUFV3,SURF1,CHCHD2,COQ7
GO: Biological Process	GO:0009205	purine ribonucleoside triphosphate metabolic process		1.24e-10	6.85e-07	5.33e-08	4.9e-07	29	234	ATPSCKMT,MTCH2,SDHC,STOML2,COX4I1,NUDT2,COX7C,GADD45GIP1,MT-CO2,MT-CO3,MT-ND1,MT-ND2,ANTKMT,DMAC2L,AFG1L,ATP5MC3,CHCHD10,IMPDH2,NDUFA5,NDUFA6,NDUFB9,NDUFB10,NDUFS6,NDUFV3,LDHD,SURF1,RHOQ,CHCHD2,COQ7
GO: Biological Process	GO:0006754	ATP biosynthetic process		1.352e-10	7.467e-07	5.33e-08	4.9e-07	27	205	ATPSCKMT,MTCH2,SDHC,STOML2,COX4I1,NUDT2,COX7C,GADD45GIP1,MT-CO2,MT-CO3,MT-ND1,MT-ND2,ANTKMT,DMAC2L,AFG1L,ATP5MC3,CHCHD10,NDUFA5,NDUFA6,NDUFB9,NDUFB10,NDUFS6,NDUFV3,LDHD,SURF1,CHCHD2,COQ7
GO: Biological Process	GO:0009206	purine ribonucleoside triphosphate biosynthetic process		1.387e-10	7.661e-07	5.33e-08	4.9e-07	28	220	ATPSCKMT,MTCH2,SDHC,STOML2,COX4I1,NUDT2,COX7C,GADD45GIP1,MT-CO2,MT-CO3,MT-ND1,MT-ND2,ANTKMT,DMAC2L,AFG1L,ATP5MC3,CHCHD10,IMPDH2,NDUFA5,NDUFA6,NDUFB9,NDUFB10,NDUFS6,NDUFV3,LDHD,SURF1,CHCHD2,COQ7
GO: Biological Process	GO:0006518	peptide metabolic process		1.532e-10	8.465e-07	5.33e-08	4.9e-07	71	1049	MTG1,ABCF1,RPLP2,IMPACT,RPS29,RTN2,MRPL57,NLN,SPCS3,SARS1,RPL22L1,METTL17,AKAP6,COA3,MRPS18B,ENC1,SHMT1,MRPL13,MRPL28,MRPL33,XPNPEP1,GADD45GIP1,DENR,MTFMT,MRPL17,TARS3,IARS2,MRPL14,CELF1,MRPS23,MRPS33,MRPS6,MRPS34,MRPL41,MRPL40,MRPL36,CTSH,MRPL9,MRPL1,SOD1,SOD2,ILF3,KBTBD8,MRPL43,PAIP2B,SRP19,SSR3,HM13,RCC1L,MRPL16,EIF2S2,RBM8A,AURKAIP1,RMND1,QARS1,MRPL49,MRPL24,COPS5,DDX39B,TARS1,MRPL21,GPX4,CAR…
GO: Biological Process	GO:0009145	purine nucleoside triphosphate biosynthetic process		1.543e-10	8.528e-07	5.33e-08	4.9e-07	28	221	ATPSCKMT,MTCH2,SDHC,STOML2,COX4I1,NUDT2,COX7C,GADD45GIP1,MT-CO2,MT-CO3,MT-ND1,MT-ND2,ANTKMT,DMAC2L,AFG1L,ATP5MC3,CHCHD10,IMPDH2,NDUFA5,NDUFA6,NDUFB9,NDUFB10,NDUFS6,NDUFV3,LDHD,SURF1,CHCHD2,COQ7
GO: Biological Process	GO:0006414	translational elongation		1.99e-10	1.099e-06	6.107e-08	5.615e-07	61	838	MTG1,ABCF1,RPLP2,IMPACT,RPS29,MRPL57,SARS1,RPL22L1,METTL17,AKAP6,COA3,MRPS18B,ENC1,SHMT1,MRPL13,MRPL28,MRPL33,GADD45GIP1,DENR,MTFMT,MRPL17,TARS3,IARS2,MRPL14,CELF1,MRPS23,MRPS33,MRPS6,MRPS34,MRPL41,MRPL40,MRPL36,MRPL9,MRPL1,ILF3,KBTBD8,MRPL43,PAIP2B,SRP19,SSR3,RCC1L,MRPL16,EIF2S2,RBM8A,AURKAIP1,RMND1,QARS1,MRPL49,MRPL24,COPS5,DDX39B,TARS1,MRPL21,CARS1,MRPS16,MRPS18A,CNOT9,ABCE1,EIF1AX,EIF2B1,MRPS…
GO: Biological Process	GO:0006412	translation		1.99e-10	1.099e-06	6.107e-08	5.615e-07	61	838	MTG1,ABCF1,RPLP2,IMPACT,RPS29,MRPL57,SARS1,RPL22L1,METTL17,AKAP6,COA3,MRPS18B,ENC1,SHMT1,MRPL13,MRPL28,MRPL33,GADD45GIP1,DENR,MTFMT,MRPL17,TARS3,IARS2,MRPL14,CELF1,MRPS23,MRPS33,MRPS6,MRPS34,MRPL41,MRPL40,MRPL36,MRPL9,MRPL1,ILF3,KBTBD8,MRPL43,PAIP2B,SRP19,SSR3,RCC1L,MRPL16,EIF2S2,RBM8A,AURKAIP1,RMND1,QARS1,MRPL49,MRPL24,COPS5,DDX39B,TARS1,MRPL21,CARS1,MRPS16,MRPS18A,CNOT9,ABCE1,EIF1AX,EIF2B1,MRPS…
GO: Biological Process	GO:0006839	mitochondrial transport		2.101e-10	1.161e-06	6.11e-08	5.618e-07	33	303	ATPSCKMT,TOMM5,MICU1,ARIH2,TIMM17A,HAX1,TIMM22,MTCH2,STOML2,HSPD1,BLOC1S2,GRPEL1,THEM4,MTX2,MCUR1,AGK,ANTKMT,DMAC2L,ATP5MC3,CHCHD10,BCS1L,TIMM8A,TOMM22,IMMP1L,MGARP,SLC25A16,SIRT4,TXNDC12,TIMM13,TIMM10,TIMM9,TIMM8B,THRSP
GO: Biological Process	GO:0009199	ribonucleoside triphosphate metabolic process		2.526e-10	1.395e-06	6.873e-08	6.319e-07	29	241	ATPSCKMT,MTCH2,SDHC,STOML2,COX4I1,NUDT2,COX7C,GADD45GIP1,MT-CO2,MT-CO3,MT-ND1,MT-ND2,ANTKMT,DMAC2L,AFG1L,ATP5MC3,CHCHD10,IMPDH2,NDUFA5,NDUFA6,NDUFB9,NDUFB10,NDUFS6,NDUFV3,LDHD,SURF1,RHOQ,CHCHD2,COQ7
GO: Biological Process	GO:0009201	ribonucleoside triphosphate biosynthetic process		2.612e-10	1.443e-06	6.873e-08	6.319e-07	28	226	ATPSCKMT,MTCH2,SDHC,STOML2,COX4I1,NUDT2,COX7C,GADD45GIP1,MT-CO2,MT-CO3,MT-ND1,MT-ND2,ANTKMT,DMAC2L,AFG1L,ATP5MC3,CHCHD10,IMPDH2,NDUFA5,NDUFA6,NDUFB9,NDUFB10,NDUFS6,NDUFV3,LDHD,SURF1,CHCHD2,COQ7
GO: Biological Process	GO:0043603	cellular amide metabolic process		6.633e-10	3.665e-06	1.596e-07	1.467e-06	83	1362	MTG1,ABCF1,RPLP2,IMPACT,RPS29,RTN2,MRPL57,NLN,SPCS3,SARS1,PEMT,RPL22L1,METTL17,NSMAF,AKAP6,NAGK,COA3,MRPS18B,ENC1,SHMT1,MRPL13,MRPL28,GPAM,MRPL33,XPNPEP1,GADD45GIP1,DENR,MTFMT,ABHD4,MRPL17,TARS3,IARS2,THEM4,MRPL14,CELF1,MTHFR,MRPS23,MRPS33,AGK,MRPS6,MRPS34,MRPL41,MRPL40,MRPL36,CTSH,MRPL9,MRPL1,SOD1,SOD2,SPTSSA,ILF3,KBTBD8,MRPL43,PAIP2B,SRP19,SSR3,HM13,RCC1L,MRPL16,ALDH1L2,GNPDA2,EIF2S2,RBM8A,AURK…
GO: Biological Process	GO:0009141	nucleoside triphosphate metabolic process		6.643e-10	3.67e-06	1.596e-07	1.467e-06	30	267	ATPSCKMT,MTCH2,SDHC,STOML2,COX4I1,NUDT2,COX7C,SAMHD1,GADD45GIP1,MT-CO2,MT-CO3,MT-ND1,MT-ND2,ANTKMT,DMAC2L,AFG1L,ATP5MC3,CHCHD10,IMPDH2,NDUFA5,NDUFA6,NDUFB9,NDUFB10,NDUFS6,NDUFV3,LDHD,SURF1,RHOQ,CHCHD2,COQ7
GO: Biological Process	GO:0009142	nucleoside triphosphate biosynthetic process		7.146e-10	3.948e-06	1.645e-07	1.513e-06	28	236	ATPSCKMT,MTCH2,SDHC,STOML2,COX4I1,NUDT2,COX7C,GADD45GIP1,MT-CO2,MT-CO3,MT-ND1,MT-ND2,ANTKMT,DMAC2L,AFG1L,ATP5MC3,CHCHD10,IMPDH2,NDUFA5,NDUFA6,NDUFB9,NDUFB10,NDUFS6,NDUFV3,LDHD,SURF1,CHCHD2,COQ7
GO: Biological Process	GO:0043043	peptide biosynthetic process		7.932e-10	4.382e-06	1.753e-07	1.612e-06	61	868	MTG1,ABCF1,RPLP2,IMPACT,RPS29,MRPL57,SARS1,RPL22L1,METTL17,AKAP6,COA3,MRPS18B,ENC1,SHMT1,MRPL13,MRPL28,MRPL33,GADD45GIP1,DENR,MTFMT,MRPL17,TARS3,IARS2,MRPL14,CELF1,MRPS23,MRPS33,MRPS6,MRPS34,MRPL41,MRPL40,MRPL36,MRPL9,MRPL1,ILF3,KBTBD8,MRPL43,PAIP2B,SRP19,SSR3,RCC1L,MRPL16,EIF2S2,RBM8A,AURKAIP1,RMND1,QARS1,MRPL49,MRPL24,COPS5,DDX39B,TARS1,MRPL21,CARS1,MRPS16,MRPS18A,CNOT9,ABCE1,EIF1AX,EIF2B1,MRPS…
GO: Biological Process	GO:0022613	ribonucleoprotein complex biogenesis		8.433e-10	4.659e-06	1.792e-07	1.648e-06	43	501	ABCF1,PIN4,NIP7,EMG1,DDX23,LSM4,METTL17,EXOSC9,DCAF13,SFSWAP,NOP16,RPP38,NHP2,DENR,NIFK,RUVBL1,CELF1,TSR1,RRN3,MRPL36,SNRPD1,SNRPD2,SNRPE,SNRPG,MRPL1,MAK16,KRI1,RIOK3,DDX10,DIMT1,RRS1,EIF2S2,PAK1IP1,NOP2,DDX39B,GNL3,HEATR3,FCF1,LSM6,PSIP1,ABCE1,SRPK3,MRTO4
GO: Biological Process	GO:0090407	organophosphate biosynthetic process		1.253e-09	6.924e-06	2.564e-07	2.358e-06	56	771	ATPSCKMT,ACP6,PIGP,AGPAT5,RNLS,DPM3,PEMT,PIGF,PIK3C3,MTCH2,SDHC,STOML2,MPV17,MBOAT7,COX4I1,NUDT2,SHMT1,COX7C,GPAM,GADD45GIP1,ARF1,ABHD4,CRLS1,MT-CO2,MT-CO3,FLAD1,MT-ND1,MT-ND2,LPIN2,AGK,ANTKMT,COASY,DMAC2L,FZD2,AFG1L,ATP5MC3,CHCHD10,IMPA1,IMPDH2,NADK2,LHPP,NDUFA5,NDUFA6,NDUFB9,NDUFB10,NDUFS6,NDUFV3,LDHD,CHPT1,SURF1,PIGS,NFS1,CBR4,NAPRT,CHCHD2,COQ7
GO: Biological Process	GO:0045333	cellular respiration		1.423e-09	7.861e-06	2.808e-07	2.581e-06	26	212	ETFDH,MTCH2,SDHC,COX4I1,COX7C,IDH3A,MT-CO2,MT-CO3,MT-ND1,MT-ND2,SOD2,AFG1L,PRELID1,NDUFA5,NDUFA6,NDUFB9,NDUFB10,NDUFS6,NDUFV3,SURF1,SCO2,CHCHD2,FAHD1,NNT,SDHAF4,COQ7
GO: Biological Process	GO:0022904	respiratory electron transport chain		1.919e-09	1.06e-05	3.657e-07	3.362e-06	20	129	ETFDH,MTCH2,SDHC,COX4I1,COX7C,MT-CO2,MT-CO3,MT-ND1,MT-ND2,SOD2,AFG1L,NDUFA5,NDUFA6,NDUFB9,NDUFB10,NDUFS6,NDUFV3,SCO2,CHCHD2,COQ7
GO: Biological Process	GO:0070585	protein localization to mitochondrion		2.732e-09	1.509e-05	5.01e-07	4.606e-06	22	159	TOMM5,ARIH2,TIMM17A,HAX1,TIMM22,MTCH2,HSPD1,GRPEL1,AGK,BAG1,BCS1L,TIMM8A,TOMM22,IMMP1L,MGARP,DNM1L,SIRT4,TXNDC12,TIMM13,TIMM10,TIMM9,TIMM8B
GO: Biological Process	GO:0031146	SCF-dependent proteasomal ubiquitin-dependent protein catabolic process		2.811e-09	1.553e-05	5.01e-07	4.606e-06	17	94	FBXL22,FBXW5,PSMF1,PSMB1,PSMB2,PSMB3,PSMC3,PSMC4,PSMD7,PSMD8,PSME1,FBXO2,PSMD6,STYX,RBX1,DMAC2,PSMD14
GO: Biological Process	GO:0043604	amide biosynthetic process		3.78e-09	2.089e-05	6.527e-07	6.001e-06	66	1016	MTG1,ABCF1,RPLP2,IMPACT,RPS29,MRPL57,SARS1,PEMT,RPL22L1,METTL17,NSMAF,AKAP6,COA3,MRPS18B,ENC1,SHMT1,MRPL13,MRPL28,MRPL33,GADD45GIP1,DENR,MTFMT,MRPL17,TARS3,IARS2,MRPL14,CELF1,MRPS23,MRPS33,AGK,MRPS6,MRPS34,MRPL41,MRPL40,MRPL36,MRPL9,MRPL1,SPTSSA,ILF3,KBTBD8,MRPL43,PAIP2B,SRP19,SSR3,RCC1L,MRPL16,EIF2S2,RBM8A,AURKAIP1,RMND1,QARS1,MRPL49,MRPL24,COPS5,DDX39B,TARS1,MRPL21,CARS1,MRPS16,MRPS18A,CBR4,CNO…
GO: Biological Process	GO:1901293	nucleoside phosphate biosynthetic process		5.118e-09	2.828e-05	8.569e-07	7.878e-06	38	435	ATPSCKMT,RNLS,MTCH2,SDHC,STOML2,MPV17,COX4I1,NUDT2,SHMT1,COX7C,GADD45GIP1,MT-CO2,MT-CO3,FLAD1,MT-ND1,MT-ND2,ANTKMT,COASY,DMAC2L,FZD2,AFG1L,ATP5MC3,CHCHD10,IMPDH2,NADK2,LHPP,NDUFA5,NDUFA6,NDUFB9,NDUFB10,NDUFS6,NDUFV3,LDHD,SURF1,CBR4,NAPRT,CHCHD2,COQ7
GO: Biological Process	GO:0006626	protein targeting to mitochondrion		5.934e-09	3.279e-05	9.643e-07	8.866e-06	18	111	TOMM5,ARIH2,TIMM17A,HAX1,TIMM22,HSPD1,GRPEL1,AGK,TIMM8A,TOMM22,IMMP1L,MGARP,SIRT4,TXNDC12,TIMM13,TIMM10,TIMM9,TIMM8B
GO: Biological Process	GO:0017004	cytochrome complex assembly		9.974e-09	5.51e-05	1.574e-06	1.448e-05	11	38	SMIM20,COA5,COA3,MT-CO3,C12orf73,COX19,PET100,BCS1L,TTC19,SURF1,SCO2
GO: Biological Process	GO:0009165	nucleotide biosynthetic process		1.381e-08	7.628e-05	2.119e-06	1.948e-05	37	432	ATPSCKMT,RNLS,MTCH2,SDHC,STOML2,MPV17,COX4I1,NUDT2,SHMT1,COX7C,GADD45GIP1,MT-CO2,MT-CO3,FLAD1,MT-ND1,MT-ND2,ANTKMT,COASY,DMAC2L,FZD2,AFG1L,ATP5MC3,CHCHD10,IMPDH2,NADK2,NDUFA5,NDUFA6,NDUFB9,NDUFB10,NDUFS6,NDUFV3,LDHD,SURF1,CBR4,NAPRT,CHCHD2,COQ7
GO: Biological Process	GO:0032981	mitochondrial respiratory chain complex I assembly		1.838e-08	0.0001015	2.638e-06	2.425e-05	14	70	FOXRED1,NDUFAF5,MT-ND1,MT-ND2,NDUFA5,NDUFA6,BCS1L,NDUFB9,NDUFB10,NDUFS6,NDUFV3,NDUFAF2,DMAC2,TXNDC12
GO: Biological Process	GO:0010257	NADH dehydrogenase complex assembly		1.838e-08	0.0001015	2.638e-06	2.425e-05	14	70	FOXRED1,NDUFAF5,MT-ND1,MT-ND2,NDUFA5,NDUFA6,BCS1L,NDUFB9,NDUFB10,NDUFS6,NDUFV3,NDUFAF2,DMAC2,TXNDC12
GO: Biological Process	GO:0042775	mitochondrial ATP synthesis coupled electron transport		1.862e-08	0.0001029	2.638e-06	2.425e-05	17	106	MTCH2,SDHC,COX4I1,COX7C,MT-CO2,MT-CO3,MT-ND1,MT-ND2,AFG1L,NDUFA5,NDUFA6,NDUFB9,NDUFB10,NDUFS6,NDUFV3,CHCHD2,COQ7
GO: Biological Process	GO:0022900	electron transport chain		2.185e-08	0.0001207	3.019e-06	2.775e-05	23	193	ETFDH,MTCH2,SDHC,COX4I1,COX7C,COX11,MT-CO2,MT-CO3,MT-ND1,MT-ND2,SOD2,AFG1L,NDUFA5,NDUFA6,NDUFB9,NDUFB10,NDUFS6,NDUFV3,SURF1,SCO2,NDUFAF2,CHCHD2,COQ7
GO: Biological Process	GO:0042773	ATP synthesis coupled electron transport		2.484e-08	0.0001372	3.347e-06	3.078e-05	17	108	MTCH2,SDHC,COX4I1,COX7C,MT-CO2,MT-CO3,MT-ND1,MT-ND2,AFG1L,NDUFA5,NDUFA6,NDUFB9,NDUFB10,NDUFS6,NDUFV3,CHCHD2,COQ7
GO: Biological Process	GO:0072522	purine-containing compound biosynthetic process		3.669e-08	0.0002027	4.826e-06	4.438e-05	33	372	ATPSCKMT,GMPR2,MTCH2,SDHC,STOML2,COX4I1,NUDT2,SHMT1,COX7C,GADD45GIP1,MT-CO2,MT-CO3,MT-ND1,MT-ND2,ANTKMT,COASY,DMAC2L,FZD2,AFG1L,ATP5MC3,CHCHD10,IMPDH2,NDUFA5,NDUFA6,NDUFB9,NDUFB10,NDUFS6,NDUFV3,LDHD,SURF1,CBR4,CHCHD2,COQ7
GO: Biological Process	GO:0000398	mRNA splicing, via spliceosome		4.726e-08	0.0002611	5.857e-06	5.385e-05	35	414	SMNDC1,LSM5,DDX23,LSM4,DHX35,PPIE,SFSWAP,POLR2F,POLR2L,CELF1,SF3B6,RBFOX1,CCAR1,IK,SNRPD1,SNRPD2,SNRPE,LSM8,CPSF3,SNRPG,SF3B5,KDM1A,MYOD1,DDX5,LSM3,HTATSF1,RBM8A,DDX39B,SNRNP27,PQBP1,LSM6,DAZAP1,PSIP1,CTNNBL1,SRPK3
GO: Biological Process	GO:0000377	RNA splicing, via transesterification reactions with bulged adenosine as nucleophile		4.726e-08	0.0002611	5.857e-06	5.385e-05	35	414	SMNDC1,LSM5,DDX23,LSM4,DHX35,PPIE,SFSWAP,POLR2F,POLR2L,CELF1,SF3B6,RBFOX1,CCAR1,IK,SNRPD1,SNRPD2,SNRPE,LSM8,CPSF3,SNRPG,SF3B5,KDM1A,MYOD1,DDX5,LSM3,HTATSF1,RBM8A,DDX39B,SNRNP27,PQBP1,LSM6,DAZAP1,PSIP1,CTNNBL1,SRPK3
GO: Biological Process	GO:0072655	establishment of protein localization to mitochondrion		4.77e-08	0.0002636	5.857e-06	5.385e-05	20	155	TOMM5,ARIH2,TIMM17A,HAX1,TIMM22,MTCH2,HSPD1,GRPEL1,AGK,BCS1L,TIMM8A,TOMM22,IMMP1L,MGARP,SIRT4,TXNDC12,TIMM13,TIMM10,TIMM9,TIMM8B
GO: Biological Process	GO:0046034	ATP metabolic process		4.955e-08	0.0002738	5.952e-06	5.472e-05	32	358	ATPSCKMT,PFKFB3,MIF,MTCH2,SDHC,STOML2,COX4I1,NUDT2,COX7C,GADD45GIP1,MT-CO2,MT-CO3,MT-ND1,MT-ND2,ANTKMT,ATP1A2,DMAC2L,AFG1L,ATP5MC3,CHCHD10,NDUFA5,NDUFA6,NDUFB9,NDUFB10,NDUFS6,NDUFV3,LDHD,BPGM,SURF1,DNM1L,CHCHD2,COQ7
GO: Biological Process	GO:0008380	RNA splicing		5.35e-08	0.0002956	6.29e-06	5.783e-05	40	515	SMNDC1,LSM5,SLC38A2,DDX23,LSM4,DHX35,PPIE,THOC7,SFSWAP,POLR2F,POLR2L,CELF1,RTRAF,SF3B6,RBFOX1,CCAR1,IK,SNRPD1,SNRPD2,SNRPE,LSM8,CPSF3,SNRPG,SF3B5,KDM1A,ZBTB8OS,MYOD1,DDX5,LSM3,HTATSF1,RBM8A,DDX39B,TRPT1,SNRNP27,PQBP1,LSM6,DAZAP1,PSIP1,CTNNBL1,SRPK3
GO: Biological Process	GO:0000375	RNA splicing, via transesterification reactions		5.65e-08	0.0003122	6.391e-06	5.876e-05	35	417	SMNDC1,LSM5,DDX23,LSM4,DHX35,PPIE,SFSWAP,POLR2F,POLR2L,CELF1,SF3B6,RBFOX1,CCAR1,IK,SNRPD1,SNRPD2,SNRPE,LSM8,CPSF3,SNRPG,SF3B5,KDM1A,MYOD1,DDX5,LSM3,HTATSF1,RBM8A,DDX39B,SNRNP27,PQBP1,LSM6,DAZAP1,PSIP1,CTNNBL1,SRPK3
GO: Biological Process	GO:0008535	respiratory chain complex IV assembly		5.668e-08	0.0003131	6.391e-06	5.876e-05	9	27	SMIM20,COA5,COA3,MT-CO3,COX19,PET100,BCS1L,SURF1,SCO2
GO: Biological Process	GO:1902600	proton transmembrane transport		5.913e-08	0.0003267	6.534e-06	6.007e-05	28	288	ATPSCKMT,ATP6V1D,MTCH2,SDHC,STOML2,COX4I1,COX7C,GADD45GIP1,MT-CO2,MT-CO3,MT-ND1,MT-ND2,ANTKMT,ATP1A2,DMAC2L,AFG1L,ATP5MC3,CHCHD10,NDUFA5,NDUFA6,NDUFB9,NDUFB10,NDUFS6,NDUFV3,SURF1,CHCHD2,NNT,COQ7
GO: Biological Process	GO:0065003	protein-containing complex assembly		7.111e-08	0.0003929	7.704e-06	7.083e-05	100	1942	MAT1A,TRAPPC5,ITGB1BP1,IMPACT,HMGB2,SMIM20,ZDHHC1,MICU1,AP1B1,MIF,COA5,TRAPPC4,DDX23,PRMT1,LSM4,HAX1,PFDN6,VBP1,STOML2,LCMT1,HSPD1,FOXRED1,NDUFAF5,COA3,SFSWAP,ANP32B,SHMT1,SAMHD1,NHP2,PPID,TCAP,DENR,HEXIM1,ARF1,NIFK,RUVBL1,CELF1,MT-CO3,RANGRF,RRN3,MT-ND1,MT-ND2,PDE4DIP,TRAPPC3,SNRPD1,SNRPD2,SNRPE,SNRPG,C12orf73,SOD2,ATP5MC3,COX19,CHCHD10,PET100,PSMC3,PSMC4,SRP19,RIOK3,NDUFA5,NDUFA6,BCS1L,NDUFB9,N…
GO: Biological Process	GO:0009260	ribonucleotide biosynthetic process		7.614e-08	0.0004207	8.09e-06	7.438e-05	31	346	ATPSCKMT,MTCH2,SDHC,STOML2,MPV17,COX4I1,NUDT2,COX7C,GADD45GIP1,MT-CO2,MT-CO3,MT-ND1,MT-ND2,ANTKMT,COASY,DMAC2L,AFG1L,ATP5MC3,CHCHD10,IMPDH2,NDUFA5,NDUFA6,NDUFB9,NDUFB10,NDUFS6,NDUFV3,LDHD,SURF1,CBR4,CHCHD2,COQ7
GO: Biological Process	GO:0019637	organophosphate metabolic process		9.255e-08	0.0005113	9.648e-06	8.871e-05	72	1248	ATPSCKMT,ACP6,PIGP,AGPAT5,RNLS,DPM3,PFKFB3,GMPR2,PEMT,PIGF,PIK3C3,MIF,PGLS,PGP,MTCH2,SDHC,STOML2,MPV17,MBOAT7,COX4I1,NUDT2,SHMT1,COX7C,GPAM,SAMHD1,GADD45GIP1,ARF1,ABHD4,REXO2,CRLS1,THEM4,MT-CO2,MT-CO3,FLAD1,MT-ND1,MT-ND2,LPIN2,AGK,ANTKMT,COASY,DMAC2L,FZD2,AFG1L,ATP5MC3,CHCHD10,IMPA1,IMPDH2,NADK2,LHPP,NDUFA5,NDUFA6,NDUFB9,NDUFB10,NDUFS6,NDUFV3,LDHD,BPGM,CHPT1,SURF1,FAM126A,ABHD16A,RNASEH2B,PLA2G7,…
GO: Biological Process	GO:0009152	purine ribonucleotide biosynthetic process		1.025e-07	0.0005662	1.048e-05	9.64e-05	30	332	ATPSCKMT,MTCH2,SDHC,STOML2,COX4I1,NUDT2,COX7C,GADD45GIP1,MT-CO2,MT-CO3,MT-ND1,MT-ND2,ANTKMT,COASY,DMAC2L,AFG1L,ATP5MC3,CHCHD10,IMPDH2,NDUFA5,NDUFA6,NDUFB9,NDUFB10,NDUFS6,NDUFV3,LDHD,SURF1,CBR4,CHCHD2,COQ7
GO: Biological Process	GO:0046390	ribose phosphate biosynthetic process		1.122e-07	0.0006197	1.127e-05	0.0001036	31	352	ATPSCKMT,MTCH2,SDHC,STOML2,MPV17,COX4I1,NUDT2,COX7C,GADD45GIP1,MT-CO2,MT-CO3,MT-ND1,MT-ND2,ANTKMT,COASY,DMAC2L,AFG1L,ATP5MC3,CHCHD10,IMPDH2,NDUFA5,NDUFA6,NDUFB9,NDUFB10,NDUFS6,NDUFV3,LDHD,SURF1,CBR4,CHCHD2,COQ7
GO: Biological Process	GO:0015980	energy derivation by oxidation of organic compounds		1.471e-07	0.0008125	1.451e-05	0.0001334	29	319	ETFDH,MTCH2,SDHC,DYRK2,COX4I1,COX7C,IDH3A,NR1D1,MT-CO2,MT-CO3,MT-ND1,MT-ND2,SOD2,AFG1L,PRELID1,NDUFA5,NDUFA6,NDUFB9,NDUFB10,NDUFS6,NDUFV3,SURF1,GYG2,SCO2,CHCHD2,FAHD1,NNT,SDHAF4,COQ7
GO: Biological Process	GO:0016071	mRNA metabolic process		1.663e-07	0.000919	1.612e-05	0.0001482	58	934	RPLP2,SMNDC1,RPS29,LSM5,DDX23,LSM4,DHX35,PPIE,THOC7,EXOSC9,PSMF1,SFSWAP,POLR2F,POLR2L,APEX1,CELF1,SF3B6,RBFOX1,CCAR1,IK,SNRPD1,SNRPD2,SNRPE,LSM8,CPSF3,SNRPG,SF3B5,KDM1A,DIS3L2,MYOD1,PSMB1,PSMB2,PSMB3,PSMC3,TENT5C,PSMC4,PSMD7,PSMD8,SSB,PSME1,DDX5,LSM3,PSMD6,PELO,HTATSF1,RBM8A,AURKAIP1,DDX39B,SNRNP27,PQBP1,LSM6,DAZAP1,PSIP1,CNOT9,CTNNBL1,SRPK3,MRTO4,PSMD14
GO: Biological Process	GO:0033617	mitochondrial cytochrome c oxidase assembly		2.167e-07	0.001197	2.045e-05	0.0001881	8	23	SMIM20,COA5,COA3,COX19,PET100,BCS1L,SURF1,SCO2
GO: Biological Process	GO:0042254	ribosome biogenesis		2.184e-07	0.001207	2.045e-05	0.0001881	29	325	ABCF1,PIN4,NIP7,EMG1,METTL17,EXOSC9,DCAF13,NOP16,RPP38,NHP2,NIFK,TSR1,RRN3,MRPL36,MRPL1,MAK16,KRI1,RIOK3,DDX10,DIMT1,RRS1,PAK1IP1,NOP2,GNL3,HEATR3,FCF1,LSM6,ABCE1,MRTO4
GO: Biological Process	GO:0006164	purine nucleotide biosynthetic process		2.225e-07	0.001229	2.049e-05	0.0001884	31	363	ATPSCKMT,MTCH2,SDHC,STOML2,COX4I1,NUDT2,COX7C,GADD45GIP1,MT-CO2,MT-CO3,MT-ND1,MT-ND2,ANTKMT,COASY,DMAC2L,FZD2,AFG1L,ATP5MC3,CHCHD10,IMPDH2,NDUFA5,NDUFA6,NDUFB9,NDUFB10,NDUFS6,NDUFV3,LDHD,SURF1,CBR4,CHCHD2,COQ7
GO: Biological Process	GO:0055086	nucleobase-containing small molecule metabolic process		2.555e-07	0.001412	2.314e-05	0.0002128	53	831	ATPSCKMT,RNLS,PFKFB3,GMPR2,PEMT,MIF,MTCH2,SDHC,STOML2,PMM2,MPV17,NAGK,COX4I1,NUDT2,SHMT1,COX7C,GPAM,SAMHD1,GADD45GIP1,REXO2,THEM4,MT-CO2,MT-CO3,FLAD1,MT-ND1,MT-ND2,ANTKMT,COASY,DMAC2L,FZD2,KDM1A,AFG1L,ATP5MC3,CHCHD10,IMPDH2,NADK2,LHPP,NDUFA5,NDUFA6,NDUFB9,NDUFB10,NDUFS6,NDUFV3,LDHD,BPGM,SURF1,GNPDA2,RNASEH2B,CBR4,RHOQ,NAPRT,CHCHD2,COQ7
GO: Biological Process	GO:0006520	cellular amino acid metabolic process		2.668e-07	0.001474	2.377e-05	0.0002186	31	366	MAT1A,DGLUCY,SARS1,PEMT,HPD,PSMF1,SHMT1,TARS3,IARS2,MTHFR,SMS,AUH,PSMB1,PSMB2,PSMB3,PSMC3,PSMC4,PSMD7,PSMD8,PSME1,BLMH,PSMD6,QARS1,GPT2,TARS1,CARS1,HIBADH,SIRT4,PAH,THNSL2,PSMD14
GO: Biological Process	GO:0006091	generation of precursor metabolites and energy		3.28e-07	0.001812	2.877e-05	0.0002645	42	594	ATPSCKMT,ETFDH,PFKFB3,MIF,PGLS,MTCH2,SDHC,STOML2,DYRK2,COX4I1,COX7C,COX11,IDH3A,NR1D1,GADD45GIP1,MT-CO2,MT-CO3,MT-ND1,MT-ND2,ANTKMT,DMAC2L,SOD2,AFG1L,ATP5MC3,CHCHD10,PRELID1,NDUFA5,NDUFA6,NDUFB9,NDUFB10,NDUFS6,NDUFV3,BPGM,SURF1,GYG2,SCO2,NDUFAF2,CHCHD2,FAHD1,NNT,SDHAF4,COQ7
GO: Biological Process	GO:0034660	ncRNA metabolic process		3.485e-07	0.001926	3.009e-05	0.0002767	38	511	SARS1,PIN4,EMG1,DGCR8,EXOSC9,DCAF13,RPP38,TRMT1,OSGEP,NHP2,MTFMT,NIFK,TARS3,IARS2,TSR1,RTRAF,MRPL1,POLR3K,ZBTB8OS,DIS3L2,MAK16,KRI1,RIOK3,SSB,DDX10,DIMT1,PELO,RRS1,QARS1,NOP2,TARS1,GNL3,TRPT1,CARS1,RPP14,FCF1,LSM6,MRTO4
GO: Biological Process	GO:0045039	protein insertion into mitochondrial inner membrane		5.85e-07	0.003232	4.972e-05	0.0004572	6	12	TIMM22,AGK,TIMM13,TIMM10,TIMM9,TIMM8B
GO: Biological Process	GO:0006753	nucleoside phosphate metabolic process		6.669e-07	0.003684	5.582e-05	0.0005133	48	743	ATPSCKMT,RNLS,PFKFB3,GMPR2,MIF,MTCH2,SDHC,STOML2,MPV17,COX4I1,NUDT2,SHMT1,COX7C,GPAM,SAMHD1,GADD45GIP1,REXO2,THEM4,MT-CO2,MT-CO3,FLAD1,MT-ND1,MT-ND2,ANTKMT,COASY,DMAC2L,FZD2,AFG1L,ATP5MC3,CHCHD10,IMPDH2,NADK2,LHPP,NDUFA5,NDUFA6,NDUFB9,NDUFB10,NDUFS6,NDUFV3,LDHD,BPGM,SURF1,RNASEH2B,CBR4,RHOQ,NAPRT,CHCHD2,COQ7
GO: Biological Process	GO:0006521	regulation of cellular amino acid metabolic process		8.016e-07	0.004429	6.61e-05	0.0006078	12	68	PSMF1,PSMB1,PSMB2,PSMB3,PSMC3,PSMC4,PSMD7,PSMD8,PSME1,PSMD6,SIRT4,PSMD14
GO: Biological Process	GO:0009117	nucleotide metabolic process		1.12e-06	0.006188	9.1e-05	0.0008367	47	734	ATPSCKMT,RNLS,PFKFB3,GMPR2,MIF,MTCH2,SDHC,STOML2,MPV17,COX4I1,NUDT2,SHMT1,COX7C,GPAM,SAMHD1,GADD45GIP1,REXO2,THEM4,MT-CO2,MT-CO3,FLAD1,MT-ND1,MT-ND2,ANTKMT,COASY,DMAC2L,FZD2,AFG1L,ATP5MC3,CHCHD10,IMPDH2,NADK2,NDUFA5,NDUFA6,NDUFB9,NDUFB10,NDUFS6,NDUFV3,LDHD,BPGM,SURF1,RNASEH2B,CBR4,RHOQ,NAPRT,CHCHD2,COQ7
GO: Biological Process	GO:0090501	RNA phosphodiester bond hydrolysis		1.181e-06	0.006526	9.458e-05	0.0008696	19	172	DGCR8,EXOSC9,RNASEH2A,RPP38,APEX1,SAMHD1,NHP2,REXO2,TSR1,CPSF3,POLR3K,DIS3L2,KRI1,RRS1,GNL3,RNASEH2B,RPP14,FCF1,ENDOG
GO: Biological Process	GO:0007007	inner mitochondrial membrane organization		1.554e-06	0.008588	0.0001227	0.001128	11	60	TIMM22,MTX2,AGK,DMAC2L,ATP5MC3,CHCHD10,ADCK1,TIMM13,TIMM10,TIMM9,TIMM8B
GO: Biological Process	GO:0022411	cellular component disassembly		1.612e-06	0.008909	0.0001255	0.001154	46	721	HMGB2,FUNDC1,DYSF,MRPL57,TEX264,PIK3C3,HAX1,MRPS18B,UFC1,APAF1,MRPL13,MRPL28,MRPL33,GADD45GIP1,DENR,MRPL17,MRPL14,MRPS23,MRPS33,MRPS6,MRPS34,SMARCE1,MRPL41,MRPL40,MRPL36,FZD2,MRPL9,MRPL1,MRPL43,IST1,CHMP7,PELO,MRPL16,AURKAIP1,MRPL49,MRPL24,DDR1,MRPL21,WIPI1,DNM1L,MRPS16,TXNDC12,MRPS18A,ABCE1,MRPS25,ENDOG
GO: Biological Process	GO:0019439	aromatic compound catabolic process		1.891e-06	0.01045	0.0001451	0.001334	44	680	ACAA1,RPLP2,HMGB2,RPS29,GMPR2,LSM5,HPD,LSM4,EXOSC9,PSMF1,RNASEH2A,APAF1,APEX1,ZCCHC17,SAMHD1,CELF1,DIS3L2,PSMB1,PSMB2,PSMB3,PSMC3,TENT5C,PSMC4,PSMD7,PSMD8,SSB,PSME1,DDX5,LSM3,PSMD6,PELO,ALDH1L2,RBM8A,DNASE1L1,RNASEH2B,SLC25A16,TXNDC12,LSM6,CNOT9,PAH,MRTO4,ENDOG,PSMD14,SLIRP
GO: Biological Process	GO:0006401	RNA catabolic process		2.665e-06	0.01472	0.0002017	0.001854	33	449	RPLP2,RPS29,LSM5,LSM4,EXOSC9,PSMF1,RNASEH2A,APEX1,ZCCHC17,CELF1,DIS3L2,PSMB1,PSMB2,PSMB3,PSMC3,TENT5C,PSMC4,PSMD7,PSMD8,SSB,PSME1,DDX5,LSM3,PSMD6,PELO,RBM8A,RNASEH2B,SLC25A16,LSM6,CNOT9,MRTO4,PSMD14,SLIRP
GO: Biological Process	GO:0007006	mitochondrial membrane organization		2.936e-06	0.01622	0.0002192	0.002015	18	166	TIMM22,MTCH2,MTFP1,BLOC1S2,THEM4,MTX2,AGK,DMAC2L,ATP5MC3,CHCHD10,BCS1L,RCC1L,TOMM22,ADCK1,TIMM13,TIMM10,TIMM9,TIMM8B
GO: Biological Process	GO:0034470	ncRNA processing		2.995e-06	0.01654	0.0002206	0.002028	31	410	SARS1,PIN4,EMG1,DGCR8,EXOSC9,DCAF13,RPP38,TRMT1,OSGEP,NHP2,MTFMT,NIFK,TSR1,RTRAF,MRPL1,POLR3K,ZBTB8OS,MAK16,KRI1,RIOK3,SSB,DDX10,DIMT1,RRS1,NOP2,GNL3,TRPT1,RPP14,FCF1,LSM6,MRTO4
GO: Biological Process	GO:0061418	regulation of transcription from RNA polymerase II promoter in response to hypoxia		3.632e-06	0.02007	0.000264	0.002428	12	78	PSMF1,PSMB1,PSMB2,PSMB3,PSMC3,PSMC4,PSMD7,PSMD8,PSME1,PSMD6,RBX1,PSMD14
GO: Biological Process	GO:0072521	purine-containing compound metabolic process		3.776e-06	0.02086	0.0002709	0.002491	42	653	ATPSCKMT,PFKFB3,GMPR2,PEMT,MIF,MTCH2,SDHC,STOML2,COX4I1,NUDT2,SHMT1,COX7C,GPAM,SAMHD1,GADD45GIP1,THEM4,MT-CO2,MT-CO3,MT-ND1,MT-ND2,ANTKMT,COASY,DMAC2L,FZD2,KDM1A,AFG1L,ATP5MC3,CHCHD10,IMPDH2,NDUFA5,NDUFA6,NDUFB9,NDUFB10,NDUFS6,NDUFV3,LDHD,BPGM,SURF1,CBR4,RHOQ,CHCHD2,COQ7
GO: Biological Process	GO:0034655	nucleobase-containing compound catabolic process		3.902e-06	0.02156	0.0002764	0.002541	40	609	RPLP2,HMGB2,RPS29,GMPR2,LSM5,LSM4,EXOSC9,PSMF1,RNASEH2A,APAF1,APEX1,ZCCHC17,SAMHD1,CELF1,DIS3L2,PSMB1,PSMB2,PSMB3,PSMC3,TENT5C,PSMC4,PSMD7,PSMD8,SSB,PSME1,DDX5,LSM3,PSMD6,PELO,RBM8A,DNASE1L1,RNASEH2B,SLC25A16,TXNDC12,LSM6,CNOT9,MRTO4,ENDOG,PSMD14,SLIRP
GO: Biological Process	GO:0032984	protein-containing complex disassembly		5.663e-06	0.03129	0.000396	0.003641	32	444	DYSF,MRPL57,MRPS18B,MRPL13,MRPL28,MRPL33,GADD45GIP1,MRPL17,MRPL14,MRPS23,MRPS33,MRPS6,MRPS34,SMARCE1,MRPL41,MRPL40,MRPL36,FZD2,MRPL9,MRPL1,MRPL43,IST1,CHMP7,MRPL16,AURKAIP1,MRPL49,MRPL24,MRPL21,MRPS16,MRPS18A,ABCE1,MRPS25
GO: Biological Process	GO:0044265	cellular macromolecule catabolic process		6.566e-06	0.03628	0.0004535	0.004169	68	1299	CLPP,RPLP2,HMGB2,RPS29,LSM5,AP1S1,FBXL22,UCHL5,ARIH2,FBXW5,SDF2L1,LSM4,SDF2,ANAPC4,EXOSC9,PSMF1,RNASEH2A,ENC1,APAF1,XBP1,APEX1,ZCCHC17,NR1D1,RNF7,CELF1,CTSH,AFG1L,DIS3L2,PSMB1,PSMB2,PSMB3,PSMC3,TENT5C,PSMC4,PSMD7,PSMD8,SSB,PSME1,HM13,DDX5,FBXO2,LSM3,PSMD6,KLHL3,PELO,STYX,CCDC47,RBM8A,DNASE1L1,UBE2Z,RBX1,RNASEH2B,USP22,DMAC2,RNF175,STAM,SLC25A16,FAF1,TXNDC12,STT3B,LSM6,CNOT9,KCTD10,ZNRF1,MRTO4,END…
GO: Biological Process	GO:0031145	anaphase-promoting complex-dependent catabolic process		7.06e-06	0.03901	0.0004816	0.004428	12	83	ANAPC4,PSMF1,PSMB1,PSMB2,PSMB3,PSMC3,PSMC4,PSMD7,PSMD8,PSME1,PSMD6,PSMD14
GO: Biological Process	GO:0006397	mRNA processing		8.439e-06	0.04663	0.0005686	0.005228	38	584	SMNDC1,LSM5,DDX23,LSM4,DHX35,PPIE,THOC7,EXOSC9,SFSWAP,POLR2F,POLR2L,CELF1,SF3B6,RBFOX1,CCAR1,IK,SNRPD1,SNRPD2,SNRPE,LSM8,CPSF3,SNRPG,SF3B5,KDM1A,MYOD1,DDX5,LSM3,HTATSF1,RBM8A,AURKAIP1,DDX39B,SNRNP27,PQBP1,LSM6,DAZAP1,PSIP1,CTNNBL1,SRPK3
GO: Biological Process	GO:0009259	ribonucleotide metabolic process		8.946e-06	0.04943	0.0005889	0.005414	39	608	ATPSCKMT,PFKFB3,GMPR2,MIF,MTCH2,SDHC,STOML2,MPV17,COX4I1,NUDT2,COX7C,GPAM,GADD45GIP1,THEM4,MT-CO2,MT-CO3,MT-ND1,MT-ND2,ANTKMT,COASY,DMAC2L,AFG1L,ATP5MC3,CHCHD10,IMPDH2,NDUFA5,NDUFA6,NDUFB9,NDUFB10,NDUFS6,NDUFV3,LDHD,BPGM,SURF1,RNASEH2B,CBR4,RHOQ,CHCHD2,COQ7
GO: Biological Process	GO:1901361	organic cyclic compound catabolic process		9.054e-06	0.05002	0.0005889	0.005414	44	723	ACAA1,RPLP2,HMGB2,RPS29,GMPR2,LSM5,HPD,LSM4,EXOSC9,PSMF1,RNASEH2A,APAF1,APEX1,ZCCHC17,SAMHD1,CELF1,DIS3L2,PSMB1,PSMB2,PSMB3,PSMC3,TENT5C,PSMC4,PSMD7,PSMD8,SSB,PSME1,DDX5,LSM3,PSMD6,PELO,ALDH1L2,RBM8A,DNASE1L1,RNASEH2B,SLC25A16,TXNDC12,LSM6,CNOT9,PAH,MRTO4,ENDOG,PSMD14,SLIRP
GO: Biological Process	GO:0090305	nucleic acid phosphodiester bond hydrolysis		9.06e-06	0.05005	0.0005889	0.005414	26	330	HMGB2,DGCR8,EXOSC9,RNASEH2A,APAF1,RPP38,APEX1,SAMHD1,NHP2,REXO2,TSR1,CPSF3,POLR3K,DIS3L2,KRI1,PELO,RRS1,DNASE1L1,GNL3,RBX1,RNASEH2B,RPP14,SLC25A16,TXNDC12,FCF1,ENDOG
GO: Biological Process	GO:0043618	regulation of transcription from RNA polymerase II promoter in response to stress		9.719e-06	0.0537	0.0006244	0.005741	14	115	IMPACT,PSMF1,ATF6,PSMB1,PSMB2,PSMB3,PSMC3,PSMC4,PSMD7,PSMD8,PSME1,PSMD6,RBX1,PSMD14
GO: Biological Process	GO:0046700	heterocycle catabolic process		1.055e-05	0.05829	0.0006701	0.006161	41	658	RPLP2,HMGB2,RPS29,GMPR2,LSM5,LSM4,EXOSC9,PSMF1,RNASEH2A,APAF1,APEX1,ZCCHC17,SAMHD1,CELF1,DIS3L2,PSMB1,PSMB2,PSMB3,PSMC3,TENT5C,PSMC4,PSMD7,PSMD8,SSB,PSME1,DDX5,LSM3,PSMD6,PELO,ALDH1L2,RBM8A,DNASE1L1,RNASEH2B,SLC25A16,TXNDC12,LSM6,CNOT9,MRTO4,ENDOG,PSMD14,SLIRP
GO: Biological Process	GO:0019693	ribose phosphate metabolic process		1.253e-05	0.06922	0.000783	0.007199	39	617	ATPSCKMT,PFKFB3,GMPR2,MIF,MTCH2,SDHC,STOML2,MPV17,COX4I1,NUDT2,COX7C,GPAM,GADD45GIP1,THEM4,MT-CO2,MT-CO3,MT-ND1,MT-ND2,ANTKMT,COASY,DMAC2L,AFG1L,ATP5MC3,CHCHD10,IMPDH2,NDUFA5,NDUFA6,NDUFB9,NDUFB10,NDUFS6,NDUFV3,LDHD,BPGM,SURF1,RNASEH2B,CBR4,RHOQ,CHCHD2,COQ7
GO: Biological Process	GO:0044270	cellular nitrogen compound catabolic process		1.261e-05	0.06969	0.000783	0.007199	41	663	RPLP2,HMGB2,RPS29,GMPR2,LSM5,LSM4,EXOSC9,PSMF1,RNASEH2A,APAF1,APEX1,ZCCHC17,SAMHD1,CELF1,DIS3L2,PSMB1,PSMB2,PSMB3,PSMC3,TENT5C,PSMC4,PSMD7,PSMD8,SSB,PSME1,DDX5,LSM3,PSMD6,PELO,ALDH1L2,RBM8A,DNASE1L1,RNASEH2B,SLC25A16,TXNDC12,LSM6,CNOT9,MRTO4,ENDOG,PSMD14,SLIRP
GO: Biological Process	GO:0042273	ribosomal large subunit biogenesis		1.475e-05	0.0815	0.0008956	0.008234	11	75	NIP7,NOP16,NHP2,NIFK,MRPL1,MAK16,RRS1,PAK1IP1,NOP2,HEATR3,MRTO4
GO: Biological Process	GO:0002479	antigen processing and presentation of exogenous peptide antigen via MHC class I, TAP-dependent		1.475e-05	0.0815	0.0008956	0.008234	11	75	PSMF1,PSMB1,PSMB2,PSMB3,PSMC3,PSMC4,PSMD7,PSMD8,PSME1,PSMD6,PSMD14
GO: Biological Process	GO:0006163	purine nucleotide metabolic process		1.802e-05	0.09958	0.001082	0.009952	39	627	ATPSCKMT,PFKFB3,GMPR2,MIF,MTCH2,SDHC,STOML2,COX4I1,NUDT2,COX7C,GPAM,SAMHD1,GADD45GIP1,THEM4,MT-CO2,MT-CO3,MT-ND1,MT-ND2,ANTKMT,COASY,DMAC2L,FZD2,AFG1L,ATP5MC3,CHCHD10,IMPDH2,NDUFA5,NDUFA6,NDUFB9,NDUFB10,NDUFS6,NDUFV3,LDHD,BPGM,SURF1,CBR4,RHOQ,CHCHD2,COQ7
GO: Biological Process	GO:0090502	RNA phosphodiester bond hydrolysis, endonucleolytic		1.847e-05	0.102	0.001097	0.01009	12	91	DGCR8,RNASEH2A,RPP38,APEX1,TSR1,CPSF3,KRI1,RRS1,RNASEH2B,RPP14,FCF1,ENDOG
GO: Biological Process	GO:0043620	regulation of DNA-templated transcription in response to stress		1.924e-05	0.1063	0.001131	0.0104	14	122	IMPACT,PSMF1,ATF6,PSMB1,PSMB2,PSMB3,PSMC3,PSMC4,PSMD7,PSMD8,PSME1,PSMD6,RBX1,PSMD14
GO: Biological Process	GO:0043687	post-translational protein modification		2.005e-05	0.1108	0.001166	0.01072	27	366	RAB11B,FBXL22,FBXW5,LCMT1,PSMF1,DCAF13,RNF7,ZBTB16,PSMB1,PSMB2,PSMB3,KBTBD8,PSMC3,PSMC4,PSMD7,PSMD8,PSME1,DCAF5,FBXO2,PSMD6,KLHL3,COPS5,RBX1,STT3B,DCUN1D1,PSMD14,DCAF7
GO: Biological Process	GO:0016072	rRNA metabolic process		2.117e-05	0.1169	0.001218	0.0112	21	247	PIN4,EMG1,EXOSC9,DCAF13,RPP38,NHP2,NIFK,TSR1,MRPL1,MAK16,KRI1,RIOK3,DDX10,DIMT1,PELO,RRS1,NOP2,GNL3,FCF1,LSM6,MRTO4
GO: Biological Process	GO:0009150	purine ribonucleotide metabolic process		2.22e-05	0.1227	0.001265	0.01163	37	587	ATPSCKMT,PFKFB3,GMPR2,MIF,MTCH2,SDHC,STOML2,COX4I1,NUDT2,COX7C,GPAM,GADD45GIP1,THEM4,MT-CO2,MT-CO3,MT-ND1,MT-ND2,ANTKMT,COASY,DMAC2L,AFG1L,ATP5MC3,CHCHD10,IMPDH2,NDUFA5,NDUFA6,NDUFB9,NDUFB10,NDUFS6,NDUFV3,LDHD,BPGM,SURF1,CBR4,RHOQ,CHCHD2,COQ7
GO: Biological Process	GO:0010972	negative regulation of G2/M transition of mitotic cell cycle		2.271e-05	0.1255	0.001281	0.01177	13	108	CDKN1A,PSMF1,PSMB1,PSMB2,PSMB3,PSMC3,PSMC4,PSMD7,PSMD8,PSME1,PSMD6,RBX1,PSMD14
GO: Biological Process	GO:1901137	carbohydrate derivative biosynthetic process		2.711e-05	0.1498	0.001513	0.01391	49	877	ATPSCKMT,MGAT4B,PIGP,DPM3,OSTC,PIGF,SDF2L1,MTCH2,SDF2,SDHC,STOML2,PMM2,LARGE2,MPV17,NAGK,COX4I1,NUDT2,SHMT1,COX7C,GADD45GIP1,MT-CO2,MT-CO3,MT-ND1,MT-ND2,ANTKMT,COASY,DMAC2L,AFG1L,ATP5MC3,CHCHD10,GALNT2,IMPDH2,DAD1,NDUFA5,NDUFA6,GALNT7,NDUFB9,NDUFB10,NDUFS6,NDUFV3,LDHD,SURF1,GNPDA2,PIGS,STT3B,CBR4,KCTD10,CHCHD2,COQ7
GO: Biological Process	GO:0006364	rRNA processing		3.066e-05	0.1694	0.001663	0.01529	20	234	PIN4,EMG1,EXOSC9,DCAF13,RPP38,NHP2,NIFK,TSR1,MRPL1,MAK16,KRI1,RIOK3,DDX10,DIMT1,RRS1,NOP2,GNL3,FCF1,LSM6,MRTO4
GO: Biological Process	GO:0018208	peptidyl-proline modification		3.079e-05	0.1701	0.001663	0.01529	10	67	FKBP9,PIN4,PPIE,FKBP3,FKBP5,PRDX4,NTMT1,PPID,PTPA,FKBP7
GO: Biological Process	GO:0000469	cleavage involved in rRNA processing		3.091e-05	0.1708	0.001663	0.01529	7	31	EXOSC9,NHP2,TSR1,KRI1,RRS1,GNL3,FCF1
GO: Biological Process	GO:0042590	antigen processing and presentation of exogenous peptide antigen via MHC class I		3.1e-05	0.1713	0.001663	0.01529	11	81	PSMF1,PSMB1,PSMB2,PSMB3,PSMC3,PSMC4,PSMD7,PSMD8,PSME1,PSMD6,PSMD14
GO: Biological Process	GO:0002478	antigen processing and presentation of exogenous peptide antigen		3.168e-05	0.175	0.001683	0.01547	17	179	AP1S1,AP1B1,PSMF1,ARF1,DCTN5,PSMB1,PSMB2,PSMB3,PSMC3,PSMC4,PSMD7,PSMD8,PSME1,PSMD6,CANX,PSMD14,DCTN3
GO: Biological Process	GO:0006402	mRNA catabolic process		3.33e-05	0.184	0.001752	0.01611	28	398	RPLP2,RPS29,LSM5,LSM4,EXOSC9,PSMF1,APEX1,CELF1,DIS3L2,PSMB1,PSMB2,PSMB3,PSMC3,TENT5C,PSMC4,PSMD7,PSMD8,SSB,PSME1,DDX5,LSM3,PSMD6,PELO,RBM8A,LSM6,CNOT9,MRTO4,PSMD14
GO: Biological Process	GO:0033238	regulation of cellular amine metabolic process		3.541e-05	0.1956	0.001846	0.01697	12	97	PSMF1,PSMB1,PSMB2,PSMB3,PSMC3,PSMC4,PSMD7,PSMD8,PSME1,PSMD6,SIRT4,PSMD14
GO: Biological Process	GO:1902036	regulation of hematopoietic stem cell differentiation		4.347e-05	0.2402	0.002245	0.02064	12	99	PSMF1,BLOC1S2,PSMB1,PSMB2,PSMB3,PSMC3,PSMC4,PSMD7,PSMD8,PSME1,PSMD6,PSMD14
GO: Biological Process	GO:0006399	tRNA metabolic process		4.501e-05	0.2487	0.002302	0.02117	17	184	SARS1,RPP38,TRMT1,OSGEP,MTFMT,TARS3,IARS2,RTRAF,POLR3K,ZBTB8OS,SSB,QARS1,TARS1,TRPT1,CARS1,RPP14,LSM6
GO: Biological Process	GO:0072594	establishment of protein localization to organelle		4.723e-05	0.261	0.002394	0.02201	39	655	CDKN1A,ACAA1,RPLP2,RPS29,TOMM5,SPCS3,ARIH2,TIMM17A,HAX1,TIMM22,MTCH2,HSPD1,MPV17,IPO8,XBP1,CRY2,GRPEL1,GET3,AGK,PECR,SRP19,SSR3,BCS1L,DDX5,DMAP1,TIMM8A,TOMM22,IMMP1L,MGARP,HEATR3,STAM,SIRT4,TXNDC12,TIMM13,TIMM10,TIMM9,TIMM8B,LMNA,SCRIB
GO: Biological Process	GO:0010498	proteasomal protein catabolic process		4.987e-05	0.2755	0.002505	0.02303	33	518	AP1S1,FBXL22,UCHL5,ARIH2,FBXW5,SDF2L1,SDF2,ANAPC4,PSMF1,ENC1,XBP1,NR1D1,PSMB1,PSMB2,PSMB3,PSMC3,PSMC4,PSMD7,PSMD8,PSME1,HM13,FBXO2,PSMD6,STYX,CCDC47,RBX1,DMAC2,RNF175,FAF1,STT3B,KCTD10,ZNRF1,PSMD14
GO: Biological Process	GO:0036294	cellular response to decreased oxygen levels		5.06e-05	0.2795	0.002518	0.02316	22	282	FAM162B,PSMF1,PSMB1,PSMB2,PSMB3,PSMC3,PSMC4,PSMD7,PSMD8,PSME1,HP1BP3,PSMD6,MGARP,RBX1,DNM1L,SIRT4,TXNDC12,LMNA,SERPINE1,CHCHD2,ENDOG,PSMD14
GO: Biological Process	GO:0060218	hematopoietic stem cell differentiation		5.194e-05	0.2869	0.002562	0.02356	16	168	RPS29,PSMF1,BLOC1S2,LMBR1L,PSMB1,PSMB2,PSMB3,PSMC3,PSMC4,PSMD7,PSMD8,PSME1,PSMD6,METAP2,PSMD14,HDAC1
GO: Biological Process	GO:0071453	cellular response to oxygen levels		5.253e-05	0.2902	0.002569	0.02362	23	303	FAM162B,PSMF1,MYOD1,PSMB1,PSMB2,PSMB3,PSMC3,PSMC4,PSMD7,PSMD8,PSME1,HP1BP3,PSMD6,MGARP,RBX1,DNM1L,SIRT4,TXNDC12,LMNA,SERPINE1,CHCHD2,ENDOG,PSMD14
GO: Biological Process	GO:0002474	antigen processing and presentation of peptide antigen via MHC class I		5.307e-05	0.2932	0.002572	0.02365	12	101	PSMF1,PSMB1,PSMB2,PSMB3,PSMC3,PSMC4,PSMD7,PSMD8,PSME1,PSMD6,CANX,PSMD14
GO: Biological Process	GO:0019884	antigen processing and presentation of exogenous antigen		5.52e-05	0.305	0.002652	0.02438	17	187	AP1S1,AP1B1,PSMF1,ARF1,DCTN5,PSMB1,PSMB2,PSMB3,PSMC3,PSMC4,PSMD7,PSMD8,PSME1,PSMD6,CANX,PSMD14,DCTN3
GO: Biological Process	GO:0090151	establishment of protein localization to mitochondrial membrane		5.589e-05	0.3088	0.002662	0.02448	9	58	TIMM22,MTCH2,AGK,BCS1L,TOMM22,TIMM13,TIMM10,TIMM9,TIMM8B
GO: Biological Process	GO:0019752	carboxylic acid metabolic process		5.781e-05	0.3194	0.00273	0.0251	58	1131	ACAA1,MAT1A,LYPLA2,ETFDH,PFKFB3,DGLUCY,SARS1,PEMT,HPD,MIF,MTCH2,PSMF1,NAGK,XBP1,SHMT1,GPAM,IDH3A,NR1D1,TARS3,IARS2,THEM4,MTHFR,LPIN2,SMS,KDM1A,PECR,AUH,PSMB1,PSMB2,PSMB3,PSMC3,PSMC4,PSMD7,PSMD8,PSME1,NDUFS6,DECR1,BLMH,PSMD6,LDHD,BPGM,ALDH1L2,GNPDA2,QARS1,GPT2,TARS1,LIAS,CYP27C1,GPX4,CARS1,ECHS1,HIBADH,SIRT4,CBR4,PAH,HADHB,THNSL2,PSMD14
GO: Biological Process	GO:1902750	negative regulation of cell cycle G2/M phase transition		6.366e-05	0.3517	0.002981	0.02741	13	119	CDKN1A,PSMF1,PSMB1,PSMB2,PSMB3,PSMC3,PSMC4,PSMD7,PSMD8,PSME1,PSMD6,RBX1,PSMD14
GO: Biological Process	GO:0070498	interleukin-1-mediated signaling pathway		7.09e-05	0.3917	0.003292	0.03027	12	104	PSMF1,PSMB1,PSMB2,PSMB3,PSMC3,PSMC4,PSMD7,PSMD8,PSME1,PSMD6,RBX1,PSMD14
GO: Biological Process	GO:0090175	regulation of establishment of planar polarity		7.572e-05	0.4183	0.003486	0.03205	13	121	PSMF1,SPAG6,FZD2,PSMB1,PSMB2,PSMB3,PSMC3,PSMC4,PSMD7,PSMD8,PSME1,PSMD6,PSMD14
GO: Biological Process	GO:0010948	negative regulation of cell cycle process		7.839e-05	0.4331	0.003579	0.03291	28	418	CDKN1A,CBX3,MIF,PRMT1,GPNMB,ZNHIT1,LCMT1,PSMF1,APAF1,BRD7,IK,PSMB1,PSMB2,PSMB3,PSMC3,PSMC4,NUBP1,PSMD7,PSMD8,PSME1,KAT2A,PSMD6,AURKAIP1,RBX1,RBBP4,CTDSP1,CNOT9,PSMD14
GO: Biological Process	GO:0006457	protein folding		8.674e-05	0.4793	0.003914	0.03599	20	252	FKBP9,DNAJC21,SELENOF,SDF2L1,PPIE,PFDN6,FKBP5,VBP1,SDF2,HSPD1,HSPE1,PRDX4,NUDCD2,PPID,ATF6,GRPEL1,NUDC,PSMB3,BAG1,CANX
GO: Biological Process	GO:0006082	organic acid metabolic process		8.714e-05	0.4814	0.003914	0.03599	60	1200	ACAA1,MAT1A,LYPLA2,ETFDH,PFKFB3,DGLUCY,SARS1,PEMT,HPD,MIF,TXN2,MTCH2,PSMF1,NAGK,XBP1,SHMT1,GPAM,IDH3A,NR1D1,TARS3,IARS2,THEM4,CYP2R1,MTHFR,LPIN2,SMS,KDM1A,PECR,AUH,PSMB1,PSMB2,PSMB3,PSMC3,PSMC4,PSMD7,PSMD8,PSME1,NDUFS6,DECR1,BLMH,PSMD6,LDHD,BPGM,ALDH1L2,GNPDA2,QARS1,GPT2,TARS1,LIAS,CYP27C1,GPX4,CARS1,ECHS1,HIBADH,SIRT4,CBR4,PAH,HADHB,THNSL2,PSMD14
GO: Biological Process	GO:0071456	cellular response to hypoxia		9.668e-05	0.5342	0.004308	0.03961	20	254	FAM162B,PSMF1,PSMB1,PSMB2,PSMB3,PSMC3,PSMC4,PSMD7,PSMD8,PSME1,HP1BP3,PSMD6,MGARP,RBX1,SIRT4,LMNA,SERPINE1,CHCHD2,ENDOG,PSMD14
GO: Biological Process	GO:0031163	metallo-sulfur cluster assembly		0.0001016	0.5612	0.004454	0.04095	6	26	GLRX5,CIAO1,GLRX3,NDOR1,NUBP1,NFS1
GO: Biological Process	GO:0016226	iron-sulfur cluster assembly		0.0001016	0.5612	0.004454	0.04095	6	26	GLRX5,CIAO1,GLRX3,NDOR1,NUBP1,NFS1
GO: Biological Process	GO:0010389	regulation of G2/M transition of mitotic cell cycle		0.0001044	0.5769	0.004542	0.04176	18	216	CDKN1A,TUBB4B,PSMF1,PSMB1,PSMB2,PSMB3,PSMC3,PSMC4,PSMD7,PSMD8,PSME1,PSMD6,RBX1,RNASEH2B,CEP43,LMNB1,PSMD14,DCTN3
GO: Biological Process	GO:0048002	antigen processing and presentation of peptide antigen		0.0001054	0.5823	0.004549	0.04183	17	197	AP1S1,AP1B1,PSMF1,ARF1,DCTN5,PSMB1,PSMB2,PSMB3,PSMC3,PSMC4,PSMD7,PSMD8,PSME1,PSMD6,CANX,PSMD14,DCTN3
GO: Biological Process	GO:0006744	ubiquinone biosynthetic process		0.0001129	0.624	0.0048	0.04414	5	17	PDSS1,COQ5,PDSS2,COQ4,COQ7
GO: Biological Process	GO:1901663	quinone biosynthetic process		0.0001129	0.624	0.0048	0.04414	5	17	PDSS1,COQ5,PDSS2,COQ4,COQ7
GO: Biological Process	GO:0000413	protein peptidyl-prolyl isomerization		0.0001156	0.639	0.004877	0.04485	8	50	FKBP9,PIN4,PPIE,FKBP3,FKBP5,PPID,PTPA,FKBP7
GO: Biological Process	GO:0016054	organic acid catabolic process		0.0001175	0.6494	0.00492	0.04524	21	278	ACAA1,MAT1A,ETFDH,HPD,TXN2,NAGK,SHMT1,LPIN2,PECR,AUH,DECR1,BLMH,LDHD,ALDH1L2,GNPDA2,GPT2,ECHS1,HIBADH,PAH,HADHB,THNSL2
GO: Biological Process	GO:0043436	oxoacid metabolic process		0.0001285	0.7101	0.005339	0.04909	58	1165	ACAA1,MAT1A,LYPLA2,ETFDH,PFKFB3,DGLUCY,SARS1,PEMT,HPD,MIF,MTCH2,PSMF1,NAGK,XBP1,SHMT1,GPAM,IDH3A,NR1D1,TARS3,IARS2,THEM4,MTHFR,LPIN2,SMS,KDM1A,PECR,AUH,PSMB1,PSMB2,PSMB3,PSMC3,PSMC4,PSMD7,PSMD8,PSME1,NDUFS6,DECR1,BLMH,PSMD6,LDHD,BPGM,ALDH1L2,GNPDA2,QARS1,GPT2,TARS1,LIAS,CYP27C1,GPX4,CARS1,ECHS1,HIBADH,SIRT4,CBR4,PAH,HADHB,THNSL2,PSMD14
GO: Biological Process	GO:0009060	aerobic respiration		0.0001365	0.754	0.005627	0.05173	11	95	SDHC,COX4I1,COX7C,IDH3A,MT-CO2,MT-CO3,MT-ND1,AFG1L,SURF1,FAHD1,NNT
GO: Biological Process	GO:0035966	response to topologically incorrect protein		0.0001562	0.863	0.006392	0.05877	18	223	CXXC1,AP1S1,SDF2L1,SDF2,HSPD1,HSPE1,SHC1,XBP1,ATF6,GET3,DDX11,COPS5,WIPI1,HSPB3,CANX,RNF175,STT3B,LMNA
GO: Biological Process	GO:0045454	cell redox homeostasis		0.0001598	0.883	0.006493	0.0597	10	81	GLRX5,PRDX5,TXN2,GLRX3,PRDX4,APEX1,TXNDC5,SCO2,TXNDC12,NNT
GO: Biological Process	GO:0070482	response to oxygen levels		0.000166	0.9173	0.006696	0.06156	37	647	CDKN1A,FUNDC1,FAM162B,HSD11B2,TXN2,VCAM1,HSPD1,PSMF1,POLB,COX4I1,APAF1,SHC1,ATF6,MTHFR,SOD2,MYOD1,PSMB1,PSMB2,PSMB3,PSMC3,PSMC4,PSMD7,PSMD8,PSME1,HP1BP3,PSMD6,MGARP,RBX1,DNM1L,SIRT4,TXNDC12,LMNA,SERPINE1,CHCHD2,ENDOG,PSMD14,HDAC1
GO: Biological Process	GO:1901661	quinone metabolic process		0.0001731	0.9566	0.006932	0.06373	7	40	PDSS1,COQ5,CRYZL1,PDSS2,CBR4,COQ4,COQ7
GO: Biological Process	GO:0032259	methylation		0.000179	0.9891	0.007116	0.06542	28	439	ATPSCKMT,MAT1A,CXXC1,SMYD4,PEMT,EMG1,PRMT1,METTL17,LCMT1,NDUFAF5,COQ5,NTMT1,TRMT1,XBP1,SHMT1,MTHFR,ANTKMT,KDM1A,ILF3,DMAP1,DIMT1,DPY30,NOP2,RAB6A,MAT2B,SETD4,LMNA,HDAC1
GO: Biological Process	GO:1990542	mitochondrial transmembrane transport		0.0001873	1	0.007392	0.06797	12	115	ATPSCKMT,MICU1,TIMM17A,STOML2,HSPD1,GRPEL1,MCUR1,ANTKMT,DMAC2L,ATP5MC3,TXNDC12,THRSP
GO: Biological Process	GO:0070584	mitochondrion morphogenesis		0.000194	1	0.007603	0.0699	6	29	SSBP1,NDUFS6,DNM1L,MYH14,SLIRP,COQ7
GO: Biological Process	GO:0051205	protein insertion into membrane		0.0001961	1	0.00763	0.07015	10	83	TIMM22,GET3,AGK,EMC3,BCS1L,TOMM22,TIMM13,TIMM10,TIMM9,TIMM8B
GO: Biological Process	GO:0001736	establishment of planar polarity		0.0001997	1	0.007694	0.07074	14	151	PSMF1,SPAG6,FZD2,PSMB1,PSMB2,PSMB3,PSMC3,PSMC4,PSMD7,PSMD8,PSME1,PSMD6,SCRIB,PSMD14
GO: Biological Process	GO:0006743	ubiquinone metabolic process		0.0002019	1	0.007694	0.07074	5	19	PDSS1,COQ5,PDSS2,COQ4,COQ7
GO: Biological Process	GO:0002223	stimulatory C-type lectin receptor signaling pathway		0.0002033	1	0.007694	0.07074	12	116	PSMF1,PSMB1,PSMB2,PSMB3,PSMC3,PSMC4,PSMD7,PSMD8,PSME1,PSMD6,NRAS,PSMD14
GO: Biological Process	GO:0060071	Wnt signaling pathway, planar cell polarity pathway		0.0002033	1	0.007694	0.07074	12	116	PSMF1,FZD2,PSMB1,PSMB2,PSMB3,PSMC3,PSMC4,PSMD7,PSMD8,PSME1,PSMD6,PSMD14
GO: Biological Process	GO:0007164	establishment of tissue polarity		0.000214	1	0.008043	0.07395	14	152	PSMF1,SPAG6,FZD2,PSMB1,PSMB2,PSMB3,PSMC3,PSMC4,PSMD7,PSMD8,PSME1,PSMD6,SCRIB,PSMD14
GO: Biological Process	GO:0032481	positive regulation of type I interferon production		0.000239	1	0.008924	0.08205	10	85	HMGB2,HSPD1,POLR2F,POLR2L,POLR3E,POLR3K,ZBTB16,RIOK3,POLR3D,PQBP1
GO: Biological Process	GO:0001666	response to hypoxia		0.0002427	1	0.008998	0.08273	32	540	FUNDC1,FAM162B,HSD11B2,TXN2,VCAM1,HSPD1,PSMF1,COX4I1,APAF1,SHC1,ATF6,MTHFR,SOD2,PSMB1,PSMB2,PSMB3,PSMC3,PSMC4,PSMD7,PSMD8,PSME1,HP1BP3,PSMD6,MGARP,RBX1,DNM1L,SIRT4,LMNA,SERPINE1,CHCHD2,ENDOG,PSMD14
GO: Biological Process	GO:1901990	regulation of mitotic cell cycle phase transition		0.0002491	1	0.009173	0.08434	30	494	CDKN1A,TUBB4B,PRMT1,GPNMB,ANAPC4,LCMT1,PSMF1,ADAMTS1,ANP32B,APEX1,BRD7,IK,PSMB1,PSMB2,PSMB3,PSMC3,PSMC4,PSMD7,PSMD8,PSME1,PSMD6,GNL3,RBX1,RNASEH2B,CTDSP1,CEP43,LMNB1,CNOT9,PSMD14,DCTN3
GO: Biological Process	GO:0002218	activation of innate immune response		0.0002623	1	0.009597	0.08824	14	155	PSMF1,HEXIM1,PSMB1,PSMB2,PSMB3,PSMC3,PSMC4,PSMD7,PSMD8,PSME1,PSMD6,NRAS,PQBP1,PSMD14
GO: Biological Process	GO:0000086	G2/M transition of mitotic cell cycle		0.0002933	1	0.01061	0.09757	20	276	CDKN1A,TUBB4B,FBXL22,LCMT1,PSMF1,PSMB1,PSMB2,PSMB3,PSMC3,PSMC4,PSMD7,PSMD8,PSME1,PSMD6,RBX1,RNASEH2B,CEP43,LMNB1,PSMD14,DCTN3
GO: Biological Process	GO:0009057	macromolecule catabolic process		0.000295	1	0.01061	0.09757	72	1580	CLPP,RPLP2,LYPLA2,HMGB2,RPS29,DYSF,LSM5,PHB1,AP1S1,FBXL22,UCHL5,ARIH2,FBXW5,SDF2L1,LSM4,SDF2,ANAPC4,EXOSC9,PSMF1,RNASEH2A,ENC1,APAF1,XBP1,APEX1,ZCCHC17,NR1D1,RNF7,CELF1,CTSH,AFG1L,DIS3L2,USE1,PSMB1,PSMB2,PSMB3,PSMC3,TENT5C,PSMC4,PSMD7,PSMD8,SSB,PSME1,HM13,DDX5,FBXO2,LSM3,PSMD6,KLHL3,PELO,STYX,CCDC47,RBM8A,DNASE1L1,UBE2Z,RBX1,RNASEH2B,USP22,DMAC2,RNF175,STAM,SLC25A16,FAF1,TXNDC12,STT3B,LSM6,CNOT9,…
GO: Biological Process	GO:0006120	mitochondrial electron transport, NADH to ubiquinone		0.0002958	1	0.01061	0.09757	8	57	MT-ND1,MT-ND2,NDUFA5,NDUFA6,NDUFB9,NDUFB10,NDUFS6,NDUFV3
GO: Biological Process	GO:1902749	regulation of cell cycle G2/M phase transition		0.0002982	1	0.01063	0.09773	18	235	CDKN1A,TUBB4B,PSMF1,PSMB1,PSMB2,PSMB3,PSMC3,PSMC4,PSMD7,PSMD8,PSME1,PSMD6,RBX1,RNASEH2B,CEP43,LMNB1,PSMD14,DCTN3
GO: Biological Process	GO:0009308	amine metabolic process		0.0003139	1	0.01112	0.1022	16	196	VCAM1,PSMF1,ABHD4,SMS,PSMB1,PSMB2,PSMB3,PSMC3,PSMC4,PSMD7,PSMD8,PSME1,PSMD6,SIRT4,PAH,PSMD14
GO: Biological Process	GO:0000245	spliceosomal complex assembly		0.0003181	1	0.01119	0.1029	10	88	DDX23,SFSWAP,CELF1,SNRPD1,SNRPD2,SNRPE,SNRPG,DDX39B,PSIP1,SRPK3
GO: Biological Process	GO:0002220	innate immune response activating cell surface receptor signaling pathway		0.0003258	1	0.01133	0.1042	12	122	PSMF1,PSMB1,PSMB2,PSMB3,PSMC3,PSMC4,PSMD7,PSMD8,PSME1,PSMD6,NRAS,PSMD14
GO: Biological Process	GO:0036293	response to decreased oxygen levels		0.0003261	1	0.01133	0.1042	33	573	FUNDC1,FAM162B,HSD11B2,TXN2,VCAM1,HSPD1,PSMF1,COX4I1,APAF1,SHC1,ATF6,MTHFR,SOD2,PSMB1,PSMB2,PSMB3,PSMC3,PSMC4,PSMD7,PSMD8,PSME1,HP1BP3,PSMD6,MGARP,RBX1,DNM1L,SIRT4,TXNDC12,LMNA,SERPINE1,CHCHD2,ENDOG,PSMD14
GO: Biological Process	GO:0019882	antigen processing and presentation		0.0003368	1	0.01163	0.1069	19	258	AP1S1,AP1B1,PSMF1,ARF1,CTSH,DCTN5,PSMB1,PSMB2,PSMB3,PSMC3,PSMC4,PSMD7,PSMD8,PSME1,PSMD6,RAB6A,CANX,PSMD14,DCTN3
GO: Biological Process	GO:0006605	protein targeting		0.0003728	1	0.01279	0.1176	30	506	ACAA1,RPLP2,ITGB1BP1,RPS29,TOMM5,ZDHHC1,SPCS3,ARIH2,TIMM17A,HAX1,TIMM22,AKAP6,HSPD1,MPV17,GRPEL1,GET3,AGK,PECR,SRP19,SSR3,TIMM8A,TOMM22,IMMP1L,MGARP,SIRT4,TXNDC12,TIMM13,TIMM10,TIMM9,TIMM8B
GO: Biological Process	GO:0002758	innate immune response-activating signal transduction		0.0003785	1	0.01283	0.118	12	124	PSMF1,PSMB1,PSMB2,PSMB3,PSMC3,PSMC4,PSMD7,PSMD8,PSME1,PSMD6,NRAS,PSMD14
GO: Biological Process	GO:1901532	regulation of hematopoietic progenitor cell differentiation		0.0003785	1	0.01283	0.118	12	124	PSMF1,BLOC1S2,PSMB1,PSMB2,PSMB3,PSMC3,PSMC4,PSMD7,PSMD8,PSME1,PSMD6,PSMD14
GO: Biological Process	GO:1901991	negative regulation of mitotic cell cycle phase transition		0.0003873	1	0.013	0.1195	20	282	CDKN1A,PRMT1,GPNMB,LCMT1,PSMF1,BRD7,IK,PSMB1,PSMB2,PSMB3,PSMC3,PSMC4,PSMD7,PSMD8,PSME1,PSMD6,RBX1,CTDSP1,CNOT9,PSMD14
GO: Biological Process	GO:0006396	RNA processing		0.0003882	1	0.013	0.1195	69	1513	SMNDC1,LSM5,SLC38A2,SARS1,PIN4,EMG1,DDX23,LSM4,DHX35,PPIE,DGCR8,DUSP11,THOC7,EXOSC9,DCAF13,SFSWAP,POLR2F,RPP38,POLR2L,TRMT1,OSGEP,NHP2,MTFMT,NIFK,CELF1,TSR1,RTRAF,SF3B6,RBFOX1,CCAR1,IK,SNRPD1,SNRPD2,SNRPE,LSM8,CPSF3,SNRPG,MRPL1,SF3B5,KDM1A,POLR3K,ZBTB8OS,MYOD1,MAK16,KRI1,RIOK3,SSB,DDX5,LSM3,DDX10,DIMT1,RRS1,HTATSF1,RBM8A,AURKAIP1,NOP2,DDX39B,GNL3,TRPT1,SNRNP27,RPP14,PQBP1,FCF1,LSM6,DAZAP1,PSIP1,C…
GO: Biological Process	GO:0035967	cellular response to topologically incorrect protein		0.0004323	1	0.01439	0.1323	15	182	CXXC1,AP1S1,SDF2L1,SDF2,HSPD1,SHC1,XBP1,ATF6,GET3,DDX11,COPS5,WIPI1,CANX,RNF175,LMNA
GO: Biological Process	GO:0042180	cellular ketone metabolic process		0.0004372	1	0.01441	0.1325	22	328	PDSS1,HSD11B2,PSMF1,COQ5,NR1D1,KDM1A,PSMB1,PSMB2,PSMB3,PSMC3,PSMC4,PSMD7,PSMD8,PSME1,PSMD6,CRYZL1,PDSS2,SIRT4,CBR4,COQ4,PSMD14,COQ7
GO: Biological Process	GO:0006354	DNA-templated transcription, elongation		0.0004383	1	0.01441	0.1325	12	126	ERCC6,POLR1A,POLR2F,POLR2L,ELOF1,HEXIM1,ELL2,ENY2,HTATSF1,DDX39B,CCNT2,POLR1E
GO: Biological Process	GO:0046395	carboxylic acid catabolic process		0.0004482	1	0.01465	0.1347	19	264	ACAA1,MAT1A,ETFDH,HPD,NAGK,SHMT1,LPIN2,PECR,AUH,DECR1,BLMH,LDHD,ALDH1L2,GNPDA2,GPT2,ECHS1,HIBADH,PAH,HADHB
GO: Biological Process	GO:0006979	response to oxidative stress		0.0004525	1	0.01471	0.1352	34	608	ERCC6,ETFDH,IMPACT,LANCL1,PRDX5,TXN2,HSPD1,MPV17,FBLN5,PRDX4,NUDT2,SHC1,XBP1,APEX1,PPID,RNF7,PPP5C,MT-ND1,SOD1,SOD2,NDUFA6,GFER,TMEM161A,ADPRS,LIAS,GPX4,TXNDC12,PSIP1,NAPRT,SERPINE1,CHCHD2,ENDOG,COQ7,HDAC1
GO: Biological Process	GO:0045786	negative regulation of cell cycle		0.0004602	1	0.01487	0.1367	38	707	CDKN1A,ERCC6,CBX3,MIF,PRMT1,GPNMB,ZNHIT1,LCMT1,PSMF1,APAF1,GADD45GIP1,HEXIM1,CELF1,BRD7,IK,MAP2K6,PSMB1,PSMB2,PSMB3,PSMC3,PSMC4,NUBP1,PSMD7,PSMD8,PSME1,KAT2A,PSMD6,AURKAIP1,DDX39B,RBX1,RNASEH2B,RBBP4,CTDSP1,SLC25A16,CNOT9,SCRIB,PSMD14,TP53BP1
GO: Biological Process	GO:0043312	neutrophil degranulation		0.0004934	1	0.01585	0.1457	29	491	ACAA1,PDAP1,TUBB4B,ATP6V1D,C6orf120,MIF,PPIE,PRDX4,APAF1,C1orf35,RAP2C,CTSH,ILF2,IMPDH2,KCMF1,PSMB1,PSMC3,IST1,PSMD7,PSMD6,TXNDC5,DNASE1L1,RAB6A,RAP1B,NRAS,TOM1,NAPRT,ATP6AP2,PSMD14
GO: Biological Process	GO:0006353	DNA-templated transcription, termination		0.0005096	1	0.01625	0.1494	9	77	POLR1A,POLR2F,POLR2L,MTERF2,SNRPE,CPSF3,SNRPG,POLR3K,POLR1E
GO: Biological Process	GO:0044571	[2Fe-2S] cluster assembly		0.0005116	1	0.01625	0.1494	3	6	GLRX5,GLRX3,NFS1
GO: Biological Process	GO:0016579	protein deubiquitination		0.0005293	1	0.01671	0.1537	20	289	MINDY3,UCHL5,PSMF1,POLB,RUVBL1,PSMB1,PSMB2,PSMB3,PSMC3,PSMC4,PSMD7,PSMD8,PSME1,KAT2A,ENY2,PSMD6,COPS5,USP22,STAM,PSMD14
GO: Biological Process	GO:0042274	ribosomal small subunit biogenesis		0.0005609	1	0.01761	0.1619	9	78	EMG1,METTL17,DCAF13,TSR1,KRI1,RIOK3,RRS1,FCF1,LSM6
GO: Biological Process	GO:0002283	neutrophil activation involved in immune response		0.00058	1	0.0181	0.1665	29	496	ACAA1,PDAP1,TUBB4B,ATP6V1D,C6orf120,MIF,PPIE,PRDX4,APAF1,C1orf35,RAP2C,CTSH,ILF2,IMPDH2,KCMF1,PSMB1,PSMC3,IST1,PSMD7,PSMD6,TXNDC5,DNASE1L1,RAB6A,RAP1B,NRAS,TOM1,NAPRT,ATP6AP2,PSMD14
GO: Biological Process	GO:0006650	glycerophospholipid metabolic process		0.0006192	1	0.01922	0.1767	23	359	ACP6,PIGP,AGPAT5,DPM3,PEMT,PIGF,PIK3C3,PGP,STOML2,MBOAT7,GPAM,ARF1,ABHD4,CRLS1,LPIN2,AGK,IMPA1,CHPT1,FAM126A,ABHD16A,PLA2G7,PIGS,HADHB
GO: Biological Process	GO:0042776	proton motive force-driven mitochondrial ATP synthesis		0.0006512	1	0.01988	0.1828	5	24	ATPSCKMT,STOML2,ANTKMT,DMAC2L,ATP5MC3
GO: Biological Process	GO:0019646	aerobic electron transport chain		0.0006512	1	0.01988	0.1828	5	24	COX4I1,COX7C,MT-CO2,MT-CO3,AFG1L
GO: Biological Process	GO:0006123	mitochondrial electron transport, cytochrome c to oxygen		0.0006512	1	0.01988	0.1828	5	24	COX4I1,COX7C,MT-CO2,MT-CO3,AFG1L
GO: Biological Process	GO:0043161	proteasome-mediated ubiquitin-dependent protein catabolic process		0.0006645	1	0.02017	0.1855	27	453	AP1S1,FBXL22,UCHL5,ARIH2,FBXW5,ANAPC4,PSMF1,PSMB1,PSMB2,PSMB3,PSMC3,PSMC4,PSMD7,PSMD8,PSME1,FBXO2,PSMD6,STYX,CCDC47,RBX1,DMAC2,RNF175,FAF1,STT3B,KCTD10,ZNRF1,PSMD14
GO: Biological Process	GO:0051169	nuclear transport		0.0006764	1	0.02031	0.1868	25	407	CDKN1A,THOC7,IPO8,ANP32B,XBP1,CRY2,RANGRF,SNRPD1,SNRPD2,SNRPE,CPSF3,SNRPG,SSB,BANF1,ENY2,DDX5,DMAP1,STYX,RRS1,RBM8A,DDX39B,HEATR3,LMNA,PSIP1,ABCE1
GO: Biological Process	GO:0044106	cellular amine metabolic process		0.0006784	1	0.02031	0.1868	15	190	PSMF1,ABHD4,SMS,PSMB1,PSMB2,PSMB3,PSMC3,PSMC4,PSMD7,PSMD8,PSME1,PSMD6,SIRT4,PAH,PSMD14
GO: Biological Process	GO:0034976	response to endoplasmic reticulum stress		0.0006802	1	0.02031	0.1868	22	339	CXXC1,SDF2L1,TMCO1,SDF2,UFC1,APAF1,SHC1,XBP1,ATF6,GET3,PSMB3,HM13,FBXO2,DDX11,CCDC47,COPS5,WIPI1,CANX,RNF175,TXNDC12,STT3B,LMNA
GO: Biological Process	GO:0008033	tRNA processing		0.0007139	1	0.02121	0.195	12	133	SARS1,RPP38,TRMT1,OSGEP,MTFMT,RTRAF,POLR3K,ZBTB8OS,SSB,TRPT1,RPP14,LSM6
GO: Biological Process	GO:2000736	regulation of stem cell differentiation		0.0007232	1	0.02137	0.1965	13	152	SOX6,PSMF1,BLOC1S2,PSMB1,PSMB2,PSMB3,PSMC3,PSMC4,PSMD7,PSMD8,PSME1,PSMD6,PSMD14
GO: Biological Process	GO:0002833	positive regulation of response to biotic stimulus		0.000744	1	0.02184	0.2008	21	319	HMGB2,MIF,LY86,HSPD1,PSMF1,HEXIM1,CD226,PSMB1,PSMB2,PSMB3,PSMC3,PSMC4,RIOK3,PSMD7,PSMD8,PSME1,PSMD6,POLR3D,NRAS,PQBP1,PSMD14
GO: Biological Process	GO:0045089	positive regulation of innate immune response		0.0007507	1	0.02184	0.2008	18	254	HMGB2,PSMF1,HEXIM1,CD226,PSMB1,PSMB2,PSMB3,PSMC3,PSMC4,RIOK3,PSMD7,PSMD8,PSME1,PSMD6,POLR3D,NRAS,PQBP1,PSMD14
GO: Biological Process	GO:0090263	positive regulation of canonical Wnt signaling pathway		0.0007509	1	0.02184	0.2008	14	172	PSMF1,RUVBL1,PSMB1,PSMB2,PSMB3,PSMC3,PSMC4,PSMD7,PSMD8,PSME1,PSMD6,CSNK1G1,ATP6AP2,PSMD14
GO: Biological Process	GO:0000291	nuclear-transcribed mRNA catabolic process, exonucleolytic		0.0007738	1	0.02235	0.2055	6	37	LSM5,LSM4,EXOSC9,DIS3L2,LSM3,LSM6
GO: Biological Process	GO:0044839	cell cycle G2/M phase transition		0.0007767	1	0.02235	0.2055	20	298	CDKN1A,TUBB4B,FBXL22,LCMT1,PSMF1,PSMB1,PSMB2,PSMB3,PSMC3,PSMC4,PSMD7,PSMD8,PSME1,PSMD6,RBX1,RNASEH2B,CEP43,LMNB1,PSMD14,DCTN3
GO: Biological Process	GO:0046474	glycerophospholipid biosynthetic process		0.0007908	1	0.02264	0.2081	17	234	ACP6,PIGP,AGPAT5,DPM3,PEMT,PIGF,PIK3C3,MBOAT7,GPAM,ARF1,ABHD4,CRLS1,LPIN2,AGK,IMPA1,CHPT1,PIGS
GO: Biological Process	GO:0051204	protein insertion into mitochondrial membrane		0.0008074	1	0.02288	0.2103	7	51	TIMM22,AGK,TOMM22,TIMM13,TIMM10,TIMM9,TIMM8B
GO: Biological Process	GO:0030490	maturation of SSU-rRNA		0.0008074	1	0.02288	0.2103	7	51	DCAF13,TSR1,KRI1,RIOK3,RRS1,FCF1,LSM6
GO: Biological Process	GO:0043487	regulation of RNA stability		0.0008223	1	0.02318	0.2131	16	214	EXOSC9,PSMF1,APEX1,ZCCHC17,CELF1,PSMB1,PSMB2,PSMB3,PSMC3,TENT5C,PSMC4,PSMD7,PSMD8,PSME1,PSMD6,PSMD14
GO: Biological Process	GO:0062012	regulation of small molecule metabolic process		0.0008351	1	0.02342	0.2153	31	556	ATPSCKMT,PFKFB3,NLN,MIF,PGP,MTCH2,LCMT1,DYRK2,PSMF1,COX11,GPAM,NR1D1,MT-CO2,ANTKMT,FZD2,KDM1A,SOD1,PSMB1,PSMB2,PSMB3,PSMC3,PSMC4,PSMD7,PSMD8,PSME1,KAT2A,PSMD6,GPT2,SIRT4,SLC35B4,PSMD14
GO: Biological Process	GO:0045930	negative regulation of mitotic cell cycle		0.0008662	1	0.02417	0.2222	23	368	CDKN1A,PRMT1,GPNMB,LCMT1,PSMF1,GADD45GIP1,BRD7,IK,PSMB1,PSMB2,PSMB3,PSMC3,PSMC4,PSMD7,PSMD8,PSME1,PSMD6,AURKAIP1,RBX1,CTDSP1,CNOT9,SCRIB,PSMD14
GO: Biological Process	GO:0036498	IRE1-mediated unfolded protein response		0.0008969	1	0.0249	0.229	8	67	CXXC1,SHC1,XBP1,GET3,DDX11,COPS5,WIPI1,LMNA
GO: Biological Process	GO:1901988	negative regulation of cell cycle phase transition		0.0009153	1	0.02528	0.2325	20	302	CDKN1A,PRMT1,GPNMB,LCMT1,PSMF1,BRD7,IK,PSMB1,PSMB2,PSMB3,PSMC3,PSMC4,PSMD7,PSMD8,PSME1,PSMD6,RBX1,CTDSP1,CNOT9,PSMD14
GO: Biological Process	GO:1901987	regulation of cell cycle phase transition		0.0009475	1	0.02594	0.2385	30	536	CDKN1A,TUBB4B,PRMT1,GPNMB,ANAPC4,LCMT1,PSMF1,ADAMTS1,ANP32B,APEX1,BRD7,IK,PSMB1,PSMB2,PSMB3,PSMC3,PSMC4,PSMD7,PSMD8,PSME1,PSMD6,GNL3,RBX1,RNASEH2B,CTDSP1,CEP43,LMNB1,CNOT9,PSMD14,DCTN3
GO: Biological Process	GO:0051603	proteolysis involved in cellular protein catabolic process		0.0009483	1	0.02594	0.2385	40	786	CLPP,AP1S1,FBXL22,UCHL5,ARIH2,FBXW5,SDF2L1,SDF2,ANAPC4,PSMF1,ENC1,XBP1,NR1D1,RNF7,CTSH,PSMB1,PSMB2,PSMB3,PSMC3,PSMC4,PSMD7,PSMD8,PSME1,HM13,FBXO2,PSMD6,KLHL3,STYX,CCDC47,UBE2Z,RBX1,USP22,DMAC2,RNF175,STAM,FAF1,STT3B,KCTD10,ZNRF1,PSMD14
GO: Biological Process	GO:0000460	maturation of 5.8S rRNA		0.001032	1	0.02803	0.2577	6	39	EXOSC9,MAK16,KRI1,RRS1,GNL3,FCF1
GO: Biological Process	GO:0006986	response to unfolded protein		0.001035	1	0.02803	0.2577	15	198	CXXC1,HSPD1,HSPE1,SHC1,XBP1,ATF6,GET3,DDX11,COPS5,WIPI1,HSPB3,CANX,RNF175,STT3B,LMNA
GO: Biological Process	GO:0042119	neutrophil activation		0.001043	1	0.02806	0.258	29	515	ACAA1,PDAP1,TUBB4B,ATP6V1D,C6orf120,MIF,PPIE,PRDX4,APAF1,C1orf35,RAP2C,CTSH,ILF2,IMPDH2,KCMF1,PSMB1,PSMC3,IST1,PSMD7,PSMD6,TXNDC5,DNASE1L1,RAB6A,RAP1B,NRAS,TOM1,NAPRT,ATP6AP2,PSMD14
GO: Biological Process	GO:0022618	ribonucleoprotein complex assembly		0.001046	1	0.02806	0.258	17	240	DDX23,LSM4,SFSWAP,DENR,RUVBL1,CELF1,SNRPD1,SNRPD2,SNRPE,SNRPG,RRS1,EIF2S2,NOP2,DDX39B,PSIP1,SRPK3,MRTO4
GO: Biological Process	GO:0070646	protein modification by small protein removal		0.001075	1	0.02868	0.2637	20	306	MINDY3,UCHL5,PSMF1,POLB,RUVBL1,PSMB1,PSMB2,PSMB3,PSMC3,PSMC4,PSMD7,PSMD8,PSME1,KAT2A,ENY2,PSMD6,COPS5,USP22,STAM,PSMD14
GO: Biological Process	GO:1901135	carbohydrate derivative metabolic process		0.001175	1	0.03122	0.287	62	1383	ATPSCKMT,ACP6,MGAT4B,PIGP,DPM3,PFKFB3,GMPR2,OSTC,PEMT,PIGF,MIF,PGLS,SDF2L1,MTCH2,SDF2,SDHC,STOML2,PMM2,LARGE2,MPV17,NAGK,COX4I1,NUDT2,SHMT1,COX7C,GPAM,SAMHD1,GADD45GIP1,THEM4,MT-CO2,MT-CO3,MT-ND1,MT-ND2,ANTKMT,COASY,DMAC2L,AFG1L,ATP5MC3,CHCHD10,GALNT2,IMPDH2,DAD1,NDUFA5,NDUFA6,GALNT7,NDUFB9,NDUFB10,NDUFS6,FBXO2,NDUFV3,LDHD,BPGM,SURF1,GNPDA2,RNASEH2B,PIGS,STT3B,CBR4,RHOQ,KCTD10,CHCHD2,COQ7
GO: Biological Process	GO:0043488	regulation of mRNA stability		0.001204	1	0.03183	0.2927	15	201	EXOSC9,PSMF1,APEX1,CELF1,PSMB1,PSMB2,PSMB3,PSMC3,TENT5C,PSMC4,PSMD7,PSMD8,PSME1,PSMD6,PSMD14
GO: Biological Process	GO:0070897	transcription preinitiation complex assembly		0.001351	1	0.03533	0.3249	6	41	RRN3,PSMC3,PSMC4,TAF7,GTF2B,POLR1E
GO: Biological Process	GO:0036230	granulocyte activation		0.001357	1	0.03533	0.3249	29	524	ACAA1,PDAP1,TUBB4B,ATP6V1D,C6orf120,MIF,PPIE,PRDX4,APAF1,C1orf35,RAP2C,CTSH,ILF2,IMPDH2,KCMF1,PSMB1,PSMC3,IST1,PSMD7,PSMD6,TXNDC5,DNASE1L1,RAB6A,RAP1B,NRAS,TOM1,NAPRT,ATP6AP2,PSMD14
GO: Biological Process	GO:0002446	neutrophil mediated immunity		0.001357	1	0.03533	0.3249	29	524	ACAA1,PDAP1,TUBB4B,ATP6V1D,C6orf120,MIF,PPIE,PRDX4,APAF1,C1orf35,RAP2C,CTSH,ILF2,IMPDH2,KCMF1,PSMB1,PSMC3,IST1,PSMD7,PSMD6,TXNDC5,DNASE1L1,RAB6A,RAP1B,NRAS,TOM1,NAPRT,ATP6AP2,PSMD14
GO: Biological Process	GO:0000466	maturation of 5.8S rRNA from tricistronic rRNA transcript (SSU-rRNA, 5.8S rRNA, LSU-rRNA)		0.001363	1	0.03533	0.3249	5	28	EXOSC9,KRI1,RRS1,GNL3,FCF1
GO: Biological Process	GO:0001738	morphogenesis of a polarized epithelium		0.001369	1	0.03533	0.3249	14	183	PSMF1,SPAG6,FZD2,PSMB1,PSMB2,PSMB3,PSMC3,PSMC4,PSMD7,PSMD8,PSME1,PSMD6,SCRIB,PSMD14
GO: Biological Process	GO:0000209	protein polyubiquitination		0.001379	1	0.03542	0.3257	22	358	DYSF,FBXL22,ARIH2,FBXW5,ANAPC4,PSMF1,LONRF1,PSMB1,PSMB2,PSMB3,PSMC3,PSMC4,PSMD7,PSMD8,PSME1,FBXO2,BLMH,PSMD6,KLHL3,RBX1,ZNRF1,PSMD14
GO: Biological Process	GO:0006919	activation of cysteine-type endopeptidase activity involved in apoptotic process		0.001385	1	0.03542	0.3257	10	106	HSPD1,HSPE1,ANP32B,APAF1,RNF7,CTSH,COPS5,PDCD6,BCL2L10,TXNDC12
GO: Biological Process	GO:0071826	ribonucleoprotein complex subunit organization		0.001429	1	0.03639	0.3346	17	247	DDX23,LSM4,SFSWAP,DENR,RUVBL1,CELF1,SNRPD1,SNRPD2,SNRPE,SNRPG,RRS1,EIF2S2,NOP2,DDX39B,PSIP1,SRPK3,MRTO4
GO: Biological Process	GO:0007346	regulation of mitotic cell cycle		0.001622	1	0.0411	0.3779	36	706	CDKN1A,TUBB4B,FBXW5,PRMT1,GPNMB,ANAPC4,LCMT1,PSMF1,ADAMTS1,ANP32B,APEX1,GADD45GIP1,PIM3,BRD7,IK,PSMB1,PSMB2,PSMB3,PSMC3,PSMC4,PSMD7,PSMD8,PSME1,PSMD6,AURKAIP1,GNL3,RBX1,RNASEH2B,USP22,CTDSP1,CEP43,LMNB1,CNOT9,SCRIB,PSMD14,DCTN3
GO: Biological Process	GO:0002244	hematopoietic progenitor cell differentiation		0.001771	1	0.04469	0.4109	21	342	ACP6,AGPAT5,RPS29,CXXC1,SLC7A6OS,PSMF1,BLOC1S2,LMBR1L,PSMB1,PSMB2,PSMB3,PSMC3,PSMC4,PSMD7,PSMD8,PSME1,PSMD6,RRS1,METAP2,PSMD14,HDAC1
GO: Biological Process	GO:0000479	endonucleolytic cleavage of tricistronic rRNA transcript (SSU-rRNA, 5.8S rRNA, LSU-rRNA)		0.001796	1	0.04491	0.4129	4	18	TSR1,KRI1,RRS1,FCF1
GO: Biological Process	GO:0000478	endonucleolytic cleavage involved in rRNA processing		0.001796	1	0.04491	0.4129	4	18	TSR1,KRI1,RRS1,FCF1
GO: Biological Process	GO:0006886	intracellular protein transport		0.001807	1	0.04497	0.4135	74	1745	CDKN1A,ACAA1,RPLP2,ITGB1BP1,RPS29,TOMM5,ZDHHC1,RTN2,ADPRH,SPCS3,TUBB4B,AP1S1,AP1B1,ATP6V1D,ARIH2,TIMM17A,HAX1,TIMM22,AKAP6,HSPD1,MPV17,THOC7,IPO8,ANP32B,XBP1,SPAG6,ARF1,CRY2,GRPEL1,RUVBL1,RANGRF,GET3,AGK,TMED9,NUDC,FZD2,CPSF3,SNX2,PECR,SRP19,SSB,SSR3,HM13,BCS1L,ENY2,DDX5,DMAP1,TIMM8A,STYX,TOMM22,RRS1,IMMP1L,RBM8A,MGARP,RAB6A,DDX39B,HEATR3,SH3TC2,PDCD6,TOM1,RER1,STAM,PQBP1,CEP43,SIRT4,TXNDC12,TIMM…
GO: Biological Process	GO:0000470	maturation of LSU-rRNA		0.001881	1	0.04618	0.4246	5	30	NHP2,NIFK,MRPL1,MAK16,NOP2
GO: Biological Process	GO:0000303	response to superoxide		0.001881	1	0.04618	0.4246	5	30	ERCC6,FBLN5,SOD1,SOD2,ADPRS
GO: Biological Process	GO:0006362	transcription elongation from RNA polymerase I promoter		0.001881	1	0.04618	0.4246	5	30	ERCC6,POLR1A,POLR2F,POLR2L,POLR1E
GO: Biological Process	GO:0002275	myeloid cell activation involved in immune response		0.001913	1	0.04676	0.4299	31	586	ACAA1,PDAP1,DYSF,TUBB4B,ATP6V1D,C6orf120,MIF,PPIE,PRDX4,APAF1,C1orf35,RAP2C,CTSH,ILF2,IMPDH2,KCMF1,PSMB1,PSMC3,IST1,PSMD7,PSMD6,TXNDC5,DNASE1L1,RAB6A,C12orf4,RAP1B,NRAS,TOM1,NAPRT,ATP6AP2,PSMD14
GO: Biological Process	GO:0006730	one-carbon metabolic process		0.001966	1	0.04785	0.4399	6	44	MAT1A,SHMT1,MTHFR,ALDH1L2,CA12,MAT2B
GO: Biological Process	GO:0010726	positive regulation of hydrogen peroxide metabolic process		0.002008	1	0.04865	0.4473	3	9	MT-CO2,SOD2,NNT
GO: Biological Process	GO:0008637	apoptotic mitochondrial changes		0.002024	1	0.04883	0.4489	12	150	FAM162B,MTCH2,HSPD1,BLOC1S2,RNF7,THEM4,SOD2,CHCHD10,PRELID1,DNM1L,TXNDC12,LMNA
GO: Cellular Component	GO:0005740	mitochondrial envelope		2.761e-48	2.065e-45	2.065e-45	1.486e-44	123	877	ATPSCKMT,MTG1,AGPAT5,ETFDH,FUNDC1,SMIM20,TOMM5,PHB1,MICU1,MRPL57,NLN,PEMT,TIMM17A,HAX1,TIMM22,MTCH2,SDHC,STOML2,HSPD1,MPV17,HSPE1,FOXRED1,NDUFAF5,COA3,CHCHD7,MRPS18B,COX4I1,COQ5,MRPL13,COX7C,COX11,MRPL28,GPAM,MTFP1,MRPL33,MRPL17,REXO2,GRPEL1,CRLS1,THEM4,MTX2,MRPL14,MT-CO2,MT-CO3,MT-ND1,MT-ND2,MCUR1,MRPS23,MRPS33,AGK,ANTKMT,MRPS6,MRPS34,MRPL41,MRPL40,MRPL36,COASY,DMAC2L,MRPL9,MRPL1,C12orf73,SOD1,S…
GO: Cellular Component	GO:0005743	mitochondrial inner membrane		1.938e-45	1.45e-42	7.25e-43	5.216e-42	98	580	ATPSCKMT,MTG1,ETFDH,SMIM20,PHB1,MICU1,MRPL57,TIMM17A,TIMM22,MTCH2,SDHC,STOML2,HSPD1,MPV17,HSPE1,FOXRED1,NDUFAF5,COA3,MRPS18B,COX4I1,COQ5,MRPL13,COX7C,COX11,MRPL28,GPAM,MTFP1,MRPL33,MRPL17,GRPEL1,CRLS1,THEM4,MTX2,MRPL14,MT-CO2,MT-CO3,MT-ND1,MT-ND2,MCUR1,MRPS23,MRPS33,AGK,MRPS6,MRPS34,MRPL41,MRPL40,MRPL36,DMAC2L,MRPL9,MRPL1,C12orf73,SOD2,ATP5MC3,CHCHD10,PET100,MRPL43,NDUFA5,NDUFA6,BCS1L,NDUFB9,NDUF…
GO: Cellular Component	GO:0031966	mitochondrial membrane		3.169e-43	2.37e-40	7.901e-41	5.685e-40	113	824	ATPSCKMT,MTG1,AGPAT5,ETFDH,FUNDC1,SMIM20,TOMM5,PHB1,MICU1,MRPL57,PEMT,TIMM17A,HAX1,TIMM22,MTCH2,SDHC,STOML2,HSPD1,MPV17,HSPE1,FOXRED1,NDUFAF5,COA3,MRPS18B,COX4I1,COQ5,MRPL13,COX7C,COX11,MRPL28,GPAM,MTFP1,MRPL33,MRPL17,GRPEL1,CRLS1,THEM4,MTX2,MRPL14,MT-CO2,MT-CO3,MT-ND1,MT-ND2,MCUR1,MRPS23,MRPS33,AGK,ANTKMT,MRPS6,MRPS34,MRPL41,MRPL40,MRPL36,COASY,DMAC2L,MRPL9,MRPL1,C12orf73,SOD2,AFG1L,ATP5MC3,CHCH…
GO: Cellular Component	GO:0019866	organelle inner membrane		4.834e-43	3.616e-40	9.04e-41	6.505e-40	100	643	ATPSCKMT,MTG1,ETFDH,CBX3,SMIM20,PHB1,MICU1,MRPL57,TIMM17A,TIMM22,MTCH2,SDHC,STOML2,HSPD1,MPV17,HSPE1,FOXRED1,NDUFAF5,COA3,MRPS18B,COX4I1,COQ5,MRPL13,COX7C,COX11,MRPL28,GPAM,MTFP1,MRPL33,MRPL17,GRPEL1,CRLS1,THEM4,MTX2,MRPL14,MT-CO2,MT-CO3,MT-ND1,MT-ND2,MCUR1,MRPS23,MRPS33,AGK,MRPS6,MRPS34,MRPL41,MRPL40,MRPL36,DMAC2L,MRPL9,MRPL1,C12orf73,SOD2,ATP5MC3,CHCHD10,PET100,MRPL43,NDUFA5,NDUFA6,BCS1L,NDUFB9…
GO: Cellular Component	GO:0031967	organelle envelope		2.402e-38	1.797e-35	2.995e-36	2.155e-35	140	1385	ATPSCKMT,MTG1,ABCF1,AGPAT5,ETFDH,CBX3,FUNDC1,SMIM20,TOMM5,PHB1,MICU1,MINDY3,MRPL57,NLN,PEMT,TIMM17A,HAX1,TIMM22,MTCH2,SDHC,STOML2,AKAP6,HSPD1,MPV17,HSPE1,FOXRED1,NDUFAF5,IPO8,COA3,CHCHD7,MRPS18B,COX4I1,COQ5,MRPL13,COX7C,COX11,ZC3HC1,MRPL28,GPAM,MTFP1,MRPL33,MRPL17,REXO2,ATF6,GRPEL1,CRLS1,THEM4,MTX2,MRPL14,MT-CO2,MT-CO3,MT-ND1,MT-ND2,MCUR1,MRPS23,MRPS33,CCAR1,AGK,ANTKMT,MRPS6,MRPS34,MRPL41,MRPL40,…
GO: Cellular Component	GO:0031975	envelope		2.402e-38	1.797e-35	2.995e-36	2.155e-35	140	1385	ATPSCKMT,MTG1,ABCF1,AGPAT5,ETFDH,CBX3,FUNDC1,SMIM20,TOMM5,PHB1,MICU1,MINDY3,MRPL57,NLN,PEMT,TIMM17A,HAX1,TIMM22,MTCH2,SDHC,STOML2,AKAP6,HSPD1,MPV17,HSPE1,FOXRED1,NDUFAF5,IPO8,COA3,CHCHD7,MRPS18B,COX4I1,COQ5,MRPL13,COX7C,COX11,ZC3HC1,MRPL28,GPAM,MTFP1,MRPL33,MRPL17,REXO2,ATF6,GRPEL1,CRLS1,THEM4,MTX2,MRPL14,MT-CO2,MT-CO3,MT-ND1,MT-ND2,MCUR1,MRPS23,MRPS33,CCAR1,AGK,ANTKMT,MRPS6,MRPS34,MRPL41,MRPL40,…
GO: Cellular Component	GO:0098798	mitochondrial protein-containing complex		2.77e-33	2.072e-30	2.959e-31	2.129e-30	60	286	ETFDH,TOMM5,PHB1,MICU1,MRPL57,TIMM17A,TIMM22,SDHC,FOXRED1,MRPS18B,COX4I1,MRPL13,COX7C,MRPL28,MRPL33,IDH3A,MRPL17,GRPEL1,MTX2,MRPL14,MT-ND1,MT-ND2,MRPS23,MRPS33,AGK,MRPS6,MRPS34,MRPL41,MRPL40,MRPL36,MRPL9,MRPL1,ATP5MC3,CHCHD10,MRPL43,NDUFA5,NDUFA6,BCS1L,NDUFB9,NDUFB10,NDUFS6,NDUFV3,TOMM22,MRPL16,IMMP1L,MRPL49,MRPL24,MRPL21,TOMM6,DMAC2,MRPS16,SLC25A16,MRPS18A,TIMM13,TIMM10,TIMM9,TIMM8B,MRPS25,HADHB…
GO: Cellular Component	GO:0005759	mitochondrial matrix		2.674e-30	2e-27	2.5e-28	1.799e-27	74	501	CLPP,ACP6,MTG1,GLRX5,PDSS1,ETFDH,MRPL57,DGLUCY,PIN4,PRDX5,TXN2,METTL17,HSPD1,HSPE1,MRPS18B,COQ5,NUDT2,SHC1,MRPL13,MRPL28,MRPL33,IDH3A,GADD45GIP1,MRPL17,REXO2,GRPEL1,IARS2,THEM4,MRPL14,MTERF2,FLAD1,MRPS23,MRPS33,MRPS6,MRPS34,MRPL41,MRPL40,MRPL36,COASY,MRPL9,MRPL1,SOD1,SOD2,AUH,NADK2,MRPL43,SSBP1,DECR1,ADPRS,DIMT1,MRPL16,ALDH1L2,QARS1,GPT2,MRPL49,MRPL24,LIAS,SCO2,PDSS2,MRPL21,MRPS16,NFS1,SLC25A16,E…
GO: Cellular Component	GO:1990904	ribonucleoprotein complex		3.273e-17	2.448e-14	2.472e-15	1.779e-14	77	879	ABCF1,RPLP2,SMNDC1,IMPACT,RPS29,LSM5,MRPL57,PIN4,NIP7,EMG1,DDX23,LSM4,DHX35,PPIE,VBP1,DYRK2,DCAF13,MRPS18B,RPP38,MRPL13,MRPL28,MRPL33,ZCCHC17,NAA38,NHP2,HEXIM1,MRPL17,RUVBL1,MRPL14,CELF1,TSR1,SF3B6,MRPS23,MRPS33,MRPS6,MRPS34,MRPL41,MRPL40,MRPL36,IK,SNRPD1,SNRPD2,SNRPE,LSM8,MRPL9,SNRPG,MRPL1,SF3B5,ILF2,ILF3,DIS3L2,MRPL43,MAK16,KRI1,SRP19,RIOK3,SSB,DDX5,LSM3,MRPL16,RRS1,HTATSF1,RBM8A,MRPL49,MRPL24,…
GO: Cellular Component	GO:0005761	mitochondrial ribosome		3.636e-17	2.72e-14	2.472e-15	1.779e-14	25	94	MTG1,MRPL57,MRPS18B,MRPL13,MRPL28,MRPL33,MRPL17,MRPL14,MRPS23,MRPS33,MRPS6,MRPS34,MRPL41,MRPL40,MRPL36,MRPL9,MRPL1,MRPL43,MRPL16,MRPL49,MRPL24,MRPL21,MRPS16,MRPS18A,MRPS25
GO: Cellular Component	GO:0000313	organellar ribosome		3.636e-17	2.72e-14	2.472e-15	1.779e-14	25	94	MTG1,MRPL57,MRPS18B,MRPL13,MRPL28,MRPL33,MRPL17,MRPL14,MRPS23,MRPS33,MRPS6,MRPS34,MRPL41,MRPL40,MRPL36,MRPL9,MRPL1,MRPL43,MRPL16,MRPL49,MRPL24,MRPL21,MRPS16,MRPS18A,MRPS25
GO: Cellular Component	GO:1902494	catalytic complex		8.039e-16	6.013e-13	5.011e-14	3.605e-13	111	1657	CDKN1A,PIGP,PDSS1,ETFDH,DPM3,GMPR2,CXXC1,OSTC,SPCS3,FBXL22,PIK3C3,UCHL5,ARIH2,FBXW5,DDX23,PRMT1,DHX35,PPIE,DGCR8,ZNHIT1,SDHC,ANAPC4,DYRK2,EXOSC9,PSMF1,FOXRED1,DCAF13,POLR1A,DCUN1D5,ENC1,POLR2F,RPP38,POLR2L,IDH3A,NAA38,NHP2,SPAG6,RNF7,PTPA,RUVBL1,POLR3E,SF3B6,MT-ND1,MT-ND2,BRD7,BRD9,SMARCE1,ATP1A2,SNRPD1,CTSH,SNRPD2,SNRPE,SNRPG,POLR3K,SPTSSA,DIS3L2,PSMB1,PSMB2,PSMB3,KBTBD8,DAD1,PSMC3,PSMC4,PSMD7,P…
GO: Cellular Component	GO:0005758	mitochondrial intermembrane space		1.024e-14	7.661e-12	5.893e-13	4.24e-12	23	97	MICU1,NLN,HAX1,STOML2,CHCHD7,REXO2,THEM4,AGK,SOD1,COX19,CHCHD10,PRELID1,GFER,TIMM8A,COA7,PRELID3B,TXNDC12,TIMM13,TIMM10,TIMM9,TIMM8B,STMP1,CHCHD2
GO: Cellular Component	GO:0031970	organelle envelope lumen		1.994e-14	1.491e-11	1.065e-12	7.665e-12	24	110	MICU1,NLN,HAX1,STOML2,CHCHD7,REXO2,THEM4,CCAR1,AGK,SOD1,COX19,CHCHD10,PRELID1,GFER,TIMM8A,COA7,PRELID3B,TXNDC12,TIMM13,TIMM10,TIMM9,TIMM8B,STMP1,CHCHD2
GO: Cellular Component	GO:0098800	inner mitochondrial membrane protein complex		3.127e-13	2.339e-10	1.56e-11	1.122e-10	26	147	PHB1,MICU1,TIMM17A,TIMM22,SDHC,FOXRED1,COX4I1,COX7C,GRPEL1,MTX2,MT-ND1,MT-ND2,AGK,ATP5MC3,CHCHD10,NDUFA5,NDUFA6,BCS1L,NDUFB9,NDUFB10,NDUFS6,NDUFV3,IMMP1L,DMAC2,TIMM10,SDHAF4
GO: Cellular Component	GO:0005762	mitochondrial large ribosomal subunit		1.823e-12	1.364e-09	8.022e-11	5.772e-10	17	61	MRPL57,MRPL13,MRPL28,MRPL33,MRPL17,MRPL14,MRPL41,MRPL40,MRPL36,MRPL9,MRPL1,MRPL43,MRPL16,MRPL49,MRPL24,MRPL21,MRPS18A
GO: Cellular Component	GO:0000315	organellar large ribosomal subunit		1.823e-12	1.364e-09	8.022e-11	5.772e-10	17	61	MRPL57,MRPL13,MRPL28,MRPL33,MRPL17,MRPL14,MRPL41,MRPL40,MRPL36,MRPL9,MRPL1,MRPL43,MRPL16,MRPL49,MRPL24,MRPL21,MRPS18A
GO: Cellular Component	GO:0005840	ribosome		3.552e-12	2.657e-09	1.476e-10	1.062e-09	35	291	MTG1,ABCF1,RPLP2,DNAJC21,RPS29,MRPL57,RPL22L1,MRPS18B,MRPL13,APEX1,MRPL28,MRPL33,ZCCHC17,GADD45GIP1,MRPL17,MRPL14,MRPS23,MRPS33,MRPS6,MRPS34,MRPL41,MRPL40,MRPL36,MRPL9,MRPL1,MRPL43,MRPL16,AURKAIP1,MRPL49,MRPL24,MRPL21,CANX,MRPS16,MRPS18A,MRPS25
GO: Cellular Component	GO:0070469	respirasome		7.561e-12	5.656e-09	2.977e-10	2.142e-09	21	107	SDHC,FOXRED1,COX4I1,COX7C,MT-CO2,MT-CO3,MT-ND1,MT-ND2,NDUFA5,NDUFA6,BCS1L,NDUFB9,NDUFB10,NDUFS6,TTC19,NDUFV3,SURF1,DMAC2,STMP1,NNT,SDHAF4
GO: Cellular Component	GO:0140535	intracellular protein-containing complex		7.631e-11	5.708e-08	2.854e-09	2.054e-08	60	797	TRAPPC5,DPM3,FBXL22,UCHL5,ARIH2,FBXW5,TRAPPC4,ANAPC4,DYRK2,PSMF1,DCAF13,POLR1A,DCUN1D5,RNASEH2A,ENC1,POLR2F,POLR2L,NAA38,RNF7,PTPA,RUVBL1,POLR3E,RTRAF,TRAPPC3,PRKX,POLR3K,ZBTB8OS,PSMB1,PSMB2,PSMB3,KBTBD8,PSMC3,PSMC4,PSMD7,PSMD8,PSME1,KAT2A,ENY2,DCAF5,FBXO2,DMAP1,PSMD6,KLHL3,POLR3D,TAF7,RBX1,RNASEH2B,USP22,PDCD6,MAT2B,DMAC2,SLC25A16,GTF2B,DCUN1D1,YEATS4,CNOT9,POLR1E,KCTD10,PSMD14,DCAF7
GO: Cellular Component	GO:0005746	mitochondrial respirasome		2.516e-10	1.882e-07	8.962e-09	6.448e-08	18	92	SDHC,FOXRED1,COX4I1,COX7C,MT-ND1,MT-ND2,NDUFA5,NDUFA6,BCS1L,NDUFB9,NDUFB10,NDUFS6,NDUFV3,SURF1,DMAC2,STMP1,NNT,SDHAF4
GO: Cellular Component	GO:0044391	ribosomal subunit		5.559e-10	4.158e-07	1.89e-08	1.36e-07	27	218	RPLP2,RPS29,MRPL57,MRPS18B,MRPL13,MRPL28,MRPL33,ZCCHC17,MRPL17,MRPL14,MRPS23,MRPS33,MRPS6,MRPS34,MRPL41,MRPL40,MRPL36,MRPL9,MRPL1,MRPL43,MRPL16,MRPL49,MRPL24,MRPL21,MRPS16,MRPS18A,MRPS25
GO: Cellular Component	GO:0098803	respiratory chain complex		1.406e-09	1.051e-06	4.571e-08	3.289e-07	17	90	SDHC,FOXRED1,COX4I1,COX7C,MT-CO2,MT-CO3,MT-ND1,MT-ND2,NDUFA5,NDUFA6,BCS1L,NDUFB9,NDUFB10,NDUFS6,NDUFV3,DMAC2,SDHAF4
GO: Cellular Component	GO:0015934	large ribosomal subunit		5.224e-09	3.907e-06	1.628e-07	1.171e-06	19	123	RPLP2,MRPL57,MRPL13,MRPL28,MRPL33,ZCCHC17,MRPL17,MRPL14,MRPL41,MRPL40,MRPL36,MRPL9,MRPL1,MRPL43,MRPL16,MRPL49,MRPL24,MRPL21,MRPS18A
GO: Cellular Component	GO:1990234	transferase complex		1.415e-08	1.058e-05	4.232e-07	3.045e-06	56	825	CDKN1A,PIGP,PDSS1,DPM3,CXXC1,OSTC,FBXL22,PIK3C3,ARIH2,FBXW5,PRMT1,ANAPC4,DYRK2,DCAF13,POLR1A,DCUN1D5,ENC1,POLR2F,POLR2L,NAA38,RNF7,RUVBL1,POLR3E,SNRPD1,SNRPD2,SNRPE,SNRPG,POLR3K,SPTSSA,KBTBD8,DAD1,KAT2A,ENY2,DCAF5,FBXO2,DMAP1,KLHL3,POLR3D,DPY30,TAF7,RBX1,PDSS2,USP22,PDCD6,MAT2B,RBBP4,DMAC2,SLC25A16,STT3B,CCNT2,GTF2B,DCUN1D1,YEATS4,POLR1E,KCTD10,DCAF7
GO: Cellular Component	GO:1990204	oxidoreductase complex		3.578e-08	2.676e-05	1.029e-06	7.407e-06	18	124	ETFDH,GMPR2,SDHC,FOXRED1,IDH3A,MT-ND1,MT-ND2,KAT2A,NDUFA5,NDUFA6,BCS1L,NDUFB9,NDUFB10,NDUFS6,NDUFV3,DMAC2,CBR4,SDHAF4
GO: Cellular Component	GO:0071011	precatalytic spliceosome		5.581e-08	4.175e-05	1.546e-06	1.113e-05	12	54	LSM5,LSM4,SF3B6,IK,SNRPD1,SNRPD2,SNRPE,LSM8,SNRPG,SF3B5,LSM3,LSM6
GO: Cellular Component	GO:1905368	peptidase complex		7.79e-08	5.827e-05	2.081e-06	1.497e-05	16	103	SPCS3,UCHL5,PSMF1,PSMB1,PSMB2,PSMB3,PSMC3,PSMC4,PSMD7,PSMD8,PSME1,ENY2,PSMD6,USP22,PIGS,PSMD14
GO: Cellular Component	GO:0005686	U2 snRNP		1.831e-07	0.000137	4.724e-06	3.399e-05	15	96	LSM5,LSM4,PPIE,SF3B6,IK,SNRPD1,SNRPD2,SNRPE,LSM8,SNRPG,SF3B5,LSM3,HTATSF1,RBM8A,LSM6
GO: Cellular Component	GO:0005684	U2-type spliceosomal complex		2.107e-07	0.0001576	5.123e-06	3.686e-05	15	97	LSM5,LSM4,PPIE,SF3B6,IK,SNRPD1,SNRPD2,SNRPE,LSM8,SNRPG,SF3B5,LSM3,HTATSF1,RBM8A,LSM6
GO: Cellular Component	GO:0005687	U4 snRNP		2.123e-07	0.0001588	5.123e-06	3.686e-05	13	72	LSM5,DDX23,LSM4,IK,SNRPD1,SNRPD2,SNRPE,LSM8,SNRPG,SF3B5,LSM3,DDX39B,LSM6
GO: Cellular Component	GO:0005688	U6 snRNP		2.773e-07	0.0002074	6.109e-06	4.396e-05	15	99	LSM5,DDX23,LSM4,PPIE,IK,SNRPD1,SNRPD2,SNRPE,LSM8,SNRPG,SF3B5,LSM3,RBM8A,DDX39B,LSM6
GO: Cellular Component	GO:0120115	Lsm2-8 complex		2.773e-07	0.0002074	6.109e-06	4.396e-05	15	99	LSM5,DDX23,LSM4,PPIE,IK,SNRPD1,SNRPD2,SNRPE,LSM8,SNRPG,SF3B5,LSM3,RBM8A,DDX39B,LSM6
GO: Cellular Component	GO:0071005	U2-type precatalytic spliceosome		2.777e-07	0.0002077	6.109e-06	4.396e-05	11	51	LSM5,LSM4,IK,SNRPD1,SNRPD2,SNRPE,LSM8,SNRPG,SF3B5,LSM3,LSM6
GO: Cellular Component	GO:0005763	mitochondrial small ribosomal subunit		2.975e-07	0.0002225	6.182e-06	4.448e-05	9	32	MRPS18B,MRPS23,MRPS33,MRPS6,MRPS34,MRPL16,MRPS16,MRPS18A,MRPS25
GO: Cellular Component	GO:0000314	organellar small ribosomal subunit		2.975e-07	0.0002225	6.182e-06	4.448e-05	9	32	MRPS18B,MRPS23,MRPS33,MRPS6,MRPS34,MRPL16,MRPS16,MRPS18A,MRPS25
GO: Cellular Component	GO:1905369	endopeptidase complex		4.094e-07	0.0003062	8.276e-06	5.955e-05	13	76	UCHL5,PSMF1,PSMB1,PSMB2,PSMB3,PSMC3,PSMC4,PSMD7,PSMD8,PSME1,PSMD6,PIGS,PSMD14
GO: Cellular Component	GO:0032592	integral component of mitochondrial membrane		7.49e-07	0.0005602	1.474e-05	0.0001061	14	93	ETFDH,FUNDC1,MICU1,TIMM17A,COA3,COX11,MTX2,MCUR1,AGK,CHCHD10,PET100,MGARP,SCO2,ADCK1
GO: Cellular Component	GO:0098573	intrinsic component of mitochondrial membrane		9.764e-07	0.0007304	1.873e-05	0.0001347	14	95	ETFDH,FUNDC1,MICU1,TIMM17A,COA3,COX11,MTX2,MCUR1,AGK,CHCHD10,PET100,MGARP,SCO2,ADCK1
GO: Cellular Component	GO:0071001	U4/U6 snRNP		1.114e-06	0.0008333	1.984e-05	0.0001428	12	70	LSM5,DDX23,LSM4,IK,SNRPD1,SNRPD2,SNRPE,LSM8,SNRPG,SF3B5,LSM3,LSM6
GO: Cellular Component	GO:0000502	proteasome complex		1.114e-06	0.0008333	1.984e-05	0.0001428	12	70	UCHL5,PSMF1,PSMB1,PSMB2,PSMB3,PSMC3,PSMC4,PSMD7,PSMD8,PSME1,PSMD6,PSMD14
GO: Cellular Component	GO:0046540	U4/U6 x U5 tri-snRNP complex		1.114e-06	0.0008333	1.984e-05	0.0001428	12	70	LSM5,DDX23,LSM4,IK,SNRPD1,SNRPD2,SNRPE,LSM8,SNRPG,SF3B5,LSM3,LSM6
GO: Cellular Component	GO:0097526	spliceosomal tri-snRNP complex		1.304e-06	0.0009755	2.269e-05	0.0001632	12	71	LSM5,DDX23,LSM4,IK,SNRPD1,SNRPD2,SNRPE,LSM8,SNRPG,SF3B5,LSM3,LSM6
GO: Cellular Component	GO:0005681	spliceosomal complex		1.702e-06	0.001273	2.893e-05	0.0002081	21	210	SMNDC1,LSM5,DDX23,LSM4,DHX35,PPIE,SF3B6,IK,SNRPD1,SNRPD2,SNRPE,LSM8,SNRPG,SF3B5,DDX5,LSM3,HTATSF1,RBM8A,DDX39B,LSM6,CTNNBL1
GO: Cellular Component	GO:0005747	mitochondrial respiratory chain complex I		2.459e-06	0.001839	3.913e-05	0.0002815	10	51	FOXRED1,MT-ND1,MT-ND2,NDUFA5,NDUFA6,NDUFB9,NDUFB10,NDUFS6,NDUFV3,DMAC2
GO: Cellular Component	GO:0030964	NADH dehydrogenase complex		2.459e-06	0.001839	3.913e-05	0.0002815	10	51	FOXRED1,MT-ND1,MT-ND2,NDUFA5,NDUFA6,NDUFB9,NDUFB10,NDUFS6,NDUFV3,DMAC2
GO: Cellular Component	GO:0045271	respiratory chain complex I		2.459e-06	0.001839	3.913e-05	0.0002815	10	51	FOXRED1,MT-ND1,MT-ND2,NDUFA5,NDUFA6,NDUFB9,NDUFB10,NDUFS6,NDUFV3,DMAC2
GO: Cellular Component	GO:0030532	small nuclear ribonucleoprotein complex		2.993e-06	0.002239	4.664e-05	0.0003356	20	200	LSM5,DDX23,LSM4,DHX35,PPIE,HEXIM1,SF3B6,IK,SNRPD1,SNRPD2,SNRPE,LSM8,SNRPG,SF3B5,DDX5,LSM3,HTATSF1,RBM8A,DDX39B,LSM6
GO: Cellular Component	GO:0005741	mitochondrial outer membrane		3.099e-06	0.002318	4.73e-05	0.0003403	21	218	AGPAT5,FUNDC1,TOMM5,PHB1,HAX1,MTCH2,GPAM,MTX2,AGK,COASY,ATP5MC3,PGAM5,TOMM22,MGARP,BCL2L10,TOMM6,DNM1L,RTN4IP1,TXNDC12,STMP1,HADHB
GO: Cellular Component	GO:0042719	mitochondrial intermembrane space protein transporter complex		4.025e-06	0.003011	6.021e-05	0.0004332	4	5	TIMM13,TIMM10,TIMM9,TIMM8B
GO: Cellular Component	GO:0005682	U5 snRNP		4.346e-06	0.003251	6.374e-05	0.0004586	17	154	LSM5,DDX23,LSM4,DHX35,PPIE,SF3B6,IK,SNRPD1,SNRPD2,SNRPE,LSM8,SNRPG,SF3B5,DDX5,LSM3,RBM8A,LSM6
GO: Cellular Component	GO:1904813	ficolin-1-rich granule lumen		5.125e-06	0.003834	7.372e-05	0.0005305	15	124	PDAP1,MIF,PPIE,PRDX4,APAF1,C1orf35,CTSH,ILF2,IMPDH2,KCMF1,PSMB1,PSMC3,PSMD7,PSMD6,PSMD14
GO: Cellular Component	GO:0097525	spliceosomal snRNP complex		5.266e-06	0.003939	7.431e-05	0.0005347	19	190	LSM5,DDX23,LSM4,DHX35,PPIE,SF3B6,IK,SNRPD1,SNRPD2,SNRPE,LSM8,SNRPG,SF3B5,DDX5,LSM3,HTATSF1,RBM8A,DDX39B,LSM6
GO: Cellular Component	GO:0022624	proteasome accessory complex		6.634e-06	0.004963	9.19e-05	0.0006612	7	25	PSMC3,PSMC4,PSMD7,PSMD8,PSME1,PSMD6,PSMD14
GO: Cellular Component	GO:0120114	Sm-like protein family complex		7.259e-06	0.00543	9.872e-05	0.0007103	20	212	LSM5,DDX23,LSM4,DHX35,PPIE,HEXIM1,SF3B6,IK,SNRPD1,SNRPD2,SNRPE,LSM8,SNRPG,SF3B5,DDX5,LSM3,HTATSF1,RBM8A,DDX39B,LSM6
GO: Cellular Component	GO:0031305	integral component of mitochondrial inner membrane		9.729e-06	0.007278	0.0001289	0.0009277	10	59	ETFDH,TIMM17A,COA3,COX11,MTX2,MCUR1,AGK,CHCHD10,PET100,SCO2
GO: Cellular Component	GO:0140513	nuclear protein-containing complex		9.825e-06	0.007349	0.0001289	0.0009277	69	1340	CDKN1A,ERCC6,SMNDC1,CBX3,LSM5,CXXC1,HMG20B,UCHL5,EMG1,DDX23,LSM4,DHX35,PPIE,DGCR8,ZNHIT1,STOML2,ANAPC4,THOC7,EXOSC9,DCAF13,POLR1A,POLR2F,POLR2L,NHP2,ELOF1,HEXIM1,ELL2,RUVBL1,POLR3E,SF3B6,BRD7,BRD9,SMARCE1,IK,SNRPD1,SNRPD2,SNRPE,LSM8,CPSF3,SNRPG,SF3B5,MYF5,POLR3K,KRI1,KAT2A,LIN52,ENY2,DDX5,DMAP1,LSM3,POLR3D,DPY30,HTATSF1,ANP32E,RBM8A,TAF7,COPS5,DDX39B,RBX1,USP22,RBBP4,FCF1,CCNT2,GTF2B,LSM6,YEATS4,…
GO: Cellular Component	GO:0031304	intrinsic component of mitochondrial inner membrane		1.136e-05	0.008499	0.0001465	0.001054	10	60	ETFDH,TIMM17A,COA3,COX11,MTX2,MCUR1,AGK,CHCHD10,PET100,SCO2
GO: Cellular Component	GO:0034709	methylosome		1.643e-05	0.01229	0.0002083	0.001499	5	12	PRMT1,SNRPD1,SNRPD2,SNRPE,SNRPG
GO: Cellular Component	GO:0005685	U1 snRNP		2.168e-05	0.01622	0.0002703	0.001945	11	78	LSM5,LSM4,IK,SNRPD1,SNRPD2,SNRPE,LSM8,SNRPG,SF3B5,LSM3,LSM6
GO: Cellular Component	GO:0031968	organelle outer membrane		2.708e-05	0.02026	0.0003321	0.00239	21	251	AGPAT5,FUNDC1,TOMM5,PHB1,HAX1,MTCH2,GPAM,MTX2,AGK,COASY,ATP5MC3,PGAM5,TOMM22,MGARP,BCL2L10,TOMM6,DNM1L,RTN4IP1,TXNDC12,STMP1,HADHB
GO: Cellular Component	GO:0019867	outer membrane		3.046e-05	0.02279	0.0003675	0.002644	21	253	AGPAT5,FUNDC1,TOMM5,PHB1,HAX1,MTCH2,GPAM,MTX2,AGK,COASY,ATP5MC3,PGAM5,TOMM22,MGARP,BCL2L10,TOMM6,DNM1L,RTN4IP1,TXNDC12,STMP1,HADHB
GO: Cellular Component	GO:0005838	proteasome regulatory particle		3.658e-05	0.02736	0.0004343	0.003125	6	22	PSMC3,PSMC4,PSMD7,PSMD8,PSMD6,PSMD14
GO: Cellular Component	GO:0030684	preribosome		4.396e-05	0.03289	0.0005138	0.003697	11	84	PIN4,NIP7,EMG1,DCAF13,TSR1,MAK16,KRI1,RIOK3,RRS1,FCF1,MRTO4
GO: Cellular Component	GO:0031461	cullin-RING ubiquitin ligase complex		7.43e-05	0.05558	0.0008551	0.006152	16	173	FBXL22,ARIH2,FBXW5,ANAPC4,DCAF13,ENC1,RNF7,KBTBD8,DCAF5,FBXO2,KLHL3,RBX1,PDCD6,DMAC2,KCTD10,DCAF7
GO: Cellular Component	GO:0031301	integral component of organelle membrane		8.932e-05	0.06681	0.001012	0.007284	28	421	ETFDH,DPM3,FUNDC1,RTN2,MICU1,TIMM17A,TMCO1,COA3,XBP1,COX11,SLC6A9,ATF6,MTX2,MCUR1,AGK,CHCHD10,EMC3,GALNT2,PET100,HM13,MGARP,SCO2,PIGS,CANX,ADCK1,RER1,SLC35B4,SLC35B1
GO: Cellular Component	GO:0000974	Prp19 complex		0.000123	0.09201	0.001373	0.009881	12	110	DDX23,DHX35,PPIE,SF3B6,SNRPD1,SNRPD2,SNRPE,SNRPG,DDX5,LSM3,RBM8A,CTNNBL1
GO: Cellular Component	GO:0070603	SWI/SNF superfamily-type complex		0.0001299	0.09715	0.001429	0.01028	10	79	UCHL5,ZNHIT1,RUVBL1,BRD7,BRD9,SMARCE1,DMAP1,ANP32E,RBBP4,HDAC1
GO: Cellular Component	GO:0005666	RNA polymerase III complex		0.0001529	0.1143	0.001657	0.01192	5	18	POLR2F,POLR2L,POLR3E,POLR3K,POLR3D
GO: Cellular Component	GO:0101002	ficolin-1-rich granule		0.0001634	0.1222	0.001746	0.01256	16	185	PDAP1,MIF,PPIE,PRDX4,APAF1,C1orf35,CTSH,ILF2,IMPDH2,KCMF1,PSMB1,PSMC3,PSMD7,PSMD6,ATP6AP2,PSMD14
GO: Cellular Component	GO:0031300	intrinsic component of organelle membrane		0.0001696	0.1269	0.001787	0.01286	29	460	RAB11B,ETFDH,DPM3,FUNDC1,RTN2,MICU1,TIMM17A,TMCO1,COA3,XBP1,COX11,SLC6A9,ATF6,MTX2,MCUR1,AGK,CHCHD10,EMC3,GALNT2,PET100,HM13,MGARP,SCO2,PIGS,CANX,ADCK1,RER1,SLC35B4,SLC35B1
GO: Cellular Component	GO:0071013	catalytic step 2 spliceosome		0.0002818	0.2108	0.002927	0.02106	11	103	DDX23,DHX35,PPIE,SF3B6,SNRPD1,SNRPD2,SNRPE,SNRPG,DDX5,LSM3,RBM8A
GO: Cellular Component	GO:0000812	Swr1 complex		0.0003363	0.2515	0.003446	0.02479	4	12	ZNHIT1,RUVBL1,DMAP1,ANP32E
GO: Cellular Component	GO:0140534	endoplasmic reticulum protein-containing complex		0.0004642	0.3472	0.004692	0.03376	13	145	PIGP,OSTC,SPCS3,SDF2L1,GET3,EMC3,SPTSSA,DAD1,SSR3,HM13,PIGS,FAF1,STT3B
GO: Cellular Component	GO:0005736	RNA polymerase I complex		0.0004742	0.3547	0.004729	0.03403	4	13	POLR1A,POLR2F,POLR2L,POLR1E
GO: Cellular Component	GO:0034715	pICln-Sm protein complex		0.0005123	0.3832	0.005034	0.03622	3	6	SNRPD1,SNRPD2,SNRPE
GO: Cellular Component	GO:0034774	secretory granule lumen		0.0005182	0.3876	0.005034	0.03622	22	332	ACAA1,TUBB4B,TEX264,C6orf120,MIF,PPIE,PRDX4,APAF1,C1orf35,CTSH,ILF2,IMPDH2,PSMB1,PSMC3,IST1,PSMD7,PSMD6,TXNDC5,DNASE1L1,NAPRT,SERPINE1,PSMD14
GO: Cellular Component	GO:0060205	cytoplasmic vesicle lumen		0.0006083	0.455	0.005833	0.04197	22	336	ACAA1,TUBB4B,TEX264,C6orf120,MIF,PPIE,PRDX4,APAF1,C1orf35,CTSH,ILF2,IMPDH2,PSMB1,PSMC3,IST1,PSMD7,PSMD6,TXNDC5,DNASE1L1,NAPRT,SERPINE1,PSMD14
GO: Cellular Component	GO:0031983	vesicle lumen		0.0006582	0.4924	0.006232	0.04484	22	338	ACAA1,TUBB4B,TEX264,C6orf120,MIF,PPIE,PRDX4,APAF1,C1orf35,CTSH,ILF2,IMPDH2,PSMB1,PSMC3,IST1,PSMD7,PSMD6,TXNDC5,DNASE1L1,NAPRT,SERPINE1,PSMD14
GO: Cellular Component	GO:0005689	U12-type spliceosomal complex		0.0007757	0.5802	0.007163	0.05154	6	37	SF3B6,SNRPD1,SNRPD2,SNRPE,SNRPG,SF3B5
GO: Cellular Component	GO:0031463	Cul3-RING ubiquitin ligase complex		0.0007757	0.5802	0.007163	0.05154	6	37	ENC1,KBTBD8,KLHL3,RBX1,PDCD6,KCTD10
GO: Cellular Component	GO:0097346	INO80-type complex		0.0007957	0.5952	0.007259	0.05223	5	25	UCHL5,ZNHIT1,RUVBL1,DMAP1,ANP32E
GO: Cellular Component	GO:0031466	Cul5-RING ubiquitin ligase complex		0.0008765	0.6556	0.007805	0.05616	3	7	ARIH2,RNF7,RBX1
GO: Cellular Component	GO:0031597	cytosolic proteasome complex		0.0008765	0.6556	0.007805	0.05616	3	7	UCHL5,PSMC4,PSMD14
GO: Cellular Component	GO:0034708	methyltransferase complex		0.000887	0.6635	0.007806	0.05616	10	100	CXXC1,PRMT1,RUVBL1,SNRPD1,SNRPD2,SNRPE,SNRPG,DPY30,TAF7,RBBP4
GO: Cellular Component	GO:0015935	small ribosomal subunit		0.0009584	0.7169	0.008336	0.05998	10	101	RPS29,MRPS18B,MRPS23,MRPS33,MRPS6,MRPS34,MRPL16,MRPS16,MRPS18A,MRPS25
GO: Cellular Component	GO:0031314	extrinsic component of mitochondrial inner membrane		0.001123	0.8399	0.009655	0.06947	4	16	NDUFAF5,COQ5,COQ4,COQ7
GO: Cellular Component	GO:0005777	peroxisome		0.001237	0.9256	0.0104	0.07483	13	161	ACAA1,PIK3C3,PRDX5,HSPD1,SERHL2,MPV17,HSPE1,ARF1,SOD1,PECR,IMPDH2,TMEM135,DNM1L
GO: Cellular Component	GO:0042579	microbody		0.001237	0.9256	0.0104	0.07483	13	161	ACAA1,PIK3C3,PRDX5,HSPD1,SERHL2,MPV17,HSPE1,ARF1,SOD1,PECR,IMPDH2,TMEM135,DNM1L
GO: Cellular Component	GO:0055029	nuclear DNA-directed RNA polymerase complex		0.001493	1	0.01241	0.08926	10	107	POLR1A,POLR2F,POLR2L,POLR3E,POLR3K,KAT2A,POLR3D,TAF7,GTF2B,POLR1E
GO: Cellular Component	GO:0000428	DNA-directed RNA polymerase complex		0.001602	1	0.01316	0.09472	10	108	POLR1A,POLR2F,POLR2L,POLR3E,POLR3K,KAT2A,POLR3D,TAF7,GTF2B,POLR1E
GO: Cellular Component	GO:0005742	mitochondrial outer membrane translocase complex		0.00201	1	0.01635	0.1176	3	9	TOMM5,TOMM22,TOMM6
GO: Cellular Component	GO:0098796	membrane protein complex		0.002152	1	0.01731	0.1245	63	1446	PIGP,TOMM5,PHB1,MICU1,OSTC,SPCS3,AP1S1,AP1B1,PIK3C3,ATP6V1D,TIMM17A,TIMM22,VCAM1,SDHC,STOML2,AKAP6,HSPD1,FOXRED1,COX4I1,SHC1,COX7C,GRPEL1,PTPA,MTX2,MT-CO2,MT-CO3,MT-ND1,MT-ND2,AGK,ATP1A2,DMAC2L,SNX2,ATP5MC3,CHCHD10,EMC3,SPTSSA,USE1,DAD1,NDUFA5,SSR3,NDUFA6,HM13,BCS1L,NDUFB9,NDUFB10,ITGB7,NDUFS6,NDUFV3,CHMP7,TOMM22,GLRA1,IMMP1L,PDCD6,TOMM6,PIGS,DMAC2,DNM1L,FAF1,STT3B,TIMM10,ATP6AP2,SCRIB,SDHAF4
GO: Cellular Component	GO:0071007	U2-type catalytic step 2 spliceosome		0.002192	1	0.01732	0.1247	5	31	PPIE,SNRPD1,SNRPD2,SNRPE,SNRPG
GO: Cellular Component	GO:0032797	SMN complex		0.002225	1	0.01732	0.1247	4	19	SNRPD1,SNRPD2,SNRPE,SNRPG
GO: Cellular Component	GO:0034719	SMN-Sm protein complex		0.002225	1	0.01732	0.1247	4	19	SNRPD1,SNRPD2,SNRPE,SNRPG
GO: Cellular Component	GO:0030880	RNA polymerase complex		0.002247	1	0.01732	0.1247	10	113	POLR1A,POLR2F,POLR2L,POLR3E,POLR3K,KAT2A,POLR3D,TAF7,GTF2B,POLR1E
GO: Cellular Component	GO:0032299	ribonuclease H2 complex		0.002679	1	0.02045	0.1471	2	3	RNASEH2A,RNASEH2B
GO: Cellular Component	GO:0005839	proteasome core complex		0.002716	1	0.02052	0.1477	4	20	PSMF1,PSMB1,PSMB2,PSMB3
GO: Cellular Component	GO:1904949	ATPase complex		0.002823	1	0.02111	0.1519	11	136	UCHL5,ZNHIT1,RUVBL1,BRD7,BRD9,SMARCE1,ATP1A2,DMAP1,ANP32E,RBBP4,HDAC1
GO: Cellular Component	GO:0042645	mitochondrial nucleoid		0.003438	1	0.02521	0.1814	6	49	MTERF2,SOD2,SSBP1,SLC25A16,TFAM,HADHB
GO: Cellular Component	GO:0009295	nucleoid		0.003438	1	0.02521	0.1814	6	49	MTERF2,SOD2,SSBP1,SLC25A16,TFAM,HADHB
GO: Cellular Component	GO:0000151	ubiquitin ligase complex		0.003624	1	0.02632	0.1894	19	316	FBXL22,ARIH2,FBXW5,ANAPC4,DYRK2,DCAF13,DCUN1D5,ENC1,RNF7,KBTBD8,DCAF5,FBXO2,KLHL3,RBX1,PDCD6,DMAC2,DCUN1D1,KCTD10,DCAF7
GO: Cellular Component	GO:0019774	proteasome core complex, beta-subunit complex		0.003775	1	0.02715	0.1953	3	11	PSMB1,PSMB2,PSMB3
GO: Cellular Component	GO:0098799	outer mitochondrial membrane protein complex		0.004621	1	0.03292	0.2369	4	23	TOMM5,MTX2,TOMM22,TOMM6
GO: Cellular Component	GO:0080008	Cul4-RING E3 ubiquitin ligase complex		0.004848	1	0.03421	0.2461	5	37	FBXW5,DCAF13,DCAF5,RBX1,DCAF7
GO: Cellular Component	GO:0042721	TIM22 mitochondrial import inner membrane insertion complex		0.005249	1	0.03669	0.264	2	4	TIMM22,AGK
GO: Cellular Component	GO:0070069	cytochrome complex		0.005446	1	0.03772	0.2714	5	38	COX4I1,COX7C,MT-CO2,MT-CO3,BCS1L
GO: Cellular Component	GO:0008250	oligosaccharyltransferase complex		0.006255	1	0.0428	0.308	3	13	OSTC,DAD1,STT3B
GO: Cellular Component	GO:0045277	respiratory chain complex IV		0.006294	1	0.0428	0.308	4	25	COX4I1,COX7C,MT-CO2,MT-CO3
GO: Cellular Component	GO:0034399	nuclear periphery		0.006534	1	0.04403	0.3168	11	152	MAT1A,CXXC1,ANAPC4,ENC1,RUVBL1,DDX39B,YEATS4,LMNA,PSIP1,LMNB1,DCAF7
GO: Cellular Component	GO:0030687	preribosome, large subunit precursor		0.007264	1	0.04851	0.3491	4	26	NIP7,MAK16,RRS1,MRTO4
Pathway	1268843	Mitochondrial translation initiation	BioSystems: REACTOME	4.897e-19	9.539e-16	9.539e-16	7.776e-15	27	88	MRPL57,MRPS18B,MRPL13,MRPL28,MRPL33,GADD45GIP1,MTFMT,MRPL17,MRPL14,MRPS23,MRPS33,MRPS6,MRPS34,MRPL41,MRPL40,MRPL36,MRPL9,MRPL1,MRPL43,MRPL16,AURKAIP1,MRPL49,MRPL24,MRPL21,MRPS16,MRPS18A,MRPS25
Pathway	1268842	Mitochondrial translation	BioSystems: REACTOME	4.483e-18	8.733e-15	4.189e-15	3.415e-14	27	95	MRPL57,MRPS18B,MRPL13,MRPL28,MRPL33,GADD45GIP1,MTFMT,MRPL17,MRPL14,MRPS23,MRPS33,MRPS6,MRPS34,MRPL41,MRPL40,MRPL36,MRPL9,MRPL1,MRPL43,MRPL16,AURKAIP1,MRPL49,MRPL24,MRPL21,MRPS16,MRPS18A,MRPS25
Pathway	1268845	Mitochondrial translation termination	BioSystems: REACTOME	6.451e-18	1.257e-14	4.189e-15	3.415e-14	26	88	MRPL57,MRPS18B,MRPL13,MRPL28,MRPL33,GADD45GIP1,MRPL17,MRPL14,MRPS23,MRPS33,MRPS6,MRPS34,MRPL41,MRPL40,MRPL36,MRPL9,MRPL1,MRPL43,MRPL16,AURKAIP1,MRPL49,MRPL24,MRPL21,MRPS16,MRPS18A,MRPS25
Pathway	1268844	Mitochondrial translation elongation	BioSystems: REACTOME	8.833e-18	1.721e-14	4.302e-15	3.507e-14	26	89	MRPL57,MRPS18B,MRPL13,MRPL28,MRPL33,GADD45GIP1,MRPL17,MRPL14,MRPS23,MRPS33,MRPS6,MRPS34,MRPL41,MRPL40,MRPL36,MRPL9,MRPL1,MRPL43,MRPL16,AURKAIP1,MRPL49,MRPL24,MRPL21,MRPS16,MRPS18A,MRPS25
Pathway	1268745	Mitochondrial protein import	BioSystems: REACTOME	6.737e-15	1.312e-11	2.625e-12	2.14e-11	20	62	TOMM5,TIMM17A,TIMM22,HSPD1,CHCHD7,GRPEL1,MTX2,COX19,CHCHD10,BCS1L,GFER,LDHD,TIMM8A,TOMM22,TOMM6,TIMM13,TIMM10,TIMM9,TIMM8B,CHCHD2
Pathway	1270127	Respiratory electron transport, ATP synthesis by chemiosmotic coupling, and heat production by uncoupling proteins.	BioSystems: REACTOME	1.213e-09	2.364e-06	3.469e-07	2.828e-06	21	125	ETFDH,SDHC,NDUFAF5,COX4I1,COX7C,COX11,MT-CO2,MT-CO3,MT-ND1,MT-ND2,DMAC2L,ATP5MC3,NDUFA5,NDUFA6,NDUFB9,NDUFB10,NDUFS6,NDUFV3,SURF1,SCO2,NDUFAF2
Pathway	1270128	Respiratory electron transport	BioSystems: REACTOME	1.247e-09	2.429e-06	3.469e-07	2.828e-06	19	102	ETFDH,SDHC,NDUFAF5,COX4I1,COX7C,COX11,MT-CO2,MT-CO3,MT-ND1,MT-ND2,NDUFA5,NDUFA6,NDUFB9,NDUFB10,NDUFS6,NDUFV3,SURF1,SCO2,NDUFAF2
Pathway	1268838	Organelle biogenesis and maintenance	BioSystems: REACTOME	5.078e-09	9.892e-06	1.237e-06	1.008e-05	35	341	MRPL57,TUBB4B,EXOC6,MRPS18B,MRPL13,MRPL28,MRPL33,NR1D1,GADD45GIP1,MTFMT,MRPL17,MRPL14,MRPS23,MRPS33,MRPS6,MRPS34,MRPL41,MRPL40,EXOC1,MRPL36,MRPL9,MRPL1,MRPL43,SSBP1,MRPL16,AURKAIP1,MRPL49,MRPL24,MRPL21,MRPS16,TFAM,CEP43,MRPS18A,MRPS25,DCTN3
Pathway	M2044	Spliceosome	MSigDB C2 BIOCARTA (v7.5.1)	9.614e-09	1.873e-05	2.081e-06	1.696e-05	20	127	SMNDC1,LSM5,DDX23,LSM4,PPIE,SF3B6,SNRPD1,SNRPD2,SNRPE,LSM8,SNRPG,SF3B5,DDX5,LSM3,RBM8A,DDX39B,SNRNP27,PQBP1,LSM6,CTNNBL1
Pathway	1270121	The citric acid (TCA) cycle and respiratory electron transport	BioSystems: REACTOME	1.494e-08	2.91e-05	2.91e-06	2.372e-05	23	170	ETFDH,SDHC,NDUFAF5,COX4I1,COX7C,COX11,IDH3A,MT-CO2,MT-CO3,MT-ND1,MT-ND2,DMAC2L,ATP5MC3,NDUFA5,NDUFA6,NDUFB9,NDUFB10,NDUFS6,NDUFV3,SURF1,SCO2,NDUFAF2,NNT
Pathway	1269649	Gene Expression	BioSystems: REACTOME	2.066e-08	4.025e-05	3.659e-06	2.983e-05	105	1834	CDKN1A,ERCC6,RPLP2,SMNDC1,CBX3,RPS29,LSM5,SPCS3,SARS1,EMG1,DDX23,PRMT1,LSM4,PPIE,RPL22L1,DGCR8,PRDX5,DYRK2,HSPD1,THOC7,EXOSC9,PSMF1,DCAF13,POLR1A,IPO8,COX4I1,POLR2F,APAF1,RPP38,POLR2L,TRMT1,COX7C,COX11,OSGEP,NHP2,NR1D1,IARS2,ELL2,MT-CO2,MT-CO3,POLR3E,TSR1,RRN3,RTRAF,SF3B6,SAP30BP,BRD7,CCAR1,SNRPD1,MAP2K6,SNRPD2,SNRPE,LSM8,CPSF3,SNRPG,SF3B5,POLR3K,ZBTB8OS,PRELID1,PSMB1,PSMB2,PSMB3,PSMC3,PSMC4,SRP1…
Pathway	125136	Spliceosome	BioSystems: KEGG	2.462e-08	4.797e-05	3.997e-06	3.259e-05	20	134	SMNDC1,LSM5,DDX23,LSM4,PPIE,SF3B6,SNRPD1,SNRPD2,SNRPE,LSM8,SNRPG,SF3B5,DDX5,LSM3,RBM8A,DDX39B,SNRNP27,PQBP1,LSM6,CTNNBL1
Pathway	1268677	Metabolism of proteins	BioSystems: REACTOME	4.346e-08	8.465e-05	6.512e-06	5.308e-05	95	1624	RAB11B,MGAT4B,PIGP,RPLP2,TRAPPC5,FKBP9,DPM3,RPS29,TOMM5,CXXC1,SPCS3,TUBB4B,PIGF,UCHL5,FBXW5,TRAPPC4,TIMM17A,RPL22L1,PFDN6,TIMM22,VBP1,PMM2,HSPD1,LARGE2,EXOC6,EXOSC9,PSMF1,NAGK,ADAMTS1,CHCHD7,POLB,SHC1,XBP1,ARF1,ATF6,GRPEL1,MTX2,RUVBL1,GET3,RAB40C,TMED9,EXOC1,TRAPPC3,CTSH,COX19,CHCHD10,GALNT2,DCTN5,PSMB1,PSMB2,PSMB3,DAD1,PSMC3,PSMC4,SRP19,PSMD7,PSMD8,PSME1,KAT2A,SSR3,GALNT7,BCS1L,GFER,DDX11,PSMD6,…
Pathway	1269690	mRNA Splicing - Major Pathway	BioSystems: REACTOME	1.004e-07	0.0001956	1.397e-05	0.0001139	23	188	SMNDC1,LSM5,DDX23,LSM4,PPIE,POLR2F,POLR2L,SF3B6,CCAR1,SNRPD1,SNRPD2,SNRPE,LSM8,CPSF3,SNRPG,SF3B5,DDX5,LSM3,RBM8A,SNRNP27,PQBP1,LSM6,CTNNBL1
Pathway	1269689	mRNA Splicing	BioSystems: REACTOME	2.162e-07	0.0004213	2.68e-05	0.0002184	23	196	SMNDC1,LSM5,DDX23,LSM4,PPIE,POLR2F,POLR2L,SF3B6,CCAR1,SNRPD1,SNRPD2,SNRPE,LSM8,CPSF3,SNRPG,SF3B5,DDX5,LSM3,RBM8A,SNRNP27,PQBP1,LSM6,CTNNBL1
Pathway	83040	Proteasome	BioSystems: KEGG	2.201e-07	0.0004287	2.68e-05	0.0002184	11	45	PSMF1,PSMB1,PSMB2,PSMB3,PSMC3,PSMC4,PSMD7,PSMD8,PSME1,PSMD6,PSMD14
Pathway	1269098	Vif-mediated degradation of APOBEC3G	BioSystems: REACTOME	2.375e-07	0.0004627	2.722e-05	0.0002219	12	55	PSMF1,PSMB1,PSMB2,PSMB3,PSMC3,PSMC4,PSMD7,PSMD8,PSME1,PSMD6,RBX1,PSMD14
Pathway	M10680	Proteasome	MSigDB C2 BIOCARTA (v7.5.1)	2.805e-07	0.0005465	2.865e-05	0.0002336	11	46	PSMF1,PSMB1,PSMB2,PSMB3,PSMC3,PSMC4,PSMD7,PSMD8,PSME1,PSMD6,PSMD14
Pathway	1457807	FBXL7 down-regulates AURKA during mitotic entry and in early mitosis	BioSystems: REACTOME	2.931e-07	0.000571	2.865e-05	0.0002336	12	56	PSMF1,PSMB1,PSMB2,PSMB3,PSMC3,PSMC4,PSMD7,PSMD8,PSME1,PSMD6,RBX1,PSMD14
Pathway	132956	Metabolic pathways	BioSystems: KEGG	2.941e-07	0.000573	2.865e-05	0.0002336	77	1272	MGAT4B,PIGP,ACAA1,AGPAT5,MAT1A,DPM3,PEMT,PIGF,PIK3C3,HPD,ATP6V1D,PGLS,PGP,SDHC,PMM2,LARGE2,HSD17B7,NAGK,POLR1A,COX4I1,COQ5,POLR2F,POLR2L,SHMT1,COX7C,COX11,GPAM,IDH3A,CRLS1,MT-CO2,CYP2R1,MT-CO3,MTHFR,FLAD1,MT-ND1,MT-ND2,LPIN2,AGK,SMS,COASY,ATP5MC3,POLR3K,IMPA1,GALNT2,IMPDH2,AUH,NADK2,DAD1,NDUFA5,NDUFA6,GALNT7,NDUFB9,NDUFB10,NDUFS6,NDUFV3,POLR3D,BPGM,CHPT1,GNPDA2,GYG2,QARS1,GPT2,PLA2G7,LIAS,MAT2B,P…
Pathway	1269612	Asymmetric localization of PCP proteins	BioSystems: REACTOME	3.213e-07	0.0006259	2.98e-05	0.000243	13	67	PSMF1,FZD2,PSMB1,PSMB2,PSMB3,PSMC3,PSMC4,PSMD7,PSMD8,PSME1,PSMD6,SCRIB,PSMD14
Pathway	1269605	Degradation of DVL	BioSystems: REACTOME	5.358e-07	0.001044	4.64e-05	0.0003782	12	59	PSMF1,PSMB1,PSMB2,PSMB3,PSMC3,PSMC4,PSMD7,PSMD8,PSME1,PSMD6,RBX1,PSMD14
Pathway	1269290	Regulation of RAS by GAPs	BioSystems: REACTOME	5.478e-07	0.001067	4.64e-05	0.0003782	13	70	PSMF1,PSMB1,PSMB2,PSMB3,PSMC3,PSMC4,PSMD7,PSMD8,PSME1,PSMD6,RBX1,NRAS,PSMD14
Pathway	1269637	GLI3 is processed to GLI3R by the proteasome	BioSystems: REACTOME	7.84e-07	0.001527	5.656e-05	0.0004611	12	61	PSMF1,PSMB1,PSMB2,PSMB3,PSMC3,PSMC4,PSMD7,PSMD8,PSME1,PSMD6,RBX1,PSMD14
Pathway	1269638	Degradation of GLI2 by the proteasome	BioSystems: REACTOME	7.84e-07	0.001527	5.656e-05	0.0004611	12	61	PSMF1,PSMB1,PSMB2,PSMB3,PSMC3,PSMC4,PSMD7,PSMD8,PSME1,PSMD6,RBX1,PSMD14
Pathway	1269770	SCF(Skp2)-mediated degradation of p27/p21	BioSystems: REACTOME	7.84e-07	0.001527	5.656e-05	0.0004611	12	61	CDKN1A,PSMF1,PSMB1,PSMB2,PSMB3,PSMC3,PSMC4,PSMD7,PSMD8,PSME1,PSMD6,PSMD14
Pathway	1383017	The role of GTSE1 in G2/M progression after G2 checkpoint	BioSystems: REACTOME	7.84e-07	0.001527	5.656e-05	0.0004611	12	61	CDKN1A,PSMF1,PSMB1,PSMB2,PSMB3,PSMC3,PSMC4,PSMD7,PSMD8,PSME1,PSMD6,PSMD14
Pathway	1269199	Cross-presentation of soluble exogenous antigens (endosomes)	BioSystems: REACTOME	8.591e-07	0.001674	5.771e-05	0.0004704	11	51	PSMF1,PSMB1,PSMB2,PSMB3,PSMC3,PSMC4,PSMD7,PSMD8,PSME1,PSMD6,PSMD14
Pathway	1270296	Regulation of activated PAK-2p34 by proteasome mediated degradation	BioSystems: REACTOME	8.591e-07	0.001674	5.771e-05	0.0004704	11	51	PSMF1,PSMB1,PSMB2,PSMB3,PSMC3,PSMC4,PSMD7,PSMD8,PSME1,PSMD6,PSMD14
Pathway	1269639	Degradation of GLI1 by the proteasome	BioSystems: REACTOME	9.427e-07	0.001836	6.054e-05	0.0004936	12	62	PSMF1,PSMB1,PSMB2,PSMB3,PSMC3,PSMC4,PSMD7,PSMD8,PSME1,PSMD6,RBX1,PSMD14
Pathway	1270174	Regulation of ornithine decarboxylase (ODC)	BioSystems: REACTOME	1.057e-06	0.002059	6.054e-05	0.0004936	11	52	PSMF1,PSMB1,PSMB2,PSMB3,PSMC3,PSMC4,PSMD7,PSMD8,PSME1,PSMD6,PSMD14
Pathway	1269791	Ubiquitin-dependent degradation of Cyclin D	BioSystems: REACTOME	1.057e-06	0.002059	6.054e-05	0.0004936	11	52	PSMF1,PSMB1,PSMB2,PSMB3,PSMC3,PSMC4,PSMD7,PSMD8,PSME1,PSMD6,PSMD14
Pathway	1269792	Ubiquitin-dependent degradation of Cyclin D1	BioSystems: REACTOME	1.057e-06	0.002059	6.054e-05	0.0004936	11	52	PSMF1,PSMB1,PSMB2,PSMB3,PSMC3,PSMC4,PSMD7,PSMD8,PSME1,PSMD6,PSMD14
Pathway	1269783	CDK-mediated phosphorylation and removal of Cdc6	BioSystems: REACTOME	1.057e-06	0.002059	6.054e-05	0.0004936	11	52	PSMF1,PSMB1,PSMB2,PSMB3,PSMC3,PSMC4,PSMD7,PSMD8,PSME1,PSMD6,PSMD14
Pathway	1269688	Processing of Capped Intron-Containing Pre-mRNA	BioSystems: REACTOME	1.176e-06	0.002291	6.545e-05	0.0005335	25	248	SMNDC1,LSM5,DDX23,LSM4,PPIE,THOC7,POLR2F,POLR2L,SF3B6,CCAR1,SNRPD1,SNRPD2,SNRPE,LSM8,CPSF3,SNRPG,SF3B5,DDX5,LSM3,RBM8A,DDX39B,SNRNP27,PQBP1,LSM6,CTNNBL1
Pathway	1269107	Vpu mediated degradation of CD4	BioSystems: REACTOME	1.293e-06	0.002519	6.809e-05	0.0005551	11	53	PSMF1,PSMB1,PSMB2,PSMB3,PSMC3,PSMC4,PSMD7,PSMD8,PSME1,PSMD6,PSMD14
Pathway	1269747	Autodegradation of the E3 ubiquitin ligase COP1	BioSystems: REACTOME	1.293e-06	0.002519	6.809e-05	0.0005551	11	53	PSMF1,PSMB1,PSMB2,PSMB3,PSMC3,PSMC4,PSMD7,PSMD8,PSME1,PSMD6,PSMD14
Pathway	1269852	Autodegradation of Cdh1 by Cdh1:APC/C	BioSystems: REACTOME	1.348e-06	0.002625	6.908e-05	0.0005632	12	64	ANAPC4,PSMF1,PSMB1,PSMB2,PSMB3,PSMC3,PSMC4,PSMD7,PSMD8,PSME1,PSMD6,PSMD14
Pathway	1270295	Regulation of Apoptosis	BioSystems: REACTOME	1.575e-06	0.003068	7.096e-05	0.0005784	11	54	PSMF1,PSMB1,PSMB2,PSMB3,PSMC3,PSMC4,PSMD7,PSMD8,PSME1,PSMD6,PSMD14
Pathway	1269752	Ubiquitin Mediated Degradation of Phosphorylated Cdc25A	BioSystems: REACTOME	1.575e-06	0.003068	7.096e-05	0.0005784	11	54	PSMF1,PSMB1,PSMB2,PSMB3,PSMC3,PSMC4,PSMD7,PSMD8,PSME1,PSMD6,PSMD14
Pathway	1269750	p53-Independent G1/S DNA damage checkpoint	BioSystems: REACTOME	1.575e-06	0.003068	7.096e-05	0.0005784	11	54	PSMF1,PSMB1,PSMB2,PSMB3,PSMC3,PSMC4,PSMD7,PSMD8,PSME1,PSMD6,PSMD14
Pathway	1269751	p53-Independent DNA Damage Response	BioSystems: REACTOME	1.575e-06	0.003068	7.096e-05	0.0005784	11	54	PSMF1,PSMB1,PSMB2,PSMB3,PSMC3,PSMC4,PSMD7,PSMD8,PSME1,PSMD6,PSMD14
Pathway	1269744	p53-Dependent G1/S DNA damage checkpoint	BioSystems: REACTOME	1.603e-06	0.003122	7.096e-05	0.0005784	12	65	CDKN1A,PSMF1,PSMB1,PSMB2,PSMB3,PSMC3,PSMC4,PSMD7,PSMD8,PSME1,PSMD6,PSMD14
Pathway	1269745	p53-Dependent G1 DNA Damage Response	BioSystems: REACTOME	1.603e-06	0.003122	7.096e-05	0.0005784	12	65	CDKN1A,PSMF1,PSMB1,PSMB2,PSMB3,PSMC3,PSMC4,PSMD7,PSMD8,PSME1,PSMD6,PSMD14
Pathway	M19540	Oxidative phosphorylation	MSigDB C2 BIOCARTA (v7.5.1)	2.09e-06	0.004071	8.979e-05	0.000732	17	131	ATP6V1D,SDHC,COX4I1,COX7C,COX11,MT-CO2,MT-CO3,MT-ND1,MT-ND2,ATP5MC3,LHPP,NDUFA5,NDUFA6,NDUFB9,NDUFB10,NDUFS6,NDUFV3
Pathway	1269743	G1/S DNA Damage Checkpoints	BioSystems: REACTOME	2.244e-06	0.004371	8.979e-05	0.000732	12	67	CDKN1A,PSMF1,PSMB1,PSMB2,PSMB3,PSMC3,PSMC4,PSMD7,PSMD8,PSME1,PSMD6,PSMD14
Pathway	1270418	Oxygen-dependent proline hydroxylation of Hypoxia-inducible Factor Alpha	BioSystems: REACTOME	2.244e-06	0.004371	8.979e-05	0.000732	12	67	PSMF1,PSMB1,PSMB2,PSMB3,PSMC3,PSMC4,PSMD7,PSMD8,PSME1,PSMD6,RBX1,PSMD14
Pathway	1269606	Degradation of AXIN	BioSystems: REACTOME	2.305e-06	0.004489	8.979e-05	0.000732	11	56	PSMF1,PSMB1,PSMB2,PSMB3,PSMC3,PSMC4,PSMD7,PSMD8,PSME1,PSMD6,PSMD14
Pathway	1269746	Stabilization of p53	BioSystems: REACTOME	2.305e-06	0.004489	8.979e-05	0.000732	11	56	PSMF1,PSMB1,PSMB2,PSMB3,PSMC3,PSMC4,PSMD7,PSMD8,PSME1,PSMD6,PSMD14
Pathway	1269841	SCF-beta-TrCP mediated degradation of Emi1	BioSystems: REACTOME	2.305e-06	0.004489	8.979e-05	0.000732	11	56	PSMF1,PSMB1,PSMB2,PSMB3,PSMC3,PSMC4,PSMD7,PSMD8,PSME1,PSMD6,PSMD14
Pathway	82942	Oxidative phosphorylation	BioSystems: KEGG	2.584e-06	0.005033	9.869e-05	0.0008046	17	133	ATP6V1D,SDHC,COX4I1,COX7C,COX11,MT-CO2,MT-CO3,MT-ND1,MT-ND2,ATP5MC3,LHPP,NDUFA5,NDUFA6,NDUFB9,NDUFB10,NDUFS6,NDUFV3
Pathway	1269849	APC/C:Cdc20 mediated degradation of Securin	BioSystems: REACTOME	2.642e-06	0.005147	9.898e-05	0.0008069	12	68	ANAPC4,PSMF1,PSMB1,PSMB2,PSMB3,PSMC3,PSMC4,PSMD7,PSMD8,PSME1,PSMD6,PSMD14
Pathway	1269726	AUF1 (hnRNP D0) binds and destabilizes mRNA	BioSystems: REACTOME	2.77e-06	0.005395	0.0001018	0.0008299	11	57	PSMF1,PSMB1,PSMB2,PSMB3,PSMC3,PSMC4,PSMD7,PSMD8,PSME1,PSMD6,PSMD14
Pathway	1269091	Host Interactions of HIV factors	BioSystems: REACTOME	2.868e-06	0.005588	0.0001035	0.0008436	17	134	AP1S1,AP1B1,PSMF1,ARF1,PSMB1,PSMB2,PSMB3,PSMC3,PSMC4,PSMD7,PSMD8,PSME1,BANF1,PSMD6,RBX1,PSIP1,PSMD14
Pathway	M13486	Huntington's disease	MSigDB C2 BIOCARTA (v7.5.1)	3.17e-06	0.006175	0.0001123	0.0009152	20	180	SDHC,COX4I1,POLR2F,APAF1,POLR2L,COX7C,PPID,MT-CO2,MT-CO3,SOD1,SOD2,ATP5MC3,NDUFA5,NDUFA6,NDUFB9,NDUFB10,NDUFS6,NDUFV3,TFAM,HDAC1
Pathway	1268928	Hh mutants that don't undergo autocatalytic processing are degraded by ERAD	BioSystems: REACTOME	3.315e-06	0.006457	0.0001153	0.00094	11	58	PSMF1,PSMB1,PSMB2,PSMB3,PSMC3,PSMC4,PSMD7,PSMD8,PSME1,PSMD6,PSMD14
Pathway	1269596	Degradation of beta-catenin by the destruction complex	BioSystems: REACTOME	4.086e-06	0.007959	0.0001396	0.001138	13	83	PSMF1,PSMB1,PSMB2,PSMB3,PSMC3,PSMC4,PSMD7,PSMD8,PSME1,PSMD6,RBX1,PSMD14,HDAC1
Pathway	1269778	Cyclin A:Cdk2-associated events at S phase entry	BioSystems: REACTOME	4.236e-06	0.008251	0.0001423	0.00116	12	71	CDKN1A,PSMF1,PSMB1,PSMB2,PSMB3,PSMC3,PSMC4,PSMD7,PSMD8,PSME1,PSMD6,PSMD14
Pathway	1269331	NIK-->noncanonical NF-kB signaling	BioSystems: REACTOME	4.693e-06	0.009142	0.0001499	0.001222	11	60	PSMF1,PSMB1,PSMB2,PSMB3,PSMC3,PSMC4,PSMD7,PSMD8,PSME1,PSMD6,PSMD14
Pathway	1268927	Hh mutants abrogate ligand secretion	BioSystems: REACTOME	4.693e-06	0.009142	0.0001499	0.001222	11	60	PSMF1,PSMB1,PSMB2,PSMB3,PSMC3,PSMC4,PSMD7,PSMD8,PSME1,PSMD6,PSMD14
Pathway	1269836	CDT1 association with the CDC6:ORC:origin complex	BioSystems: REACTOME	4.693e-06	0.009142	0.0001499	0.001222	11	60	PSMF1,PSMB1,PSMB2,PSMB3,PSMC3,PSMC4,PSMD7,PSMD8,PSME1,PSMD6,PSMD14
Pathway	1269781	Switching of origins to a post-replicative state	BioSystems: REACTOME	4.929e-06	0.009602	0.00015	0.001223	12	72	CDKN1A,PSMF1,PSMB1,PSMB2,PSMB3,PSMC3,PSMC4,PSMD7,PSMD8,PSME1,PSMD6,PSMD14
Pathway	1269782	Orc1 removal from chromatin	BioSystems: REACTOME	4.929e-06	0.009602	0.00015	0.001223	12	72	CDKN1A,PSMF1,PSMB1,PSMB2,PSMB3,PSMC3,PSMC4,PSMD7,PSMD8,PSME1,PSMD6,PSMD14
Pathway	1269769	Cyclin E associated events during G1/S transition	BioSystems: REACTOME	4.929e-06	0.009602	0.00015	0.001223	12	72	CDKN1A,PSMF1,PSMB1,PSMB2,PSMB3,PSMC3,PSMC4,PSMD7,PSMD8,PSME1,PSMD6,PSMD14
Pathway	1269306	Dectin-1 mediated noncanonical NF-kB signaling	BioSystems: REACTOME	5.553e-06	0.01082	0.0001639	0.001336	11	61	PSMF1,PSMB1,PSMB2,PSMB3,PSMC3,PSMC4,PSMD7,PSMD8,PSME1,PSMD6,PSMD14
Pathway	1269057	HIV Infection	BioSystems: REACTOME	5.588e-06	0.01088	0.0001639	0.001336	23	236	AP1S1,AP1B1,PSMF1,POLR2F,POLR2L,ARF1,PSMB1,PSMB2,PSMB3,PSMC3,PSMC4,PSMD7,PSMD8,PSME1,BANF1,PSMD6,CHMP7,TAF7,RBX1,CCNT2,GTF2B,PSIP1,PSMD14
Pathway	1269851	APC/C:Cdh1 mediated degradation of Cdc20 and other APC/C:Cdh1 targeted proteins in late mitosis/early G1	BioSystems: REACTOME	5.72e-06	0.01114	0.0001639	0.001336	12	73	ANAPC4,PSMF1,PSMB1,PSMB2,PSMB3,PSMC3,PSMC4,PSMD7,PSMD8,PSME1,PSMD6,PSMD14
Pathway	1269846	Cdc20:Phospho-APC/C mediated degradation of Cyclin A	BioSystems: REACTOME	5.72e-06	0.01114	0.0001639	0.001336	12	73	ANAPC4,PSMF1,PSMB1,PSMB2,PSMB3,PSMC3,PSMC4,PSMD7,PSMD8,PSME1,PSMD6,PSMD14
Pathway	1268934	Defective CFTR causes cystic fibrosis	BioSystems: REACTOME	6.547e-06	0.01275	0.0001817	0.001481	11	62	PSMF1,PSMB1,PSMB2,PSMB3,PSMC3,PSMC4,PSMD7,PSMD8,PSME1,PSMD6,PSMD14
Pathway	1269796	Removal of licensing factors from origins	BioSystems: REACTOME	6.621e-06	0.0129	0.0001817	0.001481	12	74	CDKN1A,PSMF1,PSMB1,PSMB2,PSMB3,PSMC3,PSMC4,PSMD7,PSMD8,PSME1,PSMD6,PSMD14
Pathway	1269845	APC:Cdc20 mediated degradation of cell cycle proteins prior to satisfation of the cell cycle checkpoint	BioSystems: REACTOME	6.621e-06	0.0129	0.0001817	0.001481	12	74	ANAPC4,PSMF1,PSMB1,PSMB2,PSMB3,PSMC3,PSMC4,PSMD7,PSMD8,PSME1,PSMD6,PSMD14
Pathway	M7272	Parkinson's disease	MSigDB C2 BIOCARTA (v7.5.1)	6.815e-06	0.01328	0.0001844	0.001503	16	128	SDHC,COX4I1,APAF1,COX7C,PPID,MT-CO2,MT-CO3,MT-ND1,MT-ND2,ATP5MC3,NDUFA5,NDUFA6,NDUFB9,NDUFB10,NDUFS6,NDUFV3
Pathway	1269844	APC/C:Cdc20 mediated degradation of mitotic proteins	BioSystems: REACTOME	8.802e-06	0.01715	0.0002349	0.001915	12	76	ANAPC4,PSMF1,PSMB1,PSMB2,PSMB3,PSMC3,PSMC4,PSMD7,PSMD8,PSME1,PSMD6,PSMD14
Pathway	1269794	Regulation of DNA replication	BioSystems: REACTOME	1.011e-05	0.0197	0.0002558	0.002085	12	77	CDKN1A,PSMF1,PSMB1,PSMB2,PSMB3,PSMC3,PSMC4,PSMD7,PSMD8,PSME1,PSMD6,PSMD14
Pathway	1269842	Activation of APC/C and APC/C:Cdc20 mediated degradation of mitotic proteins	BioSystems: REACTOME	1.011e-05	0.0197	0.0002558	0.002085	12	77	ANAPC4,PSMF1,PSMB1,PSMB2,PSMB3,PSMC3,PSMC4,PSMD7,PSMD8,PSME1,PSMD6,PSMD14
Pathway	1270415	Cellular response to hypoxia	BioSystems: REACTOME	1.011e-05	0.0197	0.0002558	0.002085	12	77	PSMF1,PSMB1,PSMB2,PSMB3,PSMC3,PSMC4,PSMD7,PSMD8,PSME1,PSMD6,RBX1,PSMD14
Pathway	1270416	Regulation of Hypoxia-inducible Factor (HIF) by oxygen	BioSystems: REACTOME	1.011e-05	0.0197	0.0002558	0.002085	12	77	PSMF1,PSMB1,PSMB2,PSMB3,PSMC3,PSMC4,PSMD7,PSMD8,PSME1,PSMD6,RBX1,PSMD14
Pathway	1269634	Hedgehog ligand biogenesis	BioSystems: REACTOME	1.421e-05	0.02768	0.0003548	0.002893	11	67	PSMF1,PSMB1,PSMB2,PSMB3,PSMC3,PSMC4,PSMD7,PSMD8,PSME1,PSMD6,PSMD14
Pathway	1269904	ABC-family proteins mediated transport	BioSystems: REACTOME	1.508e-05	0.02938	0.0003719	0.003032	14	107	ABCF1,PSMF1,PSMB1,PSMB2,PSMB3,PSMC3,PSMC4,PSMD7,PSMD8,PSME1,PSMD6,EIF2S2,ABCE1,PSMD14
Pathway	1269186	Activation of NF-kappaB in B cells	BioSystems: REACTOME	1.644e-05	0.03202	0.0004003	0.003263	11	68	PSMF1,PSMB1,PSMB2,PSMB3,PSMC3,PSMC4,PSMD7,PSMD8,PSME1,PSMD6,PSMD14
Pathway	1269839	Regulation of APC/C activators between G1/S and early anaphase	BioSystems: REACTOME	1.721e-05	0.03353	0.0004118	0.003357	12	81	ANAPC4,PSMF1,PSMB1,PSMB2,PSMB3,PSMC3,PSMC4,PSMD7,PSMD8,PSME1,PSMD6,PSMD14
Pathway	83036	Ribosome	BioSystems: KEGG	1.733e-05	0.03377	0.0004118	0.003357	17	153	RPLP2,RPS29,RPL22L1,MRPL13,MRPL28,MRPL33,MRPL17,MRPL14,MRPS6,MRPL36,MRPL9,MRPL1,MRPL16,MRPL24,MRPL21,MRPS16,MRPS18A
Pathway	1268933	ABC transporter disorders	BioSystems: REACTOME	1.897e-05	0.03695	0.0004382	0.003572	11	69	PSMF1,PSMB1,PSMB2,PSMB3,PSMC3,PSMC4,PSMD7,PSMD8,PSME1,PSMD6,PSMD14
Pathway	1269833	Assembly of the pre-replicative complex	BioSystems: REACTOME	1.897e-05	0.03695	0.0004382	0.003572	11	69	PSMF1,PSMB1,PSMB2,PSMB3,PSMC3,PSMC4,PSMD7,PSMD8,PSME1,PSMD6,PSMD14
Pathway	1339146	Complex I biogenesis	BioSystems: REACTOME	1.912e-05	0.03725	0.0004382	0.003572	10	57	NDUFAF5,MT-ND1,MT-ND2,NDUFA5,NDUFA6,NDUFB9,NDUFB10,NDUFS6,NDUFV3,NDUFAF2
Pathway	1269611	PCP/CE pathway	BioSystems: REACTOME	2.088e-05	0.04068	0.000473	0.003856	13	96	PSMF1,FZD2,PSMB1,PSMB2,PSMB3,PSMC3,PSMC4,PSMD7,PSMD8,PSME1,PSMD6,SCRIB,PSMD14
Pathway	1269660	RNA Polymerase I Transcription Initiation	BioSystems: REACTOME	2.874e-05	0.05599	0.0006435	0.005246	9	48	ERCC6,POLR1A,POLR2F,POLR2L,RRN3,KAT2A,RBBP4,POLR1E,HDAC1
Pathway	83100	Huntington's disease	BioSystems: KEGG	3.165e-05	0.06165	0.0007006	0.005711	19	193	SDHC,COX4I1,POLR2F,APAF1,POLR2L,COX7C,MT-CO2,MT-CO3,SOD1,SOD2,ATP5MC3,NDUFA5,NDUFA6,NDUFB9,NDUFB10,NDUFS6,NDUFV3,TFAM,HDAC1
Pathway	1270170	Metabolism of polyamines	BioSystems: REACTOME	3.591e-05	0.06995	0.0007603	0.006198	12	87	PSMF1,SMS,PSMB1,PSMB2,PSMB3,PSMC3,PSMC4,PSMD7,PSMD8,PSME1,PSMD6,PSMD14
Pathway	1269640	Hedgehog 'on' state	BioSystems: REACTOME	3.591e-05	0.06995	0.0007603	0.006198	12	87	PSMF1,PSMB1,PSMB2,PSMB3,PSMC3,PSMC4,PSMD7,PSMD8,PSME1,PSMD6,RBX1,PSMD14
Pathway	1269837	Regulation of mitotic cell cycle	BioSystems: REACTOME	3.591e-05	0.06995	0.0007603	0.006198	12	87	ANAPC4,PSMF1,PSMB1,PSMB2,PSMB3,PSMC3,PSMC4,PSMD7,PSMD8,PSME1,PSMD6,PSMD14
Pathway	1269838	APC/C-mediated degradation of cell cycle proteins	BioSystems: REACTOME	3.591e-05	0.06995	0.0007603	0.006198	12	87	ANAPC4,PSMF1,PSMB1,PSMB2,PSMB3,PSMC3,PSMC4,PSMD7,PSMD8,PSME1,PSMD6,PSMD14
Pathway	1269799	G2/M Transition	BioSystems: REACTOME	4.792e-05	0.09335	0.0009971	0.008128	18	182	CDKN1A,TUBB4B,PSMF1,PSMB1,PSMB2,PSMB3,PSMC3,PSMC4,PSMD7,PSMD8,PSME1,LIN52,PSMD6,RBX1,RBBP4,CEP43,PSMD14,DCTN3
Pathway	1268932	Disorders of transmembrane transporters	BioSystems: REACTOME	4.811e-05	0.09372	0.0009971	0.008128	11	76	PSMF1,PSMB1,PSMB2,PSMB3,PSMC3,PSMC4,PSMD7,PSMD8,PSME1,PSMD6,PSMD14
Pathway	1269506	MAPK6/MAPK4 signaling	BioSystems: REACTOME	5.058e-05	0.09853	0.001037	0.008455	12	90	PSMF1,MAPK6,PSMB1,PSMB2,PSMB3,PSMC3,PSMC4,PSMD7,PSMD8,PSME1,PSMD6,PSMD14
Pathway	1427861	UCH proteinases	BioSystems: REACTOME	5.476e-05	0.1067	0.001111	0.009058	13	105	UCHL5,PSMF1,RUVBL1,PSMB1,PSMB2,PSMB3,PSMC3,PSMC4,PSMD7,PSMD8,PSME1,PSMD6,PSMD14
Pathway	1269797	Mitotic G2-G2/M phases	BioSystems: REACTOME	5.535e-05	0.1078	0.001111	0.009058	18	184	CDKN1A,TUBB4B,PSMF1,PSMB1,PSMB2,PSMB3,PSMC3,PSMC4,PSMD7,PSMD8,PSME1,LIN52,PSMD6,RBX1,RBBP4,CEP43,PSMD14,DCTN3
Pathway	PW:0000034	oxidative phosphorylation	Pathway Ontology	5.59e-05	0.1089	0.001111	0.009058	9	52	SDHC,COX4I1,COX11,ATP5MC3,NDUFA5,NDUFA6,NDUFB9,NDUFB10,NDUFS6
Pathway	1269725	Regulation of mRNA stability by proteins that bind AU-rich elements	BioSystems: REACTOME	5.651e-05	0.1101	0.001112	0.009064	12	91	EXOSC9,PSMF1,PSMB1,PSMB2,PSMB3,PSMC3,PSMC4,PSMD7,PSMD8,PSME1,PSMD6,PSMD14
Pathway	1269056	Infectious disease	BioSystems: REACTOME	5.981e-05	0.1165	0.001165	0.009498	29	388	RPLP2,RPS29,AP1S1,AP1B1,RPL22L1,PSMF1,POLR2F,POLR2L,ARF1,MAP2K6,PSMB1,PSMB2,PSMB3,PSMC3,PSMC4,PSMD7,PSMD8,PSME1,BANF1,PSMD6,CHMP7,TAF7,RBX1,CANX,STAM,CCNT2,GTF2B,PSIP1,PSMD14
Pathway	1269193	Antigen processing: Ubiquitination & Proteasome degradation	BioSystems: REACTOME	6.385e-05	0.1244	0.001231	0.01004	25	312	FBXL22,ARIH2,FBXW5,ANAPC4,PSMF1,RNF7,ZBTB16,LONRF1,PSMB1,PSMB2,PSMB3,KBTBD8,PSMC3,PSMC4,PSMD7,PSMD8,PSME1,FBXO2,BLMH,PSMD6,KLHL3,UBE2Z,RBX1,ZNRF1,PSMD14
Pathway	83037	RNA polymerase	BioSystems: KEGG	6.467e-05	0.126	0.001235	0.01007	7	31	POLR1A,POLR2F,POLR2L,POLR3E,POLR3K,POLR3D,POLR1E
Pathway	1269691	mRNA Splicing - Minor Pathway	BioSystems: REACTOME	6.534e-05	0.1273	0.001236	0.01007	9	53	DDX23,POLR2F,POLR2L,SF3B6,SNRPD1,SNRPD2,SNRPE,SNRPG,SF3B5
Pathway	1270100	Ubiquinol biosynthesis	BioSystems: REACTOME	8.267e-05	0.161	0.001548	0.01262	4	8	PDSS1,COQ5,PDSS2,COQ7
Pathway	1269671	RNA Polymerase III Transcription Termination	BioSystems: REACTOME	9.189e-05	0.179	0.001705	0.0139	6	23	POLR2F,POLR2L,POLR3E,POLR3K,SSB,POLR3D
Pathway	83098	Parkinson's disease	BioSystems: KEGG	9.65e-05	0.188	0.001773	0.01446	15	142	SDHC,COX4I1,APAF1,COX7C,MT-CO2,MT-CO3,MT-ND1,MT-ND2,ATP5MC3,NDUFA5,NDUFA6,NDUFB9,NDUFB10,NDUFS6,NDUFV3
Pathway	1269764	Mitotic G1-G1/S phases	BioSystems: REACTOME	0.0001045	0.2036	0.001903	0.01551	15	143	CDKN1A,PSMF1,PSMB1,PSMB2,PSMB3,PSMC3,PSMC4,PSMD7,PSMD8,PSME1,LIN52,PSMD6,RBBP4,PSMD14,HDAC1
Pathway	1269197	ER-Phagosome pathway	BioSystems: REACTOME	0.0001363	0.2654	0.002435	0.01985	11	85	PSMF1,PSMB1,PSMB2,PSMB3,PSMC3,PSMC4,PSMD7,PSMD8,PSME1,PSMD6,PSMD14
Pathway	1269301	FCERI mediated NF-kB activation	BioSystems: REACTOME	0.0001363	0.2654	0.002435	0.01985	11	85	PSMF1,PSMB1,PSMB2,PSMB3,PSMC3,PSMC4,PSMD7,PSMD8,PSME1,PSMD6,PSMD14
Pathway	1269831	M/G1 Transition	BioSystems: REACTOME	0.0001516	0.2953	0.00266	0.02168	11	86	PSMF1,PSMB1,PSMB2,PSMB3,PSMC3,PSMC4,PSMD7,PSMD8,PSME1,PSMD6,PSMD14
Pathway	1269832	DNA Replication Pre-Initiation	BioSystems: REACTOME	0.0001516	0.2953	0.00266	0.02168	11	86	PSMF1,PSMB1,PSMB2,PSMB3,PSMC3,PSMC4,PSMD7,PSMD8,PSME1,PSMD6,PSMD14
Pathway	1269779	Synthesis of DNA	BioSystems: REACTOME	0.0001572	0.3063	0.002734	0.02229	12	101	CDKN1A,PSMF1,PSMB1,PSMB2,PSMB3,PSMC3,PSMC4,PSMD7,PSMD8,PSME1,PSMD6,PSMD14
Pathway	1269636	Hedgehog 'off' state	BioSystems: REACTOME	0.0001728	0.3366	0.002979	0.02429	12	102	PSMF1,PSMB1,PSMB2,PSMB3,PSMC3,PSMC4,PSMD7,PSMD8,PSME1,PSMD6,RBX1,PSMD14
Pathway	1269656	RNA Polymerase I, RNA Polymerase III, and Mitochondrial Transcription	BioSystems: REACTOME	0.0001789	0.3484	0.003056	0.02492	15	150	ERCC6,CBX3,POLR1A,POLR2F,POLR2L,POLR3E,RRN3,POLR3K,SSB,KAT2A,POLR3D,RBBP4,TFAM,POLR1E,HDAC1
Pathway	1270262	Apoptosis	BioSystems: REACTOME	0.0002546	0.4959	0.004312	0.03515	16	172	HMGB2,PSMF1,APAF1,PSMB1,PSMB2,PSMB3,PSMC3,PSMC4,PSMD7,PSMD8,PSME1,PSMD6,DNM1L,LMNA,LMNB1,PSMD14
Pathway	1269670	RNA Polymerase III Chain Elongation	BioSystems: REACTOME	0.0002632	0.5127	0.00442	0.03603	5	18	POLR2F,POLR2L,POLR3E,POLR3K,POLR3D
Pathway	1270261	Programmed Cell Death	BioSystems: REACTOME	0.0003098	0.6036	0.005159	0.04206	16	175	HMGB2,PSMF1,APAF1,PSMB1,PSMB2,PSMB3,PSMC3,PSMC4,PSMD7,PSMD8,PSME1,PSMD6,DNM1L,LMNA,LMNB1,PSMD14
Pathway	1269875	DNA Replication	BioSystems: REACTOME	0.0003237	0.6306	0.005344	0.04356	12	109	CDKN1A,PSMF1,PSMB1,PSMB2,PSMB3,PSMC3,PSMC4,PSMD7,PSMD8,PSME1,PSMD6,PSMD14
Pathway	M1724	RNA polymerase	MSigDB C2 BIOCARTA (v7.5.1)	0.0003637	0.7085	0.005954	0.04854	6	29	POLR1A,POLR2F,POLR2L,POLR3K,POLR3D,POLR1E
Pathway	1269825	Mitotic Anaphase	BioSystems: REACTOME	0.0003995	0.7782	0.006485	0.05287	16	179	ANAPC4,PSMF1,NUDC,PSMB1,PSMB2,PSMB3,PSMC3,PSMC4,PSMD7,PSMD8,PSME1,BANF1,PSMD6,LMNA,LMNB1,PSMD14
Pathway	M14691	Aminoacyl-tRNA biosynthesis	MSigDB C2 BIOCARTA (v7.5.1)	0.0004124	0.8033	0.006639	0.05412	7	41	SARS1,MTFMT,TARS3,IARS2,QARS1,TARS1,CARS1
Pathway	1269823	Mitotic Metaphase and Anaphase	BioSystems: REACTOME	0.0004251	0.8282	0.006788	0.05534	16	180	ANAPC4,PSMF1,NUDC,PSMB1,PSMB2,PSMB3,PSMC3,PSMC4,PSMD7,PSMD8,PSME1,BANF1,PSMD6,LMNA,LMNB1,PSMD14
Pathway	1269192	Class I MHC mediated antigen processing & presentation	BioSystems: REACTOME	0.000446	0.8687	0.007063	0.05758	26	374	FBXL22,ARIH2,FBXW5,ANAPC4,PSMF1,RNF7,ZBTB16,LONRF1,PSMB1,PSMB2,PSMB3,KBTBD8,PSMC3,PSMC4,PSMD7,PSMD8,PSME1,FBXO2,BLMH,PSMD6,KLHL3,UBE2Z,RBX1,CANX,ZNRF1,PSMD14
Pathway	1269195	Antigen processing-Cross presentation	BioSystems: REACTOME	0.0006245	1	0.009655	0.07871	11	101	PSMF1,PSMB1,PSMB2,PSMB3,PSMC3,PSMC4,PSMD7,PSMD8,PSME1,PSMD6,PSMD14
Pathway	1269176	Downstream TCR signaling	BioSystems: REACTOME	0.0006245	1	0.009655	0.07871	11	101	PSMF1,PSMB1,PSMB2,PSMB3,PSMC3,PSMC4,PSMD7,PSMD8,PSME1,PSMD6,PSMD14
Pathway	1269304	CLEC7A (Dectin-1) signaling	BioSystems: REACTOME	0.0006245	1	0.009655	0.07871	11	101	PSMF1,PSMB1,PSMB2,PSMB3,PSMC3,PSMC4,PSMD7,PSMD8,PSME1,PSMD6,PSMD14
Pathway	1270158	Metabolism of amino acids and derivatives	BioSystems: REACTOME	0.0006554	1	0.01005	0.08196	25	363	RPLP2,MAT1A,RPS29,SARS1,HPD,RPL22L1,PSMF1,SHMT1,SMS,AUH,PSMB1,PSMB2,PSMB3,PSMC3,PSMC4,PSMD7,PSMD8,PSME1,PSMD6,QARS1,GPT2,LIAS,HIBADH,PAH,PSMD14
Pathway	1269768	G1/S Transition	BioSystems: REACTOME	0.0007226	1	0.011	0.08965	12	119	CDKN1A,PSMF1,PSMB1,PSMB2,PSMB3,PSMC3,PSMC4,PSMD7,PSMD8,PSME1,PSMD6,PSMD14
Pathway	1269329	TNFR2 non-canonical NF-kB pathway	BioSystems: REACTOME	0.0008002	1	0.01208	0.09851	11	104	PSMF1,PSMB1,PSMB2,PSMB3,PSMC3,PSMC4,PSMD7,PSMD8,PSME1,PSMD6,PSMD14
Pathway	M963	RNA degradation	MSigDB C2 BIOCARTA (v7.5.1)	0.0008091	1	0.01212	0.09883	8	59	LSM5,LSM4,HSPD1,EXOSC9,LSM8,LSM3,LSM6,CNOT9
Pathway	M22026	Spliceosomal Assembly	MSigDB C2 BIOCARTA (v7.5.1)	0.001005	1	0.01494	0.1218	4	14	SNRPD1,SNRPD2,SNRPE,SNRPG
Pathway	1270362	Abasic sugar-phosphate removal via the single-nucleotide replacement pathway	BioSystems: REACTOME	0.001195	1	0.01763	0.1437	2	2	POLB,APEX1
Pathway	MAP00062_Fatty_acid_biosynthesis_path_2	MAP00062 Fatty acid biosynthesis path 2	GenMAPP	0.001233	1	0.01805	0.1472	3	7	ACAA1,ECHS1,HADHB
Pathway	1269715	mRNA decay by 5' to 3' exoribonuclease	BioSystems: REACTOME	0.001334	1	0.01939	0.158	4	15	LSM5,LSM4,LSM3,LSM6
Pathway	M16024	Alzheimer's disease	MSigDB C2 BIOCARTA (v7.5.1)	0.0015	1	0.02165	0.1765	14	165	SDHC,COX4I1,APAF1,COX7C,ATF6,MT-CO2,MT-CO3,ATP5MC3,NDUFA5,NDUFA6,NDUFB9,NDUFB10,NDUFS6,NDUFV3
Pathway	1269777	S Phase	BioSystems: REACTOME	0.001571	1	0.0225	0.1834	12	130	CDKN1A,PSMF1,PSMB1,PSMB2,PSMB3,PSMC3,PSMC4,PSMD7,PSMD8,PSME1,PSMD6,PSMD14
Pathway	1269610	Beta-catenin independent WNT signaling	BioSystems: REACTOME	0.001703	1	0.02422	0.1974	13	149	PSMF1,FZD2,PSMB1,PSMB2,PSMB3,PSMC3,PSMC4,PSMD7,PSMD8,PSME1,PSMD6,SCRIB,PSMD14
Pathway	1269285	RAF/MAP kinase cascade	BioSystems: REACTOME	0.001794	1	0.02479	0.2021	18	245	PHB1,PSMF1,SHC1,PPP5C,PSMB1,PSMB2,PSMB3,PSMC3,PSMC4,PSMD7,PSMD8,PSME1,PSMD6,RBX1,RAP1B,NRAS,DUSP7,PSMD14
Pathway	1269382	GRB2 events in EGFR signaling	BioSystems: REACTOME	0.001794	1	0.02479	0.2021	18	245	PHB1,PSMF1,SHC1,PPP5C,PSMB1,PSMB2,PSMB3,PSMC3,PSMC4,PSMD7,PSMD8,PSME1,PSMD6,RBX1,RAP1B,NRAS,DUSP7,PSMD14
Pathway	1269383	SHC1 events in EGFR signaling	BioSystems: REACTOME	0.001794	1	0.02479	0.2021	18	245	PHB1,PSMF1,SHC1,PPP5C,PSMB1,PSMB2,PSMB3,PSMC3,PSMC4,PSMD7,PSMD8,PSME1,PSMD6,RBX1,RAP1B,NRAS,DUSP7,PSMD14
Pathway	1269440	SOS-mediated signalling	BioSystems: REACTOME	0.001794	1	0.02479	0.2021	18	245	PHB1,PSMF1,SHC1,PPP5C,PSMB1,PSMB2,PSMB3,PSMC3,PSMC4,PSMD7,PSMD8,PSME1,PSMD6,RBX1,RAP1B,NRAS,DUSP7,PSMD14
Pathway	1268855	Diseases of signal transduction	BioSystems: REACTOME	0.00182	1	0.02497	0.2035	24	369	CDKN1A,PHB1,PSMF1,POLR2F,SHC1,POLR2L,AGK,PSMB1,PSMB2,PSMB3,PSMC3,PSMC4,PSMD7,PSMD8,PSME1,KAT2A,PSMD6,RBX1,RAP1B,NRAS,CEP43,LMNA,PSMD14,HDAC1
Pathway	1269668	RNA Polymerase III Transcription Initiation From Type 2 Promoter	BioSystems: REACTOME	0.001927	1	0.02626	0.214	5	27	POLR2F,POLR2L,POLR3E,POLR3K,POLR3D
Pathway	83097	Alzheimer's disease	BioSystems: KEGG	0.002101	1	0.02842	0.2317	14	171	SDHC,COX4I1,APAF1,COX7C,ATF6,MT-CO2,MT-CO3,ATP5MC3,NDUFA5,NDUFA6,NDUFB9,NDUFB10,NDUFS6,NDUFV3
Pathway	1269471	ARMS-mediated activation	BioSystems: REACTOME	0.002144	1	0.02861	0.2333	18	249	PHB1,PSMF1,SHC1,PPP5C,PSMB1,PSMB2,PSMB3,PSMC3,PSMC4,PSMD7,PSMD8,PSME1,PSMD6,RBX1,RAP1B,NRAS,DUSP7,PSMD14
Pathway	1269468	Signalling to p38 via RIT and RIN	BioSystems: REACTOME	0.002144	1	0.02861	0.2333	18	249	PHB1,PSMF1,SHC1,PPP5C,PSMB1,PSMB2,PSMB3,PSMC3,PSMC4,PSMD7,PSMD8,PSME1,PSMD6,RBX1,RAP1B,NRAS,DUSP7,PSMD14
Pathway	1269470	Frs2-mediated activation	BioSystems: REACTOME	0.00224	1	0.02969	0.242	18	250	PHB1,PSMF1,SHC1,PPP5C,PSMB1,PSMB2,PSMB3,PSMC3,PSMC4,PSMD7,PSMD8,PSME1,PSMD6,RBX1,RAP1B,NRAS,DUSP7,PSMD14
Pathway	1269667	RNA Polymerase III Transcription Initiation From Type 1 Promoter	BioSystems: REACTOME	0.002282	1	0.02983	0.2432	5	28	POLR2F,POLR2L,POLR3E,POLR3K,POLR3D
Pathway	1269669	RNA Polymerase III Transcription Initiation From Type 3 Promoter	BioSystems: REACTOME	0.002282	1	0.02983	0.2432	5	28	POLR2F,POLR2L,POLR3E,POLR3K,POLR3D
Pathway	1269502	MAPK1/MAPK3 signaling	BioSystems: REACTOME	0.00234	1	0.03039	0.2477	18	251	PHB1,PSMF1,SHC1,PPP5C,PSMB1,PSMB2,PSMB3,PSMC3,PSMC4,PSMD7,PSMD8,PSME1,PSMD6,RBX1,RAP1B,NRAS,DUSP7,PSMD14
Pathway	1269664	RNA Polymerase III Transcription	BioSystems: REACTOME	0.002441	1	0.03111	0.2536	6	41	POLR2F,POLR2L,POLR3E,POLR3K,SSB,POLR3D
Pathway	1269665	RNA Polymerase III Abortive And Retractive Initiation	BioSystems: REACTOME	0.002441	1	0.03111	0.2536	6	41	POLR2F,POLR2L,POLR3E,POLR3K,SSB,POLR3D
Pathway	1269469	Prolonged ERK activation events	BioSystems: REACTOME	0.002443	1	0.03111	0.2536	18	252	PHB1,PSMF1,SHC1,PPP5C,PSMB1,PSMB2,PSMB3,PSMC3,PSMC4,PSMD7,PSMD8,PSME1,PSMD6,RBX1,RAP1B,NRAS,DUSP7,PSMD14
Pathway	1269632	Signaling by Leptin	BioSystems: REACTOME	0.00255	1	0.0321	0.2617	18	253	PHB1,PSMF1,SHC1,PPP5C,PSMB1,PSMB2,PSMB3,PSMC3,PSMC4,PSMD7,PSMD8,PSME1,PSMD6,RBX1,RAP1B,NRAS,DUSP7,PSMD14
Pathway	1269431	IRS-mediated signalling	BioSystems: REACTOME	0.002554	1	0.0321	0.2617	20	294	PHB1,PIK3C3,PSMF1,SHC1,THEM4,PPP5C,PSMB1,PSMB2,PSMB3,PSMC3,PSMC4,PSMD7,PSMD8,PSME1,PSMD6,RBX1,RAP1B,NRAS,DUSP7,PSMD14
Pathway	1268760	XBP1(S) activates chaperone genes	BioSystems: REACTOME	0.002748	1	0.03401	0.2773	7	56	CXXC1,SHC1,XBP1,GET3,DDX11,WIPI1,LMNA
Pathway	MAP00970_Aminoacyl_tRNA_biosynthesis	MAP00970 Aminoacyl tRNA biosynthesis	GenMAPP	0.002757	1	0.03401	0.2773	4	18	SARS1,QARS1,TARS1,CARS1
Pathway	1269633	Signaling by Hedgehog	BioSystems: REACTOME	0.002764	1	0.03401	0.2773	12	139	PSMF1,PSMB1,PSMB2,PSMB3,PSMC3,PSMC4,PSMD7,PSMD8,PSME1,PSMD6,RBX1,PSMD14
Pathway	1269322	Interleukin receptor SHC signaling	BioSystems: REACTOME	0.002776	1	0.03401	0.2773	18	255	PHB1,PSMF1,SHC1,PPP5C,PSMB1,PSMB2,PSMB3,PSMC3,PSMC4,PSMD7,PSMD8,PSME1,PSMD6,RBX1,RAP1B,NRAS,DUSP7,PSMD14
Pathway	1457780	Neutrophil degranulation	BioSystems: REACTOME	0.002822	1	0.03436	0.2801	29	492	ACAA1,PDAP1,TUBB4B,ATP6V1D,C6orf120,MIF,PPIE,PRDX4,APAF1,C1orf35,RAP2C,CTSH,ILF2,IMPDH2,KCMF1,PSMB1,PSMC3,IST1,PSMD7,PSMD6,TXNDC5,DNASE1L1,RAB6A,RAP1B,NRAS,TOM1,NAPRT,ATP6AP2,PSMD14
Pathway	1269429	Insulin receptor signalling cascade	BioSystems: REACTOME	0.002871	1	0.03474	0.2832	20	297	PHB1,PIK3C3,PSMF1,SHC1,THEM4,PPP5C,PSMB1,PSMB2,PSMB3,PSMC3,PSMC4,PSMD7,PSMD8,PSME1,PSMD6,RBX1,RAP1B,NRAS,DUSP7,PSMD14
Pathway	1269465	Signalling to RAS	BioSystems: REACTOME	0.002895	1	0.03482	0.2838	18	256	PHB1,PSMF1,SHC1,PPP5C,PSMB1,PSMB2,PSMB3,PSMC3,PSMC4,PSMD7,PSMD8,PSME1,PSMD6,RBX1,RAP1B,NRAS,DUSP7,PSMD14
Pathway	1269172	TCR signaling	BioSystems: REACTOME	0.002923	1	0.03494	0.2848	11	122	PSMF1,PSMB1,PSMB2,PSMB3,PSMC3,PSMC4,PSMD7,PSMD8,PSME1,PSMD6,PSMD14
Pathway	1269620	IRS-related events triggered by IGF1R	BioSystems: REACTOME	0.002983	1	0.03522	0.2871	20	298	PHB1,PIK3C3,PSMF1,SHC1,THEM4,PPP5C,PSMB1,PSMB2,PSMB3,PSMC3,PSMC4,PSMD7,PSMD8,PSME1,PSMD6,RBX1,RAP1B,NRAS,DUSP7,PSMD14
Pathway	1269618	IGF1R signaling cascade	BioSystems: REACTOME	0.002983	1	0.03522	0.2871	20	298	PHB1,PIK3C3,PSMF1,SHC1,THEM4,PPP5C,PSMB1,PSMB2,PSMB3,PSMC3,PSMC4,PSMD7,PSMD8,PSME1,PSMD6,RBX1,RAP1B,NRAS,DUSP7,PSMD14
Pathway	1269617	Signaling by Type 1 Insulin-like Growth Factor 1 Receptor (IGF1R)	BioSystems: REACTOME	0.0031	1	0.03637	0.2965	20	299	PHB1,PIK3C3,PSMF1,SHC1,THEM4,PPP5C,PSMB1,PSMB2,PSMB3,PSMC3,PSMC4,PSMD7,PSMD8,PSME1,PSMD6,RBX1,RAP1B,NRAS,DUSP7,PSMD14
Pathway	1269485	VEGFR2 mediated cell proliferation	BioSystems: REACTOME	0.003146	1	0.0367	0.2992	18	258	PHB1,PSMF1,SHC1,PPP5C,PSMB1,PSMB2,PSMB3,PSMC3,PSMC4,PSMD7,PSMD8,PSME1,PSMD6,RBX1,RAP1B,NRAS,DUSP7,PSMD14
Pathway	1270414	Cellular responses to stress	BioSystems: REACTOME	0.003251	1	0.03763	0.3068	27	452	CDKN1A,PIK3C3,PRDX5,TXN2,ANAPC4,PSMF1,NUDT2,RPS19BP1,MAP2K6,SOD1,SOD2,PSMB1,PSMB2,PSMB3,BAG1,PSMC3,PSMC4,PSMD7,PSMD8,PSME1,PSMD6,CHMP7,RBX1,WIPI1,RBBP4,LMNB1,PSMD14
Pathway	1269428	Signaling by Insulin receptor	BioSystems: REACTOME	0.003329	1	0.03763	0.3068	21	322	PHB1,PIK3C3,ATP6V1D,PSMF1,SHC1,THEM4,PPP5C,PSMB1,PSMB2,PSMB3,PSMC3,PSMC4,PSMD7,PSMD8,PSME1,PSMD6,RBX1,RAP1B,NRAS,DUSP7,PSMD14
Pathway	1268759	IRE1alpha activates chaperones	BioSystems: REACTOME	0.003362	1	0.03763	0.3068	7	58	CXXC1,SHC1,XBP1,GET3,DDX11,WIPI1,LMNA
Pathway	142372	methionine degradation	BioSystems: BIOCYC	0.003382	1	0.03763	0.3068	2	3	MAT1A,MAT2B
Pathway	142208	S-adenosyl-L-methionine biosynthesis	BioSystems: BIOCYC	0.003382	1	0.03763	0.3068	2	3	MAT1A,MAT2B
Pathway	1270291	Breakdown of the nuclear lamina	BioSystems: REACTOME	0.003382	1	0.03763	0.3068	2	3	LMNA,LMNB1
Pathway	1269066	Integration of viral DNA into host genomic DNA	BioSystems: REACTOME	0.003382	1	0.03763	0.3068	2	3	BANF1,PSIP1
Pathway	1269068	Autointegration results in viral DNA circles	BioSystems: REACTOME	0.003382	1	0.03763	0.3068	2	3	BANF1,PSIP1
Pathway	M22013	ERbassociated degradation (ERAD) Pathway	MSigDB C2 BIOCARTA (v7.5.1)	0.0034	1	0.03763	0.3068	4	19	MAN2C1,FBXO2,RBX1,CANX
Pathway	1269599	TCF dependent signaling in response to WNT	BioSystems: REACTOME	0.003472	1	0.03821	0.3115	17	240	SOX6,PSMF1,RUVBL1,FZD2,PSMB1,PSMB2,PSMB3,PSMC3,PSMC4,PSMD7,PSMD8,PSME1,PSMD6,CTNNBIP1,RBX1,PSMD14,HDAC1
Pathway	585562	Epstein-Barr virus infection	BioSystems: KEGG	0.003625	1	0.03949	0.3219	15	201	CDKN1A,POLR2F,POLR2L,POLR3E,MAP2K6,POLR3K,PSMC3,PSMC4,PSMD7,PSMD8,PSMD6,POLR3D,GTF2B,PSMD14,HDAC1
Pathway	1269661	RNA Polymerase I Promoter Escape	BioSystems: REACTOME	0.003629	1	0.03949	0.3219	5	31	POLR1A,POLR2F,POLR2L,RRN3,POLR1E
Pathway	1269321	Interleukin-2 signaling	BioSystems: REACTOME	0.003703	1	0.04007	0.3267	18	262	PHB1,PSMF1,SHC1,PPP5C,PSMB1,PSMB2,PSMB3,PSMC3,PSMC4,PSMD7,PSMD8,PSME1,PSMD6,RBX1,RAP1B,NRAS,DUSP7,PSMD14
Pathway	1269464	Signalling to ERKs	BioSystems: REACTOME	0.003854	1	0.04148	0.3381	18	263	PHB1,PSMF1,SHC1,PPP5C,PSMB1,PSMB2,PSMB3,PSMC3,PSMC4,PSMD7,PSMD8,PSME1,PSMD6,RBX1,RAP1B,NRAS,DUSP7,PSMD14
Pathway	1269303	C-type lectin receptors (CLRs)	BioSystems: REACTOME	0.003908	1	0.04168	0.3398	12	145	PSMF1,PSMB1,PSMB2,PSMB3,PSMC3,PSMC4,PSMD7,PSMD8,PSME1,PSMD6,NRAS,PSMD14
Pathway	SMP00053	One Carbon Pool By Folate	SMPDB	0.003916	1	0.04168	0.3398	3	10	SHMT1,MTFMT,MTHFR
Pathway	1427862	Ub-specific processing proteases	BioSystems: REACTOME	0.003984	1	0.04211	0.3433	16	223	PSMF1,POLB,RUVBL1,PSMB1,PSMB2,PSMB3,PSMC3,PSMC4,PSMD7,PSMD8,PSME1,KAT2A,PSMD6,USP22,MAT2B,PSMD14
Pathway	1268756	Unfolded Protein Response (UPR)	BioSystems: REACTOME	0.003999	1	0.04211	0.3433	9	92	CXXC1,EXOSC9,SHC1,XBP1,ATF6,GET3,DDX11,WIPI1,LMNA
Pathway	83008	One carbon pool by folate	BioSystems: KEGG	0.004137	1	0.04333	0.3532	4	20	SHMT1,MTFMT,MTHFR,ALDH1L2
Pathway	117291	RNA degradation	BioSystems: KEGG	0.00452	1	0.04709	0.3838	8	77	LSM5,LSM4,HSPD1,EXOSC9,LSM8,LSM3,LSM6,CNOT9
Pathway	1269826	Separation of Sister Chromatids	BioSystems: REACTOME	0.004841	1	0.04987	0.4065	13	168	ANAPC4,PSMF1,NUDC,PSMB1,PSMB2,PSMB3,PSMC3,PSMC4,PSMD7,PSMD8,PSME1,PSMD6,PSMD14
Pathway	862188	Non-alcoholic fatty liver disease (NAFLD)	BioSystems: KEGG	0.004862	1	0.04987	0.4065	12	149	SDHC,COX4I1,XBP1,COX7C,MT-CO2,MT-CO3,NDUFA5,NDUFA6,NDUFB9,NDUFB10,NDUFS6,NDUFV3
Pathway	1269501	MAPK family signaling cascades	BioSystems: REACTOME	0.004864	1	0.04987	0.4065	19	290	PHB1,PSMF1,SHC1,PPP5C,MAPK6,PSMB1,PSMB2,PSMB3,PSMC3,PSMC4,PSMD7,PSMD8,PSME1,PSMD6,RBX1,RAP1B,NRAS,DUSP7,PSMD14

## Sheet: TorporRadiation_GO_downregulate
Supplementary Table S11: ORA of DEGs in torpor+radiation vs control group
Category	ID	Name	Source	p-value	q-value Bonferroni	q-value FDR B&H	q-value FDR B&Y	Hit Count in Query List	Hit Count in Genome	Hit in Query List
GO: Molecular Function	GO:0017166	vinculin binding		1.738e-07	0.0001707	0.0001707	0.001274	6	13	DLC1,CTNNA1,DAG1,DMD,SYNM,TLN1
GO: Molecular Function	GO:0008134	transcription factor binding		3.695e-06	0.003629	0.001602	0.01196	38	768	MECP2,ADD1,PRMT2,FOXO4,FKBP4,FLNA,CRTC3,MED30,HIPK2,SORBS1,CREM,NCOR1,SMARCA1,NCOA1,PROX1,NCOA6,EDF1,CAND2,ZNF366,IFT172,NAB2,DHX33,DDIT3,STRN,PER3,NFATC3,ARNT2,MMS19,TACC1,CNOT2,MAFK,KAT6A,RNF25,TERT,GMNN,TBX18,PAXBP1,THRB
GO: Molecular Function	GO:0019199	transmembrane receptor protein kinase activity		4.894e-06	0.004806	0.001602	0.01196	11	90	ERBB2,CRIM1,TYRO3,IGF2R,AXL,NRP1,KDR,NTRK2,TGFBR3,TIE1,ENG
GO: Molecular Function	GO:0008092	cytoskeletal protein binding		1.885e-05	0.01851	0.002997	0.02238	47	1115	TPM3,LARP6,SYNPO,ADD1,HPCA,DLC1,MID1,PKD2,FKBP4,CAP2,FLNA,AMPD1,MYOT,IFT81,CEP290,NCKIPSD,SORBS1,SYBU,TUBGCP6,CDK5RAP2,CTNNA1,ABLIM2,SMTNL2,MYBPC1,MYL3,AXL,DISC1,DAG1,NEB,PXK,BLOC1S6,ALMS1,MYPN,DIAPH2,COBL,DMD,FERMT2,KPNB1,SYNM,KTN1,CAPZB,WHAMM,RHAG,AFAP1,SMC3,TLN1,RFLNA
GO: Molecular Function	GO:0030331	nuclear estrogen receptor binding		2.041e-05	0.02005	0.002997	0.02238	8	53	PRMT2,NCOR1,NCOA1,NCOA6,ZNF366,STRN,MMS19,TACC1
GO: Molecular Function	GO:0004714	transmembrane receptor protein tyrosine kinase activity		2.1e-05	0.02062	0.002997	0.02238	9	69	ERBB2,CRIM1,TYRO3,IGF2R,AXL,NRP1,KDR,NTRK2,TIE1
GO: Molecular Function	GO:0044877	protein-containing complex binding		2.137e-05	0.02098	0.002997	0.02238	63	1668	TPM3,ERBB2,HK1,AOC1,PDK1,S1PR2,GATAD2B,ADD1,FBLN1,H1-8,PRMT2,TAB1,HOMER1,VDAC1,FLNA,RNF169,BAG3,SORBS1,SYDE1,IGF2R,SND1,MARF1,SMARCA1,NCOA1,PODN,CDK5RAP2,CTNNA1,ABLIM2,SORL1,EDF1,DISC1,SREBF1,NASP,DHX33,ITGA1,ALDH1L1,NEB,STRN,BLOC1S6,COCH,FBXO5,ARNT2,KDR,DNAJC1,DMD,GNAZ,FERMT2,GCN1,KPNB1,SH2B3,SYNM,CAPZB,WHAMM,ADAMTS5,CCNB1,TGFBR3,MSH6,SMC3,TLN1,UHMK1,TSPAN4,CDC20,ENG
GO: Molecular Function	GO:0003779	actin binding		4.449e-05	0.04369	0.005202	0.03885	26	492	TPM3,SYNPO,ADD1,HPCA,CAP2,FLNA,MYOT,SORBS1,CTNNA1,ABLIM2,SMTNL2,MYBPC1,MYL3,DAG1,NEB,PXK,BLOC1S6,MYPN,DIAPH2,COBL,DMD,FERMT2,CAPZB,WHAMM,AFAP1,TLN1
GO: Molecular Function	GO:0008307	structural constituent of muscle		4.768e-05	0.04682	0.005202	0.03885	7	44	MYOT,MYBPC1,MYL3,DAG1,NEB,DMD,SYNM
GO: Molecular Function	GO:0042975	peroxisome proliferator activated receptor binding		7.987e-05	0.07844	0.007844	0.05857	5	21	PRMT2,NCOR1,NCOA6,TACC1,ASXL2
GO: Molecular Function	GO:0003712	transcription coregulator activity		0.0002307	0.2265	0.02059	0.1538	26	545	MAK,VGLL2,MECP2,PRMT2,MED30,DDX17,HIPK2,WWTR1,NCOR1,MLIP,SND1,NCOA1,RCOR3,NCOA6,EDF1,ZNF366,NAB2,PHF8,TDRD3,MMS19,TACC1,CNOT2,KAT6A,CBFA2T3,GMNN,KAT7
GO: Molecular Function	GO:0016922	nuclear receptor binding		0.0003699	0.3632	0.03027	0.226	10	121	PRMT2,FKBP4,NCOR1,NCOA1,PROX1,NCOA6,ZNF366,STRN,MMS19,TACC1
GO: Molecular Function	GO:0004713	protein tyrosine kinase activity		0.0005343	0.5246	0.04036	0.3014	11	150	ERBB2,CRIM1,TYRO3,HIPK2,IGF2R,MAP2K7,AXL,NRP1,KDR,NTRK2,TIE1
GO: Molecular Function	GO:0051393	alpha-actinin binding		0.0006466	0.635	0.04535	0.3387	5	32	PKD2,MYOT,DAG1,ALMS1,MYPN
GO: Molecular Function	GO:0050839	cell adhesion molecule binding		0.0008187	0.8039	0.04877	0.3642	26	593	S1PR2,CEMIP2,ADD1,FBLN1,HSPG2,FLNA,MYOT,BAG3,SND1,CTNNA1,ARHGAP18,ITGA1,PTPRB,MYPN,KDR,DMD,FERMT2,GCN1,DOCK9,KTN1,CAPZB,ADAMTS5,CCNB2,TLN1,TSPAN4,HDLBP
GO: Molecular Function	GO:0042974	nuclear retinoic acid receptor binding		0.0008615	0.846	0.04877	0.3642	5	34	PRMT2,NCOR1,NCOA1,NCOA6,TACC1
GO: Molecular Function	GO:0061608	nuclear import signal receptor activity		0.0008747	0.8589	0.04877	0.3642	4	20	KPNA7,KPNB1,IPO5,TNPO3
GO: Molecular Function	GO:0016538	cyclin-dependent protein serine/threonine kinase regulator activity		0.000894	0.8779	0.04877	0.3642	6	51	CCNP,CCNA1,CCNA2,CCNB1,CCNG2,CCNB2
GO: Biological Process	GO:0007517	muscle organ development		2.47e-07	0.001356	0.0007408	0.006806	32	544	ERBB2,VGLL2,CEMIP2,HEG1,FOXO4,FBXO32,HOMER1,HSPG2,DDX17,MYOT,SGCG,BAG3,WWTR1,NCOR1,MYBPC1,PROX1,MYF6,MYL3,DAG1,NEB,NFATC3,DMD,FERMT2,FOXK1,JPH2,CAV2,TGFBR3,PAXBP1,TLN1,SPRY4,NEURL1,ENG
GO: Biological Process	GO:0055002	striated muscle cell development		2.699e-07	0.001482	0.0007408	0.006806	20	242	TPM3,ERBB2,STYXL2,UCHL1,HOMER1,MYOT,MYBPC1,PROX1,MYF6,DAG1,NEB,MYLK3,NFATC3,MYPN,DMD,CAPZB,CASQ2,CAV2,TLN1,SPRY4
GO: Biological Process	GO:0051130	positive regulation of cellular component organization		6.116e-07	0.003358	0.0009568	0.008791	58	1386	CALCOCO2,ABCA3,SERPINF1,SYNPO,MECP2,CEMIP2,ADD1,AMIGO1,NPM2,KPNA7,MIEF2,VDAC1,CREB3L2,FLNA,ANKFY1,ITSN1,NCKIPSD,SIVA1,PPP1R10,NCOR1,CNOT6L,CAPRIN2,CDK5RAP2,MAP2K7,PROX1,AXL,DISC1,SREBF1,DAG1,DHX33,PLXND1,ZNF804A,NRP1,FCHSD2,NEU1,BNIP3,MYLK3,FBXO5,EIF2B2,COBL,KDR,DMD,FERMT2,CNOT2,DYNC1H1,NTRK2,WHAMM,CCNB1,KAT7,OSBP,PAXBP1,P2RX7,ANO6,SCARB2,NEURL1,LRP4,ASXL2,CDC20
GO: Biological Process	GO:0061061	muscle structure development		6.971e-07	0.003827	0.0009568	0.008791	46	995	TPM3,ERBB2,VGLL2,STYXL2,MECP2,CEMIP2,HEG1,UCHL1,FOXO4,FBXO32,HOMER1,HSPG2,DDX17,MYOT,SGCG,BAG3,WWTR1,NCOR1,TANC1,CTNNA1,MYBPC1,PROX1,MYF6,MYL3,DAG1,NEB,DDIT3,MYLK3,NFATC3,MYPN,DMD,FERMT2,FOXK1,DOCK1,CAPZB,JPH2,CASQ2,CAV2,CCNB1,TBX18,TGFBR3,PAXBP1,TLN1,SPRY4,NEURL1,ENG
GO: Biological Process	GO:0007507	heart development		1.16e-06	0.006369	0.001245	0.01144	47	1046	ERBB2,S1PR2,MECP2,CEMIP2,FBLN1,HEG1,DLC1,PKD2,TAB1,FBXO32,SDC2,HSPG2,FLNA,SEMA3C,SGCG,CEP290,WWTR1,ANKRD6,PROX1,NCOA6,MYL3,ERP44,IFT172,ALDH1L1,PLXND1,NEB,NRP1,MYLK3,NFATC3,ARNT2,COBL,KDR,FERMT2,MGA,KAT6A,JPH2,GMNN,CCNB1,TBX18,TGFBR3,TIE1,SETD5,GYS1,TLN1,ASXL2,SETD7,ENG
GO: Biological Process	GO:0072359	circulatory system development		1.36e-06	0.007469	0.001245	0.01144	72	1916	AAMP,ERBB2,DDAH1,CRIM1,SERPINF1,S1PR2,HSPA12B,MECP2,CEMIP2,ADD1,S100A1,FBLN1,HEG1,DLC1,PIK3CG,PKD2,FOXO4,TAB1,FBXO32,SDC2,COL4A1,HSPG2,FLNA,SEMA3C,COL8A2,SLC4A7,SGCG,CEP290,HIPK2,WWTR1,ANKRD6,ADGRA2,SYDE1,ARHGAP18,PROX1,NCOA6,ARHGAP24,MYL3,ERP44,IFT172,DAG1,ALDH1L1,PLXND1,NEB,DDIT3,NRP1,PTPRB,MYLK3,NFATC3,ARNT2,COBL,KDR,FERMT2,MGA,SH2B3,NTRK2,KAT6A,JPH2,TERT,GMNN,CCNB1,KAT7,TBX18,TGFBR3,TIE1,SETD…
GO: Biological Process	GO:0055001	muscle cell development		2.199e-06	0.01207	0.001401	0.01287	23	352	TPM3,ERBB2,STYXL2,UCHL1,HOMER1,MYOT,MYBPC1,PROX1,MYF6,DAG1,NEB,MYLK3,NFATC3,MYPN,DMD,CAPZB,CASQ2,CAV2,CCNB1,TBX18,TLN1,SPRY4,ENG
GO: Biological Process	GO:0060537	muscle tissue development		2.277e-06	0.0125	0.001401	0.01287	34	662	ERBB2,VGLL2,CEMIP2,HEG1,PKD2,FBXO32,HOMER1,HSPG2,SEMA3C,DDX17,MYOT,SGCG,BAG3,WWTR1,NCOR1,MYBPC1,PROX1,MYF6,MYL3,DAG1,NEB,MYLK3,NFATC3,DMD,FERMT2,JPH2,CAV2,CCNB1,TBX18,TGFBR3,TLN1,SPRY4,NEURL1,ENG
GO: Biological Process	GO:0014706	striated muscle tissue development		2.34e-06	0.01285	0.001401	0.01287	33	633	ERBB2,VGLL2,CEMIP2,HEG1,FBXO32,HOMER1,HSPG2,SEMA3C,DDX17,MYOT,SGCG,BAG3,WWTR1,NCOR1,MYBPC1,PROX1,MYF6,MYL3,DAG1,NEB,MYLK3,NFATC3,DMD,FERMT2,JPH2,CAV2,CCNB1,TBX18,TGFBR3,TLN1,SPRY4,NEURL1,ENG
GO: Biological Process	GO:0097435	supramolecular fiber organization		2.552e-06	0.01401	0.001401	0.01287	42	914	TPM3,ERBB2,STYXL2,SYNPO,MECP2,ADD1,DLC1,MID1,SDC2,FKBP4,HSPG2,FLNA,MYOT,ADAMTS3,SORBS1,TUBGCP6,CDK5RAP2,CTNNA1,ARHGAP18,C9orf72,PROX1,IFT172,NEB,NRP1,FCHSD2,PXDN,MYLK3,FBXO5,ALMS1,MYPN,DIAPH2,COBL,DMD,FERMT2,DYNC1H1,KPNB1,CAPZB,WHAMM,CASQ2,TLN1,KANK4,RFLNA
GO: Biological Process	GO:0033043	regulation of organelle organization		3.645e-06	0.02001	0.001819	0.01671	56	1397	CALCOCO2,MAK,MCM7,SYNPO,MECP2,ADD1,NPM2,EHD3,KPNA7,DLC1,MID1,FKBP4,MIEF2,VDAC1,VAT1,FLNA,SIVA1,SYDE1,PPP1R10,NCOR1,CNOT6L,CDK5RAP2,ARHGAP18,C9orf72,MAP2K7,PROX1,PATL2,TBC1D9B,VPS13C,SREBF1,PHF8,NEB,NRP1,FCHSD2,BNIP3,MYLK3,FBXO5,ALMS1,KDR,FERMT2,PID1,CNOT2,DYNC1H1,CAPZB,WHAMM,CAV2,CCNB1,KAT7,OSBP,AFAP1,PAXBP1,P2RX7,SCARB2,KANK4,ASXL2,CDC20
GO: Biological Process	GO:0019220	regulation of phosphate metabolic process		4.955e-06	0.0272	0.001979	0.01819	70	1913	ERBB2,ABCA3,PDK1,CCNP,S1PR2,MCM7,PIK3IP1,TYRO3,HPCA,FBLN1,HEG1,DLC1,PIK3CG,UCHL1,PKD2,PRMT2,TAB1,PRXL2C,IPO7,DNAJC30,ITSN1,HIPK2,WWTR1,AKT1S1,IFNAR1,PPP1R10,NCOR1,CAPRIN2,GKAP1,MARF1,CDK5RAP2,C9orf72,MAP2K7,MTMR9,SORL1,PROX1,AXL,NAB2,DAG1,ITGA1,ANKLE2,NRP1,PTPRB,CCNA1,KDR,DMD,FERMT2,GCN1,PID1,IPO5,PPP4R1,SH2B3,NTRK2,DUSP8,LRRK1,CAV2,CBFA2T3,KLHL31,CCNA2,CTDSP2,CCNB1,CCNG2,OSBP,TIE1,P2RX7,CCNB2,SP…
GO: Biological Process	GO:0051174	regulation of phosphorus metabolic process		5.045e-06	0.0277	0.001979	0.01819	70	1914	ERBB2,ABCA3,PDK1,CCNP,S1PR2,MCM7,PIK3IP1,TYRO3,HPCA,FBLN1,HEG1,DLC1,PIK3CG,UCHL1,PKD2,PRMT2,TAB1,PRXL2C,IPO7,DNAJC30,ITSN1,HIPK2,WWTR1,AKT1S1,IFNAR1,PPP1R10,NCOR1,CAPRIN2,GKAP1,MARF1,CDK5RAP2,C9orf72,MAP2K7,MTMR9,SORL1,PROX1,AXL,NAB2,DAG1,ITGA1,ANKLE2,NRP1,PTPRB,CCNA1,KDR,DMD,FERMT2,GCN1,PID1,IPO5,PPP4R1,SH2B3,NTRK2,DUSP8,LRRK1,CAV2,CBFA2T3,KLHL31,CCNA2,CTDSP2,CCNB1,CCNG2,OSBP,TIE1,P2RX7,CCNB2,SP…
GO: Biological Process	GO:0003007	heart morphogenesis		5.047e-06	0.02771	0.001979	0.01819	26	452	ERBB2,S1PR2,CEMIP2,HEG1,DLC1,PKD2,TAB1,FBXO32,FLNA,SEMA3C,WWTR1,PROX1,MYL3,IFT172,PLXND1,NRP1,MYLK3,ARNT2,COBL,FERMT2,MGA,KAT6A,TGFBR3,ASXL2,SETD7,ENG
GO: Biological Process	GO:0051254	positive regulation of RNA metabolic process		8.269e-06	0.0454	0.002872	0.02639	70	1942	ERBB2,MAK,VGLL2,ETV4,MECP2,H1-8,ATAD2B,PKD2,PRMT2,FOXO4,ZNF319,CREB3L2,CRTC3,MED30,DDX17,CEP290,HIPK2,KLF15,WWTR1,MLXIP,CREM,IFNAR1,HABP4,MLIP,CNOT6L,SND1,CAPRIN2,SMARCA1,NCOA1,CDK5RAP2,ABLIM2,MAP2K7,PRDM15,RAI1,PROX1,SOX5,MYF6,NCOA6,EDF1,CAND2,SREBF1,DHX33,PLXND1,PHF8,DDIT3,STAT6,CREBRF,TDRD3,KARS1,NFATC3,ARNT2,MMS19,TACC1,MGA,GCN1,PID1,FOXK1,MAFK,KAT6A,TERT,CCNA2,CCNB1,KAT7,PAXBP1,THRB,CARF,IRA…
GO: Biological Process	GO:0001568	blood vessel development		9.412e-06	0.05167	0.002872	0.02639	47	1131	AAMP,ERBB2,DDAH1,CRIM1,SERPINF1,HSPA12B,MECP2,CEMIP2,ADD1,S100A1,HEG1,PIK3CG,PKD2,FOXO4,TAB1,SDC2,COL4A1,HSPG2,FLNA,SEMA3C,COL8A2,HIPK2,WWTR1,ANKRD6,ADGRA2,SYDE1,ARHGAP18,PROX1,NCOA6,ARHGAP24,DAG1,PLXND1,DDIT3,NRP1,PTPRB,NFATC3,KDR,FERMT2,SH2B3,NTRK2,KAT6A,TERT,KAT7,TGFBR3,TIE1,ANO6,ENG
GO: Biological Process	GO:1903508	positive regulation of nucleic acid-templated transcription		9.765e-06	0.05361	0.002872	0.02639	67	1841	ERBB2,MAK,VGLL2,ETV4,MECP2,H1-8,ATAD2B,PKD2,PRMT2,FOXO4,ZNF319,CREB3L2,CRTC3,MED30,DDX17,CEP290,HIPK2,KLF15,WWTR1,MLXIP,CREM,IFNAR1,MLIP,SND1,CAPRIN2,SMARCA1,NCOA1,CDK5RAP2,ABLIM2,MAP2K7,PRDM15,RAI1,PROX1,SOX5,MYF6,NCOA6,EDF1,CAND2,SREBF1,DHX33,PLXND1,PHF8,DDIT3,STAT6,CREBRF,TDRD3,KARS1,NFATC3,ARNT2,MMS19,TACC1,MGA,GCN1,PID1,FOXK1,MAFK,KAT6A,TERT,CCNA2,KAT7,PAXBP1,THRB,CARF,IRAK4,ASXL2,SETD7,ENG
GO: Biological Process	GO:0045893	positive regulation of transcription, DNA-templated		9.765e-06	0.05361	0.002872	0.02639	67	1841	ERBB2,MAK,VGLL2,ETV4,MECP2,H1-8,ATAD2B,PKD2,PRMT2,FOXO4,ZNF319,CREB3L2,CRTC3,MED30,DDX17,CEP290,HIPK2,KLF15,WWTR1,MLXIP,CREM,IFNAR1,MLIP,SND1,CAPRIN2,SMARCA1,NCOA1,CDK5RAP2,ABLIM2,MAP2K7,PRDM15,RAI1,PROX1,SOX5,MYF6,NCOA6,EDF1,CAND2,SREBF1,DHX33,PLXND1,PHF8,DDIT3,STAT6,CREBRF,TDRD3,KARS1,NFATC3,ARNT2,MMS19,TACC1,MGA,GCN1,PID1,FOXK1,MAFK,KAT6A,TERT,CCNA2,KAT7,PAXBP1,THRB,CARF,IRAK4,ASXL2,SETD7,ENG
GO: Biological Process	GO:1902680	positive regulation of RNA biosynthetic process		9.939e-06	0.05457	0.002872	0.02639	67	1842	ERBB2,MAK,VGLL2,ETV4,MECP2,H1-8,ATAD2B,PKD2,PRMT2,FOXO4,ZNF319,CREB3L2,CRTC3,MED30,DDX17,CEP290,HIPK2,KLF15,WWTR1,MLXIP,CREM,IFNAR1,MLIP,SND1,CAPRIN2,SMARCA1,NCOA1,CDK5RAP2,ABLIM2,MAP2K7,PRDM15,RAI1,PROX1,SOX5,MYF6,NCOA6,EDF1,CAND2,SREBF1,DHX33,PLXND1,PHF8,DDIT3,STAT6,CREBRF,TDRD3,KARS1,NFATC3,ARNT2,MMS19,TACC1,MGA,GCN1,PID1,FOXK1,MAFK,KAT6A,TERT,CCNA2,KAT7,PAXBP1,THRB,CARF,IRAK4,ASXL2,SETD7,ENG
GO: Biological Process	GO:0001944	vasculature development		1.332e-05	0.07313	0.003657	0.0336	49	1215	AAMP,ERBB2,DDAH1,CRIM1,SERPINF1,S1PR2,HSPA12B,MECP2,CEMIP2,ADD1,S100A1,HEG1,PIK3CG,PKD2,FOXO4,TAB1,SDC2,COL4A1,HSPG2,FLNA,SEMA3C,COL8A2,SLC4A7,HIPK2,WWTR1,ANKRD6,ADGRA2,SYDE1,ARHGAP18,PROX1,NCOA6,ARHGAP24,DAG1,PLXND1,DDIT3,NRP1,PTPRB,NFATC3,KDR,FERMT2,SH2B3,NTRK2,KAT6A,TERT,KAT7,TGFBR3,TIE1,ANO6,ENG
GO: Biological Process	GO:0060284	regulation of cell development		1.736e-05	0.09532	0.004539	0.04171	33	697	SERPINF1,S1PR2,MECP2,ADD1,AMIGO1,FBLN1,FLNA,SEMA3C,ADGRA2,ASPA,CAPRIN2,CTNNA1,SORL1,MYF6,DISC1,NAP1L1,DAG1,PLXND1,NRP1,EIF2B2,ZAR1,KDR,FERMT2,DOCK1,JADE2,NTRK2,TERT,CCNB1,THRB,SPRY4,NEURL1,LRP4,RFLNA
GO: Biological Process	GO:0048646	anatomical structure formation involved in morphogenesis		2.067e-05	0.1135	0.005158	0.04739	69	1959	TPM3,AAMP,ERBB2,DDAH1,LARP6,CRIM1,SERPINF1,MCC,STYXL2,S1PR2,HSPA12B,MECP2,CEMIP2,ADD1,S100A1,DLC1,PIK3CG,PKD2,FOXO4,SDC2,COL4A1,HSPG2,FLNA,SEMA3C,COL8A2,MYOT,PODXL,CEP290,ZBTB4,HIPK2,WWTR1,NAA50,ANKRD6,ADGRA2,TANC1,ARHGAP18,MAP2K7,PROX1,MYF6,ARHGAP24,IFT172,DISC1,DAG1,ALDH1L1,PLXND1,NEB,NRP1,PTPRB,MYLK3,NFATC3,MYPN,DIAPH2,COBL,KDR,DMD,FERMT2,CNOT2,DOCK1,SH2B3,KAT6A,CASQ2,TERT,TBX18,TGFBR3,TIE1,AN…
GO: Biological Process	GO:0042325	regulation of phosphorylation		2.235e-05	0.1227	0.005334	0.04901	61	1668	ERBB2,CCNP,S1PR2,MCM7,PIK3IP1,TYRO3,FBLN1,HEG1,PIK3CG,UCHL1,PKD2,PRMT2,TAB1,PRXL2C,IPO7,DNAJC30,ITSN1,HIPK2,WWTR1,AKT1S1,IFNAR1,NCOR1,CAPRIN2,CDK5RAP2,C9orf72,MAP2K7,SORL1,PROX1,AXL,NAB2,DAG1,ITGA1,ANKLE2,NRP1,PTPRB,CCNA1,KDR,DMD,FERMT2,GCN1,PID1,IPO5,SH2B3,NTRK2,DUSP8,LRRK1,CAV2,CBFA2T3,KLHL31,CCNA2,CTDSP2,CCNB1,CCNG2,OSBP,TIE1,P2RX7,CCNB2,SPRY4,NEURL1,LRP4,ENG
GO: Biological Process	GO:0010638	positive regulation of organelle organization		2.701e-05	0.1483	0.005989	0.05503	32	681	CALCOCO2,SYNPO,MECP2,NPM2,KPNA7,MIEF2,VDAC1,FLNA,SIVA1,PPP1R10,NCOR1,CNOT6L,CDK5RAP2,MAP2K7,PROX1,SREBF1,NRP1,FCHSD2,BNIP3,MYLK3,FBXO5,KDR,FERMT2,CNOT2,DYNC1H1,WHAMM,CCNB1,KAT7,OSBP,PAXBP1,P2RX7,ASXL2
GO: Biological Process	GO:0031399	regulation of protein modification process		2.727e-05	0.1497	0.005989	0.05503	69	1976	ERBB2,CCNP,S1PR2,MECP2,KPNA7,FBLN1,HEG1,DLC1,PIK3CG,UCHL1,PKD2,PRMT2,TAB1,IPO7,HIPK2,KLF15,WWTR1,AKT1S1,IFNAR1,PPP1R10,NCOR1,CAPRIN2,CDK5RAP2,C9orf72,MAP2K7,SORL1,PROX1,ACER2,NAB2,SREBF1,DAG1,ITGA1,ANKLE2,NRP1,DIP2A,PTPRB,FBXO5,CCNA1,KDR,DMD,FERMT2,GCN1,PID1,IPO5,PPP4R1,SH2B3,NTRK2,DUSP8,LRRK1,CAV2,TERT,KLHL31,CCNA2,CTDSP2,CCNB1,CCNG2,KAT7,OSBP,PAXBP1,P2RX7,SETD5,CCNB2,SPRY4,NEURL1,LRP4,ASXL2,SET…
GO: Biological Process	GO:0007010	cytoskeleton organization		3.231e-05	0.1774	0.006466	0.05941	68	1949	TPM3,ERBB2,MAK,STYXL2,S1PR2,MCM7,SYNPO,MECP2,ADD1,EHD3,DLC1,MID1,PKD2,TUBA4B,FKBP4,CAP2,FLNA,MYOT,IFT81,CEP290,NCKIPSD,WWTR1,SORBS1,SYDE1,TUBGCP6,NCOR1,CDK5RAP2,CTNNA1,ARHGAP18,C9orf72,ABLIM2,SMTNL2,PROX1,TBC1D9B,IFT172,DISC1,DAG1,NEB,NRP1,FCHSD2,MYLK3,FBXO5,ALMS1,MYPN,DIAPH2,COBL,TACC1,DMD,FERMT2,DNMBP,DYNC1H1,KPNB1,DOCK1,SYNM,CAPZB,WHAMM,CASQ2,GMNN,CCNB1,AFAP1,P2RX7,SMC3,CCNB2,TLN1,NEURL1,KANK4…
GO: Biological Process	GO:0070925	organelle assembly		3.246e-05	0.1782	0.006466	0.05941	46	1153	TPM3,ERBB2,MAK,ABCA3,STYXL2,MCM7,SYNPO,EHD3,PKD2,FLNA,MYOT,IFT81,CEP290,BAG3,WWTR1,TUBGCP6,NCOR1,CNOT6L,CDK5RAP2,C9orf72,PROX1,PATL2,TBC1D9B,AUP1,IFT172,DISC1,NEB,MYLK3,FBXO5,ALMS1,MYPN,COBL,DMD,DNMBP,CNOT2,DYNC1H1,VPS37D,KPNB1,CASQ2,GMNN,P2RX7,SMC3,CCNB2,TLN1,NEURL1,CDC20
GO: Biological Process	GO:0009887	animal organ morphogenesis		3.298e-05	0.181	0.006466	0.05941	62	1727	ERBB2,CRIM1,VGLL2,ACP5,ETV4,S1PR2,CEMIP2,FBLN1,HEG1,DLC1,PKD2,TAB1,FBXO32,HSPG2,FLNA,SEMA3C,COL8A2,SLC4A7,CEP290,HIPK2,TSEN54,WWTR1,ANKRD6,LRIG1,BTBD7,CTNNA1,PROX1,SOX5,MYF6,MYL3,IFT172,DISC1,NAB2,DAG1,ALDH1L1,PLXND1,PHF8,STAT6,NRP1,MYLK3,ALMS1,ARNT2,COBL,KDR,FERMT2,MGA,DYNC1H1,CRISPLD2,NTRK2,KAT6A,ADAMTS5,GMNN,TBX18,TGFBR3,THRB,P2RX7,TLN1,LRP4,ASXL2,SETD7,RFLNA,ENG
GO: Biological Process	GO:0031032	actomyosin structure organization		3.452e-05	0.1895	0.006536	0.06005	18	280	TPM3,ERBB2,STYXL2,SYNPO,DLC1,MYOT,SORBS1,PROX1,NEB,NRP1,MYLK3,ALMS1,MYPN,DMD,FERMT2,CASQ2,TLN1,KANK4
GO: Biological Process	GO:0042326	negative regulation of phosphorylation		3.694e-05	0.2028	0.006729	0.06183	26	507	PIK3IP1,FBLN1,HEG1,UCHL1,TAB1,IPO7,WWTR1,AKT1S1,NCOR1,CDK5RAP2,C9orf72,SORL1,ANKLE2,PTPRB,DMD,PID1,IPO5,SH2B3,DUSP8,LRRK1,CBFA2T3,KLHL31,CTDSP2,CCNB1,SPRY4,ENG
GO: Biological Process	GO:0000079	regulation of cyclin-dependent protein serine/threonine kinase activity		3.8e-05	0.2086	0.006729	0.06183	11	116	CCNP,PKD2,IPO7,CDK5RAP2,PROX1,CCNA1,IPO5,CCNA2,CCNB1,CCNG2,CCNB2
GO: Biological Process	GO:1904029	regulation of cyclin-dependent protein kinase activity		5.2e-05	0.2855	0.008922	0.08197	11	120	CCNP,PKD2,IPO7,CDK5RAP2,PROX1,CCNA1,IPO5,CCNA2,CCNB1,CCNG2,CCNB2
GO: Biological Process	GO:0060973	cell migration involved in heart development		5.693e-05	0.3125	0.009471	0.08702	7	47	ERBB2,S1PR2,CEMIP2,SDC2,SEMA3C,NRP1,ENG
GO: Biological Process	GO:0030239	myofibril assembly		8.123e-05	0.446	0.01312	0.1205	11	126	TPM3,ERBB2,STYXL2,MYOT,PROX1,NEB,MYLK3,MYPN,DMD,CASQ2,TLN1
GO: Biological Process	GO:0060666	dichotomous subdivision of terminal units involved in salivary gland branching		9.281e-05	0.5096	0.01456	0.1338	3	5	SEMA3C,PLXND1,NRP1
GO: Biological Process	GO:0060415	muscle tissue morphogenesis		9.632e-05	0.5288	0.01469	0.135	10	107	CEMIP2,HEG1,FBXO32,WWTR1,PROX1,MYF6,MYL3,FERMT2,TGFBR3,ENG
GO: Biological Process	GO:0045936	negative regulation of phosphate metabolic process		0.0001002	0.5502	0.01487	0.1366	29	633	PIK3IP1,HPCA,FBLN1,HEG1,UCHL1,TAB1,IPO7,WWTR1,AKT1S1,PPP1R10,NCOR1,MARF1,CDK5RAP2,C9orf72,SORL1,ANKLE2,PTPRB,DMD,PID1,IPO5,SH2B3,DUSP8,LRRK1,CBFA2T3,KLHL31,CTDSP2,CCNB1,SPRY4,ENG
GO: Biological Process	GO:0010563	negative regulation of phosphorus metabolic process		0.000103	0.5654	0.01488	0.1367	29	634	PIK3IP1,HPCA,FBLN1,HEG1,UCHL1,TAB1,IPO7,WWTR1,AKT1S1,PPP1R10,NCOR1,MARF1,CDK5RAP2,C9orf72,SORL1,ANKLE2,PTPRB,DMD,PID1,IPO5,SH2B3,DUSP8,LRRK1,CBFA2T3,KLHL31,CTDSP2,CCNB1,SPRY4,ENG
GO: Biological Process	GO:0055008	cardiac muscle tissue morphogenesis		0.0001069	0.587	0.01496	0.1375	9	88	CEMIP2,HEG1,FBXO32,WWTR1,PROX1,MYL3,FERMT2,TGFBR3,ENG
GO: Biological Process	GO:0060538	skeletal muscle organ development		0.000109	0.5984	0.01496	0.1375	19	334	ERBB2,VGLL2,CEMIP2,HOMER1,HSPG2,DDX17,MYOT,BAG3,NCOR1,MYBPC1,MYF6,MYL3,DAG1,NFATC3,DMD,CAV2,TLN1,SPRY4,NEURL1
GO: Biological Process	GO:0048514	blood vessel morphogenesis		0.0001239	0.6805	0.0166	0.1525	40	1009	AAMP,ERBB2,DDAH1,SERPINF1,HSPA12B,MECP2,CEMIP2,ADD1,S100A1,HEG1,PIK3CG,PKD2,FOXO4,SDC2,COL4A1,HSPG2,FLNA,COL8A2,HIPK2,WWTR1,ANKRD6,ADGRA2,ARHGAP18,PROX1,ARHGAP24,DAG1,PLXND1,NRP1,PTPRB,NFATC3,KDR,FERMT2,SH2B3,NTRK2,KAT6A,TERT,TGFBR3,TIE1,ANO6,ENG
GO: Biological Process	GO:0007519	skeletal muscle tissue development		0.0001436	0.7884	0.01877	0.1725	18	313	ERBB2,VGLL2,HOMER1,HSPG2,DDX17,MYOT,BAG3,NCOR1,MYBPC1,MYF6,MYL3,DAG1,NFATC3,DMD,CAV2,TLN1,SPRY4,NEURL1
GO: Biological Process	GO:0051146	striated muscle cell differentiation		0.0001476	0.8105	0.01885	0.1732	24	490	TPM3,ERBB2,STYXL2,UCHL1,HOMER1,MYOT,TANC1,MYBPC1,PROX1,MYF6,DAG1,NEB,MYLK3,NFATC3,MYPN,DMD,DOCK1,CAPZB,CASQ2,CAV2,CCNB1,TBX18,TLN1,SPRY4
GO: Biological Process	GO:0010927	cellular component assembly involved in morphogenesis		0.0001568	0.8611	0.01934	0.1777	13	183	TPM3,ERBB2,STYXL2,MYOT,WWTR1,PROX1,DAG1,NEB,MYLK3,MYPN,DMD,CASQ2,TLN1
GO: Biological Process	GO:0042692	muscle cell differentiation		0.0001585	0.8702	0.01934	0.1777	28	618	TPM3,ERBB2,STYXL2,MECP2,UCHL1,FOXO4,HOMER1,MYOT,TANC1,CTNNA1,MYBPC1,PROX1,MYF6,DAG1,NEB,MYLK3,NFATC3,MYPN,DMD,DOCK1,CAPZB,CASQ2,CAV2,CCNB1,TBX18,TLN1,SPRY4,ENG
GO: Biological Process	GO:0048644	muscle organ morphogenesis		0.0001758	0.9649	0.02098	0.1927	10	115	CEMIP2,HEG1,FBXO32,WWTR1,PROX1,MYF6,MYL3,FERMT2,TGFBR3,ENG
GO: Biological Process	GO:0060341	regulation of cellular localization		0.000206	1	0.02407	0.2211	40	1034	ERBB2,LYPLAL1,MECP2,HPCA,PKD2,MIEF2,CREB3L2,FLNA,DNAJC30,CEP290,BAG3,EI24,WWTR1,SORBS1,SYBU,SNX33,CTNNA1,SORL1,NCOA6,GRIPAP1,SREBF1,DAG1,LRIG2,CREBRF,DMD,FERMT2,PID1,DYNC1H1,IPO5,NUCB1,JPH2,CASQ2,CAV2,TERT,KAT7,OSBP,P2RX7,UHMK1,LEPROTL1,LRP4
GO: Biological Process	GO:0006468	protein phosphorylation		0.0002328	1	0.02662	0.2446	63	1889	ERBB2,MAK,HK1,PDK1,CCNP,S1PR2,TYRO3,FBLN1,HEG1,PIK3CG,UCHL1,PKD2,PRMT2,TAB1,IPO7,HIPK2,WWTR1,AKT1S1,IFNAR1,CAPRIN2,CDK5RAP2,C9orf72,MAP2K7,SORL1,PROX1,AXL,NAB2,DAG1,ITGA1,PXK,NRP1,PTPRB,MYLK3,CCNA1,KDR,DMD,FERMT2,MGA,GCN1,PID1,IPO5,PPP4R1,SH2B3,NTRK2,DUSP8,LRRK1,CAV2,KLHL31,CCNA2,CTDSP2,CCNB1,CCNG2,TGFBR3,OSBP,TIE1,P2RX7,CCNB2,SPRY4,UHMK1,NEURL1,IRAK4,LRP4,ENG
GO: Biological Process	GO:0048762	mesenchymal cell differentiation		0.0002384	1	0.02671	0.2454	19	355	ERBB2,FAM172A,VGLL2,FLNA,SEMA3C,DDX17,WWTR1,DISC1,DAG1,ALDH1L1,NRP1,FERMT2,DMXL2,KAT6A,CAPZB,TGFBR3,USF3,TLN1,ENG
GO: Biological Process	GO:0001569	branching involved in blood vessel morphogenesis		0.000248	1	0.02723	0.2502	7	59	COL4A1,ANKRD6,PLXND1,NRP1,NFATC3,KDR,ENG
GO: Biological Process	GO:0001933	negative regulation of protein phosphorylation		0.0002585	1	0.02783	0.2557	22	447	FBLN1,HEG1,UCHL1,TAB1,IPO7,WWTR1,AKT1S1,CDK5RAP2,C9orf72,SORL1,PTPRB,DMD,PID1,IPO5,SH2B3,DUSP8,LRRK1,KLHL31,CTDSP2,CCNB1,SPRY4,ENG
GO: Biological Process	GO:0060445	branching involved in salivary gland morphogenesis		0.0002803	1	0.02959	0.2719	5	28	SEMA3C,BTBD7,DAG1,PLXND1,NRP1
GO: Biological Process	GO:0048741	skeletal muscle fiber development		0.0003561	1	0.03689	0.3389	8	82	HOMER1,MYBPC1,MYF6,DAG1,NFATC3,DMD,CAV2,SPRY4
GO: Biological Process	GO:0010720	positive regulation of cell development		0.000393	1	0.03989	0.3665	21	430	SERPINF1,S1PR2,ADD1,AMIGO1,FLNA,ASPA,CAPRIN2,MYF6,DISC1,NAP1L1,DAG1,PLXND1,NRP1,EIF2B2,ZAR1,KDR,FERMT2,DOCK1,JADE2,NTRK2,NEURL1
GO: Biological Process	GO:0030036	actin cytoskeleton organization		0.0004035	1	0.03989	0.3665	34	858	TPM3,ERBB2,STYXL2,S1PR2,SYNPO,ADD1,DLC1,CAP2,FLNA,MYOT,SORBS1,SYDE1,CTNNA1,ARHGAP18,C9orf72,ABLIM2,SMTNL2,PROX1,NEB,NRP1,FCHSD2,MYLK3,ALMS1,MYPN,DIAPH2,COBL,DMD,FERMT2,CAPZB,WHAMM,CASQ2,TLN1,KANK4,RFLNA
GO: Biological Process	GO:0001525	angiogenesis		0.000412	1	0.03989	0.3665	34	859	AAMP,ERBB2,DDAH1,SERPINF1,HSPA12B,MECP2,CEMIP2,ADD1,S100A1,PIK3CG,FOXO4,SDC2,COL4A1,HSPG2,FLNA,COL8A2,HIPK2,ANKRD6,ADGRA2,ARHGAP18,ARHGAP24,DAG1,PLXND1,NRP1,PTPRB,NFATC3,KDR,FERMT2,SH2B3,TERT,TGFBR3,TIE1,ANO6,ENG
GO: Biological Process	GO:0030029	actin filament-based process		0.0004142	1	0.03989	0.3665	37	964	TPM3,ERBB2,STYXL2,S1PR2,SYNPO,ADD1,DLC1,CAP2,FLNA,MYOT,SORBS1,SYDE1,CTNNA1,ARHGAP18,C9orf72,ABLIM2,SCN3B,SMTNL2,MYBPC1,PROX1,MYL3,NEB,NRP1,FCHSD2,MYLK3,ALMS1,MYPN,DIAPH2,COBL,DMD,FERMT2,CAPZB,WHAMM,CASQ2,TLN1,KANK4,RFLNA
GO: Biological Process	GO:0051338	regulation of transferase activity		0.0004372	1	0.0403	0.3703	44	1218	ERBB2,CCNP,S1PR2,PIK3IP1,TYRO3,HEG1,PIK3CG,UCHL1,PKD2,TAB1,IPO7,ITSN1,WWTR1,AKT1S1,CDK5RAP2,MAP2K7,SORL1,PROX1,AXL,NAB2,DAG1,ITGA1,PTPRB,FBXO5,CCNA1,KDR,FERMT2,GCN1,IPO5,SH2B3,NTRK2,DUSP8,CCNA2,CCNB1,CCNG2,TIE1,P2RX7,CCNB2,EIF4A2,SPRY4,NEURL1,SETD7,CDC20,ENG
GO: Biological Process	GO:0014904	myotube cell development		0.000455	1	0.0403	0.3703	8	85	HOMER1,MYBPC1,MYF6,DAG1,NFATC3,DMD,CAV2,SPRY4
GO: Biological Process	GO:0034330	cell junction organization		0.0004585	1	0.0403	0.3703	35	899	ERBB2,SYNPO,MECP2,ADD1,AMIGO1,HEG1,DLC1,HOMER1,COL4A1,FLNA,MYOT,COL17A1,ITSN1,SORBS1,SYBU,CAPRIN2,TANC1,CTNNA1,GRIPAP1,DISC1,DAG1,PLXND1,ZNF804A,NRP1,DIP2A,STRN,KDR,FERMT2,NTRK2,WHAMM,SETD5,TLN1,NEURL1,LRP4,CDC20
GO: Biological Process	GO:0061441	renal artery morphogenesis		0.0004622	1	0.0403	0.3703	2	2	PKD2,NRP1
GO: Biological Process	GO:1901986	response to ketamine		0.0004622	1	0.0403	0.3703	2	2	HK1,HPCA
GO: Biological Process	GO:0003012	muscle system process		0.0004625	1	0.0403	0.3703	25	562	TPM3,SMPX,EHD3,PIK3CG,PKD2,FBXO32,MYL10,HOMER1,FLNA,MYOT,KLF15,SORBS1,MLIP,SCN3B,MYBPC1,MYL3,ERP44,DAG1,ITGA1,NEB,NFATC3,DMD,SYNM,CASQ2,TLN1
GO: Biological Process	GO:0048285	organelle fission		0.0004776	1	0.04097	0.3764	50	1445	CLTCL1,CCNP,MCM7,MND1,MECP2,NPM2,H1-8,PKD2,PRMT2,FOXO4,TUBA4B,MIEF2,FLNA,CEP290,SNX33,NAA50,SYDE1,TUBGCP6,PPP1R10,CNOT6L,KLHDC3,MARF1,CDK5RAP2,BTG4,NASP,PHF8,ANKLE2,FBXL3,BNIP3,FBXO5,ALMS1,DIAPH2,CCNA1,KDR,TACC1,CNOT2,DYNC1H1,KPNB1,CAV2,TERT,GMNN,CCNA2,CTDSP2,CCNB1,CCNG2,MSH6,SMC3,CCNB2,ZFYVE26,CDC20
GO: Biological Process	GO:0002154	thyroid hormone mediated signaling pathway		0.0004955	1	0.04185	0.3845	3	8	NCOR1,NCOA1,THRB
GO: Biological Process	GO:0001932	regulation of protein phosphorylation		0.0005243	1	0.04361	0.4007	50	1451	ERBB2,CCNP,S1PR2,FBLN1,HEG1,PIK3CG,UCHL1,PKD2,PRMT2,TAB1,IPO7,HIPK2,WWTR1,AKT1S1,IFNAR1,CAPRIN2,CDK5RAP2,C9orf72,MAP2K7,SORL1,PROX1,NAB2,DAG1,ITGA1,NRP1,PTPRB,CCNA1,KDR,DMD,FERMT2,GCN1,PID1,IPO5,SH2B3,NTRK2,DUSP8,LRRK1,CAV2,KLHL31,CCNA2,CTDSP2,CCNB1,CCNG2,OSBP,P2RX7,CCNB2,SPRY4,NEURL1,LRP4,ENG
GO: Cellular Component	GO:0030016	myofibril		2.195e-10	1.526e-07	1.526e-07	1.087e-06	26	273	TPM3,STYXL2,SYNPO,SMPX,S100A1,PKD2,FBXO32,HOMER1,FLNA,MYOT,BAG3,HABP4,ABLIM2,SCN3B,SMTNL2,MYBPC1,MYL3,DAG1,NEB,MYPN,DMD,FERMT2,SYNM,CAPZB,JPH2,CASQ2
GO: Cellular Component	GO:0043292	contractile fiber		7.563e-10	5.256e-07	2.628e-07	1.872e-06	26	289	TPM3,STYXL2,SYNPO,SMPX,S100A1,PKD2,FBXO32,HOMER1,FLNA,MYOT,BAG3,HABP4,ABLIM2,SCN3B,SMTNL2,MYBPC1,MYL3,DAG1,NEB,MYPN,DMD,FERMT2,SYNM,CAPZB,JPH2,CASQ2
GO: Cellular Component	GO:0030017	sarcomere		3.787e-09	2.632e-06	8.774e-07	6.249e-06	23	247	TPM3,STYXL2,SYNPO,SMPX,S100A1,PKD2,FBXO32,HOMER1,FLNA,MYOT,BAG3,HABP4,SCN3B,SMTNL2,MYL3,NEB,MYPN,DMD,FERMT2,SYNM,CAPZB,JPH2,CASQ2
GO: Cellular Component	GO:0031674	I band		2.645e-08	1.838e-05	4.596e-06	3.273e-05	18	170	SYNPO,S100A1,FBXO32,HOMER1,FLNA,MYOT,BAG3,SCN3B,SMTNL2,MYL3,NEB,MYPN,DMD,FERMT2,SYNM,CAPZB,JPH2,CASQ2
GO: Cellular Component	GO:0030018	Z disc		1.328e-06	0.0009232	0.0001846	0.001315	15	156	SYNPO,S100A1,FBXO32,HOMER1,FLNA,MYOT,BAG3,SCN3B,NEB,MYPN,DMD,SYNM,CAPZB,JPH2,CASQ2
GO: Cellular Component	GO:0030055	cell-substrate junction		9.188e-06	0.006386	0.001064	0.00758	25	438	SCARF2,ADD1,SMPX,EHD3,DLC1,ARHGAP31,HSPG2,FLNA,COL17A1,SORBS1,IGF2R,CTNNA1,ARHGAP24,DAG1,ITGA1,NRP1,DMD,FERMT2,CAV2,AFAP1,SCARB2,TLN1,SPRY4,TSPAN4,ENG
GO: Cellular Component	GO:0043034	costamere		8.452e-05	0.05874	0.00813	0.0579	5	22	SMPX,HOMER1,DAG1,DMD,SYNM
GO: Cellular Component	GO:0097124	cyclin A2-CDK2 complex		9.358e-05	0.06504	0.00813	0.0579	3	5	CCNP,CCNA1,CCNA2
GO: Cellular Component	GO:0005925	focal adhesion		0.0001414	0.09827	0.01018	0.07248	22	427	SCARF2,ADD1,EHD3,DLC1,ARHGAP31,HSPG2,FLNA,SORBS1,IGF2R,CTNNA1,ARHGAP24,DAG1,ITGA1,NRP1,FERMT2,CAV2,AFAP1,SCARB2,TLN1,SPRY4,TSPAN4,ENG
GO: Cellular Component	GO:0070161	anchoring junction		0.0001464	0.1018	0.01018	0.07248	37	911	AOC1,SCARF2,SYNPO,PCDH12,ADD1,SMPX,EHD3,HEG1,DLC1,ARHGAP31,PKD2,HSPG2,FLNA,COL17A1,PODXL,SORBS1,AQP4,IGF2R,CTNNA1,ARHGAP24,DAG1,ITGA1,NRP1,STRN,DMD,FERMT2,DNMBP,SYNM,CAPZB,CAV2,AFAP1,P2RX7,SCARB2,TLN1,SPRY4,TSPAN4,ENG
GO: Cellular Component	GO:0099081	supramolecular polymer		0.0001816	0.1262	0.01067	0.07597	58	1678	TPM3,ERBB2,MAK,HK1,STYXL2,SYNPO,SMPX,S100A1,FBLN1,DLC1,MID1,PKD2,TUBA4B,FBXO32,FKBP4,HOMER1,COL4A1,FLNA,SLC4A7,MYOT,PODXL,IFT81,BAG3,NCKIPSD,SORBS1,SYBU,ADGRA2,TUBGCP6,HABP4,CDK5RAP2,ALDH4A1,CTNNA1,ARHGAP18,ABLIM2,SCN3B,SMTNL2,MYBPC1,MYL3,IFT172,DISC1,DAG1,NEB,ZNF804A,NRP1,FCHSD2,MYPN,COBL,CD302,DMD,FERMT2,DYNC1H1,SYNM,CAPZB,JPH2,WHAMM,CASQ2,AFAP1,RFLNA
GO: Cellular Component	GO:0097443	sorting endosome		0.0001842	0.128	0.01067	0.07597	3	6	CLTCL1,NRP1,KDR
GO: Cellular Component	GO:0005635	nuclear envelope		0.0002668	0.1854	0.01419	0.1011	25	540	TYRO3,TEPSIN,SLC2A9,IPO7,ITSN1,EI24,RNF123,IGF2R,MLIP,WDFY3,C9orf72,SORL1,TEX2,SREBF1,PHF8,BNIP3,RAB40B,DNAJC1,GNAZ,DYNC1H1,KPNB1,IPO5,CAV2,P2RX7,TNPO3
GO: Cellular Component	GO:0099512	supramolecular fiber		0.0002859	0.1987	0.01419	0.1011	57	1670	TPM3,ERBB2,MAK,HK1,STYXL2,SYNPO,SMPX,S100A1,FBLN1,DLC1,MID1,PKD2,TUBA4B,FBXO32,FKBP4,HOMER1,FLNA,SLC4A7,MYOT,PODXL,IFT81,BAG3,NCKIPSD,SORBS1,SYBU,ADGRA2,TUBGCP6,HABP4,CDK5RAP2,ALDH4A1,CTNNA1,ARHGAP18,ABLIM2,SCN3B,SMTNL2,MYBPC1,MYL3,IFT172,DISC1,DAG1,NEB,ZNF804A,NRP1,FCHSD2,MYPN,COBL,CD302,DMD,FERMT2,DYNC1H1,SYNM,CAPZB,JPH2,WHAMM,CASQ2,AFAP1,RFLNA
GO: Cellular Component	GO:0000307	cyclin-dependent protein kinase holoenzyme complex		0.0003248	0.2257	0.01505	0.1072	6	44	CCNP,CCNA1,CCNA2,CCNB1,CCNG2,CCNB2
GO: Cellular Component	GO:1902911	protein kinase complex		0.0005879	0.4086	0.02554	0.1819	9	110	CCNP,SORBS1,C9orf72,CCNA1,MMS19,CCNA2,CCNB1,CCNG2,CCNB2
GO: Cellular Component	GO:1902554	serine/threonine protein kinase complex		0.0007875	0.5473	0.03219	0.2293	8	92	CCNP,C9orf72,CCNA1,MMS19,CCNA2,CCNB1,CCNG2,CCNB2
Pathway	1269871	Circadian Clock	BioSystems: REACTOME	2.296e-05	0.03658	0.03658	0.2909	9	71	CRTC3,KLF15,CREM,NCOR1,NCOA1,RAI1,NCOA6,SREBF1,FBXL3
