# Supplementary material for: Transcriptome Profiling Reveals Enhanced Mitochondrial Activity as a Cold Adaptive Strategy to Hypothermia in Zebrafish Muscle
Source: Cells. 2023 May 11;12(10):1366. doi: 10.3390/cells12101366 (PMC10216211; doi:10.3390/cells12101366)
Supplement: Supplementary file 1 [file cells-12-01366-s001.zip › Table_S12_IPG_Torpor_radiation_vs_control_zeb_muscle.xlsx]

## Sheet: IPG_BP
Supplementary Table S12: Ipathwayguide impact analysis showing biological processes for torpor+radiation vs control group (q =0.04)
goId	goName	countDE	countAll	pv_fdr
GO:0006730	one-carbon metabolic process	14	29	0.0213332
GO:0015980	energy derivation by oxidation of organic compounds	53	233	0.0350474
GO:2000322	regulation of glucocorticoid receptor signaling pathway	6	7	0.0393648
GO:0006091	generation of precursor metabolites and energy	73	364	0.0393648
GO:0046034	ATP metabolic process	46	200	0.0393648
GO:0015739	sialic acid transport	5	5	0.0393648
GO:0071383	cellular response to steroid hormone stimulus	34	141	0.112044
GO:0048545	response to steroid hormone	48	226	0.112044
GO:0044571	[2Fe-2S] cluster assembly	5	6	0.112044
GO:2000323	negative regulation of glucocorticoid receptor signaling pathway	5	6	0.112044
GO:1901700	response to oxygen-containing compound	164	1009	0.112044
GO:0098660	inorganic ion transmembrane transport	80	434	0.112044
GO:0009725	response to hormone	99	562	0.112044
GO:0032870	cellular response to hormone stimulus	73	389	0.112044
GO:0009753	response to jasmonic acid	4	4	0.112044
GO:0044278	cell wall disruption in other organism	4	4	0.112044
GO:0071395	cellular response to jasmonic acid stimulus	4	4	0.112044
GO:0048644	muscle organ morphogenesis	14	41	0.122751
GO:0009612	response to mechanical stimulus	32	137	0.12832
GO:0098655	cation transmembrane transport	85	474	0.130611
GO:0098662	inorganic cation transmembrane transport	75	408	0.130611
GO:0042921	glucocorticoid receptor signaling pathway	7	13	0.145454
GO:0007338	single fertilization	19	68	0.146736
GO:0043373	CD4-positive, alpha-beta T cell lineage commitment	6	10	0.146736
GO:0030647	aminoglycoside antibiotic metabolic process	5	7	0.146736
GO:0044597	daunorubicin metabolic process	5	7	0.146736
GO:0090713	immunological memory process	5	7	0.146736
GO:0035821	modulation of process of other organism	20	74	0.159999
GO:0060415	muscle tissue morphogenesis	13	39	0.159999
GO:0045333	cellular respiration	37	172	0.159999
GO:0006123	mitochondrial electron transport, cytochrome c to oxygen	7	14	0.176189
GO:0031958	corticosteroid receptor signaling pathway	7	14	0.176189
GO:0033962	P-body assembly	8	18	0.188359
GO:0033143	regulation of intracellular steroid hormone receptor signaling pathway	16	55	0.188359
GO:0006119	oxidative phosphorylation	25	104	0.188359
GO:0033993	response to lipid	91	529	0.188359
GO:0002363	alpha-beta T cell lineage commitment	6	11	0.190475
GO:0043369	CD4-positive or CD8-positive, alpha-beta T cell lineage commitment	6	11	0.190475
GO:0044794	positive regulation by host of viral process	6	11	0.190475
GO:0043379	memory T cell differentiation	4	5	0.190475
GO:0090715	immunological memory formation process	4	5	0.190475
GO:0006090	pyruvate metabolic process	21	83	0.190475
GO:0022904	respiratory electron transport chain	21	83	0.190475
GO:0007005	mitochondrion organization	71	397	0.190475
GO:0033108	mitochondrial respiratory chain complex assembly	20	78	0.190475
GO:0006820	anion transport	50	260	0.190475
GO:0002295	T-helper cell lineage commitment	5	8	0.190475
GO:0030638	polyketide metabolic process	5	8	0.190475
GO:0044598	doxorubicin metabolic process	5	8	0.190475
GO:0090520	sphingolipid mediated signaling pathway	5	8	0.190475
GO:0034220	ion transmembrane transport	97	577	0.197198
GO:0033144	negative regulation of intracellular steroid hormone receptor signaling pathway	10	28	0.209882
GO:0009755	hormone-mediated signaling pathway	28	125	0.209882
GO:0009566	fertilization	20	80	0.210827
GO:0002526	acute inflammatory response	12	38	0.210827
GO:0070542	response to fatty acid	13	43	0.210827
GO:0045039	protein insertion into mitochondrial inner membrane	6	12	0.210827
GO:0006518	peptide metabolic process	106	646	0.210827
GO:0009060	aerobic respiration	31	145	0.210827
GO:0022900	electron transport chain	28	127	0.210827
GO:0060765	regulation of androgen receptor signaling pathway	8	20	0.210827
GO:0055085	transmembrane transport	129	810	0.210827
GO:0006692	prostanoid metabolic process	10	29	0.210827
GO:0006693	prostaglandin metabolic process	10	29	0.210827
GO:0050982	detection of mechanical stimulus	10	29	0.210827
GO:0060314	regulation of ryanodine-sensitive calcium-release channel activity	7	16	0.210827
GO:0030240	skeletal muscle thin filament assembly	3	3	0.210827
GO:0038165	oncostatin-M-mediated signaling pathway	3	3	0.210827
GO:0048861	leukemia inhibitory factor signaling pathway	3	3	0.210827
GO:0071798	response to prostaglandin D	3	3	0.210827
GO:0071799	cellular response to prostaglandin D stimulus	3	3	0.210827
GO:0042773	ATP synthesis coupled electron transport	18	70	0.210827
GO:0042775	mitochondrial ATP synthesis coupled electron transport	18	70	0.210827
GO:0006412	translation	88	523	0.219304
GO:0070585	protein localization to mitochondrion	24	105	0.235588
GO:0007517	muscle organ development	42	216	0.235588
GO:0034764	positive regulation of transmembrane transport	28	129	0.237475
GO:0071407	cellular response to organic cyclic compound	62	348	0.242245
GO:0032922	circadian regulation of gene expression	14	50	0.25093
GO:0006814	sodium ion transport	25	112	0.25093
GO:0030518	intracellular steroid hormone receptor signaling pathway	20	83	0.25093
GO:0035725	sodium ion transmembrane transport	20	83	0.25093
GO:1901661	quinone metabolic process	11	35	0.25093
GO:0072655	establishment of protein localization to mitochondrion	23	101	0.25093
GO:0006817	phosphate ion transport	7	17	0.25093
GO:0014070	response to organic cyclic compound	93	564	0.25093
GO:0032306	regulation of prostaglandin secretion	4	6	0.25093
GO:0046415	urate metabolic process	4	6	0.25093
GO:0060046	regulation of acrosome reaction	4	6	0.25093
GO:0072540	T-helper 17 cell lineage commitment	4	6	0.25093
GO:0002360	T cell lineage commitment	6	13	0.25093
GO:0005980	glycogen catabolic process	6	13	0.25093
GO:0097190	apoptotic signaling pathway	67	385	0.252328
GO:0043043	peptide biosynthetic process	89	537	0.256128
GO:0006839	mitochondrial transport	37	188	0.269472
GO:0030521	androgen receptor signaling pathway	10	31	0.27133
GO:0048511	rhythmic process	36	182	0.27133
GO:0006811	ion transport	124	787	0.27133
GO:0010033	response to organic substance	262	1806	0.271667
GO:0006626	protein targeting to mitochondrion	20	85	0.27534
GO:0007009	plasma membrane organization	20	85	0.27534
GO:0000079	regulation of cyclin-dependent protein serine/threonine kinase activity	16	63	0.299531
GO:0009719	response to endogenous stimulus	151	987	0.30412
GO:0002292	T cell differentiation involved in immune response	9	27	0.30412
GO:0032414	positive regulation of ion transmembrane transporter activity	17	69	0.30412
GO:0009206	purine ribonucleoside triphosphate biosynthetic process	12	42	0.30412
GO:0006112	energy reserve metabolic process	15	58	0.30412
GO:0033617	mitochondrial cytochrome c oxidase assembly	7	18	0.30412
GO:0072538	T-helper 17 type immune response	7	18	0.30412
GO:0090303	positive regulation of wound healing	10	32	0.30412
GO:0071384	cellular response to corticosteroid stimulus	11	37	0.30412
GO:0002675	positive regulation of acute inflammatory response	5	10	0.30412
GO:0034498	early endosome to Golgi transport	5	10	0.30412
GO:0006096	glycolytic process	16	64	0.30412
GO:0006757	ATP generation from ADP	16	64	0.30412
GO:1904029	regulation of cyclin-dependent protein kinase activity	16	64	0.30412
GO:0000272	polysaccharide catabolic process	6	14	0.30412
GO:0009251	glucan catabolic process	6	14	0.30412
GO:0044247	cellular polysaccharide catabolic process	6	14	0.30412
GO:0070887	cellular response to chemical stimulus	258	1789	0.331206
GO:0044281	small molecule metabolic process	175	1169	0.331206
GO:0009145	purine nucleoside triphosphate biosynthetic process	12	43	0.335985
GO:0015711	organic anion transport	36	187	0.339448
GO:0043467	regulation of generation of precursor metabolites and energy	21	94	0.344698
GO:0071260	cellular response to mechanical stimulus	14	54	0.345598
GO:0071495	cellular response to endogenous stimulus	128	828	0.354344
GO:0007339	binding of sperm to zona pellucida	7	19	0.35462
GO:0015985	energy coupled proton transport, down electrochemical gradient	7	19	0.35462
GO:0015986	ATP synthesis coupled proton transport	7	19	0.35462
GO:0035036	sperm-egg recognition	7	19	0.35462
GO:1901385	regulation of voltage-gated calcium channel activity	7	19	0.35462
GO:0016052	carbohydrate catabolic process	24	113	0.35462
GO:0002827	positive regulation of T-helper 1 type immune response	4	7	0.35462
GO:0003376	sphingosine-1-phosphate receptor signaling pathway	4	7	0.35462
GO:0015803	branched-chain amino acid transport	4	7	0.35462
GO:0072672	neutrophil extravasation	4	7	0.35462
GO:0019646	aerobic electron transport chain	16	66	0.362281
GO:0002687	positive regulation of leukocyte migration	17	72	0.362281
GO:0006165	nucleoside diphosphate phosphorylation	17	72	0.362281
GO:0071398	cellular response to fatty acid	8	24	0.362281
GO:0032411	positive regulation of transporter activity	18	78	0.362281
GO:0015747	urate transport	3	4	0.362281
GO:0043380	regulation of memory T cell differentiation	3	4	0.362281
GO:0051725	protein de-ADP-ribosylation	3	4	0.362281
GO:0098713	leucine import across plasma membrane	3	4	0.362281
GO:1903801	L-leucine import across plasma membrane	3	4	0.362281
GO:2000328	regulation of T-helper 17 cell lineage commitment	3	4	0.362281
GO:2000344	positive regulation of acrosome reaction	3	4	0.362281
GO:2000389	regulation of neutrophil extravasation	3	4	0.362281
GO:2000391	positive regulation of neutrophil extravasation	3	4	0.362281
GO:0046942	carboxylic acid transport	28	139	0.362281
GO:1901019	regulation of calcium ion transmembrane transporter activity	13	50	0.366204
GO:0072522	purine-containing compound biosynthetic process	27	133	0.366204
GO:0072539	T-helper 17 cell differentiation	5	11	0.366204
GO:1902644	tertiary alcohol metabolic process	5	11	0.366204
GO:0043604	amide biosynthetic process	98	618	0.366391
GO:0007623	circadian rhythm	26	127	0.366391
GO:0010628	positive regulation of gene expression	99	626	0.377574
GO:0009581	detection of external stimulus	12	45	0.378569
GO:2001259	positive regulation of cation channel activity	12	45	0.378569
GO:1902600	proton transmembrane transport	22	103	0.382843
GO:0051260	protein homooligomerization	20	91	0.384242
GO:0045600	positive regulation of fat cell differentiation	11	40	0.397777

## Sheet: IPG_PW
Supplementary Table S12: Ipathwayguide impact analysis showing pathways for torpor+radiation vs control group (q =0.04)
pName	countDE	countAll	pv_fdr	pAcc_fdr	pComb_fdr	pORA_fdr
Cytokine-cytokine receptor interaction	34	100	2.28445e-05	0.461019	1.46806e-05	5.06734e-06
Huntington disease	46	218	0.0287193	0.673235	0.018456	0.0150692
JAK-STAT signaling pathway	23	86	0.0287193	0.673235	0.018456	0.0150692
Nitrogen metabolism	8	14	0.0366517			0.0132181
Viral protein interaction with cytokine and cytokine receptor	12	39	0.0396813	0.673235	0.0318756	0.0892057
Parkinson disease	42	194	0.0477478	0.763929	0.0368212	0.0150692
Prion disease	40	194	0.144293	0.763929	0.108182	0.0401836
RNA degradation	15	66	0.278169	0.673235	0.204537	0.290721
Chemical carcinogenesis - reactive oxygen species	33	169	0.278169	0.673235	0.213153	0.164176
Cardiac muscle contraction	15	55	0.278169			0.0892057
Oxidative phosphorylation	22	98	0.400238			0.134645
Pathways of neurodegeneration - multiple diseases	54	323	0.471759	0.673235	0.394118	0.290721
Herpes simplex virus 1 infection	28	152	0.471759	0.673235	0.394118	0.305525
Thermogenesis	32	169	0.51688	0.763929	0.415206	0.235701
Amyotrophic lateral sclerosis	46	263	0.552939	0.763929	0.420894	0.235701
PI3K-Akt signaling pathway	39	211	0.552939	0.846263	0.420894	0.192072
Biosynthesis of amino acids	14	61	0.623989			0.296746
Metabolic pathways	153	1054	0.623989			0.296746
Proximal tubule bicarbonate reclamation	6	18	0.623989			0.296746
Non-alcoholic fatty liver disease	24	124	0.623989	0.778175	0.532815	0.296746
Spliceosome	22	112	0.623989			0.296746
