# Supplementary material for: Transcriptome Profiling Reveals Enhanced Mitochondrial Activity as a Cold Adaptive Strategy to Hypothermia in Zebrafish Muscle
Source: Cells. 2023 May 11;12(10):1366. doi: 10.3390/cells12101366 (PMC10216211; doi:10.3390/cells12101366)
Supplement: Supplementary file 1 [file cells-12-01366-s001.zip › Table_S13_Shared_genes_in_torpor_radiation_vs_radiation.xlsx]

## Sheet: torp_rad_vs_rad_shared_genes1
Supplementary Table S13: Genes shared in the torpor+radiation and radiation groups
Upregulated		Induced torpor+radiation		Radiation
Symbol	Human.gene.name	log2FoldChange	padj	log2FoldChange	padj
ENSDARG00000001754	NOC2L	1.01772	0.393897	1.90794	0.285657
ENSDARG00000007344	TCAP	1.66726	0.00627912	2.09422	0.00110811
ENSDARG00000007823	ATF3	0.929295	0.396859	2.05354	0.0970696
ENSDARG00000008237	SARS1	0.816758	0.0145857	0.71098	0.221734
ENSDARG00000010316	QARS1	1.09578	0.00730061	0.987114	0.101566
ENSDARG00000018190	GET3	1.20181	0.0115903	1.10313	0.130612
ENSDARG00000025977	BLMH	0.887667	0.0444212	0.848821	0.305514
ENSDARG00000028614	MOSPD1	0.655035	0.353863	1.14791	0.296237
ENSDARG00000030110	MYOD1	1.34458	0.00181996	0.98493	0.189281
ENSDARG00000035622	XBP1	1.60865	3e-07	0.767242	0.22191
ENSDARG00000035913	YARS1	0.630912	0.314884	1.12875	0.190572
ENSDARG00000045364	TRAPPC3	0.82314	0.0769348	0.942049	0.202135
ENSDARG00000045733	CIAPIN1	0.860556	0.191107	1.11392	0.351127
ENSDARG00000054606	MRPL1	2.45745	0.00186488	1.64389	0.325874
ENSDARG00000061398	EPB41L4B	1.40562	0.131712	1.60235	0.384228
ENSDARG00000061896	SLCO2A1	0.840767	0.353476	1.50458	0.265783
ENSDARG00000071353	MGARP	1.62817	0.00269204	1.10075	0.335532
ENSDARG00000075129	MRPS11	0.466152	0.340652	0.801181	0.300373
ENSDARG00000077121	CYP26B1	0.972103	0.29259	2.02283	0.0437819
ENSDARG00000078865	CXXC5	1.21874	0.00693181	0.966643	0.234917
ENSDARG00000092044	LEAP2	7.92404	9.57e-09	4.02056	0.0766222
ENSDARG00000097803	C12orf65	1.94217	0.0141923	1.66452	0.242714
ENSDARG00000102571	METAP2	0.701091	0.0199854	0.583848	0.332694
ENSDARG00000103519	ADAMTS1	2.45196	0.0304452	2.23433	0.295695
ENSDARG00000111612	MAPKAPK3	0.460096	0.305108	1.05502	0.0168217
Downregulated
ENSDARG00000010565	AQP4	-3.43715	0.016637	-3.64398	0.0677294
ENSDARG00000011094	CCNA2	-2.65991	0.00225319	-5.3988	6.17e-06
ENSDARG00000015543	S100A1	-6.76063	0.000741959	-5.69923	0.0120824
ENSDARG00000019706	ZAR1	-6.84053	0.0156991	-6.25284	0.148168
ENSDARG00000019763	ACP5	-7.04663	9.87e-05	-3.41824	0.0410054
ENSDARG00000020749	CAPRIN2	-7.59469	2.11e-06	-3.37851	0.000672023
ENSDARG00000025174	HABP4	-6.00824	0.0049361	-4.23576	0.143219
ENSDARG00000025386	LSM14B	-6.60184	0.00107105	-4.98793	0.0243432
ENSDARG00000026294	ERBB2	-1.54877	0.0754825	-1.62895	0.317666
ENSDARG00000027169	KPNA7	-8.78934	4.03e-07	-6.21489	9.15e-05
ENSDARG00000028976	PUS3	-2.01874	0.0830571	-2.16281	0.333176
ENSDARG00000030743	SPTLC3	-0.986597	0.386304	-1.87864	0.336241
ENSDARG00000030756	DNMT1	-0.943435	0.104536	-1.67406	0.00613027
ENSDARG00000035171	BTG4	-7.52791	0.000628678	-6.41852	0.0265233
ENSDARG00000035957	GMNN	-2.42662	0.000238359	-2.10056	0.00840553
ENSDARG00000036180	CCNB2	-4.46698	1.05e-05	-5.18043	1.13e-05
ENSDARG00000039208	NASP	-2.49843	4.28e-06	-2.6076	7.04e-06
ENSDARG00000039406	PROM2	-2.82076	0.275304	-4.33066	0.396547
ENSDARG00000042518	HIPK2	-2.04549	0.0509196	-2.0047	0.305849
ENSDARG00000043137	CDCA8	-1.59055	0.377362	-4.32807	0.0887211
ENSDARG00000043236	CCNA1	-7.42199	2.11e-06	-5.46602	1.15e-05
ENSDARG00000044574	RBMS3	-1.68898	0.00902729	-1.31013	0.288701
ENSDARG00000051854	CDT1	-1.19885	0.396025	-2.3883	0.352302
ENSDARG00000051923	CCNB1	-3.60043	0.000352702	-4.66071	1.2e-05
ENSDARG00000053389	JADE2	-2.23477	0.0616366	-3.20477	0.0569491
ENSDARG00000053963	NPM2	-5.58903	4.12e-05	-4.63771	0.00102375
ENSDARG00000055250	CCNP	-7.93266	0.0139427	-5.83962	0.325874
ENSDARG00000056722	CD99L2	-0.547294	0.228457	-0.788813	0.300373
ENSDARG00000060482	MID1	-2.80675	0.034267	-2.66214	0.252983
ENSDARG00000061699	SIPA1L3	-1.41315	0.16286	-1.87346	0.296237
ENSDARG00000062420	NFIA	-0.53243	0.175494	-0.683307	0.336106
ENSDARG00000063050	RC3H2	-2.18876	0.0199187	-1.82321	0.32933
ENSDARG00000063149	TMTC1	-1.97281	0.0879777	-2.12318	0.32933
ENSDARG00000063180	DOCK3	-2.70037	0.129338	-4.85388	0.0997821
ENSDARG00000069484	DAB2IP	-1.35861	0.223771	-2.02683	0.284377
ENSDARG00000074289	TUBA4B	-4.08277	7.28e-06	-4.5777	4.03e-06
ENSDARG00000074852	MYO15B	-2.28384	0.202432	-3.2666	0.336241
ENSDARG00000075156	TBC1D4	-0.601997	0.286063	-1.00097	0.24523
ENSDARG00000076564	HSPG2	-1.60866	0.00113774	-1.26293	0.0887211
ENSDARG00000077620	CDCA7	-2.76647	0.0376046	-4.69455	0.00356668
ENSDARG00000078186	TEX2	-2.05098	3.64e-05	-1.13129	0.225101
ENSDARG00000078654	TPX2	-1.30178	0.284121	-3.05786	0.0221739
ENSDARG00000089567	PATL2	-5.48363	5.18e-05	-5.74934	0.000320314
ENSDARG00000091768	DCLRE1A	-1.27856	0.255877	-2.39126	0.130855
ENSDARG00000098967	RABGAP1	-0.622516	0.323887	-1.18816	0.157223
ENSDARG00000099547	NBEAL1	-0.698618	0.315591	-1.3136	0.163535
ENSDARG00000100741	CDC20	-2.06478	0.0642041	-4.05796	0.00110811
ENSDARG00000101385	HEPHL1	-1.30957	0.144692	-2.02559	0.0863255
ENSDARG00000102892	H1-8	-6.22765	5.75e-20	-4.88164	2.89e-16
ENSDARG00000103697	ARNT2	-1.458	7.68e-06	-1.19035	0.00213717
ENSDARG00000114552	SIVA1	-1.8169	0.0153618	-2.49908	0.0030912
Dysregulated
ENSDARG00000020976	UBALD1	-1.02096	0.0429127	1.03368	0.194135
ENSDARG00000022712	STAT3	-0.719017	0.188947	0.897863	0.390741
ENSDARG00000023217	CREM	-1.72487	0.00428513	1.57349	0.0266502
ENSDARG00000033928	NDFIP2	-0.466684	0.34555	0.881065	0.189281
ENSDARG00000040277	FBXO32	-2.02784	0.000562613	1.42087	0.140297
ENSDARG00000052515	CALCOCO2	-1.0999	0.000606728	0.662449	0.343545
ENSDARG00000063195	PXK	-0.645292	0.0478961	0.622718	0.278937
ENSDARG00000063229	XPO1	-0.523721	0.239862	1.03278	0.0244674
ENSDARG00000045391	CD226	3.77591	2.28e-06	-2.99231	0.251225
ENSDARG00000075083	PRKDC	0.771363	0.182842	-1.15471	0.231599
ENSDARG00000098686	TMPRSS2	1.80275	0.195562	-4.41323	0.172924
ENSDARG00000099184	MAP2K6	0.860469	0.00761592	-0.821721	0.0736568
