# Supplementary material for: Transcriptome Profiling Reveals Enhanced Mitochondrial Activity as a Cold Adaptive Strategy to Hypothermia in Zebrafish Muscle
Source: Cells. 2023 May 11;12(10):1366. doi: 10.3390/cells12101366 (PMC10216211; doi:10.3390/cells12101366)
Supplement: Supplementary file 1 [file cells-12-01366-s001.zip › Table_S14_ORA_of_shared_genes_in_torpor_radiation_vs_radiation.xlsx]

## Sheet: Shared upregulated genes
Supplementary Table S14: ORA of shared upregulated genes in the torpor+radiation and radiation groups
Category	ID	Name	Source	p-value	q-value Bonferroni	q-value FDR B&H	q-value FDR B&Y	Hit Count in Query List	Hit Count in Genome	Hit in Query List
GO: Molecular Function	GO:0016875	ligase activity, forming carbon-oxygen bonds		1.826e-05	0.00356	0.00178	0.01042	3	43	SARS1,QARS1,YARS1
GO: Molecular Function	GO:0004812	aminoacyl-tRNA ligase activity		1.826e-05	0.00356	0.00178	0.01042	3	43	SARS1,QARS1,YARS1
GO: Molecular Function	GO:0140101	catalytic activity, acting on a tRNA		0.0006392	0.1246	0.01464	0.08566	3	142	SARS1,QARS1,YARS1
GO: Molecular Function	GO:0004177	aminopeptidase activity		0.001158	0.2258	0.01464	0.08566	2	42	BLMH,METAP2
GO: Molecular Function	GO:0016874	ligase activity		0.001482	0.2891	0.01464	0.08566	3	190	SARS1,QARS1,YARS1
GO: Molecular Function	GO:0004828	serine-tRNA ligase activity		0.002403	0.4686	0.01464	0.08566	1	2	SARS1
GO: Molecular Function	GO:0004819	glutamine-tRNA ligase activity		0.002403	0.4686	0.01464	0.08566	1	2	QARS1
GO: Molecular Function	GO:0015132	prostaglandin transmembrane transporter activity		0.002403	0.4686	0.01464	0.08566	1	2	SLCO2A1
GO: Molecular Function	GO:0070080	titin Z domain binding		0.002403	0.4686	0.01464	0.08566	1	2	TCAP
GO: Molecular Function	GO:0004831	tyrosine-tRNA ligase activity		0.002403	0.4686	0.01464	0.08566	1	2	YARS1
GO: Molecular Function	GO:0008688	3-(3-hydroxyphenyl)propionate hydroxylase activity		0.003603	0.7025	0.01464	0.08566	1	3	CYP26B1
GO: Molecular Function	GO:0071714	icosanoid transmembrane transporter activity		0.003603	0.7025	0.01464	0.08566	1	3	SLCO2A1
GO: Molecular Function	GO:0034534	1-methylnaphthalene hydroxylase activity		0.003603	0.7025	0.01464	0.08566	1	3	CYP26B1
GO: Molecular Function	GO:0034894	4-hydroxypyridine-3-hydroxylase activity		0.003603	0.7025	0.01464	0.08566	1	3	CYP26B1
GO: Molecular Function	GO:0034791	isobutylamine N-hydroxylase activity		0.003603	0.7025	0.01464	0.08566	1	3	CYP26B1
GO: Molecular Function	GO:0018631	phenylacetate hydroxylase activity		0.003603	0.7025	0.01464	0.08566	1	3	CYP26B1
GO: Molecular Function	GO:0034785	salicylate 5-hydroxylase activity		0.003603	0.7025	0.01464	0.08566	1	3	CYP26B1
GO: Molecular Function	GO:0018630	3,5-xylenol methylhydroxylase activity		0.003603	0.7025	0.01464	0.08566	1	3	CYP26B1
GO: Molecular Function	GO:0018633	dimethyl sulfide monooxygenase activity		0.003603	0.7025	0.01464	0.08566	1	3	CYP26B1
GO: Molecular Function	GO:0018632	4-nitrophenol 4-monooxygenase activity		0.003603	0.7025	0.01464	0.08566	1	3	CYP26B1
GO: Molecular Function	GO:0018634	alpha-pinene monooxygenase [NADH] activity		0.003603	0.7025	0.01464	0.08566	1	3	CYP26B1
GO: Molecular Function	GO:0015105	arsenite transmembrane transporter activity		0.003603	0.7025	0.01464	0.08566	1	3	GET3
GO: Molecular Function	GO:0034526	2-methylnaphthalene hydroxylase activity		0.003603	0.7025	0.01464	0.08566	1	3	CYP26B1
GO: Molecular Function	GO:0080014	thalianol hydroxylase activity		0.003603	0.7025	0.01464	0.08566	1	3	CYP26B1
GO: Molecular Function	GO:0018637	1-hydroxy-2-naphthoate hydroxylase activity		0.003603	0.7025	0.01464	0.08566	1	3	CYP26B1
GO: Molecular Function	GO:0018639	xylene monooxygenase activity		0.003603	0.7025	0.01464	0.08566	1	3	CYP26B1
GO: Molecular Function	GO:0018638	toluene 4-monooxygenase activity		0.003603	0.7025	0.01464	0.08566	1	3	CYP26B1
GO: Molecular Function	GO:0034560	bisphenol A hydroxylase A activity		0.003603	0.7025	0.01464	0.08566	1	3	CYP26B1
GO: Molecular Function	GO:0018640	dibenzothiophene monooxygenase activity		0.003603	0.7025	0.01464	0.08566	1	3	CYP26B1
GO: Molecular Function	GO:0018642	chlorophenol 4-monooxygenase activity		0.003603	0.7025	0.01464	0.08566	1	3	CYP26B1
GO: Molecular Function	GO:0018641	6-hydroxy-3-methyl-2-oxo-1,2-dihydroquinoline 6-monooxygenase activity		0.003603	0.7025	0.01464	0.08566	1	3	CYP26B1
GO: Molecular Function	GO:0018644	toluene 2-monooxygenase activity		0.003603	0.7025	0.01464	0.08566	1	3	CYP26B1
GO: Molecular Function	GO:0018643	carbon disulfide oxygenase activity		0.003603	0.7025	0.01464	0.08566	1	3	CYP26B1
GO: Molecular Function	GO:0018646	1-hydroxy-2-oxolimonene 1,2-monooxygenase activity		0.003603	0.7025	0.01464	0.08566	1	3	CYP26B1
GO: Molecular Function	GO:0018647	phenanthrene 1,2-monooxygenase activity		0.003603	0.7025	0.01464	0.08566	1	3	CYP26B1
GO: Molecular Function	GO:0018649	tetrahydrofuran hydroxylase activity		0.003603	0.7025	0.01464	0.08566	1	3	CYP26B1
GO: Molecular Function	GO:0018651	toluene-4-sulfonate monooxygenase activity		0.003603	0.7025	0.01464	0.08566	1	3	CYP26B1
GO: Molecular Function	GO:0018650	styrene monooxygenase activity		0.003603	0.7025	0.01464	0.08566	1	3	CYP26B1
GO: Molecular Function	GO:0018653	3-methyl-2-oxo-1,2-dihydroquinoline 6-monooxygenase activity		0.003603	0.7025	0.01464	0.08566	1	3	CYP26B1
GO: Molecular Function	GO:0018652	toluene-sulfonate methyl-monooxygenase activity		0.003603	0.7025	0.01464	0.08566	1	3	CYP26B1
GO: Molecular Function	GO:0018655	2-oxo-delta3-4,5,5-trimethylcyclopentenylacetyl-CoA 1,2-monooxygenase activity		0.003603	0.7025	0.01464	0.08566	1	3	CYP26B1
GO: Molecular Function	GO:0018654	2-hydroxy-phenylacetate hydroxylase activity		0.003603	0.7025	0.01464	0.08566	1	3	CYP26B1
GO: Molecular Function	GO:0018657	toluene 3-monooxygenase activity		0.003603	0.7025	0.01464	0.08566	1	3	CYP26B1
GO: Molecular Function	GO:0018656	phenanthrene 3,4-monooxygenase activity		0.003603	0.7025	0.01464	0.08566	1	3	CYP26B1
GO: Molecular Function	GO:0043719	2-octaprenyl-3-methyl-6-methoxy-1,4-benzoquinol hydroxylase activity		0.003603	0.7025	0.01464	0.08566	1	3	CYP26B1
GO: Molecular Function	GO:0034819	3-HSA hydroxylase activity		0.003603	0.7025	0.01464	0.08566	1	3	CYP26B1
GO: Molecular Function	GO:0018471	4-chlorobenzaldehyde oxidase activity		0.003603	0.7025	0.01464	0.08566	1	3	CYP26B1
GO: Molecular Function	GO:0034802	branched-chain dodecylbenzene sulfonate monooxygenase activity		0.003603	0.7025	0.01464	0.08566	1	3	CYP26B1
GO: Molecular Function	GO:0000049	tRNA binding		0.003934	0.7672	0.01566	0.09163	2	78	SARS1,YARS1
GO: Molecular Function	GO:0140297	DNA-binding transcription factor binding		0.00452	0.8814	0.01763	0.1032	4	573	CXXC5,XBP1,NOC2L,MYOD1
GO: Molecular Function	GO:0019113	limonene monooxygenase activity		0.005997	1	0.02249	0.1316	1	5	CYP26B1
GO: Molecular Function	GO:0051373	FATZ binding		0.005997	1	0.02249	0.1316	1	5	TCAP
GO: Molecular Function	GO:0008238	exopeptidase activity		0.008358	1	0.02973	0.174	2	115	BLMH,METAP2
GO: Molecular Function	GO:0052872	tocotrienol omega-hydroxylase activity		0.008387	1	0.02973	0.174	1	7	CYP26B1
GO: Molecular Function	GO:0018636	phenanthrene 9,10-monooxygenase activity		0.008387	1	0.02973	0.174	1	7	CYP26B1
GO: Molecular Function	GO:0005153	interleukin-8 receptor binding		0.01077	1	0.0375	0.2195	1	9	YARS1
GO: Molecular Function	GO:0008134	transcription factor binding		0.01102	1	0.03769	0.2206	4	740	CXXC5,XBP1,NOC2L,MYOD1
GO: Molecular Function	GO:0031490	chromatin DNA binding		0.01153	1	0.03876	0.2268	2	136	XBP1,MYOD1
GO: Molecular Function	GO:0070181	small ribosomal subunit rRNA binding		0.01196	1	0.03953	0.2314	1	10	MRPS11
GO: Molecular Function	GO:0140098	catalytic activity, acting on RNA		0.01427	1	0.04637	0.2714	3	429	SARS1,QARS1,YARS1
GO: Molecular Function	GO:0008401	retinoic acid 4-hydroxylase activity		0.01552	1	0.04962	0.2904	1	13	CYP26B1
GO: Biological Process	GO:0006418	tRNA aminoacylation for protein translation		1.635e-05	0.01865	0.008143	0.06203	3	43	SARS1,QARS1,YARS1
GO: Biological Process	GO:0043039	tRNA aminoacylation		2.006e-05	0.02289	0.008143	0.06203	3	46	SARS1,QARS1,YARS1
GO: Biological Process	GO:0043038	amino acid activation		2.141e-05	0.02443	0.008143	0.06203	3	47	SARS1,QARS1,YARS1
GO: Biological Process	GO:0001709	cell fate determination		4.474e-05	0.05105	0.01073	0.08173	3	60	ATF3,CYP26B1,MYOD1
GO: Biological Process	GO:0010830	regulation of myotube differentiation		4.702e-05	0.05365	0.01073	0.08173	3	61	XBP1,CYP26B1,MYOD1
GO: Biological Process	GO:0034660	ncRNA metabolic process		8.991e-05	0.1026	0.0171	0.1302	6	668	MRPS11,SARS1,QARS1,MYOD1,MRPL1,YARS1
GO: Biological Process	GO:0035914	skeletal muscle cell differentiation		0.0001655	0.1888	0.02697	0.2054	3	93	ATF3,CYP26B1,MYOD1
GO: Biological Process	GO:0007517	muscle organ development		0.0004062	0.4635	0.04935	0.3759	5	564	XBP1,ATF3,CYP26B1,TCAP,MYOD1
GO: Biological Process	GO:0051153	regulation of striated muscle cell differentiation		0.0004536	0.5175	0.04935	0.3759	3	131	XBP1,CYP26B1,MYOD1
GO: Biological Process	GO:0031669	cellular response to nutrient levels		0.0004539	0.5179	0.04935	0.3759	4	318	XBP1,ATF3,ADAMTS1,MYOD1
GO: Biological Process	GO:0006520	cellular amino acid metabolic process		0.0004758	0.5429	0.04935	0.3759	4	322	BLMH,SARS1,QARS1,YARS1
Pathway	1269710	Cytosolic tRNA aminoacylation	BioSystems: REACTOME	9.307e-06	0.001768	0.001768	0.0103	3	26	SARS1,QARS1,YARS1
Pathway	M14691	Aminoacyl-tRNA biosynthesis	MSigDB C2 BIOCARTA (v7.5.1)	3.756e-05	0.007137	0.003154	0.01838	3	41	SARS1,QARS1,YARS1
Pathway	1269709	tRNA Aminoacylation	BioSystems: REACTOME	4.979e-05	0.009461	0.003154	0.01838	3	45	SARS1,QARS1,YARS1
Pathway	83030	Aminoacyl-tRNA biosynthesis	BioSystems: KEGG	0.0001571	0.02984	0.007461	0.04348	3	66	SARS1,QARS1,YARS1
Pathway	MAP00970_Aminoacyl_tRNA_biosynthesis	MAP00970 Aminoacyl tRNA biosynthesis	GenMAPP	0.0003758	0.07139	0.01328	0.0774	2	18	SARS1,QARS1
Pathway	1268756	Unfolded Protein Response (UPR)	BioSystems: REACTOME	0.0004195	0.0797	0.01328	0.0774	3	92	XBP1,ATF3,GET3
Pathway	M39618	Photodynamic therapy-induced unfolded protein response	MSigDB C2 BIOCARTA (v7.5.1)	0.0009864	0.1874	0.02677	0.156	2	29	XBP1,ATF3

## Sheet: shared downregulated genes
Supplementary Table S14: ORA of shared downregulated genes in the torpor+radiation and radiation groups
Category	ID	Name	Source	p-value	q-value Bonferroni	q-value FDR B&H	q-value FDR B&Y	Hit Count in Query List	Hit Count in Genome	Hit in Query List
GO: Molecular Function	GO:0019887	protein kinase regulator activity		2.442e-07	6.105e-05	3.851e-05	0.0002349	8	254	DAB2IP,ERBB2,CCNB2,CCNP,TPX2,CCNA1,CCNA2,CCNB1
GO: Molecular Function	GO:0016538	cyclin-dependent protein serine/threonine kinase regulator activity		3.081e-07	7.702e-05	3.851e-05	0.0002349	5	56	CCNB2,CCNP,CCNA1,CCNA2,CCNB1
GO: Molecular Function	GO:0019207	kinase regulator activity		6.332e-07	0.0001583	5.276e-05	0.0003219	8	288	DAB2IP,ERBB2,CCNB2,CCNP,TPX2,CCNA1,CCNA2,CCNB1
GO: Molecular Function	GO:0004693	cyclin-dependent protein serine/threonine kinase activity		2.093e-06	0.0005233	0.0001047	0.0006385	5	82	CCNB2,CCNP,CCNA1,CCNA2,CCNB1
GO: Molecular Function	GO:0097472	cyclin-dependent protein kinase activity		2.093e-06	0.0005233	0.0001047	0.0006385	5	82	CCNB2,CCNP,CCNA1,CCNA2,CCNB1
GO: Molecular Function	GO:0030234	enzyme regulator activity		2.858e-05	0.007144	0.001191	0.007264	13	1369	DAB2IP,DOCK3,ERBB2,TBC1D4,CCNB2,SIPA1L3,CCNP,TPX2,CCNA1,RABGAP1,CDC20,CCNA2,CCNB1
GO: Molecular Function	GO:0008047	enzyme activator activity		0.0001888	0.04719	0.006741	0.04113	8	634	DAB2IP,ERBB2,TBC1D4,SIPA1L3,TPX2,RABGAP1,CDC20,CCNB1
GO: Molecular Function	GO:0004672	protein kinase activity		0.0002269	0.05672	0.00709	0.04325	9	831	DAB2IP,ERBB2,CCNB2,CCNP,TPX2,HIPK2,CCNA1,CCNA2,CCNB1
GO: Molecular Function	GO:0030295	protein kinase activator activity		0.0004731	0.1183	0.01314	0.08017	4	142	DAB2IP,ERBB2,TPX2,CCNB1
GO: Molecular Function	GO:0019209	kinase activator activity		0.0005816	0.1454	0.01327	0.08097	4	150	DAB2IP,ERBB2,TPX2,CCNB1
GO: Molecular Function	GO:0016773	phosphotransferase activity, alcohol group as acceptor		0.0006089	0.1522	0.01327	0.08097	9	951	DAB2IP,ERBB2,CCNB2,CCNP,TPX2,HIPK2,CCNA1,CCNA2,CCNB1
GO: Molecular Function	GO:0004674	protein serine/threonine kinase activity		0.0006371	0.1593	0.01327	0.08097	7	579	DAB2IP,CCNB2,CCNP,HIPK2,CCNA1,CCNA2,CCNB1
GO: Molecular Function	GO:0016301	kinase activity		0.001421	0.3553	0.02733	0.1667	9	1072	DAB2IP,ERBB2,CCNB2,CCNP,TPX2,HIPK2,CCNA1,CCNA2,CCNB1
GO: Molecular Function	GO:0005175	CD27 receptor binding		0.002561	0.6403	0.04269	0.2604	1	1	SIVA1
GO: Molecular Function	GO:0060724	coreceptor activity involved in epidermal growth factor receptor signaling pathway		0.002561	0.6403	0.04269	0.2604	1	1	ERBB2
GO: Molecular Function	GO:0008266	poly(U) RNA binding		0.002838	0.7095	0.04434	0.2705	2	31	PATL2,RBMS3
GO: Biological Process	GO:0000278	mitotic cell cycle		2.93e-07	0.0005301	0.0003666	0.002961	14	1109	CCNB2,CCNP,TPX2,CCNA1,NASP,CDT1,TUBA4B,CDC20,CDCA8,GMNN,BTG4,NPM2,CCNA2,CCNB1
GO: Biological Process	GO:0051726	regulation of cell cycle		6.075e-07	0.001099	0.0003666	0.002961	15	1368	DAB2IP,JADE2,CCNB2,CCNP,TPX2,HIPK2,CCNA1,CDT1,CDC20,CDCA8,GMNN,BTG4,NPM2,CCNA2,CCNB1
GO: Biological Process	GO:0044772	mitotic cell cycle phase transition		6.08e-07	0.0011	0.0003666	0.002961	10	536	CCNB2,CCNP,CCNA1,NASP,CDT1,CDC20,CDCA8,NPM2,CCNA2,CCNB1
GO: Biological Process	GO:0044770	cell cycle phase transition		4.812e-06	0.008704	0.001141	0.009213	10	675	CCNB2,CCNP,CCNA1,NASP,CDT1,CDC20,CDCA8,NPM2,CCNA2,CCNB1
GO: Biological Process	GO:0031399	regulation of protein modification process		6.826e-06	0.01235	0.001141	0.009213	16	1886	DAB2IP,DOCK3,KPNA7,ERBB2,PROM2,CCNB2,CAPRIN2,CCNP,TPX2,HIPK2,CCNA1,CDC20,CDCA8,CCNA2,DNMT1,CCNB1
GO: Biological Process	GO:0007094	mitotic spindle assembly checkpoint signaling		7.469e-06	0.01351	0.001141	0.009213	4	51	CDT1,CDC20,CDCA8,CCNB1
GO: Biological Process	GO:0071173	spindle assembly checkpoint signaling		7.469e-06	0.01351	0.001141	0.009213	4	51	CDT1,CDC20,CDCA8,CCNB1
GO: Biological Process	GO:0045841	negative regulation of mitotic metaphase/anaphase transition		8.72e-06	0.01577	0.001141	0.009213	4	53	CDT1,CDC20,CDCA8,CCNB1
GO: Biological Process	GO:0071174	mitotic spindle checkpoint signaling		8.72e-06	0.01577	0.001141	0.009213	4	53	CDT1,CDC20,CDCA8,CCNB1
GO: Biological Process	GO:0010639	negative regulation of organelle organization		9.394e-06	0.01699	0.001141	0.009213	8	430	PATL2,TBC1D4,MID1,TPX2,CDT1,CDC20,CDCA8,CCNB1
GO: Biological Process	GO:1902100	negative regulation of metaphase/anaphase transition of cell cycle		1.012e-05	0.01831	0.001141	0.009213	4	55	CDT1,CDC20,CDCA8,CCNB1
GO: Biological Process	GO:0031577	spindle checkpoint signaling		1.088e-05	0.01968	0.001141	0.009213	4	56	CDT1,CDC20,CDCA8,CCNB1
GO: Biological Process	GO:0033048	negative regulation of mitotic sister chromatid segregation		1.088e-05	0.01968	0.001141	0.009213	4	56	CDT1,CDC20,CDCA8,CCNB1
GO: Biological Process	GO:0033046	negative regulation of sister chromatid segregation		1.088e-05	0.01968	0.001141	0.009213	4	56	CDT1,CDC20,CDCA8,CCNB1
GO: Biological Process	GO:2000816	negative regulation of mitotic sister chromatid separation		1.088e-05	0.01968	0.001141	0.009213	4	56	CDT1,CDC20,CDCA8,CCNB1
GO: Biological Process	GO:1903047	mitotic cell cycle process		1.185e-05	0.02143	0.001141	0.009213	11	922	CCNB2,CCNP,TPX2,CCNA1,NASP,CDT1,CDC20,CDCA8,NPM2,CCNA2,CCNB1
GO: Biological Process	GO:0000079	regulation of cyclin-dependent protein serine/threonine kinase activity		1.233e-05	0.0223	0.001141	0.009213	5	122	CCNB2,CCNP,CCNA1,CCNA2,CCNB1
GO: Biological Process	GO:1905819	negative regulation of chromosome separation		1.252e-05	0.02265	0.001141	0.009213	4	58	CDT1,CDC20,CDCA8,CCNB1
GO: Biological Process	GO:0051985	negative regulation of chromosome segregation		1.341e-05	0.02425	0.001141	0.009213	4	59	CDT1,CDC20,CDCA8,CCNB1
GO: Biological Process	GO:0006260	DNA replication		1.347e-05	0.02438	0.001141	0.009213	7	323	NFIA,JADE2,NASP,CDT1,GMNN,NPM2,CCNA2
GO: Biological Process	GO:0001932	regulation of protein phosphorylation		1.353e-05	0.02447	0.001141	0.009213	13	1324	DAB2IP,DOCK3,ERBB2,PROM2,CCNB2,CAPRIN2,CCNP,TPX2,HIPK2,CCNA1,CDCA8,CCNA2,CCNB1
GO: Biological Process	GO:1904029	regulation of cyclin-dependent protein kinase activity		1.387e-05	0.02509	0.001141	0.009213	5	125	CCNB2,CCNP,CCNA1,CCNA2,CCNB1
GO: Biological Process	GO:0033047	regulation of mitotic sister chromatid segregation		1.532e-05	0.02771	0.001205	0.009732	4	61	CDT1,CDC20,CDCA8,CCNB1
GO: Biological Process	GO:0071163	DNA replication preinitiation complex assembly		1.779e-05	0.03219	0.001341	0.01083	2	3	CDT1,GMNN
GO: Biological Process	GO:0045839	negative regulation of mitotic nuclear division		1.973e-05	0.03569	0.001402	0.01133	4	65	CDT1,CDC20,CDCA8,CCNB1
GO: Biological Process	GO:1903504	regulation of mitotic spindle checkpoint		2.093e-05	0.03787	0.001402	0.01133	3	22	CDT1,CDCA8,CCNB1
GO: Biological Process	GO:0090266	regulation of mitotic cell cycle spindle assembly checkpoint		2.093e-05	0.03787	0.001402	0.01133	3	22	CDT1,CDCA8,CCNB1
GO: Biological Process	GO:0044093	positive regulation of molecular function		2.533e-05	0.04583	0.001637	0.01322	15	1853	DAB2IP,DOCK3,ERBB2,TBC1D4,SIPA1L3,CAPRIN2,TPX2,HIPK2,CDT1,RABGAP1,CDC20,GMNN,NPM2,CCNB1,S100A1
GO: Biological Process	GO:0090231	regulation of spindle checkpoint		2.742e-05	0.04959	0.00171	0.01381	3	24	CDT1,CDCA8,CCNB1
GO: Biological Process	GO:0031401	positive regulation of protein modification process		3.091e-05	0.05592	0.001864	0.01506	12	1221	DAB2IP,DOCK3,KPNA7,ERBB2,PROM2,CAPRIN2,TPX2,HIPK2,CDC20,CDCA8,DNMT1,CCNB1
GO: Biological Process	GO:0051784	negative regulation of nuclear division		3.665e-05	0.06629	0.002138	0.01727	4	76	CDT1,CDC20,CDCA8,CCNB1
GO: Biological Process	GO:0051129	negative regulation of cellular component organization		3.877e-05	0.07014	0.002192	0.0177	10	859	HSPG2,PATL2,TBC1D4,PROM2,MID1,TPX2,CDT1,CDC20,CDCA8,CCNB1
GO: Biological Process	GO:0022402	cell cycle process		4.697e-05	0.08498	0.002568	0.02074	13	1490	DAB2IP,CCNB2,CCNP,TPX2,CCNA1,NASP,CDT1,CDC20,CDCA8,GMNN,NPM2,CCNA2,CCNB1
GO: Biological Process	GO:0042325	regulation of phosphorylation		4.864e-05	0.08798	0.002568	0.02074	13	1495	DAB2IP,DOCK3,ERBB2,PROM2,CCNB2,CAPRIN2,CCNP,TPX2,HIPK2,CCNA1,CDCA8,CCNA2,CCNB1
GO: Biological Process	GO:0006275	regulation of DNA replication		4.969e-05	0.08988	0.002568	0.02074	5	163	JADE2,CDT1,GMNN,NPM2,CCNA2
GO: Biological Process	GO:0006417	regulation of translation		5.321e-05	0.09627	0.002661	0.02149	8	548	PATL2,RC3H2,HABP4,ERBB2,RBMS3,CAPRIN2,ZAR1,LSM14B
GO: Biological Process	GO:0051984	positive regulation of chromosome segregation		5.442e-05	0.09845	0.002661	0.02149	3	30	CDT1,CDCA8,CCNB1
GO: Biological Process	GO:0000280	nuclear division		6.593e-05	0.1193	0.003105	0.02509	8	565	CCNB2,TPX2,CCNA1,CDT1,CDC20,CDCA8,NPM2,CCNB1
GO: Biological Process	GO:0051247	positive regulation of protein metabolic process		6.695e-05	0.1211	0.003105	0.02509	14	1773	DAB2IP,DOCK3,HABP4,KPNA7,ERBB2,RBMS3,PROM2,CAPRIN2,TPX2,HIPK2,CDC20,CDCA8,DNMT1,CCNB1
GO: Biological Process	GO:0051301	cell division		6.915e-05	0.1251	0.003127	0.02526	9	737	CCNB2,TPX2,CCNA1,DCLRE1A,CDT1,CDC20,CDCA8,CCNA2,CCNB1
GO: Biological Process	GO:0051783	regulation of nuclear division		7.747e-05	0.1401	0.003418	0.02761	5	179	CDT1,CDC20,CDCA8,NPM2,CCNB1
GO: Biological Process	GO:0060074	synapse maturation		7.966e-05	0.1441	0.003431	0.02772	3	34	DAB2IP,NFIA,CDC20
GO: Biological Process	GO:0030071	regulation of mitotic metaphase/anaphase transition		9.151e-05	0.1655	0.00385	0.0311	4	96	CDT1,CDC20,CDCA8,CCNB1
GO: Biological Process	GO:0033043	regulation of organelle organization		9.988e-05	0.1807	0.004107	0.03317	12	1378	PATL2,TBC1D4,MID1,TPX2,SIVA1,CDT1,RABGAP1,CDC20,CDCA8,NPM2,DNMT1,CCNB1
GO: Biological Process	GO:1902099	regulation of metaphase/anaphase transition of cell cycle		0.0001031	0.1866	0.004146	0.03349	4	99	CDT1,CDC20,CDCA8,CCNB1
GO: Biological Process	GO:0007091	metaphase/anaphase transition of mitotic cell cycle		0.0001072	0.194	0.004217	0.03407	4	100	CDT1,CDC20,CDCA8,CCNB1
GO: Biological Process	GO:0045859	regulation of protein kinase activity		0.0001163	0.2104	0.004351	0.03515	9	789	DAB2IP,DOCK3,ERBB2,CCNB2,CCNP,TPX2,CCNA1,CCNA2,CCNB1
GO: Biological Process	GO:0034248	regulation of cellular amide metabolic process		0.0001188	0.215	0.004351	0.03515	8	615	PATL2,RC3H2,HABP4,ERBB2,RBMS3,CAPRIN2,ZAR1,LSM14B
GO: Biological Process	GO:0010965	regulation of mitotic sister chromatid separation		0.0001203	0.2176	0.004351	0.03515	4	103	CDT1,CDC20,CDCA8,CCNB1
GO: Biological Process	GO:0044784	metaphase/anaphase transition of cell cycle		0.0001203	0.2176	0.004351	0.03515	4	103	CDT1,CDC20,CDCA8,CCNB1
GO: Biological Process	GO:0048285	organelle fission		0.0001271	0.2298	0.004507	0.03641	8	621	CCNB2,TPX2,CCNA1,CDT1,CDC20,CDCA8,NPM2,CCNB1
GO: Biological Process	GO:0071900	regulation of protein serine/threonine kinase activity		0.0001334	0.2412	0.004587	0.03705	7	464	DAB2IP,ERBB2,CCNB2,CCNP,CCNA1,CCNA2,CCNB1
GO: Biological Process	GO:0051306	mitotic sister chromatid separation		0.0001344	0.2431	0.004587	0.03705	4	106	CDT1,CDC20,CDCA8,CCNB1
GO: Biological Process	GO:2001251	negative regulation of chromosome organization		0.0001551	0.2805	0.005194	0.04196	4	110	CDT1,CDC20,CDCA8,CCNB1
GO: Biological Process	GO:0019220	regulation of phosphate metabolic process		0.0001636	0.2959	0.005275	0.04261	13	1684	DAB2IP,DOCK3,ERBB2,PROM2,CCNB2,CAPRIN2,CCNP,TPX2,HIPK2,CCNA1,CDCA8,CCNA2,CCNB1
GO: Biological Process	GO:0051174	regulation of phosphorus metabolic process		0.0001646	0.2977	0.005275	0.04261	13	1685	DAB2IP,DOCK3,ERBB2,PROM2,CCNB2,CAPRIN2,CCNP,TPX2,HIPK2,CCNA1,CDCA8,CCNA2,CCNB1
GO: Biological Process	GO:0033045	regulation of sister chromatid segregation		0.0001662	0.3007	0.005275	0.04261	4	112	CDT1,CDC20,CDCA8,CCNB1
GO: Biological Process	GO:0045786	negative regulation of cell cycle		0.0001708	0.3089	0.005326	0.04302	7	483	DAB2IP,CDT1,CDC20,CDCA8,GMNN,BTG4,CCNB1
GO: Biological Process	GO:0008608	attachment of spindle microtubules to kinetochore		0.0001853	0.3353	0.005682	0.0459	3	45	CDT1,CDCA8,CCNB1
GO: Biological Process	GO:0051276	chromosome organization		0.0001889	0.3417	0.005695	0.046	8	658	H1-8,NASP,DCLRE1A,CDT1,CDC20,CDCA8,DNMT1,CCNB1
GO: Biological Process	GO:2000112	regulation of cellular macromolecule biosynthetic process		0.0001989	0.3598	0.005898	0.04764	8	663	PATL2,RC3H2,HABP4,ERBB2,RBMS3,CAPRIN2,ZAR1,LSM14B
GO: Biological Process	GO:1905818	regulation of chromosome separation		0.0002098	0.3796	0.006073	0.04906	4	119	CDT1,CDC20,CDCA8,CCNB1
GO: Biological Process	GO:0030578	PML body organization		0.0002115	0.3826	0.006073	0.04906	2	9	HABP4,HIPK2
GO: Biological Process	GO:0051338	regulation of transferase activity		0.0002228	0.4031	0.006299	0.05088	10	1061	DAB2IP,DOCK3,ERBB2,CCNB2,CCNP,TPX2,CCNA1,CDC20,CCNA2,CCNB1
GO: Biological Process	GO:0090129	positive regulation of synapse maturation		0.0002639	0.4775	0.007346	0.05934	2	10	DAB2IP,CDC20
GO: Biological Process	GO:0001934	positive regulation of protein phosphorylation		0.0002889	0.5226	0.007919	0.06397	9	891	DAB2IP,DOCK3,ERBB2,PROM2,CAPRIN2,TPX2,HIPK2,CDCA8,CCNB1
GO: Biological Process	GO:0007051	spindle organization		0.0003161	0.5718	0.008247	0.06662	5	242	CCNB2,TPX2,CDC20,CDCA8,CCNB1
GO: Biological Process	GO:1901976	regulation of cell cycle checkpoint		0.0003189	0.577	0.008247	0.06662	3	54	CDT1,CDCA8,CCNB1
GO: Biological Process	GO:0051321	meiotic cell cycle		0.0003191	0.5773	0.008247	0.06662	6	378	H1-8,CCNB2,CCNA1,CDC20,NPM2,CCNB1
GO: Biological Process	GO:0140014	mitotic nuclear division		0.0003191	0.5773	0.008247	0.06662	6	378	TPX2,CDT1,CDC20,CDCA8,NPM2,CCNB1
GO: Biological Process	GO:0006468	protein phosphorylation		0.0003484	0.6303	0.008878	0.07171	13	1818	DAB2IP,DOCK3,ERBB2,PROM2,CCNB2,CAPRIN2,CCNP,TPX2,HIPK2,CCNA1,CDCA8,CCNA2,CCNB1
GO: Biological Process	GO:0043549	regulation of kinase activity		0.0003715	0.672	0.009334	0.0754	9	922	DAB2IP,DOCK3,ERBB2,CCNB2,CCNP,TPX2,CCNA1,CCNA2,CCNB1
GO: Biological Process	GO:0051987	positive regulation of attachment of spindle microtubules to kinetochore		0.0003859	0.6981	0.009563	0.07725	2	12	CDCA8,CCNB1
GO: Biological Process	GO:0007088	regulation of mitotic nuclear division		0.0004006	0.7248	0.009794	0.07912	4	141	CDT1,CDC20,CDCA8,CCNB1
GO: Biological Process	GO:0051983	regulation of chromosome segregation		0.0004226	0.7645	0.01019	0.08234	4	143	CDT1,CDC20,CDCA8,CCNB1
GO: Biological Process	GO:0051304	chromosome separation		0.0004454	0.8057	0.0106	0.08564	4	145	CDT1,CDC20,CDCA8,CCNB1
GO: Biological Process	GO:0043085	positive regulation of catalytic activity		0.0004657	0.8425	0.01094	0.08838	11	1389	DAB2IP,DOCK3,ERBB2,TBC1D4,SIPA1L3,TPX2,RABGAP1,CDC20,NPM2,CCNB1,S100A1
GO: Biological Process	GO:0033044	regulation of chromosome organization		0.0005039	0.9116	0.01169	0.09441	5	268	CDT1,CDC20,CDCA8,DNMT1,CCNB1
GO: Biological Process	GO:0007292	female gamete generation		0.0005212	0.9429	0.01191	0.09618	5	270	CCNB2,ZAR1,CDC20,NPM2,CCNB1
GO: Biological Process	GO:0007080	mitotic metaphase plate congression		0.0005265	0.9525	0.01191	0.09618	3	64	CDT1,CDCA8,CCNB1
GO: Biological Process	GO:0042327	positive regulation of phosphorylation		0.0005959	1	0.01316	0.1063	9	984	DAB2IP,DOCK3,ERBB2,PROM2,CAPRIN2,TPX2,HIPK2,CDCA8,CCNB1
GO: Biological Process	GO:0006259	DNA metabolic process		0.0005966	1	0.01316	0.1063	10	1201	H1-8,NFIA,JADE2,NASP,DCLRE1A,CDT1,GMNN,NPM2,CCNA2,DNMT1
GO: Biological Process	GO:0043087	regulation of GTPase activity		0.000608	1	0.01316	0.1063	6	427	DAB2IP,ERBB2,TBC1D4,PROM2,SIPA1L3,RABGAP1
GO: Biological Process	GO:0030174	regulation of DNA-templated DNA replication initiation		0.000611	1	0.01316	0.1063	2	15	CDT1,GMNN
GO: Biological Process	GO:0007052	mitotic spindle organization		0.0006759	1	0.01439	0.1162	4	162	TPX2,CDC20,CDCA8,CCNB1
GO: Biological Process	GO:0051225	spindle assembly		0.0006917	1	0.0145	0.1171	4	163	CCNB2,TPX2,CDC20,CDCA8
GO: Biological Process	GO:0090128	regulation of synapse maturation		0.0006972	1	0.0145	0.1171	2	16	DAB2IP,CDC20
GO: Biological Process	GO:0045930	negative regulation of mitotic cell cycle		0.0007088	1	0.0145	0.1172	5	289	CDT1,CDC20,CDCA8,BTG4,CCNB1
GO: Biological Process	GO:0043029	T cell homeostasis		0.0007136	1	0.0145	0.1172	3	71	RC3H2,CCNB2,SIVA1
GO: Biological Process	GO:0007346	regulation of mitotic cell cycle		0.0007237	1	0.01455	0.1175	7	614	CDT1,CDC20,CDCA8,GMNN,BTG4,NPM2,CCNB1
GO: Biological Process	GO:0007093	mitotic cell cycle checkpoint signaling		0.0007573	1	0.01505	0.1216	4	167	CDT1,CDC20,CDCA8,CCNB1
GO: Biological Process	GO:1903046	meiotic cell cycle process		0.0007775	1	0.01518	0.1227	5	295	CCNB2,CCNA1,CDC20,NPM2,CCNB1
GO: Biological Process	GO:0035563	positive regulation of chromatin binding		0.000789	1	0.01518	0.1227	2	17	CDT1,GMNN
GO: Biological Process	GO:2000104	negative regulation of DNA-templated DNA replication		0.000789	1	0.01518	0.1227	2	17	CDT1,GMNN
GO: Biological Process	GO:0043604	amide biosynthetic process		0.0008972	1	0.01709	0.138	9	1042	SPTLC3,PATL2,RC3H2,HABP4,ERBB2,RBMS3,CAPRIN2,ZAR1,LSM14B
GO: Biological Process	GO:0051052	regulation of DNA metabolic process		0.000957	1	0.01803	0.1457	7	644	H1-8,JADE2,CDT1,GMNN,NPM2,CCNA2,DNMT1
GO: Biological Process	GO:0051988	regulation of attachment of spindle microtubules to kinetochore		0.0009889	1	0.01844	0.149	2	19	CDCA8,CCNB1
GO: Biological Process	GO:0090068	positive regulation of cell cycle process		0.001013	1	0.0187	0.1511	5	313	CDT1,CDC20,CDCA8,NPM2,CCNB1
GO: Biological Process	GO:0051310	metaphase plate congression		0.001047	1	0.01913	0.1545	3	81	CDT1,CDCA8,CCNB1
GO: Biological Process	GO:1901970	positive regulation of mitotic sister chromatid separation		0.001097	1	0.01985	0.1603	2	20	CDT1,CDCA8
GO: Biological Process	GO:0048477	oogenesis		0.001153	1	0.02065	0.1668	4	187	ZAR1,CDC20,NPM2,CCNB1
GO: Biological Process	GO:0006412	translation		0.001164	1	0.02065	0.1668	8	866	PATL2,RC3H2,HABP4,ERBB2,RBMS3,CAPRIN2,ZAR1,LSM14B
GO: Biological Process	GO:1903538	regulation of meiotic cell cycle process involved in oocyte maturation		0.001211	1	0.02089	0.1688	2	21	CDC20,CCNB1
GO: Biological Process	GO:0007017	microtubule-based process		0.001216	1	0.02089	0.1688	9	1088	ERBB2,CCNB2,MID1,TPX2,TUBA4B,CDC20,CDCA8,AQP4,CCNB1
GO: Biological Process	GO:0045937	positive regulation of phosphate metabolic process		0.001224	1	0.02089	0.1688	9	1089	DAB2IP,DOCK3,ERBB2,PROM2,CAPRIN2,TPX2,HIPK2,CDCA8,CCNB1
GO: Biological Process	GO:0010562	positive regulation of phosphorus metabolic process		0.001224	1	0.02089	0.1688	9	1089	DAB2IP,DOCK3,ERBB2,PROM2,CAPRIN2,TPX2,HIPK2,CDCA8,CCNB1
GO: Biological Process	GO:0051248	negative regulation of protein metabolic process		0.001321	1	0.02227	0.1799	10	1332	DAB2IP,HSPG2,PATL2,RC3H2,CAPRIN2,ZAR1,HIPK2,CDC20,DNMT1,CCNB1
GO: Biological Process	GO:0051315	attachment of mitotic spindle microtubules to kinetochore		0.00133	1	0.02227	0.1799	2	22	CDT1,CDCA8
GO: Biological Process	GO:0140694	non-membrane-bounded organelle assembly		0.001418	1	0.02353	0.1901	6	503	PATL2,ERBB2,CCNB2,TPX2,CDC20,CDCA8
GO: Biological Process	GO:0030575	nuclear body organization		0.001454	1	0.02391	0.1931	2	23	HABP4,HIPK2
GO: Biological Process	GO:0043043	peptide biosynthetic process		0.001499	1	0.02443	0.1973	8	901	PATL2,RC3H2,HABP4,ERBB2,RBMS3,CAPRIN2,ZAR1,LSM14B
GO: Biological Process	GO:0051445	regulation of meiotic cell cycle		0.00156	1	0.02519	0.2035	3	93	CDC20,NPM2,CCNB1
GO: Biological Process	GO:1903537	meiotic cell cycle process involved in oocyte maturation		0.001584	1	0.02535	0.2048	2	24	CDC20,CCNB1
GO: Biological Process	GO:0051303	establishment of chromosome localization		0.001658	1	0.02631	0.2125	3	95	CDT1,CDCA8,CCNB1
GO: Biological Process	GO:1902850	microtubule cytoskeleton organization involved in mitosis		0.001675	1	0.02635	0.2128	4	207	TPX2,CDC20,CDCA8,CCNB1
GO: Biological Process	GO:0090307	mitotic spindle assembly		0.001708	1	0.02664	0.2152	3	96	TPX2,CDC20,CDCA8
GO: Biological Process	GO:0000070	mitotic sister chromatid segregation		0.002023	1	0.03115	0.2516	4	218	CDT1,CDC20,CDCA8,CCNB1
GO: Biological Process	GO:0050000	chromosome localization		0.002032	1	0.03115	0.2516	3	102	CDT1,CDCA8,CCNB1
GO: Biological Process	GO:0000075	cell cycle checkpoint signaling		0.002057	1	0.03127	0.2526	4	219	CDT1,CDC20,CDCA8,CCNB1
GO: Biological Process	GO:0051099	positive regulation of binding		0.002091	1	0.03153	0.2547	4	220	CAPRIN2,HIPK2,CDT1,GMNN
GO: Biological Process	GO:0035561	regulation of chromatin binding		0.002155	1	0.03178	0.2567	2	28	CDT1,GMNN
GO: Biological Process	GO:1901991	negative regulation of mitotic cell cycle phase transition		0.002161	1	0.03178	0.2567	4	222	CDT1,CDC20,CDCA8,CCNB1
GO: Biological Process	GO:0071456	cellular response to hypoxia		0.002161	1	0.03178	0.2567	4	222	ARNT2,HIPK2,CCNA2,CCNB1
GO: Biological Process	GO:0000226	microtubule cytoskeleton organization		0.002223	1	0.03243	0.262	7	746	CCNB2,MID1,TPX2,TUBA4B,CDC20,CDCA8,CCNB1
GO: Biological Process	GO:0007264	small GTPase mediated signal transduction		0.002392	1	0.03433	0.2774	6	558	DAB2IP,DOCK3,ERBB2,SIPA1L3,CCNA2,DNMT1
GO: Biological Process	GO:0010948	negative regulation of cell cycle process		0.002458	1	0.03433	0.2774	5	383	DAB2IP,CDT1,CDC20,CDCA8,CCNB1
GO: Biological Process	GO:0046680	response to DDT		0.002467	1	0.03433	0.2774	1	1	CCNB1
GO: Biological Process	GO:1905881	positive regulation of oogenesis		0.002467	1	0.03433	0.2774	1	1	ZAR1
GO: Biological Process	GO:1905341	negative regulation of protein localization to kinetochore		0.002467	1	0.03433	0.2774	1	1	CDT1
GO: Biological Process	GO:0032285	non-myelinated axon ensheathment		0.002467	1	0.03433	0.2774	1	1	ERBB2
GO: Biological Process	GO:1905820	positive regulation of chromosome separation		0.00281	1	0.03881	0.3135	2	32	CDT1,CDCA8
GO: Biological Process	GO:0002260	lymphocyte homeostasis		0.002857	1	0.03916	0.3163	3	115	RC3H2,CCNB2,SIVA1
GO: Biological Process	GO:0140013	meiotic nuclear division		0.003039	1	0.04133	0.3339	4	244	CCNB2,CCNA1,CDC20,NPM2
GO: Biological Process	GO:1901990	regulation of mitotic cell cycle phase transition		0.003125	1	0.04219	0.3408	5	405	CDT1,CDC20,CDCA8,NPM2,CCNB1
GO: Biological Process	GO:0065004	protein-DNA complex assembly		0.003221	1	0.04316	0.3487	4	248	H1-8,NASP,CDT1,GMNN
GO: Biological Process	GO:0036294	cellular response to decreased oxygen levels		0.003362	1	0.04473	0.3613	4	251	ARNT2,HIPK2,CCNA2,CCNB1
GO: Biological Process	GO:0001701	in utero embryonic development		0.003426	1	0.04524	0.3654	6	600	KPNA7,CCNB2,ARNT2,NASP,NPM2,CCNB1
GO: Biological Process	GO:0000819	sister chromatid segregation		0.003508	1	0.04599	0.3715	4	254	CDT1,CDC20,CDCA8,CCNB1
GO: Biological Process	GO:0007026	negative regulation of microtubule depolymerization		0.003744	1	0.04873	0.3936	2	37	MID1,TPX2
GO: Cellular Component	GO:0097124	cyclin A2-CDK2 complex		1.358e-07	2.485e-05	2.485e-05	0.0001439	3	5	CCNP,CCNA1,CCNA2
GO: Cellular Component	GO:0000307	cyclin-dependent protein kinase holoenzyme complex		2.918e-07	5.34e-05	2.67e-05	0.0001546	5	58	CCNB2,CCNP,CCNA1,CCNA2,CCNB1
GO: Cellular Component	GO:1902554	serine/threonine protein kinase complex		3.96e-05	0.007247	0.002416	0.01399	5	157	CCNB2,CCNP,CCNA1,CCNA2,CCNB1
GO: Cellular Component	GO:1902911	protein kinase complex		5.785e-05	0.01059	0.002646	0.01532	5	170	CCNB2,CCNP,CCNA1,CCNA2,CCNB1
GO: Cellular Component	GO:0001674	female germ cell nucleus		9.986e-05	0.01827	0.003655	0.02116	3	37	KPNA7,H1-8,DNMT1
GO: Cellular Component	GO:0015630	microtubule cytoskeleton		0.0006967	0.1275	0.02125	0.123	11	1472	KPNA7,CCNB2,MID1,CAPRIN2,TPX2,CCNA1,RABGAP1,TUBA4B,CDC20,CDCA8,CCNB1
GO: Cellular Component	GO:0005819	spindle		0.0009193	0.1682	0.02403	0.1391	6	467	KPNA7,MID1,TPX2,CDC20,CDCA8,CCNB1
GO: Cellular Component	GO:0061695	transferase complex, transferring phosphorus-containing groups		0.001209	0.2212	0.02542	0.1472	5	329	CCNB2,CCNP,CCNA1,CCNA2,CCNB1
GO: Cellular Component	GO:0010494	cytoplasmic stress granule		0.00125	0.2288	0.02542	0.1472	3	87	RC3H2,HABP4,HIPK2
GO: Cellular Component	GO:1990234	transferase complex		0.001862	0.3407	0.03407	0.1973	8	942	SPTLC3,JADE2,CCNB2,CCNP,CCNA1,CDC20,CCNA2,CCNB1
GO: Cellular Component	GO:0043073	germ cell nucleus		0.003058	0.5597	0.03999	0.2315	3	119	KPNA7,H1-8,DNMT1
GO: Cellular Component	GO:0099080	supramolecular complex		0.003725	0.6816	0.03999	0.2315	10	1549	PATL2,RC3H2,HABP4,MID1,TPX2,HIPK2,CDT1,TUBA4B,CCNB1,S100A1
GO: Cellular Component	GO:0036464	cytoplasmic ribonucleoprotein granule		0.003935	0.7201	0.03999	0.2315	4	265	PATL2,RC3H2,HABP4,HIPK2
GO: Cellular Component	GO:0000775	chromosome, centromeric region		0.00415	0.7594	0.03999	0.2315	4	269	CDT1,CDCA8,DNMT1,CCNB1
GO: Cellular Component	GO:0038143	ERBB3:ERBB2 complex		0.004867	0.8907	0.03999	0.2315	1	2	ERBB2
GO: Cellular Component	GO:0005880	nuclear microtubule		0.004867	0.8907	0.03999	0.2315	1	2	TPX2
GO: Cellular Component	GO:0097123	cyclin A1-CDK2 complex		0.004867	0.8907	0.03999	0.2315	1	2	CCNA1
GO: Cellular Component	GO:0097125	cyclin B1-CDK1 complex		0.004867	0.8907	0.03999	0.2315	1	2	CCNB1
GO: Cellular Component	GO:1990032	parallel fiber		0.004867	0.8907	0.03999	0.2315	1	2	DAB2IP
GO: Cellular Component	GO:0044301	climbing fiber		0.004867	0.8907	0.03999	0.2315	1	2	DAB2IP
GO: Cellular Component	GO:1990597	AIP1-IRE1 complex		0.004867	0.8907	0.03999	0.2315	1	2	DAB2IP
GO: Cellular Component	GO:0071914	prominosome		0.004867	0.8907	0.03999	0.2315	1	2	PROM2
GO: Cellular Component	GO:0035770	ribonucleoprotein granule		0.005026	0.9198	0.03999	0.2315	4	284	PATL2,RC3H2,HABP4,HIPK2
GO: Cellular Component	GO:0005813	centrosome		0.005936	1	0.04526	0.2621	6	679	CCNB2,MID1,CAPRIN2,RABGAP1,CDC20,CCNB1
Pathway	1269800	Cyclin A/B1 associated events during G2/M transition	BioSystems: REACTOME	3.266e-07	0.0001633	0.0001633	0.001109	4	22	CCNB2,CCNA1,CCNA2,CCNB1
Pathway	M39678	Retinoblastoma gene in cancer	MSigDB C2 BIOCARTA (v7.5.1)	3.733e-06	0.001866	0.0009332	0.006339	5	88	CCNB2,CDT1,CCNA2,DNMT1,CCNB1
Pathway	1269763	Cell Cycle, Mitotic	BioSystems: REACTOME	7.159e-06	0.003579	0.001193	0.008105	9	515	CCNB2,TPX2,CCNA1,CDT1,CDC20,CDCA8,GMNN,CCNA2,CCNB1
Pathway	M39650	Cell cycle	MSigDB C2 BIOCARTA (v7.5.1)	1.848e-05	0.009238	0.001539	0.01045	5	122	CCNB2,CCNA1,CDC20,CCNA2,CCNB1
Pathway	83054	Cell cycle	BioSystems: KEGG	1.999e-05	0.009994	0.001539	0.01045	5	124	CCNB2,CCNA1,CDC20,CCNA2,CCNB1
Pathway	M7963	Cell cycle	MSigDB C2 BIOCARTA (v7.5.1)	2.078e-05	0.01039	0.001539	0.01045	5	125	CCNB2,CCNA1,CDC20,CCNA2,CCNB1
Pathway	1269801	Phosphorylation of proteins involved in the G2/M transition by Cyclin A:Cdc2 complexes	BioSystems: REACTOME	2.154e-05	0.01077	0.001539	0.01045	2	3	CCNA1,CCNA2
Pathway	1269741	Cell Cycle	BioSystems: REACTOME	3.232e-05	0.01616	0.00202	0.01372	9	622	CCNB2,TPX2,CCNA1,CDT1,CDC20,CDCA8,GMNN,CCNA2,CCNB1
Pathway	1269796	Removal of licensing factors from origins	BioSystems: REACTOME	4.644e-05	0.02322	0.002262	0.01537	4	74	CCNA1,CDT1,GMNN,CCNA2
Pathway	1269844	APC/C:Cdc20 mediated degradation of mitotic proteins	BioSystems: REACTOME	5.158e-05	0.02579	0.002262	0.01537	4	76	CCNA1,CDC20,CCNA2,CCNB1
Pathway	1269842	Activation of APC/C and APC/C:Cdc20 mediated degradation of mitotic proteins	BioSystems: REACTOME	5.43e-05	0.02715	0.002262	0.01537	4	77	CCNA1,CDC20,CCNA2,CCNB1
Pathway	1269794	Regulation of DNA replication	BioSystems: REACTOME	5.43e-05	0.02715	0.002262	0.01537	4	77	CCNA1,CDT1,GMNN,CCNA2
Pathway	1269839	Regulation of APC/C activators between G1/S and early anaphase	BioSystems: REACTOME	6.624e-05	0.03312	0.002385	0.0162	4	81	CCNA1,CDC20,CCNA2,CCNB1
Pathway	1269756	G2/M DNA replication checkpoint	BioSystems: REACTOME	7.156e-05	0.03578	0.002385	0.0162	2	5	CCNB2,CCNB1
Pathway	1269798	G2 Phase	BioSystems: REACTOME	7.156e-05	0.03578	0.002385	0.0162	2	5	CCNA1,CCNA2
Pathway	M3578	Progesterone-mediated oocyte maturation	MSigDB C2 BIOCARTA (v7.5.1)	7.999e-05	0.04	0.002433	0.01653	4	85	CCNB2,CCNA1,CCNA2,CCNB1
Pathway	1269837	Regulation of mitotic cell cycle	BioSystems: REACTOME	8.76e-05	0.0438	0.002433	0.01653	4	87	CCNA1,CDC20,CCNA2,CCNB1
Pathway	1269838	APC/C-mediated degradation of cell cycle proteins	BioSystems: REACTOME	8.76e-05	0.0438	0.002433	0.01653	4	87	CCNA1,CDC20,CCNA2,CCNB1
Pathway	1269774	E2F mediated regulation of DNA replication	BioSystems: REACTOME	0.0001045	0.05223	0.002679	0.0182	3	34	CCNA1,CDT1,CCNB1
Pathway	1269840	Phosphorylation of Emi1	BioSystems: REACTOME	0.0001072	0.05358	0.002679	0.0182	2	6	CDC20,CCNB1
Pathway	1383080	Regulation of TP53 Activity through Phosphorylation	BioSystems: REACTOME	0.0001136	0.05679	0.002704	0.01837	4	93	TPX2,HIPK2,CCNA1,CCNA2
Pathway	1269799	G2/M Transition	BioSystems: REACTOME	0.0001247	0.06237	0.002735	0.01858	5	182	CCNB2,TPX2,CCNA1,CCNA2,CCNB1
Pathway	119304	Progesterone-mediated oocyte maturation	BioSystems: KEGG	0.0001285	0.06423	0.002735	0.01858	4	96	CCNB2,CCNA1,CCNA2,CCNB1
Pathway	1269797	Mitotic G2-G2/M phases	BioSystems: REACTOME	0.0001313	0.06565	0.002735	0.01858	5	184	CCNB2,TPX2,CCNA1,CCNA2,CCNB1
Pathway	1269816	Activation of NIMA Kinases NEK9, NEK6, NEK7	BioSystems: REACTOME	0.0001498	0.07488	0.002995	0.02034	2	7	CCNB2,CCNB1
Pathway	1269821	Resolution of Sister Chromatid Cohesion	BioSystems: REACTOME	0.0001687	0.08434	0.003158	0.02145	4	103	CCNB2,CDC20,CDCA8,CCNB1
Pathway	M176	FOXM1 transcription factor network	MSigDB C2 BIOCARTA (v7.5.1)	0.0001705	0.08527	0.003158	0.02145	3	40	CCNB2,CCNA2,CCNB1
Pathway	1269742	Cell Cycle Checkpoints	BioSystems: REACTOME	0.0002031	0.1016	0.003617	0.02457	5	202	CCNB2,CCNA1,CDC20,CCNA2,CCNB1
Pathway	1269875	DNA Replication	BioSystems: REACTOME	0.0002098	0.1049	0.003617	0.02457	4	109	CCNA1,CDT1,GMNN,CCNA2
Pathway	1269820	Mitotic Prometaphase	BioSystems: REACTOME	0.000225	0.1125	0.00366	0.02486	4	111	CCNB2,CDC20,CDCA8,CCNB1
Pathway	138007	PLK1 signaling events	BioSystems: Pathway Interaction Database	0.0002269	0.1135	0.00366	0.02486	3	44	TPX2,CDC20,CCNB1
Pathway	M129	PLK1 signaling events	MSigDB C2 BIOCARTA (v7.5.1)	0.0002591	0.1296	0.004049	0.0275	3	46	TPX2,CDC20,CCNB1
Pathway	1269768	G1/S Transition	BioSystems: REACTOME	0.0002937	0.1469	0.00445	0.03023	4	119	CCNA1,CDT1,CCNA2,CCNB1
Pathway	1383071	TP53 Regulates Transcription of Cell Cycle Genes	BioSystems: REACTOME	0.0003127	0.1564	0.004599	0.03124	3	49	CCNA1,CCNA2,CCNB1
Pathway	1269822	Condensation of Prometaphase Chromosomes	BioSystems: REACTOME	0.0003895	0.1948	0.005565	0.0378	2	11	CCNB2,CCNB1
Pathway	1383072	TP53 Regulates Transcription of Genes Involved in G1 Cell Cycle Arrest	BioSystems: REACTOME	0.0005505	0.2753	0.00744	0.05054	2	13	CCNA1,CCNA2
Pathway	M3686	Expression of cyclins regulates progression through the cell cycle by activating cyclin-dependent kinases.	MSigDB C2 BIOCARTA (v7.5.1)	0.0005505	0.2753	0.00744	0.05054	2	13	CCNA1,CCNA2
Pathway	1269764	Mitotic G1-G1/S phases	BioSystems: REACTOME	0.0005897	0.2948	0.007759	0.05271	4	143	CCNA1,CDT1,CCNA2,CCNB1
Pathway	1269812	Golgi Cisternae Pericentriolar Stack Reorganization	BioSystems: REACTOME	0.0006412	0.3206	0.00822	0.05584	2	14	CCNB2,CCNB1
Pathway	1269795	Association of licensing factors with the pre-replicative complex	BioSystems: REACTOME	0.0007386	0.3693	0.009232	0.06271	2	15	CDT1,GMNN
Pathway	M39630	AMP-activated protein kinase (AMPK) signaling	MSigDB C2 BIOCARTA (v7.5.1)	0.000821	0.4105	0.01001	0.06801	3	68	CCNA1,CCNA2,CCNB1
Pathway	M22011	Estrogen-responsive protein Efp controls cell cycle and breast tumors growth	MSigDB C2 BIOCARTA (v7.5.1)	0.0008426	0.4213	0.01003	0.06814	2	16	CCNB2,CCNB1
Pathway	1383076	Regulation of TP53 Activity	BioSystems: REACTOME	0.0009409	0.4704	0.01054	0.0716	4	162	TPX2,HIPK2,CCNA1,CCNA2
Pathway	1269804	Polo-like kinase mediated events	BioSystems: REACTOME	0.0009534	0.4767	0.01054	0.0716	2	17	CCNB2,CCNB1
Pathway	1269781	Switching of origins to a post-replicative state	BioSystems: REACTOME	0.0009697	0.4849	0.01054	0.0716	3	72	CCNA1,CDT1,CCNA2
Pathway	1269782	Orc1 removal from chromatin	BioSystems: REACTOME	0.0009697	0.4849	0.01054	0.0716	3	72	CCNA1,CDT1,CCNA2
Pathway	1269846	Cdc20:Phospho-APC/C mediated degradation of Cyclin A	BioSystems: REACTOME	0.001009	0.5047	0.01074	0.07294	3	73	CCNA1,CDC20,CCNA2
Pathway	1269845	APC:Cdc20 mediated degradation of cell cycle proteins prior to satisfation of the cell cycle checkpoint	BioSystems: REACTOME	0.00105	0.525	0.01093	0.07421	3	74	CCNA1,CDC20,CCNA2
Pathway	1269772	G1/S-Specific Transcription	BioSystems: REACTOME	0.001071	0.5353	0.01093	0.07421	2	18	CCNA1,CDT1
Pathway	138073	C-MYB transcription factor network	BioSystems: Pathway Interaction Database	0.001223	0.6116	0.01223	0.08309	3	78	HIPK2,CCNA1,CCNB1
Pathway	M195	C-MYB transcription factor network	MSigDB C2 BIOCARTA (v7.5.1)	0.001515	0.7575	0.01485	0.1009	3	84	HIPK2,CCNA1,CCNB1
Pathway	1269848	APC/C:Cdc20 mediated degradation of Cyclin B	BioSystems: REACTOME	0.001755	0.8777	0.01656	0.1125	2	23	CDC20,CCNB1
Pathway	M17770	Cyclins and Cell Cycle Regulation	MSigDB C2 BIOCARTA (v7.5.1)	0.001755	0.8777	0.01656	0.1125	2	23	CCNA1,CCNB1
Pathway	1269765	G0 and Early G1	BioSystems: REACTOME	0.002074	1	0.01921	0.1305	2	25	CCNA1,CCNA2
Pathway	1269779	Synthesis of DNA	BioSystems: REACTOME	0.002567	1	0.02334	0.1585	3	101	CCNA1,CDT1,CCNA2
Pathway	PW:0000371	calcium homeostasis	Pathway Ontology	0.002726	1	0.02434	0.1653	1	1	S100A1
Pathway	M39347	Gastric cancer network 1	MSigDB C2 BIOCARTA (v7.5.1)	0.002788	1	0.02446	0.1661	2	29	TPX2,CCNA1
Pathway	1269654	Transcriptional Regulation by TP53	BioSystems: REACTOME	0.00308	1	0.02656	0.1804	5	370	TPX2,HIPK2,CCNA1,CCNA2,CCNB1
Pathway	M16817	Oocyte meiosis	MSigDB C2 BIOCARTA (v7.5.1)	0.003527	1	0.02989	0.203	3	113	CCNB2,CDC20,CCNB1
Pathway	1269817	Nuclear Pore Complex (NPC) Disassembly	BioSystems: REACTOME	0.004045	1	0.03315	0.2252	2	35	CCNB2,CCNB1
Pathway	1383079	Regulation of TP53 Degradation	BioSystems: REACTOME	0.004045	1	0.03315	0.2252	2	35	CCNA1,CCNA2
Pathway	1383077	Regulation of TP53 Expression and Degradation	BioSystems: REACTOME	0.004275	1	0.03448	0.2342	2	36	CCNA1,CCNA2
Pathway	137935	FOXM1 transcription factor network	BioSystems: Pathway Interaction Database	0.004512	1	0.03576	0.2429	2	37	CCNB2,CCNB1
Pathway	126909	Oocyte meiosis	BioSystems: KEGG	0.004577	1	0.03576	0.2429	3	124	CCNB2,CDC20,CCNB1
Pathway	1269777	S Phase	BioSystems: REACTOME	0.005221	1	0.03993	0.2712	3	130	CCNA1,CDT1,CCNA2
Pathway	PW:0000096	G2/M checkpoint	Pathway Ontology	0.00543	1	0.03993	0.2712	1	2	CCNB1
Pathway	PW:0000091	G2/M transition	Pathway Ontology	0.00543	1	0.03993	0.2712	1	2	CCNB1
Pathway	PW:0000385	G2/M DNA replication checkpoint	Pathway Ontology	0.00543	1	0.03993	0.2712	1	2	CCNB1
Pathway	M39335	DNA replication	MSigDB C2 BIOCARTA (v7.5.1)	0.005783	1	0.04191	0.2847	2	42	CDT1,GMNN
Pathway	694606	Hepatitis B	BioSystems: KEGG	0.00693	1	0.0495	0.3362	3	144	HSPG2,CCNA1,CCNA2
