# Supplementary material for: Transcriptome Profiling Reveals Enhanced Mitochondrial Activity as a Cold Adaptive Strategy to Hypothermia in Zebrafish Muscle
Source: Cells. 2023 May 11;12(10):1366. doi: 10.3390/cells12101366 (PMC10216211; doi:10.3390/cells12101366)
Supplement: Supplementary file 1 [file cells-12-01366-s001.zip › Table_S15_Shared_genes_in_torpor_radiation_vs_torpor_group.xlsx]

## Sheet: torp_rad_vs_torp_shared_genes
Supplementary Table S15. Genes shared in torpor+radiation group and torpor group
Upregulated		Induced torpor+radiation		Induced torpor
Symbol	Human.gene.name	log2FoldChange	padj	torplog2FoldChange	torppadj
ENSDARG00000000551	SLC1A4	2.47201	0.00229437	1.86336	0.0662042
ENSDARG00000001975	HSD11B2	2.1925	1.06e-12	2.41235	1.23e-12
ENSDARG00000002127	STAM	0.90109	0.00510401	0.916964	0.0124657
ENSDARG00000002264	MRPL41	0.802816	0.0754646	0.885317	0.0903382
ENSDARG00000002267	DCAF13	1.24973	0.00414869	1.23306	0.0130993
ENSDARG00000002591	RUVBL1	1.08555	0.0978134	1.3083	0.0742605
ENSDARG00000002967	PDAP1	1.36672	0.00100708	1.55875	0.000654456
ENSDARG00000003058	CEP43	1.08017	0.00285251	1.10765	0.00689309
ENSDARG00000003127	KIAA1191	0.980158	0.0198711	1.12012	0.0180653
ENSDARG00000003517	IMPA1	2.77444	2.94e-05	2.46275	0.00113062
ENSDARG00000003584	PLA2G7	1.02083	0.0432052	1.3944	0.00863432
ENSDARG00000003592	SURF1	1.90639	2.16e-06	1.9937	8.67e-06
ENSDARG00000003749	POLB	2.04994	1.71e-06	1.91381	8.02e-05
ENSDARG00000003846	MRPL21	0.957277	0.0481594	1.206	0.0222576
ENSDARG00000003941	RRS1	1.04101	0.07923	1.14711	0.0932217
ENSDARG00000004261	TMED9	0.912932	0.0117773	0.919508	0.0296816
ENSDARG00000004527	PIN4	1.3769	8.34e-05	1.33642	0.00078612
ENSDARG00000004687	ACAA1	1.11927	0.0151168	1.07386	0.0486512
ENSDARG00000005057	DIMT1	1.35108	0.0427044	1.44834	0.0537152
ENSDARG00000005128	RNASEH2B	1.06661	0.0522506	1.34126	0.024011
ENSDARG00000005179	DGLUCY	1.66919	0.00968528	1.37952	0.0852649
ENSDARG00000005220	PDCD6	1.14391	0.00305838	1.09677	0.0139303
ENSDARG00000005448	MTFMT	0.951368	0.0597947	1.2015	0.0290485
ENSDARG00000005916	SRPK3	1.41226	0.00139998	1.19572	0.0256544
ENSDARG00000005980	SFSWAP	1.15057	0.00013587	0.780978	0.0448094
ENSDARG00000006219	GNL3	1.16212	0.0311409	1.66835	0.00277205
ENSDARG00000006251	ELL2	1.22165	0.000293622	1.03696	0.0104803
ENSDARG00000006434	POLR1E	1.31924	0.0502872	1.83453	0.00790198
ENSDARG00000006900	IMPDH2	1.85364	2.45e-05	2.55494	3.28e-08
ENSDARG00000007065	MRPS18B	1.0801	0.0416092	1.35838	0.0195721
ENSDARG00000007130	MRTO4	1.63976	0.0245827	2.08843	0.00736438
ENSDARG00000007141	PSMC3	1.06562	0.0240701	1.25283	0.0172401
ENSDARG00000007184	ZBTB16	1.28836	0.0367156	1.66908	0.0130836
ENSDARG00000007216	ABCE1	1.56773	3.22e-06	1.63808	1.22e-05
ENSDARG00000007250	USE1	0.950937	0.0282553	1.14514	0.0149406
ENSDARG00000007277	MYF5	1.61186	0.000260568	2.54848	7.29e-09
ENSDARG00000007285	MRPL57	1.22345	0.00237309	1.08458	0.024011
ENSDARG00000007344	TCAP	1.66726	0.00627912	1.87968	0.00601652
ENSDARG00000007370	DYSF	1.03534	0.0152772	0.921515	0.0775356
ENSDARG00000007429	NDOR1	1.42397	0.0400006	1.4883	0.0626092
ENSDARG00000007744	TSR1	0.990293	0.0265226	1.29808	0.006845
ENSDARG00000007916	XPNPEP3	1.10198	0.0203329	1.08222	0.0529666
ENSDARG00000007959	HIBADH	0.982432	0.0432862	0.960565	0.0993858
ENSDARG00000008155	SMS	1.93484	2.22e-08	1.65596	3.82e-05
ENSDARG00000008237	SARS1	0.816758	0.0145857	0.795425	0.043916
ENSDARG00000008380	BRD7	1.33185	0.000330921	1.09179	0.0151201
ENSDARG00000009505	PRELID3B	2.162	2.28e-06	2.52114	4.62e-07
ENSDARG00000009640	PSMB1	0.790392	0.0914146	1.05135	0.0401079
ENSDARG00000009753	SF3B6	0.879623	0.0409693	1.11451	0.0175131
ENSDARG00000009806	REXO2	1.00322	0.0484258	1.06899	0.0660941
ENSDARG00000010021	GRPEL1	1.23133	0.0355001	1.51758	0.0182026
ENSDARG00000010246	PRMT1	1.11719	0.0153618	1.23449	0.0182386
ENSDARG00000010316	QARS1	1.09578	0.00730061	1.2324	0.00684209
ENSDARG00000010415	SIRT4	1.40918	0.0104522	1.65751	0.00578064
ENSDARG00000010472	ATP1A2	0.875779	0.0522506	0.929766	0.0793605
ENSDARG00000010596	SLC7A6OS	1.12906	0.000361661	0.862338	0.028015
ENSDARG00000010717	CHCHD10	1.79558	0.0025345	1.61851	0.0223031
ENSDARG00000011152	RPP14	1.74891	0.00766273	1.55853	0.0471373
ENSDARG00000011175	ATP6V1D	1.22056	0.000741959	1.24062	0.00250774
ENSDARG00000011555	SPAG7	1.22595	0.000107535	1.58557	3.02e-06
ENSDARG00000011851	MAP2K5	1.02249	0.0391707	1.49181	0.0031188
ENSDARG00000011945	SLC35E1	0.999523	0.0120375	1.00613	0.0293364
ENSDARG00000012199	GPT2	1.58631	0.0315483	1.68056	0.0494586
ENSDARG00000012453	RNLS	1.8109	0.00225319	1.56078	0.0279325
ENSDARG00000012563	PDSS2	1.47387	0.0267571	1.6065	0.0343514
ENSDARG00000012790	TMEM161A	1.80164	0.00102911	1.75413	0.00602438
ENSDARG00000012848	ARIH2	1.01705	0.0642225	1.30716	0.0307697
ENSDARG00000012932	MAT2B	1.22744	0.00760924	1.26762	0.0150322
ENSDARG00000013250	TARS1	1.1213	0.0990303	1.5971	0.0273406
ENSDARG00000013741	LANCL1	1.53515	4.24e-05	1.34352	0.0023868
ENSDARG00000013938	PSMB3	1.10183	0.00488734	1.16428	0.00863866
ENSDARG00000014572	CHPT1	0.646328	0.0992358	0.779012	0.0793605
ENSDARG00000014591	ILF2	1.88373	2.73e-06	1.68266	0.000317634
ENSDARG00000014746	RBFOX1	1.33081	0.00690833	1.68372	0.00139737
ENSDARG00000015869	SLC22A16	1.51869	0.000805031	1.58513	0.00189151
ENSDARG00000016122	PTRHD1	1.4395	0.00563348	1.11257	0.0867139
ENSDARG00000016368	ZBTB8OS	1.1188	0.021368	1.75761	0.000249905
ENSDARG00000016516	RBM8A	1.25604	4.58e-05	1.16589	0.00112732
ENSDARG00000016855	SF3B5	1.75717	0.00116375	1.18472	0.0921573
ENSDARG00000016964	MCUR1	1.50379	0.000823906	2.12302	3.7e-06
ENSDARG00000017058	LARGE2	2.35418	2.57e-08	1.0736	0.0741432
ENSDARG00000017422	APMAP	1.09553	0.0154278	1.04089	0.0532302
ENSDARG00000017775	ATP5MC3	1.56197	0.000102288	1.49022	0.00136872
ENSDARG00000017813	PIGS	1.45477	0.0076993	1.17423	0.0820886
ENSDARG00000017910	PDSS1	1.60146	0.00666606	1.39877	0.0485517
ENSDARG00000018149	SLC38A4	1.04502	0.00570533	1.15778	0.00631704
ENSDARG00000018190	GET3	1.20181	0.0115903	1.61465	0.00136872
ENSDARG00000018534	SLC6A9	2.34401	3.52e-12	3.67808	3.75e-26
ENSDARG00000019233	NLN	1.33525	0.0913242	1.99897	0.0164649
ENSDARG00000019338	ADPRS	2.1591	0.0085654	1.99568	0.035697
ENSDARG00000019355	COA7	1.02304	0.0166608	1.30807	0.00457939
ENSDARG00000019572	TAF7	0.728861	0.0449327	0.941278	0.0168314
ENSDARG00000019732	MTCH2	0.794045	0.0164554	0.783122	0.0457033
ENSDARG00000020015	MRPS33	1.44388	0.00222786	1.36925	0.0130836
ENSDARG00000020158	SPAG6	2.36665	0.00399272	2.44956	0.00754716
ENSDARG00000020311	CNIH1	1.77687	5.03e-05	1.52889	0.00327313
ENSDARG00000020454	PSMD8	1.06839	0.0227274	1.39254	0.00611423
ENSDARG00000020676	DPP3	1.84908	0.0103693	1.52488	0.0878146
ENSDARG00000020679	CLPP	1.11476	0.0304452	1.24319	0.0334098
ENSDARG00000020895	BAG1	0.880278	0.0675721	0.996639	0.0693161
ENSDARG00000021239	APAF1	0.928768	0.0598374	1.07437	0.0518011
ENSDARG00000021945	DDX23	1.08173	0.0128014	0.908934	0.089752
ENSDARG00000022340	UFC1	1.24977	0.0151532	1.57627	0.00447616
ENSDARG00000022399	NTMT1	1.67265	0.000156139	2.07052	1.23e-05
ENSDARG00000022845	LIAS	0.761661	0.0487964	1.06618	0.00872821
ENSDARG00000022974	WDR13	1.26064	0.000145702	0.958248	0.0196189
ENSDARG00000023330	ANP32B	1.04855	0.00266565	0.870871	0.0406981
ENSDARG00000023672	TIMM8A	1.57498	0.0129262	1.4792	0.0478265
ENSDARG00000023852	LSM4	1.04268	0.00687586	1.15902	0.00678043
ENSDARG00000024026	SDF2	1.61349	0.00232275	1.60039	0.0081743
ENSDARG00000024443	GNPDA2	0.847698	0.0981492	1.01875	0.0765549
ENSDARG00000025953	RHOQ	0.94654	0.0199854	0.864071	0.0798304
ENSDARG00000026068	TRAPPC5	1.92232	2.56e-08	1.9079	5.42e-07
ENSDARG00000026762	FAM126A	1.57791	2.36e-05	0.898397	0.0766103
ENSDARG00000026902	CRYZL1	1.66254	0.00473355	1.56649	0.020342
ENSDARG00000027099	PSMC4	0.778755	0.0932313	1.19246	0.0138138
ENSDARG00000027316	TCP11L2	1.49446	0.0214824	1.67752	0.0224809
ENSDARG00000027418	TRAPPC4	0.856655	0.034267	1.02255	0.0213145
ENSDARG00000027465	RMND1	1.74414	0.000253185	1.89763	0.000282347
ENSDARG00000028396	FKBP5	4.19263	2.68e-15	3.86141	8.5e-11
ENSDARG00000028715	MINDY3	2.03897	0.00120875	1.98785	0.00623032
ENSDARG00000029058	RBBP4	1.33715	0.00613295	1.46959	0.00706974
ENSDARG00000029215	UBE2Z	0.673867	0.0304452	0.857161	0.0107996
ENSDARG00000029252	SSB	1.20907	0.0291378	2.10823	0.000111849
ENSDARG00000029415	MTX2	0.954723	0.0287332	0.89284	0.0897062
ENSDARG00000029510	TIMM17A	1.07018	0.0486023	1.3051	0.0307988
ENSDARG00000029615	KIAA1143	1.76449	2.8e-06	1.90269	4.13e-06
ENSDARG00000029695	PGP	2.6671	0.0161477	2.49956	0.0525262
ENSDARG00000029722	HMGB2	1.93315	9.79e-10	2.10662	1.5e-09
ENSDARG00000030110	MYOD1	1.34458	0.00181996	1.35131	0.00635673
ENSDARG00000030241	VBP1	0.73014	0.0211959	0.908325	0.00845703
ENSDARG00000030278	IDH3A	0.912566	0.036532	1.36325	0.00264374
ENSDARG00000031366	RTN4IP1	1.22013	0.0165958	1.7485	0.000999384
ENSDARG00000031795	ABCF1	1.56553	0.00563725	1.41097	0.0369676
ENSDARG00000031985	PTPA	1.19408	0.0195979	1.23158	0.0349994
ENSDARG00000032103	MAPK6	1.20992	0.00225319	1.27351	0.00458213
ENSDARG00000032237	ANAPC4	1.207	0.048513	1.23589	0.0809722
ENSDARG00000032340	SERHL2	1.05885	0.0076993	0.99757	0.0335963
ENSDARG00000032431	MPV17	1.84042	0.0272105	1.93636	0.040217
ENSDARG00000032584	THNSL2	3.37216	2.15e-14	3.65413	2.83e-14
ENSDARG00000032780	PIGF	2.24645	4.52e-05	2.03044	0.00129062
ENSDARG00000032970	COX4I1	0.721807	0.0347064	0.721261	0.0754726
ENSDARG00000033160	NR1D1	4.61973	4.64e-08	4.17228	1.34e-05
ENSDARG00000033380	GYG2	1.34436	0.0305087	2.63614	7.8e-06
ENSDARG00000033451	ATPSCKMT	1.54154	0.0129264	1.63045	0.0204163
ENSDARG00000034313	PPP5C	1.22376	0.0106076	1.69817	0.00074968
ENSDARG00000035398	ENC1	1.86796	0.00131996	1.75656	0.0101082
ENSDARG00000035618	COQ5	1.49594	0.000523149	1.61017	0.000759979
ENSDARG00000035622	XBP1	1.60865	3e-07	0.95973	0.0192689
ENSDARG00000035625	SNRNP27	0.903864	0.0619232	0.985175	0.0793605
ENSDARG00000035918	BZW2	1.37925	0.000262138	1.62706	8.05e-05
ENSDARG00000036069	DDX39B	1.37414	0.000819256	1.64572	0.000210602
ENSDARG00000036076	HEATR3	1.00092	0.00593886	1.02511	0.0127599
ENSDARG00000036164	CARS1	1.57294	0.00153264	1.62916	0.00364672
ENSDARG00000036189	SPATA4	4.44889	1.42e-10	4.67123	1.41e-10
ENSDARG00000036592	SETD4	1.38687	0.000526286	1.29349	0.00567382
ENSDARG00000036625	POLR2F	0.862246	0.0726242	1.0626	0.043811
ENSDARG00000036764	HAX1	0.853758	0.0550373	1.18514	0.0125209
ENSDARG00000036811	IFRD2	1.23151	0.0263365	1.28639	0.0427412
ENSDARG00000036995	LSM6	1.28066	0.0114168	1.21834	0.04261
ENSDARG00000037229	DENR	1.0458	0.0039061	0.830502	0.0645806
ENSDARG00000037358	POLR3E	0.800109	0.070836	1.14208	0.0145463
ENSDARG00000037628	TRPT1	1.00777	0.0472957	1.05994	0.0681581
ENSDARG00000037654	PMM2	3.13998	2.2e-07	2.91382	1.25e-05
ENSDARG00000037835	POLR3K	1.60412	0.00703034	1.77546	0.006845
ENSDARG00000038000	CRLS1	1.07269	0.00488734	1.17164	0.00600539
ENSDARG00000038068	DDX5	1.45772	0.000368076	1.42332	0.00250774
ENSDARG00000038156	DUSP11	1.0127	0.0760722	1.18303	0.0625353
ENSDARG00000038225	NRAS	0.968398	0.00716771	0.854143	0.0488234
ENSDARG00000038608	SDHC	0.809234	0.0579997	0.844611	0.093727
ENSDARG00000038793	CCDC24	3.44936	0.0508613	3.75905	0.052545
ENSDARG00000038835	PPID	0.803704	0.0660456	0.843557	0.0998242
ENSDARG00000038845	LDHD	1.14125	0.0206223	1.07692	0.065707
ENSDARG00000038954	CTNNBIP1	2.2152	7.93e-09	1.9574	9.86e-06
ENSDARG00000038980	TXNDC12	1.49404	0.00128271	1.39956	0.0100094
ENSDARG00000039346	NDUFA5	0.89763	0.0083109	0.770882	0.0640778
ENSDARG00000039350	SSBP1	1.18583	0.0984975	1.43666	0.0745843
ENSDARG00000039390	SDHAF4	1.48257	2.36e-06	1.53777	1.04e-05
ENSDARG00000039605	MAT1A	2.30947	0.00154758	2.03771	0.0166081
ENSDARG00000039820	MEA1	1.07051	0.00666606	1.12259	0.0117159
ENSDARG00000040064	ACP6	1.62758	0.035697	1.70373	0.0555936
ENSDARG00000040440	SNRPD2	1.2667	0.0984115	1.49461	0.0798407
ENSDARG00000040666	NIFK	1.06469	0.058116	1.10323	0.0916392
ENSDARG00000040674	CTDSP1	0.73064	0.0312911	0.767934	0.050994
ENSDARG00000040822	FUNDC1	0.948344	0.0266259	1.03751	0.0332372
ENSDARG00000041108	CTSH	1.03963	0.000535576	1.13752	0.000612435
ENSDARG00000041223	ANTKMT	1.22991	0.0194781	1.24041	0.0432041
ENSDARG00000041314	NDUFB9	0.789644	0.0281474	0.750597	0.0820886
ENSDARG00000041363	DCTN3	0.928753	0.00690833	1.06097	0.00513524
ENSDARG00000041947	STYK1	2.39136	0.000788563	2.63277	0.000831805
ENSDARG00000042644	SOD2	1.14515	0.00269204	1.11266	0.0124657
ENSDARG00000042751	RIOK3	1.05221	0.0102783	1.10505	0.0182904
ENSDARG00000043019	EXOC1	0.775254	0.0275694	0.810596	0.0467358
ENSDARG00000043554	MRPL40	0.728578	0.0989229	0.905287	0.0649619
ENSDARG00000043665	GLRX5	1.12311	0.00871768	1.29989	0.00631704
ENSDARG00000043848	SOD1	0.99504	0.00128271	0.894954	0.0144825
ENSDARG00000043865	TIMM9	1.65308	0.000145639	1.10155	0.0500547
ENSDARG00000044134	IARS2	0.872129	0.0459376	0.91397	0.0731461
ENSDARG00000044304	PRRC1	1.15482	0.0266231	1.11046	0.070946
ENSDARG00000044402	NOP16	1.63664	0.0161918	1.69111	0.0313359
ENSDARG00000044488	PAK1IP1	1.66191	0.0105045	1.94118	0.00704214
ENSDARG00000044899	TMEM183A	1.2219	0.00545242	1.30263	0.00824139
ENSDARG00000045140	LCMT1	1.3092	0.00394435	1.22162	0.0204163
ENSDARG00000045146	TOMM22	1.33325	0.0636143	1.45188	0.0767704
ENSDARG00000045249	NIF3L1	1.55491	0.010738	1.49469	0.0349331
ENSDARG00000045391	CD226	3.77591	2.28e-06	4.30423	4.17e-07
ENSDARG00000045644	CA12	1.19722	0.0529554	1.48116	0.0309606
ENSDARG00000045797	C12orf73	2.01806	3.19e-06	2.14771	7.06e-06
ENSDARG00000045843	APEX1	2.23164	1.47e-12	2.30876	4.13e-11
ENSDARG00000045846	OSGEP	1.15564	0.0211109	1.14194	0.0513938
ENSDARG00000046081	BLOC1S2	1.01006	0.0162678	1.05896	0.0273406
ENSDARG00000051920	NSMAF	1.07411	0.0813771	1.20205	0.0892519
ENSDARG00000051975	CD99	0.850694	0.0374399	1.36015	0.0010881
ENSDARG00000052816	SHMT1	1.31698	0.0288085	1.20451	0.0973136
ENSDARG00000053047	EIF2S2	1.3989	0.000117296	1.13675	0.0102957
ENSDARG00000053087	MTHFR	1.54093	1.03e-05	1.89166	4.39e-07
ENSDARG00000053395	CDKN2AIPNL	1.62303	0.0115397	1.66976	0.0218907
ENSDARG00000053517	EML5	3.35985	0.0131634	4.75545	0.000358465
ENSDARG00000054355	DCAF7	0.796431	0.0331113	0.83555	0.0542651
ENSDARG00000054362	CCDC47	1.0971	0.000900381	0.970117	0.0139335
ENSDARG00000054574	ZNHIT1	1.43114	0.0188557	1.68672	0.0101739
ENSDARG00000054606	MRPL1	2.45745	0.00186488	2.75171	0.00127759
ENSDARG00000054723	PDE4DIP	2.9442	3.04e-16	2.34433	1.74e-08
ENSDARG00000054789	LYSMD1	1.47036	1.04e-05	1.46907	8.02e-05
ENSDARG00000054804	ANP32E	0.872195	0.0114729	0.737585	0.0852649
ENSDARG00000055477	PELO	1.93612	0.000368076	1.95514	0.00136492
ENSDARG00000055524	RNF7	1.17633	9.04e-06	0.735416	0.0348568
ENSDARG00000055708	TIMM8B	1.93757	0.00809768	2.05177	0.0136971
ENSDARG00000055976	PECR	1.33703	0.00703376	1.38381	0.0142807
ENSDARG00000056160	HSPD1	1.39631	0.0938308	1.6905	0.0731461
ENSDARG00000056235	SMNDC1	0.675335	0.077699	0.80934	0.058066
ENSDARG00000056369	UFSP2	1.66087	3.4e-05	1.52528	0.000924824
ENSDARG00000056550	TANGO2	0.913773	0.0536451	0.962695	0.0816545
ENSDARG00000056587	CYP2R1	3.89038	0.00996205	3.58003	0.0367824
ENSDARG00000056649	HTATSF1	1.08308	0.0261836	1.36268	0.00964363
ENSDARG00000056903	MRPL13	1.69631	0.000377417	1.80067	0.000722501
ENSDARG00000056914	EMG1	1.71017	0.00107819	2.26873	2.66e-05
ENSDARG00000057287	SLC25A16	1.58603	0.000823906	1.64956	0.0019401
ENSDARG00000057303	GALNT7	0.976511	0.014878	0.843459	0.0869838
ENSDARG00000057414	PHB	1.42923	0.00063901	1.54635	0.000999384
ENSDARG00000057624	COPS5	1.0029	0.00890105	1.44708	0.000217636
ENSDARG00000057805	MRPL28	1.62346	0.00237309	1.45699	0.0216501
ENSDARG00000057910	MRPS34	1.32131	0.00321711	1.20872	0.022522
ENSDARG00000058094	CIART	2.49406	0.0196522	2.4821	0.0474007
ENSDARG00000058551	POPDC3	1.55174	0.000120144	1.51334	0.00110112
ENSDARG00000058728	NUDT2	1.13503	0.05103	1.35844	0.0342166
ENSDARG00000058865	ENDOG	1.48697	0.0266049	1.49352	0.0559954
ENSDARG00000059075	NIP7	1.62122	0.0192419	1.46894	0.076442
ENSDARG00000059212	CIAO1	0.874486	0.0972115	1.0043	0.093727
ENSDARG00000059304	CHCHD2	1.33968	0.0085174	1.38399	0.0178119
ENSDARG00000059558	TECTA	2.85692	0.0234991	3.32265	0.0124507
ENSDARG00000059583	RCC1L	1.0249	0.0469684	1.01393	0.0980741
ENSDARG00000060320	DCAF5	1.36503	0.00709071	1.24277	0.0398676
ENSDARG00000060983	SMYD4	2.50573	0.0318568	2.46666	0.065707
ENSDARG00000061004	COX11	1.16186	0.0977311	1.46155	0.0529462
ENSDARG00000061214	LPIN2	0.775404	0.0221737	0.794476	0.043655
ENSDARG00000061391	GRHL1	1.64921	0.0307997	1.9286	0.0190992
ENSDARG00000061621	THEM4	1.79425	0.0232417	2.05614	0.0190992
ENSDARG00000061865	DDX10	0.891132	0.0194496	1.19036	0.00295143
ENSDARG00000062237	NFS1	1.33693	0.00198115	1.80698	6.22e-05
ENSDARG00000062355	AXDND1	1.33732	0.0429127	1.56947	0.0333402
ENSDARG00000062561	ADCK1	1.74342	0.00865411	1.55205	0.0509854
ENSDARG00000062594	COQ7	1.11773	0.0039061	1.31945	0.00160617
ENSDARG00000062688	GPNMB	1.36809	0.0755637	2.09318	0.00728491
ENSDARG00000063100	PSMD14	0.898582	0.0493156	1.16539	0.0193488
ENSDARG00000063145	TFAM	0.918037	0.0109819	0.829619	0.0542651
ENSDARG00000063187	AGPAT5	1.30596	0.0578357	1.86315	0.010441
ENSDARG00000063249	MRPL9	1.58873	0.00399272	1.4826	0.0211968
ENSDARG00000063344	FAM162B	0.964597	0.0108115	0.967584	0.0281086
ENSDARG00000063882	COX19	1.09497	0.0476975	1.11065	0.0848291
ENSDARG00000063895	MT-ND1	1.35729	0.00128271	1.78644	6.65e-05
ENSDARG00000063899	MT-ND2	0.788587	0.0577332	0.900672	0.0575561
ENSDARG00000067656	KCMF1	0.784293	0.0634798	0.875655	0.0695965
ENSDARG00000068156	CHCHD7	1.76336	0.000332932	1.57957	0.00640291
ENSDARG00000069099	TMCO1	1.41089	0.000607917	1.1301	0.0247246
ENSDARG00000069116	TIMM10	2.01371	0.00228173	1.94163	0.0112867
ENSDARG00000069286	NDUFAF2	1.3952	0.070458	1.60626	0.0620933
ENSDARG00000069386	MTG1	0.83419	0.0967179	1.08175	0.047306
ENSDARG00000069422	NHP2	1.09733	0.0947453	1.86093	0.0045067
ENSDARG00000069850		1.06008	0.0511257	1.22847	0.0457033
ENSDARG00000070046	ENY2	1.28869	0.0276741	1.39226	0.035581
ENSDARG00000070214	SLC41A1	1.96973	0.0469684	2.29343	0.0343514
ENSDARG00000070230	ALDH1L2	2.21577	0.0265134	2.41819	0.0309606
ENSDARG00000070358	SMIM12	1.3179	0.0076993	1.18092	0.046523
ENSDARG00000070390	FLAD1	1.01039	0.00459888	0.828632	0.0560472
ENSDARG00000070486	RBP7	1.64436	0.0577577	1.90423	0.0510617
ENSDARG00000070607	MRPL36	0.88943	0.017908	0.783013	0.0894837
ENSDARG00000070826	BPGM	1.38956	0.00697386	2.35974	4.49e-06
ENSDARG00000070833	LIN52	2.11149	0.00113774	2.23645	0.00165261
ENSDARG00000070846	DAZAP1	1.69208	0.0356081	2.05925	0.0182904
ENSDARG00000071288	SAMHD1	2.46644	0.00316331	2.46811	0.00867094
ENSDARG00000071336	MIF	1.68438	0.000397697	1.1059	0.0756919
ENSDARG00000071353	MGARP	1.62817	0.00269204	1.71211	0.00564422
ENSDARG00000071573	LSM5	1.9857	3.24e-07	1.71538	0.00014591
ENSDARG00000073732	MYH14	1.68752	0.00504005	1.84471	0.00631354
ENSDARG00000074169	GPAM	1.10956	0.0399788	1.78964	0.00111543
ENSDARG00000074435	TTC19	1.59471	6.64e-05	1.58017	0.000435121
ENSDARG00000075325	MRPL16	1.30149	0.000649325	1.16733	0.0101406
ENSDARG00000075405	ADCK5	1.67834	0.00984078	2.6846	3.01e-05
ENSDARG00000075612	ERCC6	1.22561	0.0155035	1.21941	0.0377973
ENSDARG00000075677	MRPL17	1.1174	0.0319894	1.17726	0.0497903
ENSDARG00000076280	PPP1R1B	1.54992	0.000524273	1.69736	0.000614815
ENSDARG00000076334	MRPL43	1.17311	0.0418964	1.35569	0.0372958
ENSDARG00000076554	CDKN1A	4.07406	0.0108115	3.37419	0.0798977
ENSDARG00000076836	GPX4	1.57002	9.79e-10	1.19307	0.000102788
ENSDARG00000077295	AKAP6	3.71729	9.61e-19	2.23346	1.22e-05
ENSDARG00000077546	ZDHHC1	1.09987	0.0826888	1.22524	0.088749
ENSDARG00000078059	NUDCD2	2.2735	0.0041596	2.11769	0.0184693
ENSDARG00000078567	LONRF1	1.57125	3.24e-05	1.44886	0.000999384
ENSDARG00000078865	CXXC5	1.21874	0.00693181	1.24614	0.0151591
ENSDARG00000078924	TMCO4	1.07174	0.0176162	1.07322	0.0396343
ENSDARG00000078929	ABHD16A	1.52105	0.00160666	1.49126	0.00723316
ENSDARG00000079835	MAN2C1	1.85998	0.000507129	2.17203	0.000197669
ENSDARG00000086405	MTERF2	0.957424	0.0481116	1.43674	0.00408491
ENSDARG00000088140	HSD17B7	3.44725	0.000380755	3.62525	0.000604241
ENSDARG00000089681	BTF3L4	1.20402	0.000697248	1.42629	0.000203445
ENSDARG00000089828	C10orf88	1.18231	0.000828572	1.00359	0.0182904
ENSDARG00000090634	SMIM29	1.29405	0.00607858	1.36247	0.0100088
ENSDARG00000090649	LY86	3.47662	0.0151168	3.06658	0.0747192
ENSDARG00000091124	RPS19BP1	0.924861	0.0486852	1.21741	0.0143798
ENSDARG00000091402	EIF2B1	1.10811	0.0516018	1.16868	0.0754013
ENSDARG00000091656	LSM8	1.62255	0.0113937	1.787	0.0116208
ENSDARG00000092044	LEAP2	7.92404	9.57e-09	8.32855	4.29e-09
ENSDARG00000092154	TEX264	1.02229	0.0347064	1.13337	0.0379243
ENSDARG00000092660	CYP27C1	1.55958	0.00595798	2.27851	6.01e-05
ENSDARG00000093058	STMP1	1.39986	0.000160823	1.32266	0.00197829
ENSDARG00000093945	VMA21	1.47012	0.00225319	1.17546	0.0466815
ENSDARG00000097803	C12orf65	1.94217	0.0141923	1.68211	0.0773117
ENSDARG00000098017	PET100	1.26859	0.0186495	1.32073	0.0332991
ENSDARG00000098130	BOLA3	1.07246	0.09386	1.36917	0.0529462
ENSDARG00000098401	FAM136A	1.49472	0.0519059	1.81025	0.0348568
ENSDARG00000098786	RANGRF	0.977209	0.0878046	1.11715	0.0854457
ENSDARG00000098972	MRPS16	1.26218	0.0507801	1.39808	0.0566942
ENSDARG00000099116	NAGK	1.75164	0.00641643	1.57763	0.0356261
ENSDARG00000099213	GLYR1	0.587383	0.0383428	0.617512	0.0599095
ENSDARG00000099453	ELOF1	1.04199	0.00299218	1.05491	0.00863866
ENSDARG00000099642	DCUN1D1	1.24654	0.0830223	1.43472	0.0790707
ENSDARG00000099664	SELENOF	1.13632	0.00167703	0.896187	0.0454051
ENSDARG00000099667	SNRPG	2.45068	5.35e-07	2.80715	1.12e-07
ENSDARG00000099705	FOXRED1	1.39075	0.00753989	1.18558	0.0599246
ENSDARG00000100025	C16orf91	1.89241	7.84e-05	1.91098	0.000407084
ENSDARG00000100363	DCUN1D5	0.792321	0.0619347	0.95639	0.0432041
ENSDARG00000100585	COA3	1.16869	0.0115979	1.05861	0.0574217
ENSDARG00000100938	HINT2	1.1651	0.00213544	0.936363	0.0448216
ENSDARG00000101259	HGH1	1.80282	0.00986132	1.86723	0.0164079
ENSDARG00000102055	HADHB	1.14764	0.00761238	1.0773	0.0351868
ENSDARG00000102105	DAD1	1.76752	0.000782503	1.27988	0.054024
ENSDARG00000102403	CRY2	1.88958	0.000672449	2.14978	0.000424395
ENSDARG00000102417	PSMD7	0.914885	0.017891	1.0463	0.0160171
ENSDARG00000102571	METAP2	0.701091	0.0199854	0.853565	0.0104096
ENSDARG00000102997	RRN3	0.889754	0.0511257	1.32246	0.00538281
ENSDARG00000103135	STOML2	1.26314	0.0331857	1.43263	0.0324254
ENSDARG00000103234	PPIE	1.91754	0.0344456	1.89871	0.0695976
ENSDARG00000103404	UCHL5	2.06868	9.21e-08	2.05768	1.79e-06
ENSDARG00000103519	ADAMTS1	2.45196	0.0304452	2.79269	0.0218907
ENSDARG00000103578	GTF2B	0.840454	0.0720544	0.997092	0.0554896
ENSDARG00000103614	PEMT	1.97933	0.00072904	2.20254	0.000492331
ENSDARG00000103714	RAB6A	0.724138	0.0284475	0.978351	0.00547341
ENSDARG00000103889	METTL17	1.35349	0.0415073	1.66015	0.0210507
ENSDARG00000104031	MRPL33	1.57938	0.00190315	1.35307	0.0278754
ENSDARG00000104128	SNX2	1.79517	0.0184199	1.70345	0.054743
ENSDARG00000104710	PSIP1	1.70359	0.0593535	2.10104	0.0335562
ENSDARG00000104733	COQ4	1.01529	0.0550566	1.50907	0.00628873
ENSDARG00000104820	PSD3	1.18564	0.00459622	1.84605	1.33e-05
ENSDARG00000104901	OSTC	1.82079	2.37e-05	1.67674	0.000769408
ENSDARG00000105195	DNAJC21	1.68714	0.00356328	2.22656	0.000228327
ENSDARG00000112670	SMIM20	1.12396	0.00406106	0.919034	0.0534952
Downregulated
Symbol	Human.gene.name	log2FoldChange	padj	torplog2FoldChange	torppadj
ENSDARG00000000086	ITSN1	-0.826703	0.069833	-0.93926	0.0735596
ENSDARG00000001882	KBTBD12	-0.917554	0.0146549	-0.882225	0.0485517
ENSDARG00000002731	SDC2	-0.893567	0.0153618	-0.955378	0.0244505
ENSDARG00000002916	SEC31B	-1.86194	0.000158449	-1.38204	0.0217995
ENSDARG00000003069	BTBD7	-2.40461	0.00156461	-1.77951	0.0576955
ENSDARG00000004724	TCEA3	-0.886236	0.0847636	-1.02742	0.0824945
ENSDARG00000005355	LARP6	-2.39174	7.28e-06	-2.88891	1.32e-06
ENSDARG00000005356	TYRO3	-2.03041	0.0790739	-2.27368	0.0977874
ENSDARG00000007708	NSA2	-0.770782	0.0158829	-0.990811	0.0045067
ENSDARG00000008447	FKBP4	-1.03657	0.0148566	-0.946142	0.0664709
ENSDARG00000008487	DMD	-1.3724	0.00259935	-1.11109	0.0485517
ENSDARG00000008982	CASQ2	-1.36508	0.0091804	-1.36199	0.0261785
ENSDARG00000009262	FAR2	-1.92428	0.0132129	-1.61412	0.0916448
ENSDARG00000009299	DUSP8	-1.70216	0.00822719	-1.42584	0.0720144
ENSDARG00000009830	HDLBP	-0.608387	0.0927605	-0.775559	0.0535498
ENSDARG00000009950	EDF1	-0.529616	0.0781135	-0.608789	0.0783064
ENSDARG00000010425	SCARA5	-1.35283	0.00163944	-0.990431	0.0630512
ENSDARG00000010519	PER3	-2.40656	8.97e-05	-2.08898	0.0045067
ENSDARG00000011094	CCNA2	-2.65991	0.00225319	-3.88155	0.000151839
ENSDARG00000012776	SMARCA1	-1.10179	0.0120886	-1.27936	0.00951373
ENSDARG00000014098	PKD2	-1.39773	0.0349532	-1.50202	0.050194
ENSDARG00000014717	DYNC1H1	-1.85015	0.0224197	-1.8269	0.0559201
ENSDARG00000015543	S100A1	-6.76063	0.000741959	-5.54227	0.00867094
ENSDARG00000015947	MATN4	-0.882961	0.0810843	-1.244	0.0224089
ENSDARG00000016153	DAG1	-0.719616	0.0111069	-0.964715	0.00140649
ENSDARG00000016415	DHTKD1	-1.0157	0.0331857	-1.18676	0.0273406
ENSDARG00000016477	EIF4A2	-2.30528	5.87e-09	-2.61804	1.67e-09
ENSDARG00000016875	GYS1	-1.33129	0.000773524	-1.39613	0.00180615
ENSDARG00000018303	ETV4	-1.52608	0.0796288	-2.27917	0.017429
ENSDARG00000018397	HPCA	-2.00925	0.0392118	-2.29139	0.0401294
ENSDARG00000018907	KAT6A	-1.03424	0.0318001	-0.971475	0.0955282
ENSDARG00000019000	SMC3	-0.868174	0.0753058	-1.07784	0.0485517
ENSDARG00000019008	ERP44	-1.13205	0.000262918	-1.27293	0.000215512
ENSDARG00000019496	ESD	-1.3336	0.00105972	-1.46215	0.00135129
ENSDARG00000019706	ZAR1	-6.84053	0.0156991	-5.57964	0.0979245
ENSDARG00000019763	ACP5	-7.04663	9.87e-05	-3.98219	0.00767493
ENSDARG00000019950	CARF	-1.25432	0.0344855	-1.23681	0.0788091
ENSDARG00000020749	CAPRIN2	-7.59469	2.11e-06	-5.01789	1.53e-05
ENSDARG00000021163	THRB	-1.25232	0.0312345	-1.37781	0.0389727
ENSDARG00000022599	DNPEP	-0.998495	0.0323572	-0.931937	0.098878
ENSDARG00000025174	HABP4	-6.00824	0.0049361	-6.6669	0.0161541
ENSDARG00000025386	LSM14B	-6.60184	0.00107105	-4.8062	0.0157467
ENSDARG00000026871	UCHL1	-1.788	0.0038501	-1.50892	0.0422443
ENSDARG00000027169	KPNA7	-8.78934	4.03e-07	-4.81926	0.000728634
ENSDARG00000029609	MACROD1	-1.3338	0.02752	-1.35113	0.0562077
ENSDARG00000031228	PODXL	-1.34039	0.00473541	-1.17639	0.0397627
ENSDARG00000031269	RNF123	-2.08808	8.62e-05	-1.46759	0.0280449
ENSDARG00000032630	NEB	-1.12465	0.0112013	-1.20699	0.0175131
ENSDARG00000032651	PPP1R10	-0.865494	0.0461862	-1.43462	0.00125356
ENSDARG00000032802	KTN1	-1.09633	0.00721351	-1.09549	0.0210431
ENSDARG00000033832	AMPD1	-1.38217	5.69e-05	-1.81565	7.52e-07
ENSDARG00000034300	SEMA3C	-1.3312	0.00964141	-2.003	0.000170322
ENSDARG00000035171	BTG4	-7.52791	0.000628678	-4.05083	0.0842979
ENSDARG00000035285	NCOR1	-1.15278	0.0186844	-1.05797	0.0749133
ENSDARG00000035607	ANKLE2	-1.51602	0.049424	-1.71563	0.0537435
ENSDARG00000035630	YPEL1	-2.47967	0.0224702	-2.20133	0.0907167
ENSDARG00000035751	IPO7	-0.967079	0.00198115	-0.869168	0.0196189
ENSDARG00000035957	GMNN	-2.42662	0.000238359	-1.67301	0.0408717
ENSDARG00000036180	CCNB2	-4.46698	1.05e-05	-5.56744	2.46e-05
ENSDARG00000036613	TAB1	-1.06288	0.0355412	-1.35878	0.0151591
ENSDARG00000036930	TBX18	-0.961887	0.0637019	-1.24547	0.0299014
ENSDARG00000037872	FOXK1	-1.2566	0.00349551	-1.3531	0.00553907
ENSDARG00000038207	ALDH4A1	-1.13701	0.0481116	-1.14091	0.0970797
ENSDARG00000038667	FGGY	-1.03026	0.0231499	-1.4118	0.00396607
ENSDARG00000038858	SETD7	-2.06869	2.46e-09	-1.80446	7.03e-06
ENSDARG00000039020	FBXO5	-2.75655	0.0668566	-6.05633	0.0144563
ENSDARG00000039208	NASP	-2.49843	4.28e-06	-2.24547	0.000348151
ENSDARG00000039934	HLCS	-2.10788	0.000173136	-1.79656	0.006845
ENSDARG00000040131	ZFYVE26	-1.00742	0.0248357	-0.944678	0.0798879
ENSDARG00000040566	PHYKPL	-2.09119	5.03e-07	-1.40215	0.00611029
ENSDARG00000041397	EIF2B2	-0.937315	0.0416092	-0.925963	0.0900735
ENSDARG00000042637	TERT	-1.74448	5.95e-05	-2.18972	4.79e-06
ENSDARG00000042933	BLOC1S6	-1.14627	0.00757865	-1.0248	0.0474007
ENSDARG00000043102	LXN	-1.41262	0.0147542	-1.28551	0.066484
ENSDARG00000043236	CCNA1	-7.42199	2.11e-06	-4.79771	0.000166527
ENSDARG00000044341	CHST7	-1.18233	0.0188515	-1.65398	0.0024005
ENSDARG00000045019	AAMP	-1.52589	0.000219463	-1.32394	0.00725375
ENSDARG00000045123	OPLAH	-1.76672	0.000927606	-1.62143	0.00967537
ENSDARG00000045132	VDAC1	-1.25936	0.0115903	-1.49726	0.00706974
ENSDARG00000045141	AQP8	-1.5145	0.0753058	-1.88488	0.0486234
ENSDARG00000045159	ZDHHC4	-1.62796	0.015884	-1.45866	0.0715792
ENSDARG00000045465	LANCL2	-1.037	0.0254462	-1.13702	0.0321542
ENSDARG00000045560	MYBPC1	-1.27636	0.0243663	-1.72684	0.0045067
ENSDARG00000045680	TNPO3	-1.02297	0.0113656	-1.17144	0.00997666
ENSDARG00000046072	SNX16	-1.77349	0.0416092	-2.32555	0.0157038
ENSDARG00000051756	PDHX	-0.976874	0.0428415	-1.01047	0.074999
ENSDARG00000051923	CCNB1	-3.60043	0.000352702	-4.22482	0.000203445
ENSDARG00000052000	CAV2	-1.09537	0.0257217	-1.00559	0.0898905
ENSDARG00000053963	NPM2	-5.58903	4.12e-05	-5.6739	0.000395577
ENSDARG00000055009	COL4A1	-1.28751	0.0266645	-1.57115	0.0145463
ENSDARG00000055250	CCNP	-7.93266	0.0139427	-6.16192	0.0994693
ENSDARG00000055493	HIC1	-1.04785	0.0316155	-1.06345	0.0632659
ENSDARG00000055719	INO80C	-1.08606	0.00628394	-0.835573	0.0936818
ENSDARG00000056481	VAT1	-1.42646	0.0560449	-2.08889	0.00892385
ENSDARG00000059473	KANK4	-1.28185	0.0171902	-1.23028	0.0542276
ENSDARG00000059841	EXOSC1	-1.23229	0.0970852	-1.46195	0.0869586
ENSDARG00000059897	NTRK2	-2.13946	0.00867124	-2.38657	0.0106733
ENSDARG00000059936	HERC4	-1.60467	0.000171167	-1.05761	0.0485517
ENSDARG00000059960	PLCH2	-1.74079	7.36e-06	-2.6713	6.24e-11
ENSDARG00000060112	SYBU	-4.08244	0.00915804	-5.3459	0.0101739
ENSDARG00000060482	MID1	-2.80675	0.034267	-2.94742	0.0599246
ENSDARG00000060893	COL8A2	-1.72063	0.00972094	-1.75798	0.0225499
ENSDARG00000061600	CEMIP2	-1.09118	0.0268749	-1.2789	0.0205375
ENSDARG00000061802	CNOT2	-0.955429	0.0132129	-0.998777	0.025144
ENSDARG00000062350	SYNM	-3.03258	8.11e-08	-1.62212	0.0256544
ENSDARG00000062361	PAXBP1	-1.05978	0.053443	-1.70017	0.00317237
ENSDARG00000062592	MYL10	-1.1794	0.00448363	-1.02117	0.0422443
ENSDARG00000063212	PRMT2	-2.36203	0.0526675	-3.03507	0.0312592
ENSDARG00000063354	ABTB1	-2.11604	7.03e-12	-1.62494	8.92e-06
ENSDARG00000068732	SPRY4	-0.697244	0.0507403	-0.91299	0.0193488
ENSDARG00000069048	SERPINF1	-1.35958	0.00130171	-1.72796	0.000149295
ENSDARG00000070597	PRELP	-0.963933	0.0146326	-1.44368	0.000437402
ENSDARG00000073786	CMBL	-0.810269	0.0601028	-1.19533	0.00901918
ENSDARG00000074121	DNMBP	-1.49107	0.000527083	-1.47947	0.00270909
ENSDARG00000074201	FLNA	-0.657773	0.0974869	-0.981411	0.0198652
ENSDARG00000074289	TUBA4B	-4.08277	7.28e-06	-3.9094	0.000179412
ENSDARG00000074316	ITGA1	-1.15711	0.0465878	-1.5568	0.0139335
ENSDARG00000074667	AKT1S1	-1.29919	0.000295751	-0.79573	0.0984272
ENSDARG00000075165	ZC3H6	-1.56768	0.000968487	-1.0439	0.0898728
ENSDARG00000075222	AMER2	-1.47753	0.0132982	-1.55376	0.0246432
ENSDARG00000075559	PPM1G	-0.984929	0.052615	-1.15053	0.0468811
ENSDARG00000075625	LRIG1	-1.47175	0.0114126	-1.22866	0.0888995
ENSDARG00000075759	SAMD4A	-1.08929	0.00563725	-1.12392	0.0127614
ENSDARG00000076312	MYOT	-1.6443	0.0372016	-1.92768	0.0302679
ENSDARG00000076564	HSPG2	-1.60866	0.00113774	-1.60057	0.0052528
ENSDARG00000076624	PTPRB	-1.05442	0.0570227	-1.34519	0.0279325
ENSDARG00000076659	CDCA7L	-3.14027	5.31e-06	-3.03079	0.000123909
ENSDARG00000077004	ALDH1L1	-2.12667	0.00018504	-1.66543	0.0164649
ENSDARG00000077497	IGSF10	-1.24789	0.00977618	-1.17388	0.0410143
ENSDARG00000077620	CDCA7	-2.76647	0.0376046	-4.06219	0.00871956
ENSDARG00000078042	IFNAR1	-1.14093	0.0111939	-1.11902	0.0347141
ENSDARG00000078186	TEX2	-2.05098	3.64e-05	-1.41218	0.0214505
ENSDARG00000079012	CBFA2T3	-1.66864	0.0822421	-2.40727	0.0281495
ENSDARG00000079475	NCKIPSD	-1.9013	0.00163297	-1.94735	0.00506759
ENSDARG00000079985	NRIP2	-1.27485	0.0567278	-1.30889	0.0985353
ENSDARG00000086057	PLXND1	-1.8051	0.0748122	-2.19513	0.0619992
ENSDARG00000086980	MBD6	-1.97519	0.000527083	-1.59368	0.0201159
ENSDARG00000087956	SHE	-1.9075	0.00354139	-1.50903	0.0600908
ENSDARG00000088356	TMEM117	-1.69355	0.0266259	-3.00395	0.000238276
ENSDARG00000089190	TANC1	-0.813698	0.0761734	-1.20011	0.0141172
ENSDARG00000089354	TSPAN4	-2.23707	0.000543849	-3.45922	3.99e-06
ENSDARG00000089567	PATL2	-5.48363	5.18e-05	-7.145	0.00126917
ENSDARG00000089920	MLIP	-2.17524	6.17e-05	-1.4082	0.0477705
ENSDARG00000091006	COBL	-0.730546	0.0766877	-0.906132	0.0495711
ENSDARG00000091293	DMXL2	-0.91662	0.0760722	-1.1596	0.0454051
ENSDARG00000095288	RUSC2	-0.959579	0.00760924	-0.76649	0.0894837
ENSDARG00000095890	ZNF236	-0.857858	0.0565621	-0.904432	0.0869838
ENSDARG00000097055	VPS37D	-0.800432	0.0941665	-1.05154	0.0465471
ENSDARG00000098408	STBD1	-1.9281	0.0241149	-1.73512	0.0969436
ENSDARG00000098867	PRDM15	-2.54465	0.0136307	-2.06387	0.0971921
ENSDARG00000099844	GNAZ	-1.22071	0.0382182	-1.46538	0.028015
ENSDARG00000099889	STYXL2	-1.40588	0.00190315	-1.09133	0.0535498
ENSDARG00000099946	FAM189A2	-1.39305	0.0656615	-1.69732	0.046669
ENSDARG00000100151	TUBGCP6	-1.66741	0.00237175	-1.23685	0.0731461
ENSDARG00000100252	CAPZB	-0.89618	0.0791806	-1.31361	0.0154995
ENSDARG00000100307	ADAMTS5	-2.42117	0.0331113	-2.64333	0.0464759
ENSDARG00000100453	GALNT10	-1.64818	0.077547	-2.367	0.028459
ENSDARG00000100524	ABCA3	-1.79588	0.00269204	-1.2991	0.0903382
ENSDARG00000100729	TLN1	-0.832592	0.0937664	-1.25957	0.0162984
ENSDARG00000100741	CDC20	-2.06478	0.0642041	-2.6213	0.0392149
ENSDARG00000100813	NUDT12	-1.75834	0.048491	-1.80866	0.0872799
ENSDARG00000101080	PWWP2B	-0.764963	0.0794737	-1.04942	0.0273406
ENSDARG00000101316	PPP4R1	-2.19829	2.24e-06	-1.95128	0.000284001
ENSDARG00000101759	HOMER1	-0.775625	0.0598374	-1.27648	0.00233703
ENSDARG00000101813	NAP1L1	-0.791487	0.080023	-0.909522	0.0810118
ENSDARG00000102153	NRP1	-1.34068	0.0100849	-1.48798	0.0122438
ENSDARG00000102441	CTNNA1	-0.829851	0.0600046	-0.988171	0.0475953
ENSDARG00000102772	KLHDC3	-1.48451	0.0016903	-1.65321	0.00172167
ENSDARG00000102892	H1-8	-6.22765	5.75e-20	-5.34958	3.98e-15
ENSDARG00000103011	WHAMM	-1.5596	0.00922992	-1.37069	0.0579997
ENSDARG00000103435	SORBS1	-1.3006	0.00996205	-1.08793	0.0833157
ENSDARG00000103697	ARNT2	-1.458	7.68e-06	-1.40413	0.00018481
ENSDARG00000103962	ADD1	-1.41811	0.00123419	-1.64422	0.000714452
ENSDARG00000104375	SEC24A	-1.63619	0.00316965	-1.59493	0.013617
ENSDARG00000104478	CAP2	-0.77206	0.0461006	-0.923862	0.0335562
ENSDARG00000104541	MSH6	-2.02803	6.03e-05	-2.2549	6.6e-05
ENSDARG00000104889	KPNB1	-1.19178	0.00603335	-1.56227	0.000740261
ENSDARG00000104953	STT3A	-0.938651	0.0229966	-1.04068	0.0271009
ENSDARG00000105237	MCC	-1.4874	0.0139306	-1.35618	0.062397
ENSDARG00000111528	PITPNM2	-1.37477	0.0577332	-1.6862	0.0381335
ENSDARG00000112045	AXL	-1.53316	0.0640171	-1.76844	0.0635191
ENSDARG00000114552	SIVA1	-1.8169	0.0153618	-1.77477	0.0456273
ENSDARG00000114825	SCARF2	-1.47912	0.0755637	-1.79747	0.0576356
ENSDARG00000115222	MARF1	-1.14721	0.0355412	-1.56438	0.00863432
ENSDARG00000115335	UBALD2	-2.36735	1.55e-05	-1.30057	0.0748369
