# Supplementary material for: Transcriptome Profiling Reveals Enhanced Mitochondrial Activity as a Cold Adaptive Strategy to Hypothermia in Zebrafish Muscle
Source: Cells. 2023 May 11;12(10):1366. doi: 10.3390/cells12101366 (PMC10216211; doi:10.3390/cells12101366)
Supplement: Supplementary file 1 [file cells-12-01366-s001.zip › Table_S16_ORA_of_shared_genes_in_torpor_radiation_vs_torpor_group.xlsx]

## Sheet: shared upregulation
		Supplementary Table S16: ORA of genes shared in torpor+radiation and torpor group
Category	ID	Name	Source	p-value	q-value Bonferroni	q-value FDR B&H	q-value FDR B&Y	Hit Count in Query List	Hit Count in Genome	Hit in Query List
GO: Molecular Function	GO:0016491	oxidoreductase activity		2.174e-07	0.0002026	0.0002026	0.001502	38	830	PECR,GLRX5,NDOR1,ACAA1,IMPDH2,RNLS,NDUFA5,NDUFB9,LDHD,ALDH1L2,GLYR1,SURF1,SELENOF,CRYZL1,HSD11B2,SDHC,FOXRED1,HSD17B7,NDUFAF2,COX4I1,CYP27C1,GPX4,APEX1,COX11,RTN4IP1,KIAA1191,IDH3A,HIBADH,TXNDC12,CYP2R1,MTHFR,MT-ND1,MT-ND2,HADHB,SDHAF4,COQ7,SOD1,SOD2
GO: Molecular Function	GO:0003735	structural constituent of ribosome		5.343e-07	0.000498	0.0002079	0.001542	16	192	MRPL43,MRPL57,MRPL16,MRPL21,MRPS18B,MRPL13,MRPL28,MRPS16,MRPL33,MRPL17,MRPS33,MRPS34,MRPL41,MRPL36,MRPL9,MRPL1
GO: Molecular Function	GO:0140098	catalytic activity, acting on RNA		6.694e-07	0.0006238	0.0002079	0.001542	24	411	POLR3K,DDX5,DDX10,DIMT1,SARS1,PTRHD1,EMG1,DDX23,QARS1,DDX39B,TARS1,TRPT1,POLR2F,CARS1,APEX1,SAMHD1,RPP14,MTFMT,REXO2,IARS2,POLR3E,POLR1E,ABCE1,ENDOG
GO: Molecular Function	GO:0016741	transferase activity, transferring one-carbon groups		3.231e-05	0.03011	0.007528	0.05582	15	236	ATPSCKMT,SMYD4,DIMT1,PEMT,ALDH1L2,EMG1,PRMT1,METTL17,LCMT1,COQ5,NTMT1,SHMT1,SETD4,MTFMT,ANTKMT
GO: Molecular Function	GO:0009055	electron transfer activity		0.0001638	0.1526	0.0289	0.2143	11	158	GLRX5,NDUFA5,NDUFB9,SURF1,SDHC,NDUFAF2,COX4I1,COX11,TXNDC12,MT-ND1,MT-ND2
GO: Molecular Function	GO:0140318	protein transporter activity		0.0002691	0.2508	0.0289	0.2143	5	32	TOMM22,TIMM17A,TIMM10,TIMM9,TIMM8B
GO: Molecular Function	GO:0008168	methyltransferase activity		0.0003008	0.2803	0.0289	0.2143	13	227	ATPSCKMT,SMYD4,DIMT1,PEMT,EMG1,PRMT1,METTL17,LCMT1,COQ5,NTMT1,SHMT1,SETD4,ANTKMT
GO: Molecular Function	GO:0016742	hydroxymethyl-, formyl- and related transferase activity		0.0003189	0.2972	0.0289	0.2143	3	8	ALDH1L2,SHMT1,MTFMT
GO: Molecular Function	GO:0050347	trans-octaprenyltranstransferase activity		0.000341	0.3179	0.0289	0.2143	2	2	PDSS1,PDSS2
GO: Molecular Function	GO:0000010	trans-hexaprenyltranstransferase activity		0.000341	0.3179	0.0289	0.2143	2	2	PDSS1,PDSS2
GO: Molecular Function	GO:0097269	all-trans-decaprenyl-diphosphate synthase activity		0.000341	0.3179	0.0289	0.2143	2	2	PDSS1,PDSS2
GO: Molecular Function	GO:0016887	ATP hydrolysis activity		0.0005168	0.4816	0.03726	0.2763	23	584	CLPP,ABCF1,ERCC6,BAG1,PSMC3,PSMC4,DDX5,DDX10,C10orf88,ATP6V1D,DDX23,RAB6A,DDX39B,HSPD1,RBBP4,SLC25A16,GRPEL1,PTPA,RUVBL1,MYH14,ABCE1,GET3,ATP1A2
GO: Molecular Function	GO:0016651	oxidoreductase activity, acting on NAD(P)H		0.0005284	0.4925	0.03726	0.2763	9	126	NDOR1,RNLS,NDUFA5,NDUFB9,CRYZL1,NDUFAF2,TXNDC12,MT-ND1,MT-ND2
GO: Molecular Function	GO:0140101	catalytic activity, acting on a tRNA		0.0005597	0.5217	0.03726	0.2763	9	127	SARS1,PTRHD1,QARS1,TARS1,TRPT1,CARS1,RPP14,MTFMT,IARS2
GO: Molecular Function	GO:0016890	site-specific endodeoxyribonuclease activity, specific for altered base		0.0009921	0.9246	0.04842	0.359	2	3	APEX1,SLC25A16
GO: Molecular Function	GO:0004478	methionine adenosyltransferase activity		0.0009921	0.9246	0.04842	0.359	2	3	MAT1A,MAT2B
GO: Molecular Function	GO:0050633	acetyl-CoA C-myristoyltransferase activity		0.0009921	0.9246	0.04842	0.359	2	3	ACAA1,HADHB
GO: Molecular Function	GO:0016765	transferase activity, transferring alkyl or aryl (other than methyl) groups		0.001023	0.9536	0.04842	0.359	6	63	PDSS1,MAT1A,LANCL1,PDSS2,MAT2B,SMS
GO: Molecular Function	GO:0016853	isomerase activity		0.00106	0.9883	0.04842	0.359	11	197	PSMB3,BPGM,PIN4,GNPDA2,MIF,PPIE,FKBP5,PMM2,HSPD1,PPID,PTPA
GO: Molecular Function	GO:0016875	ligase activity, forming carbon-oxygen bonds		0.001091	1	0.04842	0.359	5	43	SARS1,QARS1,TARS1,CARS1,IARS2
GO: Molecular Function	GO:0004812	aminoacyl-tRNA ligase activity		0.001091	1	0.04842	0.359	5	43	SARS1,QARS1,TARS1,CARS1,IARS2
GO: Biological Process	GO:0007005	mitochondrion organization		1.858e-18	8.089e-15	8.089e-15	7.245e-14	49	629	ATP5MC3,COX19,CHCHD10,PET100,FUNDC1,SSBP1,SMIM20,NDUFA5,NDUFB9,FAM162B,TTC19,PHB1,TIMM8A,RCC1L,TOMM22,SURF1,ARIH2,TIMM17A,HAX1,MGARP,MTCH2,STOML2,HSPD1,MPV17,FOXRED1,COA3,NDUFAF2,ADCK1,SLC25A16,BLOC1S2,TFAM,SIRT4,TXNDC12,MRPL17,GRPEL1,RNF7,TIMM10,TIMM9,THEM4,TIMM8B,MTX2,MYH14,MT-ND1,MT-ND2,CHCHD2,SDHAF4,C12orf73,COQ7,SOD2
GO: Biological Process	GO:0140053	mitochondrial gene expression		6.159e-16	2.682e-12	1.341e-12	1.201e-11	25	174	MTG1,CHCHD10,MRPL43,MRPL57,RCC1L,MRPL16,RMND1,MRPL21,COA3,MRPS18B,MRPL13,MRPL28,MRPS16,MRPL33,TFAM,MRPL17,IARS2,MTERF2,MRPS33,MRPS34,MRPL41,MRPL40,MRPL36,MRPL9,MRPL1
GO: Biological Process	GO:0032543	mitochondrial translation		3.839e-15	1.671e-11	5.572e-12	4.99e-11	22	138	MTG1,MRPL43,MRPL57,RCC1L,MRPL16,RMND1,MRPL21,COA3,MRPS18B,MRPL13,MRPL28,MRPS16,MRPL33,MRPL17,IARS2,MRPS33,MRPS34,MRPL41,MRPL40,MRPL36,MRPL9,MRPL1
GO: Biological Process	GO:0070126	mitochondrial translational termination		2.488e-13	1.083e-09	2.167e-10	1.941e-09	17	89	MRPL43,MRPL57,MRPL16,MRPL21,MRPS18B,MRPL13,MRPL28,MRPS16,MRPL33,MRPL17,MRPS33,MRPS34,MRPL41,MRPL40,MRPL36,MRPL9,MRPL1
GO: Biological Process	GO:0070125	mitochondrial translational elongation		2.488e-13	1.083e-09	2.167e-10	1.941e-09	17	89	MRPL43,MRPL57,MRPL16,MRPL21,MRPS18B,MRPL13,MRPL28,MRPS16,MRPL33,MRPL17,MRPS33,MRPS34,MRPL41,MRPL40,MRPL36,MRPL9,MRPL1
GO: Biological Process	GO:0006415	translational termination		3.476e-13	1.513e-09	2.522e-10	2.259e-09	18	105	MRPL43,MRPL57,MRPL16,MRPL21,MRPS18B,MRPL13,MRPL28,MRPS16,MRPL33,MRPL17,ABCE1,MRPS33,MRPS34,MRPL41,MRPL40,MRPL36,MRPL9,MRPL1
GO: Biological Process	GO:0022613	ribonucleoprotein complex biogenesis		2.017e-11	8.782e-08	1.255e-08	1.124e-07	34	501	ABCF1,RIOK3,DDX10,DIMT1,RRS1,PIN4,NIP7,EIF2S2,EMG1,DDX23,LSM4,PAK1IP1,METTL17,DDX39B,GNL3,HEATR3,DCAF13,SFSWAP,NOP16,NHP2,DENR,NIFK,LSM6,RUVBL1,PSIP1,TSR1,ABCE1,RRN3,SRPK3,MRTO4,MRPL36,SNRPD2,SNRPG,MRPL1
GO: Biological Process	GO:0033108	mitochondrial respiratory chain complex assembly		5.396e-11	2.349e-07	2.937e-08	2.63e-07	16	106	COX19,PET100,SMIM20,NDUFA5,NDUFB9,TTC19,SURF1,FOXRED1,COA3,NDUFAF2,TFAM,TXNDC12,MT-ND1,MT-ND2,SDHAF4,C12orf73
GO: Biological Process	GO:0006839	mitochondrial transport		9.726e-10	4.235e-06	4.705e-07	4.214e-06	24	303	ATPSCKMT,ATP5MC3,CHCHD10,TIMM8A,TOMM22,ARIH2,TIMM17A,HAX1,MGARP,MTCH2,STOML2,HSPD1,SLC25A16,BLOC1S2,SIRT4,TXNDC12,GRPEL1,TIMM10,TIMM9,THEM4,TIMM8B,MTX2,MCUR1,ANTKMT
GO: Biological Process	GO:0009144	purine nucleoside triphosphate metabolic process		1.218e-08	5.303e-05	5.303e-06	4.749e-05	20	242	ATPSCKMT,ATP5MC3,CHCHD10,IMPDH2,NDUFA5,NDUFB9,LDHD,SURF1,MTCH2,SDHC,STOML2,COX4I1,NUDT2,SAMHD1,RHOQ,MT-ND1,MT-ND2,CHCHD2,ANTKMT,COQ7
GO: Biological Process	GO:0042254	ribosome biogenesis		1.852e-08	8.062e-05	7.329e-06	6.564e-05	23	325	ABCF1,RIOK3,DDX10,DIMT1,RRS1,PIN4,NIP7,EMG1,PAK1IP1,METTL17,GNL3,HEATR3,DCAF13,NOP16,NHP2,NIFK,LSM6,TSR1,ABCE1,RRN3,MRTO4,MRPL36,MRPL1
GO: Biological Process	GO:0006414	translational elongation		3.494e-08	0.0001521	1.17e-05	0.0001048	39	838	MTG1,ABCF1,MRPL43,MRPL57,RCC1L,SARS1,MRPL16,EIF2S2,RBM8A,RMND1,QARS1,METTL17,COPS5,DDX39B,TARS1,AKAP6,MRPL21,COA3,MRPS18B,ENC1,CARS1,SHMT1,MRPL13,MRPL28,MRPS16,MRPL33,DENR,MTFMT,MRPL17,IARS2,ABCE1,EIF2B1,MRPS33,MRPS34,MRPL41,MRPL40,MRPL36,MRPL9,MRPL1
GO: Biological Process	GO:0006412	translation		3.494e-08	0.0001521	1.17e-05	0.0001048	39	838	MTG1,ABCF1,MRPL43,MRPL57,RCC1L,SARS1,MRPL16,EIF2S2,RBM8A,RMND1,QARS1,METTL17,COPS5,DDX39B,TARS1,AKAP6,MRPL21,COA3,MRPS18B,ENC1,CARS1,SHMT1,MRPL13,MRPL28,MRPS16,MRPL33,DENR,MTFMT,MRPL17,IARS2,ABCE1,EIF2B1,MRPS33,MRPS34,MRPL41,MRPL40,MRPL36,MRPL9,MRPL1
GO: Biological Process	GO:0009205	purine ribonucleoside triphosphate metabolic process		3.766e-08	0.000164	1.171e-05	0.0001049	19	234	ATPSCKMT,ATP5MC3,CHCHD10,IMPDH2,NDUFA5,NDUFB9,LDHD,SURF1,MTCH2,SDHC,STOML2,COX4I1,NUDT2,RHOQ,MT-ND1,MT-ND2,CHCHD2,ANTKMT,COQ7
GO: Biological Process	GO:0009199	ribonucleoside triphosphate metabolic process		6.028e-08	0.0002625	1.614e-05	0.0001445	19	241	ATPSCKMT,ATP5MC3,CHCHD10,IMPDH2,NDUFA5,NDUFB9,LDHD,SURF1,MTCH2,SDHC,STOML2,COX4I1,NUDT2,RHOQ,MT-ND1,MT-ND2,CHCHD2,ANTKMT,COQ7
GO: Biological Process	GO:0065003	protein-containing complex assembly		6.281e-08	0.0002735	1.614e-05	0.0001445	67	1942	ATP5MC3,COX19,CHCHD10,PET100,MAT1A,TRAPPC5,PSMC3,PSMC4,HMGB2,RIOK3,SMIM20,NDUFA5,ZDHHC1,NDUFB9,TTC19,CTNNBIP1,RRS1,SURF1,MIF,EIF2S2,TRAPPC4,DDX23,PRMT1,LSM4,HAX1,TAF7,DDX39B,VBP1,STOML2,LCMT1,HSPD1,FOXRED1,VMA21,COA3,PDCD6,SFSWAP,NDUFAF2,RBBP4,ANP32B,GPX4,SHMT1,SAMHD1,NHP2,PPID,TFAM,TCAP,DENR,TXNDC12,NIFK,GTF2B,RUVBL1,PSIP1,STMP1,POLR1E,RANGRF,RRN3,MT-ND1,MT-ND2,PDE4DIP,CNIH1,SRPK3,MRTO4,SNRPD2,S…
GO: Biological Process	GO:0009141	nucleoside triphosphate metabolic process		6.302e-08	0.0002744	1.614e-05	0.0001445	20	267	ATPSCKMT,ATP5MC3,CHCHD10,IMPDH2,NDUFA5,NDUFB9,LDHD,SURF1,MTCH2,SDHC,STOML2,COX4I1,NUDT2,SAMHD1,RHOQ,MT-ND1,MT-ND2,CHCHD2,ANTKMT,COQ7
GO: Biological Process	GO:0009206	purine ribonucleoside triphosphate biosynthetic process		7.684e-08	0.0003346	1.761e-05	0.0001577	18	220	ATPSCKMT,ATP5MC3,CHCHD10,IMPDH2,NDUFA5,NDUFB9,LDHD,SURF1,MTCH2,SDHC,STOML2,COX4I1,NUDT2,MT-ND1,MT-ND2,CHCHD2,ANTKMT,COQ7
GO: Biological Process	GO:0006626	protein targeting to mitochondrion		8.031e-08	0.0003497	1.761e-05	0.0001577	13	111	TIMM8A,TOMM22,ARIH2,TIMM17A,HAX1,MGARP,HSPD1,SIRT4,TXNDC12,GRPEL1,TIMM10,TIMM9,TIMM8B
GO: Biological Process	GO:0009145	purine nucleoside triphosphate biosynthetic process		8.233e-08	0.0003585	1.761e-05	0.0001577	18	221	ATPSCKMT,ATP5MC3,CHCHD10,IMPDH2,NDUFA5,NDUFB9,LDHD,SURF1,MTCH2,SDHC,STOML2,COX4I1,NUDT2,MT-ND1,MT-ND2,CHCHD2,ANTKMT,COQ7
GO: Biological Process	GO:0043043	peptide biosynthetic process		8.823e-08	0.0003841	1.761e-05	0.0001577	39	868	MTG1,ABCF1,MRPL43,MRPL57,RCC1L,SARS1,MRPL16,EIF2S2,RBM8A,RMND1,QARS1,METTL17,COPS5,DDX39B,TARS1,AKAP6,MRPL21,COA3,MRPS18B,ENC1,CARS1,SHMT1,MRPL13,MRPL28,MRPS16,MRPL33,DENR,MTFMT,MRPL17,IARS2,ABCE1,EIF2B1,MRPS33,MRPS34,MRPL41,MRPL40,MRPL36,MRPL9,MRPL1
GO: Biological Process	GO:0006518	peptide metabolic process		8.898e-08	0.0003874	1.761e-05	0.0001577	44	1049	MTG1,ABCF1,MRPL43,MRPL57,NLN,RCC1L,SARS1,MRPL16,EIF2S2,RBM8A,RMND1,QARS1,METTL17,COPS5,DDX39B,TARS1,AKAP6,MRPL21,COA3,MRPS18B,ENC1,GPX4,CARS1,SHMT1,MRPL13,MRPL28,MRPS16,MRPL33,DENR,MTFMT,MRPL17,IARS2,ABCE1,EIF2B1,MRPS33,MRPS34,MRPL41,MRPL40,MRPL36,CTSH,MRPL9,MRPL1,SOD1,SOD2
GO: Biological Process	GO:0043603	cellular amide metabolic process		1.109e-07	0.0004829	2.096e-05	0.0001877	52	1362	MTG1,ABCF1,MRPL43,MRPL57,NLN,RCC1L,SARS1,PEMT,MRPL16,ALDH1L2,GNPDA2,EIF2S2,RBM8A,RMND1,QARS1,METTL17,COPS5,DDX39B,TARS1,NSMAF,AKAP6,MRPL21,NAGK,COA3,MRPS18B,ENC1,GPX4,CARS1,SHMT1,MRPL13,MRPL28,MRPS16,GPAM,MRPL33,DENR,MTFMT,MRPL17,IARS2,THEM4,ABCE1,MTHFR,EIF2B1,MRPS33,MRPS34,MRPL41,MRPL40,MRPL36,CTSH,MRPL9,MRPL1,SOD1,SOD2
GO: Biological Process	GO:0009201	ribonucleoside triphosphate biosynthetic process		1.156e-07	0.0005031	2.096e-05	0.0001877	18	226	ATPSCKMT,ATP5MC3,CHCHD10,IMPDH2,NDUFA5,NDUFB9,LDHD,SURF1,MTCH2,SDHC,STOML2,COX4I1,NUDT2,MT-ND1,MT-ND2,CHCHD2,ANTKMT,COQ7
GO: Biological Process	GO:0006754	ATP biosynthetic process		1.459e-07	0.0006354	2.497e-05	0.0002237	17	205	ATPSCKMT,ATP5MC3,CHCHD10,NDUFA5,NDUFB9,LDHD,SURF1,MTCH2,SDHC,STOML2,COX4I1,NUDT2,MT-ND1,MT-ND2,CHCHD2,ANTKMT,COQ7
GO: Biological Process	GO:0070585	protein localization to mitochondrion		1.491e-07	0.0006493	2.497e-05	0.0002237	15	159	BAG1,TIMM8A,TOMM22,ARIH2,TIMM17A,HAX1,MGARP,MTCH2,HSPD1,SIRT4,TXNDC12,GRPEL1,TIMM10,TIMM9,TIMM8B
GO: Biological Process	GO:0009142	nucleoside triphosphate biosynthetic process		2.213e-07	0.0009636	3.569e-05	0.0003196	18	236	ATPSCKMT,ATP5MC3,CHCHD10,IMPDH2,NDUFA5,NDUFB9,LDHD,SURF1,MTCH2,SDHC,STOML2,COX4I1,NUDT2,MT-ND1,MT-ND2,CHCHD2,ANTKMT,COQ7
GO: Biological Process	GO:0006119	oxidative phosphorylation		3.855e-07	0.001679	5.995e-05	0.0005369	15	171	ATPSCKMT,ATP5MC3,CHCHD10,NDUFA5,NDUFB9,SURF1,MTCH2,SDHC,STOML2,COX4I1,MT-ND1,MT-ND2,CHCHD2,ANTKMT,COQ7
GO: Biological Process	GO:0034660	ncRNA metabolic process		4.444e-07	0.001935	6.673e-05	0.0005976	27	511	POLR3K,ZBTB8OS,RIOK3,SSB,DDX10,DIMT1,SARS1,PELO,RRS1,PIN4,EMG1,QARS1,TARS1,GNL3,TRPT1,DCAF13,CARS1,OSGEP,RPP14,NHP2,MTFMT,NIFK,IARS2,LSM6,TSR1,MRTO4,MRPL1
GO: Biological Process	GO:0015986	proton motive force-driven ATP synthesis		4.825e-07	0.002101	6.777e-05	0.000607	15	174	ATPSCKMT,ATP5MC3,CHCHD10,NDUFA5,NDUFB9,SURF1,MTCH2,SDHC,STOML2,COX4I1,MT-ND1,MT-ND2,CHCHD2,ANTKMT,COQ7
GO: Biological Process	GO:0015985	energy coupled proton transport, down electrochemical gradient		4.825e-07	0.002101	6.777e-05	0.000607	15	174	ATPSCKMT,ATP5MC3,CHCHD10,NDUFA5,NDUFB9,SURF1,MTCH2,SDHC,STOML2,COX4I1,MT-ND1,MT-ND2,CHCHD2,ANTKMT,COQ7
GO: Biological Process	GO:0006520	cellular amino acid metabolic process		6.41e-07	0.002791	8.721e-05	0.0007811	22	366	MAT1A,PSMB1,PSMB3,PSMC3,PSMC4,PSMD7,PSMD8,DGLUCY,SARS1,PEMT,QARS1,GPT2,TARS1,CARS1,SHMT1,HIBADH,SIRT4,IARS2,MTHFR,SMS,THNSL2,PSMD14
GO: Biological Process	GO:0072655	establishment of protein localization to mitochondrion		6.615e-07	0.00288	8.728e-05	0.0007817	14	155	TIMM8A,TOMM22,ARIH2,TIMM17A,HAX1,MGARP,MTCH2,HSPD1,SIRT4,TXNDC12,GRPEL1,TIMM10,TIMM9,TIMM8B
GO: Biological Process	GO:0043604	amide biosynthetic process		6.953e-07	0.003027	8.904e-05	0.0007975	41	1016	MTG1,ABCF1,MRPL43,MRPL57,RCC1L,SARS1,PEMT,MRPL16,EIF2S2,RBM8A,RMND1,QARS1,METTL17,COPS5,DDX39B,TARS1,NSMAF,AKAP6,MRPL21,COA3,MRPS18B,ENC1,CARS1,SHMT1,MRPL13,MRPL28,MRPS16,MRPL33,DENR,MTFMT,MRPL17,IARS2,ABCE1,EIF2B1,MRPS33,MRPS34,MRPL41,MRPL40,MRPL36,MRPL9,MRPL1
GO: Biological Process	GO:0000398	mRNA splicing, via spliceosome		1.387e-06	0.00604	0.0001678	0.001503	23	414	SMNDC1,MYOD1,LSM5,DDX5,DDX23,HTATSF1,LSM4,PPIE,RBM8A,DDX39B,SNRNP27,SFSWAP,POLR2F,LSM6,DAZAP1,PSIP1,SF3B6,RBFOX1,SRPK3,SNRPD2,LSM8,SNRPG,SF3B5
GO: Biological Process	GO:0000377	RNA splicing, via transesterification reactions with bulged adenosine as nucleophile		1.387e-06	0.00604	0.0001678	0.001503	23	414	SMNDC1,MYOD1,LSM5,DDX5,DDX23,HTATSF1,LSM4,PPIE,RBM8A,DDX39B,SNRNP27,SFSWAP,POLR2F,LSM6,DAZAP1,PSIP1,SF3B6,RBFOX1,SRPK3,SNRPD2,LSM8,SNRPG,SF3B5
GO: Biological Process	GO:0000375	RNA splicing, via transesterification reactions		1.568e-06	0.006828	0.0001845	0.001653	23	417	SMNDC1,MYOD1,LSM5,DDX5,DDX23,HTATSF1,LSM4,PPIE,RBM8A,DDX39B,SNRNP27,SFSWAP,POLR2F,LSM6,DAZAP1,PSIP1,SF3B6,RBFOX1,SRPK3,SNRPD2,LSM8,SNRPG,SF3B5
GO: Biological Process	GO:0019637	organophosphate metabolic process		1.714e-06	0.007465	0.0001964	0.001759	46	1248	ATPSCKMT,ACP6,ATP5MC3,CHCHD10,IMPA1,AGPAT5,IMPDH2,RNLS,NDUFA5,NDUFB9,LDHD,BPGM,PEMT,PIGF,CHPT1,SURF1,MIF,FAM126A,PGP,MTCH2,ABHD16A,SDHC,STOML2,RNASEH2B,PLA2G7,MPV17,COX4I1,PIGS,NUDT2,GPX4,SHMT1,GPAM,SAMHD1,NFS1,RHOQ,REXO2,CRLS1,THEM4,FLAD1,MT-ND1,MT-ND2,LPIN2,CHCHD2,ANTKMT,HADHB,COQ7
GO: Biological Process	GO:0090407	organophosphate biosynthetic process		2.635e-06	0.01147	0.0002942	0.002635	33	771	ATPSCKMT,ACP6,ATP5MC3,CHCHD10,IMPA1,AGPAT5,IMPDH2,RNLS,NDUFA5,NDUFB9,LDHD,PEMT,PIGF,CHPT1,SURF1,MTCH2,SDHC,STOML2,MPV17,COX4I1,PIGS,NUDT2,SHMT1,GPAM,NFS1,CRLS1,FLAD1,MT-ND1,MT-ND2,LPIN2,CHCHD2,ANTKMT,COQ7
GO: Biological Process	GO:0017004	cytochrome complex assembly		3.911e-06	0.01703	0.0004257	0.003813	7	38	COX19,PET100,SMIM20,TTC19,SURF1,COA3,C12orf73
GO: Biological Process	GO:0034470	ncRNA processing		4.132e-06	0.01799	0.0004388	0.00393	22	410	POLR3K,ZBTB8OS,RIOK3,SSB,DDX10,DIMT1,SARS1,RRS1,PIN4,EMG1,GNL3,TRPT1,DCAF13,OSGEP,RPP14,NHP2,MTFMT,NIFK,LSM6,TSR1,MRTO4,MRPL1
GO: Biological Process	GO:0055086	nucleobase-containing small molecule metabolic process		4.912e-06	0.02139	0.0005092	0.004561	34	831	ATPSCKMT,ATP5MC3,CHCHD10,IMPDH2,RNLS,NDUFA5,NDUFB9,LDHD,BPGM,PEMT,SURF1,GNPDA2,MIF,MTCH2,SDHC,STOML2,PMM2,RNASEH2B,MPV17,NAGK,COX4I1,NUDT2,SHMT1,GPAM,SAMHD1,RHOQ,REXO2,THEM4,FLAD1,MT-ND1,MT-ND2,CHCHD2,ANTKMT,COQ7
GO: Biological Process	GO:0008380	RNA splicing		5.383e-06	0.02344	0.0005451	0.004882	25	515	ZBTB8OS,SMNDC1,MYOD1,LSM5,DDX5,DDX23,HTATSF1,LSM4,PPIE,RBM8A,DDX39B,TRPT1,SNRNP27,SFSWAP,POLR2F,LSM6,DAZAP1,PSIP1,SF3B6,RBFOX1,SRPK3,SNRPD2,LSM8,SNRPG,SF3B5
GO: Biological Process	GO:0046034	ATP metabolic process		6.266e-06	0.02728	0.00062	0.005553	20	358	ATPSCKMT,ATP5MC3,CHCHD10,NDUFA5,NDUFB9,LDHD,BPGM,SURF1,MIF,MTCH2,SDHC,STOML2,COX4I1,NUDT2,MT-ND1,MT-ND2,CHCHD2,ANTKMT,ATP1A2,COQ7
GO: Biological Process	GO:0042273	ribosomal large subunit biogenesis		6.661e-06	0.029	0.0006445	0.005772	9	75	RRS1,NIP7,PAK1IP1,HEATR3,NOP16,NHP2,NIFK,MRTO4,MRPL1
GO: Biological Process	GO:0006744	ubiquinone biosynthetic process		8.567e-06	0.0373	0.0007937	0.007108	5	17	PDSS1,PDSS2,COQ5,COQ4,COQ7
GO: Biological Process	GO:1901663	quinone biosynthetic process		8.567e-06	0.0373	0.0007937	0.007108	5	17	PDSS1,PDSS2,COQ5,COQ4,COQ7
GO: Biological Process	GO:0009165	nucleotide biosynthetic process		9.453e-06	0.04116	0.0008575	0.00768	22	432	ATPSCKMT,ATP5MC3,CHCHD10,IMPDH2,RNLS,NDUFA5,NDUFB9,LDHD,SURF1,MTCH2,SDHC,STOML2,MPV17,COX4I1,NUDT2,SHMT1,FLAD1,MT-ND1,MT-ND2,CHCHD2,ANTKMT,COQ7
GO: Biological Process	GO:0019752	carboxylic acid metabolic process		9.811e-06	0.04272	0.0008718	0.007808	41	1131	PECR,ACAA1,MAT1A,PSMB1,PSMB3,PSMC3,PSMC4,PSMD7,PSMD8,LDHD,DGLUCY,SARS1,BPGM,PEMT,ALDH1L2,GNPDA2,MIF,QARS1,GPT2,MTCH2,TARS1,LIAS,NAGK,CYP27C1,GPX4,CARS1,XBP1,SHMT1,GPAM,IDH3A,NR1D1,HIBADH,SIRT4,IARS2,THEM4,MTHFR,LPIN2,SMS,HADHB,THNSL2,PSMD14
GO: Biological Process	GO:1901293	nucleoside phosphate biosynthetic process		1.053e-05	0.04586	0.0009171	0.008214	22	435	ATPSCKMT,ATP5MC3,CHCHD10,IMPDH2,RNLS,NDUFA5,NDUFB9,LDHD,SURF1,MTCH2,SDHC,STOML2,MPV17,COX4I1,NUDT2,SHMT1,FLAD1,MT-ND1,MT-ND2,CHCHD2,ANTKMT,COQ7
GO: Biological Process	GO:0009260	ribonucleotide biosynthetic process		1.36e-05	0.05921	0.001161	0.0104	19	346	ATPSCKMT,ATP5MC3,CHCHD10,IMPDH2,NDUFA5,NDUFB9,LDHD,SURF1,MTCH2,SDHC,STOML2,MPV17,COX4I1,NUDT2,MT-ND1,MT-ND2,CHCHD2,ANTKMT,COQ7
GO: Biological Process	GO:1902600	proton transmembrane transport		1.537e-05	0.0669	0.001285	0.01151	17	288	ATPSCKMT,ATP5MC3,CHCHD10,NDUFA5,NDUFB9,SURF1,ATP6V1D,MTCH2,SDHC,STOML2,COX4I1,MT-ND1,MT-ND2,CHCHD2,ANTKMT,ATP1A2,COQ7
GO: Biological Process	GO:0006743	ubiquinone metabolic process		1.564e-05	0.06809	0.001285	0.01151	5	19	PDSS1,PDSS2,COQ5,COQ4,COQ7
GO: Biological Process	GO:0046390	ribose phosphate biosynthetic process		1.728e-05	0.07525	0.00139	0.01245	19	352	ATPSCKMT,ATP5MC3,CHCHD10,IMPDH2,NDUFA5,NDUFB9,LDHD,SURF1,MTCH2,SDHC,STOML2,MPV17,COX4I1,NUDT2,MT-ND1,MT-ND2,CHCHD2,ANTKMT,COQ7
GO: Biological Process	GO:0006082	organic acid metabolic process		1.756e-05	0.07646	0.00139	0.01245	42	1200	PECR,ACAA1,MAT1A,PSMB1,PSMB3,PSMC3,PSMC4,PSMD7,PSMD8,LDHD,DGLUCY,SARS1,BPGM,PEMT,ALDH1L2,GNPDA2,MIF,QARS1,GPT2,MTCH2,TARS1,LIAS,NAGK,CYP27C1,GPX4,CARS1,XBP1,SHMT1,GPAM,IDH3A,NR1D1,HIBADH,SIRT4,IARS2,THEM4,CYP2R1,MTHFR,LPIN2,SMS,HADHB,THNSL2,PSMD14
GO: Biological Process	GO:0009117	nucleotide metabolic process		1.846e-05	0.08038	0.001435	0.01286	30	734	ATPSCKMT,ATP5MC3,CHCHD10,IMPDH2,RNLS,NDUFA5,NDUFB9,LDHD,BPGM,SURF1,MIF,MTCH2,SDHC,STOML2,RNASEH2B,MPV17,COX4I1,NUDT2,SHMT1,GPAM,SAMHD1,RHOQ,REXO2,THEM4,FLAD1,MT-ND1,MT-ND2,CHCHD2,ANTKMT,COQ7
GO: Biological Process	GO:0043436	oxoacid metabolic process		1.962e-05	0.08542	0.001499	0.01342	41	1165	PECR,ACAA1,MAT1A,PSMB1,PSMB3,PSMC3,PSMC4,PSMD7,PSMD8,LDHD,DGLUCY,SARS1,BPGM,PEMT,ALDH1L2,GNPDA2,MIF,QARS1,GPT2,MTCH2,TARS1,LIAS,NAGK,CYP27C1,GPX4,CARS1,XBP1,SHMT1,GPAM,IDH3A,NR1D1,HIBADH,SIRT4,IARS2,THEM4,MTHFR,LPIN2,SMS,HADHB,THNSL2,PSMD14
GO: Biological Process	GO:0006753	nucleoside phosphate metabolic process		2.321e-05	0.101	0.001742	0.0156	30	743	ATPSCKMT,ATP5MC3,CHCHD10,IMPDH2,RNLS,NDUFA5,NDUFB9,LDHD,BPGM,SURF1,MIF,MTCH2,SDHC,STOML2,RNASEH2B,MPV17,COX4I1,NUDT2,SHMT1,GPAM,SAMHD1,RHOQ,REXO2,THEM4,FLAD1,MT-ND1,MT-ND2,CHCHD2,ANTKMT,COQ7
GO: Biological Process	GO:0006399	tRNA metabolic process		2.434e-05	0.106	0.001796	0.01609	13	184	POLR3K,ZBTB8OS,SSB,SARS1,QARS1,TARS1,TRPT1,CARS1,OSGEP,RPP14,MTFMT,IARS2,LSM6
GO: Biological Process	GO:0006521	regulation of cellular amino acid metabolic process		2.522e-05	0.1098	0.00183	0.01639	8	68	PSMB1,PSMB3,PSMC3,PSMC4,PSMD7,PSMD8,SIRT4,PSMD14
GO: Biological Process	GO:0009152	purine ribonucleotide biosynthetic process		2.71e-05	0.118	0.001934	0.01732	18	332	ATPSCKMT,ATP5MC3,CHCHD10,IMPDH2,NDUFA5,NDUFB9,LDHD,SURF1,MTCH2,SDHC,STOML2,COX4I1,NUDT2,MT-ND1,MT-ND2,CHCHD2,ANTKMT,COQ7
GO: Biological Process	GO:0022411	cellular component disassembly		3.413e-05	0.1486	0.002397	0.02147	29	721	MRPL43,HMGB2,FUNDC1,DYSF,MRPL57,PELO,MRPL16,TEX264,HAX1,MRPL21,MRPS18B,UFC1,APAF1,MRPL13,MRPL28,MRPS16,MRPL33,DENR,TXNDC12,MRPL17,ABCE1,MRPS33,MRPS34,MRPL41,MRPL40,MRPL36,ENDOG,MRPL9,MRPL1
GO: Biological Process	GO:0016072	rRNA metabolic process		3.499e-05	0.1523	0.002418	0.02166	15	247	RIOK3,DDX10,DIMT1,PELO,RRS1,PIN4,EMG1,GNL3,DCAF13,NHP2,NIFK,LSM6,TSR1,MRTO4,MRPL1
GO: Biological Process	GO:0072522	purine-containing compound biosynthetic process		3.688e-05	0.1606	0.002509	0.02247	19	372	ATPSCKMT,ATP5MC3,CHCHD10,IMPDH2,NDUFA5,NDUFB9,LDHD,SURF1,MTCH2,SDHC,STOML2,COX4I1,NUDT2,SHMT1,MT-ND1,MT-ND2,CHCHD2,ANTKMT,COQ7
GO: Biological Process	GO:0007006	mitochondrial membrane organization		3.981e-05	0.1733	0.002646	0.0237	12	166	ATP5MC3,CHCHD10,RCC1L,TOMM22,MTCH2,ADCK1,BLOC1S2,TIMM10,TIMM9,THEM4,TIMM8B,MTX2
GO: Biological Process	GO:0022900	electron transport chain		4.011e-05	0.1747	0.002646	0.0237	13	193	NDUFA5,NDUFB9,SURF1,MTCH2,SDHC,NDUFAF2,COX4I1,COX11,MT-ND1,MT-ND2,CHCHD2,COQ7,SOD2
GO: Biological Process	GO:0033617	mitochondrial cytochrome c oxidase assembly		4.271e-05	0.1859	0.002775	0.02486	5	23	COX19,PET100,SMIM20,SURF1,COA3
GO: Biological Process	GO:0016071	mRNA metabolic process		5.414e-05	0.2357	0.003466	0.03105	34	934	SMNDC1,MYOD1,PSMB1,PSMB3,PSMC3,PSMC4,PSMD7,PSMD8,SSB,LSM5,DDX5,PELO,DDX23,HTATSF1,LSM4,PPIE,RBM8A,DDX39B,SNRNP27,SFSWAP,POLR2F,APEX1,LSM6,DAZAP1,PSIP1,SF3B6,RBFOX1,SRPK3,MRTO4,PSMD14,SNRPD2,LSM8,SNRPG,SF3B5
GO: Biological Process	GO:1901661	quinone metabolic process		6.626e-05	0.2885	0.004181	0.03745	6	40	PDSS1,CRYZL1,PDSS2,COQ5,COQ4,COQ7
GO: Biological Process	GO:0006364	rRNA processing		7.457e-05	0.3247	0.004638	0.04154	14	234	RIOK3,DDX10,DIMT1,RRS1,PIN4,EMG1,GNL3,DCAF13,NHP2,NIFK,LSM6,TSR1,MRTO4,MRPL1
GO: Biological Process	GO:0070897	transcription preinitiation complex assembly		7.648e-05	0.333	0.00469	0.04201	6	41	PSMC3,PSMC4,TAF7,GTF2B,POLR1E,RRN3
GO: Biological Process	GO:0009259	ribonucleotide metabolic process		8.441e-05	0.3675	0.005055	0.04528	25	608	ATPSCKMT,ATP5MC3,CHCHD10,IMPDH2,NDUFA5,NDUFB9,LDHD,BPGM,SURF1,MIF,MTCH2,SDHC,STOML2,RNASEH2B,MPV17,COX4I1,NUDT2,GPAM,RHOQ,THEM4,MT-ND1,MT-ND2,CHCHD2,ANTKMT,COQ7
GO: Biological Process	GO:0007007	inner mitochondrial membrane organization		8.587e-05	0.3739	0.005055	0.04528	7	60	ATP5MC3,CHCHD10,ADCK1,TIMM10,TIMM9,TIMM8B,MTX2
GO: Biological Process	GO:0006164	purine nucleotide biosynthetic process		8.592e-05	0.3741	0.005055	0.04528	18	363	ATPSCKMT,ATP5MC3,CHCHD10,IMPDH2,NDUFA5,NDUFB9,LDHD,SURF1,MTCH2,SDHC,STOML2,COX4I1,NUDT2,MT-ND1,MT-ND2,CHCHD2,ANTKMT,COQ7
GO: Biological Process	GO:0008535	respiratory chain complex IV assembly		9.67e-05	0.421	0.005584	0.05001	5	27	COX19,PET100,SMIM20,SURF1,COA3
GO: Biological Process	GO:0022904	respiratory electron transport chain		9.746e-05	0.4244	0.005584	0.05001	10	129	NDUFA5,NDUFB9,MTCH2,SDHC,COX4I1,MT-ND1,MT-ND2,CHCHD2,COQ7,SOD2
GO: Biological Process	GO:0072521	purine-containing compound metabolic process		0.0001027	0.4473	0.005805	0.05199	26	653	ATPSCKMT,ATP5MC3,CHCHD10,IMPDH2,NDUFA5,NDUFB9,LDHD,BPGM,PEMT,SURF1,MIF,MTCH2,SDHC,STOML2,COX4I1,NUDT2,SHMT1,GPAM,SAMHD1,RHOQ,THEM4,MT-ND1,MT-ND2,CHCHD2,ANTKMT,COQ7
GO: Biological Process	GO:0045333	cellular respiration		0.0001047	0.4559	0.005805	0.05199	13	212	NDUFA5,NDUFB9,SURF1,MTCH2,SDHC,COX4I1,IDH3A,MT-ND1,MT-ND2,CHCHD2,SDHAF4,COQ7,SOD2
GO: Biological Process	GO:0019693	ribose phosphate metabolic process		0.0001063	0.4629	0.005805	0.05199	25	617	ATPSCKMT,ATP5MC3,CHCHD10,IMPDH2,NDUFA5,NDUFB9,LDHD,BPGM,SURF1,MIF,MTCH2,SDHC,STOML2,RNASEH2B,MPV17,COX4I1,NUDT2,GPAM,RHOQ,THEM4,MT-ND1,MT-ND2,CHCHD2,ANTKMT,COQ7
GO: Biological Process	GO:0031145	anaphase-promoting complex-dependent catabolic process		0.000107	0.466	0.005805	0.05199	8	83	PSMB1,PSMB3,PSMC3,PSMC4,PSMD7,PSMD8,ANAPC4,PSMD14
GO: Biological Process	GO:0042775	mitochondrial ATP synthesis coupled electron transport		0.000108	0.4702	0.005805	0.05199	9	106	NDUFA5,NDUFB9,MTCH2,SDHC,COX4I1,MT-ND1,MT-ND2,CHCHD2,COQ7
GO: Biological Process	GO:0006730	one-carbon metabolic process		0.0001149	0.5001	0.006099	0.05462	6	44	MAT1A,ALDH1L2,CA12,MAT2B,SHMT1,MTHFR
GO: Biological Process	GO:0042773	ATP synthesis coupled electron transport		0.0001247	0.5431	0.006543	0.0586	9	108	NDUFA5,NDUFB9,MTCH2,SDHC,COX4I1,MT-ND1,MT-ND2,CHCHD2,COQ7
GO: Biological Process	GO:0006091	generation of precursor metabolites and energy		0.0001522	0.6626	0.007888	0.07065	24	594	ATPSCKMT,ATP5MC3,CHCHD10,NDUFA5,NDUFB9,BPGM,SURF1,MIF,GYG2,MTCH2,SDHC,STOML2,NDUFAF2,COX4I1,COX11,IDH3A,NR1D1,MT-ND1,MT-ND2,CHCHD2,ANTKMT,SDHAF4,COQ7,SOD2
GO: Biological Process	GO:1901990	regulation of mitotic cell cycle phase transition		0.0001982	0.8632	0.01016	0.09095	21	494	CDKN1A,PSMB1,PSMB3,PSMC3,PSMC4,PSMD7,PSMD8,PRMT1,GPNMB,GNL3,ANAPC4,LCMT1,RNASEH2B,ADAMTS1,ANP32B,APEX1,CTDSP1,CEP43,BRD7,PSMD14,DCTN3
GO: Biological Process	GO:1990542	mitochondrial transmembrane transport		0.0002014	0.8768	0.0102	0.09132	9	115	ATPSCKMT,ATP5MC3,TIMM17A,STOML2,HSPD1,TXNDC12,GRPEL1,MCUR1,ANTKMT
GO: Biological Process	GO:0062125	regulation of mitochondrial gene expression		0.0002244	0.977	0.01122	0.1005	5	32	MTG1,CHCHD10,RCC1L,RMND1,COA3
GO: Biological Process	GO:0032981	mitochondrial respiratory chain complex I assembly		0.0002293	0.9985	0.01122	0.1005	7	70	NDUFA5,NDUFB9,FOXRED1,NDUFAF2,TXNDC12,MT-ND1,MT-ND2
GO: Biological Process	GO:0010257	NADH dehydrogenase complex assembly		0.0002293	0.9985	0.01122	0.1005	7	70	NDUFA5,NDUFB9,FOXRED1,NDUFAF2,TXNDC12,MT-ND1,MT-ND2
GO: Biological Process	GO:0090501	RNA phosphodiester bond hydrolysis		0.0002453	1	0.01187	0.1063	11	172	POLR3K,RRS1,GNL3,RNASEH2B,APEX1,SAMHD1,RPP14,NHP2,REXO2,TSR1,ENDOG
GO: Biological Process	GO:0042180	cellular ketone metabolic process		0.0002531	1	0.01211	0.1085	16	328	PDSS1,PSMB1,PSMB3,PSMC3,PSMC4,PSMD7,PSMD8,CRYZL1,HSD11B2,PDSS2,COQ5,NR1D1,SIRT4,COQ4,PSMD14,COQ7
GO: Biological Process	GO:0090305	nucleic acid phosphodiester bond hydrolysis		0.0002709	1	0.01282	0.1148	16	330	POLR3K,HMGB2,PELO,RRS1,GNL3,RNASEH2B,APAF1,APEX1,SAMHD1,RPP14,SLC25A16,NHP2,TXNDC12,REXO2,TSR1,ENDOG
GO: Biological Process	GO:0006397	mRNA processing		0.0002999	1	0.01404	0.1258	23	584	SMNDC1,MYOD1,LSM5,DDX5,DDX23,HTATSF1,LSM4,PPIE,RBM8A,DDX39B,SNRNP27,SFSWAP,POLR2F,LSM6,DAZAP1,PSIP1,SF3B6,RBFOX1,SRPK3,SNRPD2,LSM8,SNRPG,SF3B5
GO: Biological Process	GO:0033238	regulation of cellular amine metabolic process		0.0003169	1	0.01468	0.1315	8	97	PSMB1,PSMB3,PSMC3,PSMC4,PSMD7,PSMD8,SIRT4,PSMD14
GO: Biological Process	GO:0009150	purine ribonucleotide metabolic process		0.0003224	1	0.01477	0.1323	23	587	ATPSCKMT,ATP5MC3,CHCHD10,IMPDH2,NDUFA5,NDUFB9,LDHD,BPGM,SURF1,MIF,MTCH2,SDHC,STOML2,COX4I1,NUDT2,GPAM,RHOQ,THEM4,MT-ND1,MT-ND2,CHCHD2,ANTKMT,COQ7
GO: Biological Process	GO:0006163	purine nucleotide metabolic process		0.000337	1	0.01528	0.1369	24	627	ATPSCKMT,ATP5MC3,CHCHD10,IMPDH2,NDUFA5,NDUFB9,LDHD,BPGM,SURF1,MIF,MTCH2,SDHC,STOML2,COX4I1,NUDT2,GPAM,SAMHD1,RHOQ,THEM4,MT-ND1,MT-ND2,CHCHD2,ANTKMT,COQ7
GO: Biological Process	GO:0002479	antigen processing and presentation of exogenous peptide antigen via MHC class I, TAP-dependent		0.0003522	1	0.01572	0.1408	7	75	PSMB1,PSMB3,PSMC3,PSMC4,PSMD7,PSMD8,PSMD14
GO: Biological Process	GO:0022618	ribonucleoprotein complex assembly		0.0003538	1	0.01572	0.1408	13	240	RRS1,EIF2S2,DDX23,LSM4,DDX39B,SFSWAP,DENR,RUVBL1,PSIP1,SRPK3,MRTO4,SNRPD2,SNRPG
GO: Biological Process	GO:1902036	regulation of hematopoietic stem cell differentiation		0.0003642	1	0.01588	0.1422	8	99	PSMB1,PSMB3,PSMC3,PSMC4,PSMD7,PSMD8,BLOC1S2,PSMD14
GO: Biological Process	GO:0032984	protein-containing complex disassembly		0.0003648	1	0.01588	0.1422	19	444	MRPL43,DYSF,MRPL57,MRPL16,MRPL21,MRPS18B,MRPL13,MRPL28,MRPS16,MRPL33,MRPL17,ABCE1,MRPS33,MRPS34,MRPL41,MRPL40,MRPL36,MRPL9,MRPL1
GO: Biological Process	GO:0006396	RNA processing		0.000388	1	0.01672	0.1498	45	1513	POLR3K,ZBTB8OS,SMNDC1,MYOD1,RIOK3,SSB,LSM5,DDX5,DDX10,DIMT1,SARS1,RRS1,PIN4,EMG1,DDX23,HTATSF1,LSM4,PPIE,RBM8A,DDX39B,GNL3,TRPT1,DUSP11,SNRNP27,DCAF13,SFSWAP,POLR2F,OSGEP,RPP14,NHP2,MTFMT,NIFK,LSM6,DAZAP1,PSIP1,TSR1,SF3B6,RBFOX1,SRPK3,MRTO4,SNRPD2,LSM8,SNRPG,MRPL1,SF3B5
GO: Biological Process	GO:1901137	carbohydrate derivative biosynthetic process		0.0004295	1	0.01833	0.1642	30	877	ATPSCKMT,ATP5MC3,CHCHD10,IMPDH2,DAD1,NDUFA5,GALNT7,NDUFB9,OSTC,LDHD,PIGF,SURF1,GNPDA2,MTCH2,SDF2,SDHC,STOML2,PMM2,LARGE2,MPV17,NAGK,COX4I1,PIGS,NUDT2,SHMT1,MT-ND1,MT-ND2,CHCHD2,ANTKMT,COQ7
GO: Biological Process	GO:0061418	regulation of transcription from RNA polymerase II promoter in response to hypoxia		0.0004482	1	0.01877	0.1681	7	78	PSMB1,PSMB3,PSMC3,PSMC4,PSMD7,PSMD8,PSMD14
GO: Biological Process	GO:0042274	ribosomal small subunit biogenesis		0.0004482	1	0.01877	0.1681	7	78	RIOK3,RRS1,EMG1,METTL17,DCAF13,LSM6,TSR1
GO: Biological Process	GO:0019439	aromatic compound catabolic process		0.0004617	1	0.0191	0.1711	25	680	ACAA1,PSMB1,PSMB3,PSMC3,PSMC4,HMGB2,PSMD7,PSMD8,SSB,LSM5,DDX5,PELO,ALDH1L2,LSM4,RBM8A,RNASEH2B,APAF1,APEX1,SAMHD1,SLC25A16,TXNDC12,LSM6,MRTO4,ENDOG,PSMD14
GO: Biological Process	GO:0071826	ribonucleoprotein complex subunit organization		0.0004651	1	0.0191	0.1711	13	247	RRS1,EIF2S2,DDX23,LSM4,DDX39B,SFSWAP,DENR,RUVBL1,PSIP1,SRPK3,MRTO4,SNRPD2,SNRPG
GO: Biological Process	GO:0034655	nucleobase-containing compound catabolic process		0.0005372	1	0.02171	0.1944	23	609	PSMB1,PSMB3,PSMC3,PSMC4,HMGB2,PSMD7,PSMD8,SSB,LSM5,DDX5,PELO,LSM4,RBM8A,RNASEH2B,APAF1,APEX1,SAMHD1,SLC25A16,TXNDC12,LSM6,MRTO4,ENDOG,PSMD14
GO: Biological Process	GO:0046500	S-adenosylmethionine metabolic process		0.0005384	1	0.02171	0.1944	4	22	MAT1A,PEMT,MAT2B,MTHFR
GO: Biological Process	GO:0042590	antigen processing and presentation of exogenous peptide antigen via MHC class I		0.000564	1	0.02253	0.2018	7	81	PSMB1,PSMB3,PSMC3,PSMC4,PSMD7,PSMD8,PSMD14
GO: Biological Process	GO:0015980	energy derivation by oxidation of organic compounds		0.0005744	1	0.02263	0.2027	15	319	NDUFA5,NDUFB9,SURF1,GYG2,MTCH2,SDHC,COX4I1,IDH3A,NR1D1,MT-ND1,MT-ND2,CHCHD2,SDHAF4,COQ7,SOD2
GO: Biological Process	GO:0006919	activation of cysteine-type endopeptidase activity involved in apoptotic process		0.0005769	1	0.02263	0.2027	8	106	COPS5,HSPD1,PDCD6,ANP32B,APAF1,TXNDC12,RNF7,CTSH
GO: Biological Process	GO:1901987	regulation of cell cycle phase transition		0.0005825	1	0.02265	0.2028	21	536	CDKN1A,PSMB1,PSMB3,PSMC3,PSMC4,PSMD7,PSMD8,PRMT1,GPNMB,GNL3,ANAPC4,LCMT1,RNASEH2B,ADAMTS1,ANP32B,APEX1,CTDSP1,CEP43,BRD7,PSMD14,DCTN3
GO: Biological Process	GO:0008033	tRNA processing		0.0005914	1	0.02265	0.2028	9	133	POLR3K,ZBTB8OS,SSB,SARS1,TRPT1,OSGEP,RPP14,MTFMT,LSM6
GO: Biological Process	GO:0006290	pyrimidine dimer repair		0.0005929	1	0.02265	0.2028	3	10	ERCC6,POLB,CRY2
GO: Biological Process	GO:0072594	establishment of protein localization to organelle		0.0006265	1	0.02372	0.2124	24	655	CDKN1A,PECR,ACAA1,DDX5,TIMM8A,TOMM22,ARIH2,TIMM17A,HAX1,MGARP,MTCH2,HEATR3,HSPD1,MPV17,XBP1,STAM,SIRT4,TXNDC12,CRY2,GRPEL1,TIMM10,TIMM9,TIMM8B,GET3
GO: Biological Process	GO:0016579	protein deubiquitination		0.0006504	1	0.02431	0.2177	14	289	PSMB1,PSMB3,PSMC3,PSMC4,PSMD7,PSMD8,ENY2,MINDY3,UCHL5,COPS5,POLB,STAM,RUVBL1,PSMD14
GO: Biological Process	GO:0010972	negative regulation of G2/M transition of mitotic cell cycle		0.0006533	1	0.02431	0.2177	8	108	CDKN1A,PSMB1,PSMB3,PSMC3,PSMC4,PSMD7,PSMD8,PSMD14
GO: Biological Process	GO:0046700	heterocycle catabolic process		0.0006677	1	0.02464	0.2206	24	658	PSMB1,PSMB3,PSMC3,PSMC4,HMGB2,PSMD7,PSMD8,SSB,LSM5,DDX5,PELO,ALDH1L2,LSM4,RBM8A,RNASEH2B,APAF1,APEX1,SAMHD1,SLC25A16,TXNDC12,LSM6,MRTO4,ENDOG,PSMD14
GO: Biological Process	GO:0006650	glycerophospholipid metabolic process		0.0006793	1	0.02485	0.2226	16	359	ACP6,IMPA1,AGPAT5,PEMT,PIGF,CHPT1,FAM126A,PGP,ABHD16A,STOML2,PLA2G7,PIGS,GPAM,CRLS1,LPIN2,HADHB
GO: Biological Process	GO:0044270	cellular nitrogen compound catabolic process		0.0007416	1	0.02691	0.241	24	663	PSMB1,PSMB3,PSMC3,PSMC4,HMGB2,PSMD7,PSMD8,SSB,LSM5,DDX5,PELO,ALDH1L2,LSM4,RBM8A,RNASEH2B,APAF1,APEX1,SAMHD1,SLC25A16,TXNDC12,LSM6,MRTO4,ENDOG,PSMD14
GO: Biological Process	GO:0032481	positive regulation of type I interferon production		0.0007541	1	0.02713	0.243	7	85	POLR3K,ZBTB16,HMGB2,RIOK3,HSPD1,POLR2F,POLR3E
GO: Biological Process	GO:0042776	proton motive force-driven mitochondrial ATP synthesis		0.0007607	1	0.02715	0.2431	4	24	ATPSCKMT,ATP5MC3,STOML2,ANTKMT
GO: Biological Process	GO:0032259	methylation		0.0008478	1	0.03001	0.2688	18	439	ATPSCKMT,MAT1A,SMYD4,DIMT1,PEMT,EMG1,PRMT1,METTL17,RAB6A,LCMT1,MAT2B,COQ5,NTMT1,XBP1,SHMT1,SETD4,MTHFR,ANTKMT
GO: Biological Process	GO:1903852	positive regulation of cristae formation		0.0009172	1	0.03169	0.2839	2	3	CHCHD10,ADCK1
GO: Biological Process	GO:0001306	age-dependent response to oxidative stress		0.0009172	1	0.03169	0.2839	2	3	COQ7,SOD2
GO: Biological Process	GO:1905706	regulation of mitochondrial ATP synthesis coupled proton transport		0.0009172	1	0.03169	0.2839	2	3	ATPSCKMT,ANTKMT
GO: Biological Process	GO:0000245	spliceosomal complex assembly		0.0009273	1	0.03179	0.2847	7	88	DDX23,DDX39B,SFSWAP,PSIP1,SRPK3,SNRPD2,SNRPG
GO: Biological Process	GO:0071453	cellular response to oxygen levels		0.001028	1	0.03441	0.3082	14	303	MYOD1,PSMB1,PSMB3,PSMC3,PSMC4,PSMD7,PSMD8,FAM162B,MGARP,SIRT4,TXNDC12,CHCHD2,ENDOG,PSMD14
GO: Biological Process	GO:0031163	metallo-sulfur cluster assembly		0.001041	1	0.03441	0.3082	4	26	GLRX5,NDOR1,CIAO1,NFS1
GO: Biological Process	GO:0016226	iron-sulfur cluster assembly		0.001041	1	0.03441	0.3082	4	26	GLRX5,NDOR1,CIAO1,NFS1
GO: Biological Process	GO:0002223	stimulatory C-type lectin receptor signaling pathway		0.001045	1	0.03441	0.3082	8	116	PSMB1,PSMB3,PSMC3,PSMC4,PSMD7,PSMD8,NRAS,PSMD14
GO: Biological Process	GO:0034498	early endosome to Golgi transport		0.001059	1	0.03441	0.3082	3	12	RAB6A,TMED9,SNX2
GO: Biological Process	GO:2000322	regulation of glucocorticoid receptor signaling pathway		0.001059	1	0.03441	0.3082	3	12	PHB1,CRY2,PPP5C
GO: Biological Process	GO:0045039	protein insertion into mitochondrial inner membrane		0.001059	1	0.03441	0.3082	3	12	TIMM10,TIMM9,TIMM8B
GO: Biological Process	GO:0006401	RNA catabolic process		0.001094	1	0.03528	0.316	18	449	PSMB1,PSMB3,PSMC3,PSMC4,PSMD7,PSMD8,SSB,LSM5,DDX5,PELO,LSM4,RBM8A,RNASEH2B,APEX1,SLC25A16,LSM6,MRTO4,PSMD14
GO: Biological Process	GO:1901361	organic cyclic compound catabolic process		0.001104	1	0.03535	0.3166	25	723	ACAA1,PSMB1,PSMB3,PSMC3,PSMC4,HMGB2,PSMD7,PSMD8,SSB,LSM5,DDX5,PELO,ALDH1L2,LSM4,RBM8A,RNASEH2B,APAF1,APEX1,SAMHD1,SLC25A16,TXNDC12,LSM6,MRTO4,ENDOG,PSMD14
GO: Biological Process	GO:0070646	protein modification by small protein removal		0.001129	1	0.03587	0.3213	14	306	PSMB1,PSMB3,PSMC3,PSMC4,PSMD7,PSMD8,ENY2,MINDY3,UCHL5,COPS5,POLB,STAM,RUVBL1,PSMD14
GO: Biological Process	GO:0018208	peptidyl-proline modification		0.001157	1	0.0365	0.3269	6	67	PIN4,PPIE,FKBP5,NTMT1,PPID,PTPA
GO: Biological Process	GO:0070129	regulation of mitochondrial translation		0.001205	1	0.03757	0.3365	4	27	MTG1,RCC1L,RMND1,COA3
GO: Biological Process	GO:0070482	response to oxygen levels		0.001208	1	0.03757	0.3365	23	647	CDKN1A,MYOD1,PSMB1,PSMB3,PSMC3,PSMC4,FUNDC1,PSMD7,PSMD8,FAM162B,HSD11B2,MGARP,HSPD1,POLB,COX4I1,APAF1,SIRT4,TXNDC12,MTHFR,CHCHD2,ENDOG,PSMD14,SOD2
GO: Biological Process	GO:0006979	response to oxidative stress		0.001227	1	0.03778	0.3384	22	608	ERCC6,LANCL1,TMEM161A,ADPRS,HSPD1,MPV17,LIAS,NUDT2,GPX4,XBP1,APEX1,PPID,TXNDC12,RNF7,PPP5C,PSIP1,MT-ND1,CHCHD2,ENDOG,COQ7,SOD1,SOD2
GO: Biological Process	GO:1902750	negative regulation of cell cycle G2/M phase transition		0.001232	1	0.03778	0.3384	8	119	CDKN1A,PSMB1,PSMB3,PSMC3,PSMC4,PSMD7,PSMD8,PSMD14
GO: Biological Process	GO:0006418	tRNA aminoacylation for protein translation		0.001249	1	0.03802	0.3405	5	46	SARS1,QARS1,TARS1,CARS1,IARS2
GO: Biological Process	GO:0010948	negative regulation of cell cycle process		0.001279	1	0.03866	0.3463	17	418	CDKN1A,PSMB1,PSMB3,PSMC3,PSMC4,PSMD7,PSMD8,MIF,PRMT1,GPNMB,ZNHIT1,LCMT1,RBBP4,APAF1,CTDSP1,BRD7,PSMD14
GO: Biological Process	GO:0031146	SCF-dependent proteasomal ubiquitin-dependent protein catabolic process		0.001367	1	0.04062	0.3638	7	94	PSMB1,PSMB3,PSMC3,PSMC4,PSMD7,PSMD8,PSMD14
GO: Biological Process	GO:0090175	regulation of establishment of planar polarity		0.001372	1	0.04062	0.3638	8	121	PSMB1,PSMB3,PSMC3,PSMC4,PSMD7,PSMD8,SPAG6,PSMD14
GO: Biological Process	GO:0016054	organic acid catabolic process		0.001381	1	0.04062	0.3638	13	278	PECR,ACAA1,MAT1A,LDHD,ALDH1L2,GNPDA2,GPT2,NAGK,SHMT1,HIBADH,LPIN2,HADHB,THNSL2
GO: Biological Process	GO:0051123	RNA polymerase II preinitiation complex assembly		0.001387	1	0.04062	0.3638	4	28	PSMC3,PSMC4,TAF7,GTF2B
GO: Biological Process	GO:0008637	apoptotic mitochondrial changes		0.00139	1	0.04062	0.3638	9	150	CHCHD10,FAM162B,MTCH2,HSPD1,BLOC1S2,TXNDC12,RNF7,THEM4,SOD2
GO: Biological Process	GO:0002220	innate immune response activating cell surface receptor signaling pathway		0.001446	1	0.04197	0.3759	8	122	PSMB1,PSMB3,PSMC3,PSMC4,PSMD7,PSMD8,NRAS,PSMD14
GO: Biological Process	GO:1901991	negative regulation of mitotic cell cycle phase transition		0.001568	1	0.04492	0.4023	13	282	CDKN1A,PSMB1,PSMB3,PSMC3,PSMC4,PSMD7,PSMD8,PRMT1,GPNMB,LCMT1,CTDSP1,BRD7,PSMD14
GO: Biological Process	GO:0036294	cellular response to decreased oxygen levels		0.001568	1	0.04492	0.4023	13	282	PSMB1,PSMB3,PSMC3,PSMC4,PSMD7,PSMD8,FAM162B,MGARP,SIRT4,TXNDC12,CHCHD2,ENDOG,PSMD14
GO: Biological Process	GO:0006309	apoptotic DNA fragmentation		0.001586	1	0.04505	0.4035	4	29	HMGB2,APAF1,TXNDC12,ENDOG
GO: Biological Process	GO:0002758	innate immune response-activating signal transduction		0.001604	1	0.04505	0.4035	8	124	PSMB1,PSMB3,PSMC3,PSMC4,PSMD7,PSMD8,NRAS,PSMD14
GO: Biological Process	GO:1901532	regulation of hematopoietic progenitor cell differentiation		0.001604	1	0.04505	0.4035	8	124	PSMB1,PSMB3,PSMC3,PSMC4,PSMD7,PSMD8,BLOC1S2,PSMD14
GO: Biological Process	GO:0010389	regulation of G2/M transition of mitotic cell cycle		0.001625	1	0.04535	0.4062	11	216	CDKN1A,PSMB1,PSMB3,PSMC3,PSMC4,PSMD7,PSMD8,RNASEH2B,CEP43,PSMD14,DCTN3
GO: Biological Process	GO:0043039	tRNA aminoacylation		0.001664	1	0.04599	0.4119	5	49	SARS1,QARS1,TARS1,CARS1,IARS2
GO: Biological Process	GO:0002833	positive regulation of response to biotic stimulus		0.001669	1	0.04599	0.4119	14	319	PSMB1,PSMB3,PSMC3,PSMC4,HMGB2,RIOK3,PSMD7,PSMD8,MIF,LY86,HSPD1,NRAS,CD226,PSMD14
GO: Biological Process	GO:0006605	protein targeting		0.001713	1	0.04614	0.4132	19	506	PECR,ACAA1,ZDHHC1,TIMM8A,TOMM22,ARIH2,TIMM17A,HAX1,MGARP,AKAP6,HSPD1,MPV17,SIRT4,TXNDC12,GRPEL1,TIMM10,TIMM9,TIMM8B,GET3
GO: Biological Process	GO:0006354	DNA-templated transcription, elongation		0.001775	1	0.04614	0.4132	8	126	ERCC6,ENY2,HTATSF1,DDX39B,POLR2F,ELOF1,ELL2,POLR1E
GO: Biological Process	GO:0006457	protein folding		0.001792	1	0.04614	0.4132	12	252	PSMB3,BAG1,DNAJC21,SELENOF,PPIE,FKBP5,VBP1,SDF2,HSPD1,NUDCD2,PPID,GRPEL1
GO: Biological Process	GO:0000303	response to superoxide		0.001805	1	0.04614	0.4132	4	30	ERCC6,ADPRS,SOD1,SOD2
GO: Biological Process	GO:1903850	regulation of cristae formation		0.001813	1	0.04614	0.4132	2	4	CHCHD10,ADCK1
GO: Biological Process	GO:0006556	S-adenosylmethionine biosynthetic process		0.001813	1	0.04614	0.4132	2	4	MAT1A,MAT2B
GO: Biological Process	GO:1905273	positive regulation of proton-transporting ATP synthase activity, rotational mechanism		0.001813	1	0.04614	0.4132	2	4	ATPSCKMT,ANTKMT
GO: Biological Process	GO:1905271	regulation of proton-transporting ATP synthase activity, rotational mechanism		0.001813	1	0.04614	0.4132	2	4	ATPSCKMT,ANTKMT
GO: Biological Process	GO:0007571	age-dependent general metabolic decline		0.001813	1	0.04614	0.4132	2	4	COQ7,SOD2
GO: Biological Process	GO:0045041	protein import into mitochondrial intermembrane space		0.001813	1	0.04614	0.4132	2	4	HSPD1,TXNDC12
GO: Biological Process	GO:0043282	pharyngeal muscle development		0.001813	1	0.04614	0.4132	2	4	MYF5,MYOD1
GO: Biological Process	GO:0046985	positive regulation of hemoglobin biosynthetic process		0.001813	1	0.04614	0.4132	2	4	PRMT1,SLC6A9
GO: Biological Process	GO:0000413	protein peptidyl-prolyl isomerization		0.001823	1	0.04614	0.4132	5	50	PIN4,PPIE,FKBP5,PPID,PTPA
GO: Biological Process	GO:0043038	amino acid activation		0.001823	1	0.04614	0.4132	5	50	SARS1,QARS1,TARS1,CARS1,IARS2
GO: Biological Process	GO:0071456	cellular response to hypoxia		0.001915	1	0.04818	0.4315	12	254	PSMB1,PSMB3,PSMC3,PSMC4,PSMD7,PSMD8,FAM162B,MGARP,SIRT4,CHCHD2,ENDOG,PSMD14
GO: Biological Process	GO:0006402	mRNA catabolic process		0.001977	1	0.04947	0.443	16	398	PSMB1,PSMB3,PSMC3,PSMC4,PSMD7,PSMD8,SSB,LSM5,DDX5,PELO,LSM4,RBM8A,APEX1,LSM6,MRTO4,PSMD14
GO: Biological Process	GO:0030490	maturation of SSU-rRNA		0.001992	1	0.04956	0.4439	5	51	RIOK3,RRS1,DCAF13,LSM6,TSR1
GO: Cellular Component	GO:0005740	mitochondrial envelope		1.399e-37	8.017e-35	8.017e-35	5.555e-34	83	877	ATPSCKMT,ATP5MC3,MTG1,COX19,CHCHD10,AGPAT5,PET100,MRPL43,FUNDC1,SMIM20,NDUFA5,NDUFB9,TTC19,PHB1,LDHD,MRPL57,NLN,TIMM8A,RCC1L,PEMT,TOMM22,MRPL16,SURF1,TIMM17A,HAX1,MGARP,COA7,MTCH2,SDHC,STOML2,HSPD1,MPV17,MRPL21,FOXRED1,COA3,NDUFAF2,CHCHD7,MRPS18B,COX4I1,COQ5,ADCK1,GPX4,PRELID3B,MRPL13,COX11,MRPL28,MRPS16,GPAM,RTN4IP1,MRPL33,SLC25A16,SIRT4,TXNDC12,MRPL17,REXO2,GRPEL1,CRLS1,TIMM10,TIMM9,THEM4,TIMM8…
GO: Cellular Component	GO:0005743	mitochondrial inner membrane		2.118e-36	1.214e-33	6.069e-34	4.206e-33	68	580	ATPSCKMT,ATP5MC3,MTG1,CHCHD10,PET100,MRPL43,SMIM20,NDUFA5,NDUFB9,TTC19,PHB1,LDHD,MRPL57,TIMM8A,RCC1L,TOMM22,MRPL16,SURF1,TIMM17A,MTCH2,SDHC,STOML2,HSPD1,MPV17,MRPL21,FOXRED1,COA3,NDUFAF2,MRPS18B,COX4I1,COQ5,ADCK1,GPX4,MRPL13,COX11,MRPL28,MRPS16,GPAM,MRPL33,SLC25A16,SIRT4,TXNDC12,MRPL17,GRPEL1,CRLS1,TIMM10,TIMM9,THEM4,TIMM8B,MTX2,STMP1,COQ4,MT-ND1,MT-ND2,MCUR1,MRPS33,MRPS34,MRPL41,MRPL40,MRPL36,HA…
GO: Cellular Component	GO:0019866	organelle inner membrane		1.423e-33	8.152e-31	2.717e-31	1.883e-30	68	643	ATPSCKMT,ATP5MC3,MTG1,CHCHD10,PET100,MRPL43,SMIM20,NDUFA5,NDUFB9,TTC19,PHB1,LDHD,MRPL57,TIMM8A,RCC1L,TOMM22,MRPL16,SURF1,TIMM17A,MTCH2,SDHC,STOML2,HSPD1,MPV17,MRPL21,FOXRED1,COA3,NDUFAF2,MRPS18B,COX4I1,COQ5,ADCK1,GPX4,MRPL13,COX11,MRPL28,MRPS16,GPAM,MRPL33,SLC25A16,SIRT4,TXNDC12,MRPL17,GRPEL1,CRLS1,TIMM10,TIMM9,THEM4,TIMM8B,MTX2,STMP1,COQ4,MT-ND1,MT-ND2,MCUR1,MRPS33,MRPS34,MRPL41,MRPL40,MRPL36,HA…
GO: Cellular Component	GO:0031966	mitochondrial membrane		1.082e-32	6.199e-30	1.55e-30	1.074e-29	75	824	ATPSCKMT,ATP5MC3,MTG1,CHCHD10,AGPAT5,PET100,MRPL43,FUNDC1,SMIM20,NDUFA5,NDUFB9,TTC19,PHB1,LDHD,MRPL57,TIMM8A,RCC1L,PEMT,TOMM22,MRPL16,SURF1,TIMM17A,HAX1,MGARP,MTCH2,SDHC,STOML2,HSPD1,MPV17,MRPL21,FOXRED1,COA3,NDUFAF2,MRPS18B,COX4I1,COQ5,ADCK1,GPX4,MRPL13,COX11,MRPL28,MRPS16,GPAM,RTN4IP1,MRPL33,SLC25A16,SIRT4,TXNDC12,MRPL17,GRPEL1,CRLS1,TIMM10,TIMM9,THEM4,TIMM8B,MTX2,STMP1,COQ4,MT-ND1,MT-ND2,MCUR1…
GO: Cellular Component	GO:0031967	organelle envelope		3.289e-26	1.884e-23	3.033e-24	2.101e-23	87	1385	ATPSCKMT,ATP5MC3,MTG1,COX19,CHCHD10,ABCF1,AGPAT5,PET100,MRPL43,FUNDC1,SMIM20,NDUFA5,NDUFB9,ENY2,TTC19,PHB1,LDHD,MINDY3,MRPL57,NLN,TIMM8A,RCC1L,PEMT,TOMM22,MRPL16,SURF1,TIMM17A,HAX1,MGARP,COA7,MTCH2,SDHC,STOML2,AKAP6,HSPD1,MPV17,MRPL21,FOXRED1,COA3,NDUFAF2,CHCHD7,MRPS18B,COX4I1,COQ5,ADCK1,GPX4,PRELID3B,MRPL13,COX11,MRPL28,MRPS16,GPAM,RTN4IP1,MRPL33,SLC25A16,SIRT4,TXNDC12,MRPL17,REXO2,GRPEL1,CRLS1,…
GO: Cellular Component	GO:0031975	envelope		3.289e-26	1.884e-23	3.033e-24	2.101e-23	87	1385	ATPSCKMT,ATP5MC3,MTG1,COX19,CHCHD10,ABCF1,AGPAT5,PET100,MRPL43,FUNDC1,SMIM20,NDUFA5,NDUFB9,ENY2,TTC19,PHB1,LDHD,MINDY3,MRPL57,NLN,TIMM8A,RCC1L,PEMT,TOMM22,MRPL16,SURF1,TIMM17A,HAX1,MGARP,COA7,MTCH2,SDHC,STOML2,AKAP6,HSPD1,MPV17,MRPL21,FOXRED1,COA3,NDUFAF2,CHCHD7,MRPS18B,COX4I1,COQ5,ADCK1,GPX4,PRELID3B,MRPL13,COX11,MRPL28,MRPS16,GPAM,RTN4IP1,MRPL33,SLC25A16,SIRT4,TXNDC12,MRPL17,REXO2,GRPEL1,CRLS1,…
GO: Cellular Component	GO:0005759	mitochondrial matrix		3.705e-26	2.123e-23	3.033e-24	2.101e-23	53	501	CLPP,ACP6,MTG1,GLRX5,PDSS1,MRPL43,SSBP1,MRPL57,DGLUCY,ADPRS,DIMT1,MRPL16,ALDH1L2,PIN4,QARS1,GPT2,METTL17,HSPD1,LIAS,PDSS2,MRPL21,MRPS18B,COQ5,NUDT2,MRPL13,MRPL28,MRPS16,MRPL33,IDH3A,NFS1,SLC25A16,HIBADH,TFAM,SIRT4,MRPL17,REXO2,GRPEL1,IARS2,THEM4,ABCE1,MTERF2,FLAD1,MRPS33,MRPS34,MRPL41,MRPL40,MRPL36,HADHB,MRPL9,SDHAF4,MRPL1,SOD1,SOD2
GO: Cellular Component	GO:0098798	mitochondrial protein-containing complex		1.892e-22	1.084e-19	1.355e-20	9.391e-20	38	286	ATP5MC3,CHCHD10,MRPL43,NDUFA5,NDUFB9,PHB1,MRPL57,TOMM22,MRPL16,TIMM17A,SDHC,MRPL21,FOXRED1,MRPS18B,COX4I1,MRPL13,MRPL28,MRPS16,MRPL33,IDH3A,SLC25A16,MRPL17,GRPEL1,TIMM10,TIMM9,TIMM8B,MTX2,MT-ND1,MT-ND2,MRPS33,MRPS34,MRPL41,MRPL40,MRPL36,HADHB,MRPL9,SDHAF4,MRPL1
GO: Cellular Component	GO:0005761	mitochondrial ribosome		4.48e-14	2.567e-11	2.567e-12	1.779e-11	18	94	MTG1,MRPL43,MRPL57,MRPL16,MRPL21,MRPS18B,MRPL13,MRPL28,MRPS16,MRPL33,MRPL17,MRPS33,MRPS34,MRPL41,MRPL40,MRPL36,MRPL9,MRPL1
GO: Cellular Component	GO:0000313	organellar ribosome		4.48e-14	2.567e-11	2.567e-12	1.779e-11	18	94	MTG1,MRPL43,MRPL57,MRPL16,MRPL21,MRPS18B,MRPL13,MRPL28,MRPS16,MRPL33,MRPL17,MRPS33,MRPS34,MRPL41,MRPL40,MRPL36,MRPL9,MRPL1
GO: Cellular Component	GO:0005758	mitochondrial intermembrane space		7.963e-14	4.563e-11	4.148e-12	2.874e-11	18	97	COX19,CHCHD10,NLN,TIMM8A,HAX1,COA7,STOML2,CHCHD7,PRELID3B,TXNDC12,REXO2,TIMM10,TIMM9,THEM4,TIMM8B,STMP1,CHCHD2,SOD1
GO: Cellular Component	GO:0031970	organelle envelope lumen		7.684e-13	4.403e-10	3.669e-11	2.542e-10	18	110	COX19,CHCHD10,NLN,TIMM8A,HAX1,COA7,STOML2,CHCHD7,PRELID3B,TXNDC12,REXO2,TIMM10,TIMM9,THEM4,TIMM8B,STMP1,CHCHD2,SOD1
GO: Cellular Component	GO:1990904	ribonucleoprotein complex		2.986e-12	1.711e-09	1.316e-10	9.118e-10	48	879	ABCF1,ILF2,SMNDC1,MRPL43,RIOK3,SSB,LSM5,DDX5,MRPL57,MRPL16,RRS1,PIN4,NIP7,EMG1,DDX23,HTATSF1,LSM4,PPIE,RBM8A,DDX39B,VBP1,MRPL21,DCAF13,MRPS18B,MRPL13,MRPL28,MRPS16,MRPL33,RPP14,NHP2,MRPL17,LSM6,RUVBL1,DAZAP1,TSR1,SF3B6,MRPS33,MRPS34,MRPL41,MRPL40,MRTO4,MRPL36,SNRPD2,LSM8,MRPL9,SNRPG,MRPL1,SF3B5
GO: Cellular Component	GO:0005762	mitochondrial large ribosomal subunit		3.771e-11	2.161e-08	1.441e-09	9.981e-09	13	61	MRPL43,MRPL57,MRPL16,MRPL21,MRPL13,MRPL28,MRPL33,MRPL17,MRPL41,MRPL40,MRPL36,MRPL9,MRPL1
GO: Cellular Component	GO:0000315	organellar large ribosomal subunit		3.771e-11	2.161e-08	1.441e-09	9.981e-09	13	61	MRPL43,MRPL57,MRPL16,MRPL21,MRPL13,MRPL28,MRPL33,MRPL17,MRPL41,MRPL40,MRPL36,MRPL9,MRPL1
GO: Cellular Component	GO:0098800	inner mitochondrial membrane protein complex		5.097e-08	2.921e-05	1.809e-06	1.253e-05	15	147	ATP5MC3,CHCHD10,NDUFA5,NDUFB9,PHB1,TIMM17A,SDHC,FOXRED1,COX4I1,GRPEL1,TIMM10,MTX2,MT-ND1,MT-ND2,SDHAF4
GO: Cellular Component	GO:0005840	ribosome		5.367e-08	3.075e-05	1.809e-06	1.253e-05	21	291	MTG1,ABCF1,MRPL43,DNAJC21,MRPL57,MRPL16,MRPL21,MRPS18B,MRPL13,APEX1,MRPL28,MRPS16,MRPL33,MRPL17,MRPS33,MRPS34,MRPL41,MRPL40,MRPL36,MRPL9,MRPL1
GO: Cellular Component	GO:1902494	catalytic complex		6.096e-08	3.493e-05	1.941e-06	1.345e-05	60	1657	CDKN1A,POLR3K,PDSS1,PSMB1,PSMB3,DAD1,PSMC3,PSMC4,PSMD7,PSMD8,NDUFA5,NDUFB9,ENY2,DCAF5,DDX5,OSTC,UCHL5,ARIH2,DDX23,ANP32E,PRMT1,PPIE,RBM8A,TAF7,ZNHIT1,SDHC,ANAPC4,PDSS2,FOXRED1,DCAF13,PDCD6,DCUN1D5,MAT2B,RBBP4,PIGS,ENC1,POLR2F,IDH3A,RPP14,SLC25A16,NHP2,SPAG6,GTF2B,RNF7,PTPA,DCUN1D1,RUVBL1,POLR3E,POLR1E,SF3B6,MT-ND1,MT-ND2,BRD7,ATP1A2,PSMD14,CTSH,SNRPD2,SNRPG,SDHAF4,DCAF7
GO: Cellular Component	GO:0015934	large ribosomal subunit		2.646e-07	0.0001516	7.981e-06	5.53e-05	13	123	MRPL43,MRPL57,MRPL16,MRPL21,MRPL13,MRPL28,MRPL33,MRPL17,MRPL41,MRPL40,MRPL36,MRPL9,MRPL1
GO: Cellular Component	GO:0044391	ribosomal subunit		3.406e-07	0.0001952	9.759e-06	6.762e-05	17	218	MRPL43,MRPL57,MRPL16,MRPL21,MRPS18B,MRPL13,MRPL28,MRPS16,MRPL33,MRPL17,MRPS33,MRPS34,MRPL41,MRPL40,MRPL36,MRPL9,MRPL1
GO: Cellular Component	GO:0005686	U2 snRNP		9.846e-07	0.0005642	2.687e-05	0.0001862	11	96	LSM5,HTATSF1,LSM4,PPIE,RBM8A,LSM6,SF3B6,SNRPD2,LSM8,SNRPG,SF3B5
GO: Cellular Component	GO:0005684	U2-type spliceosomal complex		1.093e-06	0.0006265	2.848e-05	0.0001973	11	97	LSM5,HTATSF1,LSM4,PPIE,RBM8A,LSM6,SF3B6,SNRPD2,LSM8,SNRPG,SF3B5
GO: Cellular Component	GO:0005688	U6 snRNP		1.343e-06	0.0007695	3.206e-05	0.0002221	11	99	LSM5,DDX23,LSM4,PPIE,RBM8A,DDX39B,LSM6,SNRPD2,LSM8,SNRPG,SF3B5
GO: Cellular Component	GO:0120115	Lsm2-8 complex		1.343e-06	0.0007695	3.206e-05	0.0002221	11	99	LSM5,DDX23,LSM4,PPIE,RBM8A,DDX39B,LSM6,SNRPD2,LSM8,SNRPG,SF3B5
GO: Cellular Component	GO:1904813	ficolin-1-rich granule lumen		1.97e-06	0.001129	4.514e-05	0.0003128	12	124	ILF2,IMPDH2,KCMF1,PSMB1,PDAP1,PSMC3,PSMD7,MIF,PPIE,APAF1,PSMD14,CTSH
GO: Cellular Component	GO:0070469	respirasome		2.913e-06	0.001669	6.419e-05	0.0004448	11	107	NDUFA5,NDUFB9,TTC19,SURF1,SDHC,FOXRED1,COX4I1,STMP1,MT-ND1,MT-ND2,SDHAF4
GO: Cellular Component	GO:0071011	precatalytic spliceosome		4.325e-06	0.002478	9.178e-05	0.0006359	8	54	LSM5,LSM4,LSM6,SF3B6,SNRPD2,LSM8,SNRPG,SF3B5
GO: Cellular Component	GO:0005687	U4 snRNP		4.642e-06	0.00266	9.357e-05	0.0006484	9	72	LSM5,DDX23,LSM4,DDX39B,LSM6,SNRPD2,LSM8,SNRPG,SF3B5
GO: Cellular Component	GO:0005681	spliceosomal complex		4.962e-06	0.002843	9.357e-05	0.0006484	15	210	SMNDC1,LSM5,DDX5,DDX23,HTATSF1,LSM4,PPIE,RBM8A,DDX39B,LSM6,SF3B6,SNRPD2,LSM8,SNRPG,SF3B5
GO: Cellular Component	GO:0005746	mitochondrial respirasome		4.977e-06	0.002852	9.357e-05	0.0006484	10	92	NDUFA5,NDUFB9,SURF1,SDHC,FOXRED1,COX4I1,STMP1,MT-ND1,MT-ND2,SDHAF4
GO: Cellular Component	GO:0140535	intracellular protein-containing complex		5.062e-06	0.002901	9.357e-05	0.0006484	33	797	POLR3K,ZBTB8OS,TRAPPC5,PSMB1,PSMB3,PSMC3,PSMC4,PSMD7,PSMD8,ENY2,DCAF5,UCHL5,ARIH2,TRAPPC4,TAF7,ANAPC4,RNASEH2B,DCAF13,PDCD6,DCUN1D5,MAT2B,ENC1,POLR2F,SLC25A16,GTF2B,RNF7,PTPA,DCUN1D1,RUVBL1,POLR3E,POLR1E,PSMD14,DCAF7
GO: Cellular Component	GO:0032592	integral component of mitochondrial membrane		5.491e-06	0.003146	9.832e-05	0.0006812	10	93	CHCHD10,PET100,FUNDC1,TIMM17A,MGARP,COA3,ADCK1,COX11,MTX2,MCUR1
GO: Cellular Component	GO:0098573	intrinsic component of mitochondrial membrane		6.657e-06	0.003815	0.0001156	0.0008009	10	95	CHCHD10,PET100,FUNDC1,TIMM17A,MGARP,COA3,ADCK1,COX11,MTX2,MCUR1
GO: Cellular Component	GO:0097525	spliceosomal snRNP complex		7.178e-06	0.004113	0.0001196	0.0008287	14	190	LSM5,DDX5,DDX23,HTATSF1,LSM4,PPIE,RBM8A,DDX39B,LSM6,SF3B6,SNRPD2,LSM8,SNRPG,SF3B5
GO: Cellular Component	GO:1905369	endopeptidase complex		7.306e-06	0.004186	0.0001196	0.0008287	9	76	PSMB1,PSMB3,PSMC3,PSMC4,PSMD7,PSMD8,UCHL5,PIGS,PSMD14
GO: Cellular Component	GO:0030532	small nuclear ribonucleoprotein complex		1.289e-05	0.007386	0.0002052	0.001422	14	200	LSM5,DDX5,DDX23,HTATSF1,LSM4,PPIE,RBM8A,DDX39B,LSM6,SF3B6,SNRPD2,LSM8,SNRPG,SF3B5
GO: Cellular Component	GO:1905368	peptidase complex		1.373e-05	0.007866	0.0002126	0.001473	10	103	PSMB1,PSMB3,PSMC3,PSMC4,PSMD7,PSMD8,ENY2,UCHL5,PIGS,PSMD14
GO: Cellular Component	GO:0005682	U5 snRNP		1.849e-05	0.01059	0.0002788	0.001932	12	154	LSM5,DDX5,DDX23,LSM4,PPIE,RBM8A,LSM6,SF3B6,SNRPD2,LSM8,SNRPG,SF3B5
GO: Cellular Component	GO:0120114	Sm-like protein family complex		2.478e-05	0.0142	0.000364	0.002522	14	212	LSM5,DDX5,DDX23,HTATSF1,LSM4,PPIE,RBM8A,DDX39B,LSM6,SF3B6,SNRPD2,LSM8,SNRPG,SF3B5
GO: Cellular Component	GO:0071005	U2-type precatalytic spliceosome		2.906e-05	0.01665	0.0004096	0.002838	7	51	LSM5,LSM4,LSM6,SNRPD2,LSM8,SNRPG,SF3B5
GO: Cellular Component	GO:0071001	U4/U6 snRNP		3.074e-05	0.01761	0.0004096	0.002838	8	70	LSM5,DDX23,LSM4,LSM6,SNRPD2,LSM8,SNRPG,SF3B5
GO: Cellular Component	GO:0000502	proteasome complex		3.074e-05	0.01761	0.0004096	0.002838	8	70	PSMB1,PSMB3,PSMC3,PSMC4,PSMD7,PSMD8,UCHL5,PSMD14
GO: Cellular Component	GO:0046540	U4/U6 x U5 tri-snRNP complex		3.074e-05	0.01761	0.0004096	0.002838	8	70	LSM5,DDX23,LSM4,LSM6,SNRPD2,LSM8,SNRPG,SF3B5
GO: Cellular Component	GO:0005838	proteasome regulatory particle		3.354e-05	0.01922	0.000425	0.002945	5	22	PSMC3,PSMC4,PSMD7,PSMD8,PSMD14
GO: Cellular Component	GO:0005741	mitochondrial outer membrane		3.373e-05	0.01933	0.000425	0.002945	14	218	ATP5MC3,AGPAT5,FUNDC1,PHB1,TOMM22,HAX1,MGARP,MTCH2,GPAM,RTN4IP1,TXNDC12,MTX2,STMP1,HADHB
GO: Cellular Component	GO:0097526	spliceosomal tri-snRNP complex		3.412e-05	0.01955	0.000425	0.002945	8	71	LSM5,DDX23,LSM4,LSM6,SNRPD2,LSM8,SNRPG,SF3B5
GO: Cellular Component	GO:0042719	mitochondrial intermembrane space protein transporter complex		5.241e-05	0.03003	0.000639	0.004428	3	5	TIMM10,TIMM9,TIMM8B
GO: Cellular Component	GO:0022624	proteasome accessory complex		6.481e-05	0.03713	0.0007736	0.00536	5	25	PSMC3,PSMC4,PSMD7,PSMD8,PSMD14
GO: Cellular Component	GO:0031305	integral component of mitochondrial inner membrane		7.592e-05	0.0435	0.0008878	0.006151	7	59	CHCHD10,PET100,TIMM17A,COA3,COX11,MTX2,MCUR1
GO: Cellular Component	GO:0031304	intrinsic component of mitochondrial inner membrane		8.466e-05	0.04851	0.0009702	0.006723	7	60	CHCHD10,PET100,TIMM17A,COA3,COX11,MTX2,MCUR1
GO: Cellular Component	GO:0101002	ficolin-1-rich granule		0.0001109	0.06352	0.001245	0.00863	12	185	ILF2,IMPDH2,KCMF1,PSMB1,PDAP1,PSMC3,PSMD7,MIF,PPIE,APAF1,PSMD14,CTSH
GO: Cellular Component	GO:0030684	preribosome		0.0001147	0.06573	0.001264	0.008758	8	84	RIOK3,RRS1,PIN4,NIP7,EMG1,DCAF13,TSR1,MRTO4
GO: Cellular Component	GO:0031968	organelle outer membrane		0.0001528	0.08756	0.001652	0.01145	14	251	ATP5MC3,AGPAT5,FUNDC1,PHB1,TOMM22,HAX1,MGARP,MTCH2,GPAM,RTN4IP1,TXNDC12,MTX2,STMP1,HADHB
GO: Cellular Component	GO:0019867	outer membrane		0.000166	0.0951	0.001761	0.0122	14	253	ATP5MC3,AGPAT5,FUNDC1,PHB1,TOMM22,HAX1,MGARP,MTCH2,GPAM,RTN4IP1,TXNDC12,MTX2,STMP1,HADHB
GO: Cellular Component	GO:0031597	cytosolic proteasome complex		0.0001787	0.1024	0.001862	0.0129	3	7	PSMC4,UCHL5,PSMD14
GO: Cellular Component	GO:0098803	respiratory chain complex		0.0001862	0.1067	0.001905	0.0132	8	90	NDUFA5,NDUFB9,SDHC,FOXRED1,COX4I1,MT-ND1,MT-ND2,SDHAF4
GO: Cellular Component	GO:0042645	mitochondrial nucleoid		0.0002087	0.1196	0.002062	0.01429	6	49	SSBP1,SLC25A16,TFAM,MTERF2,HADHB,SOD2
GO: Cellular Component	GO:0009295	nucleoid		0.0002087	0.1196	0.002062	0.01429	6	49	SSBP1,SLC25A16,TFAM,MTERF2,HADHB,SOD2
GO: Cellular Component	GO:0005763	mitochondrial small ribosomal subunit		0.000222	0.1272	0.002121	0.01469	5	32	MRPL16,MRPS18B,MRPS16,MRPS33,MRPS34
GO: Cellular Component	GO:0000314	organellar small ribosomal subunit		0.000222	0.1272	0.002121	0.01469	5	32	MRPL16,MRPS18B,MRPS16,MRPS33,MRPS34
GO: Cellular Component	GO:1990234	transferase complex		0.0003323	0.1904	0.003122	0.02163	29	825	CDKN1A,POLR3K,PDSS1,DAD1,ENY2,DCAF5,OSTC,ARIH2,PRMT1,TAF7,ANAPC4,PDSS2,DCAF13,PDCD6,DCUN1D5,MAT2B,RBBP4,ENC1,POLR2F,SLC25A16,GTF2B,RNF7,DCUN1D1,RUVBL1,POLR3E,POLR1E,SNRPD2,SNRPG,DCAF7
GO: Cellular Component	GO:0005685	U1 snRNP		0.0004422	0.2534	0.004087	0.02832	7	78	LSM5,LSM4,LSM6,SNRPD2,LSM8,SNRPG,SF3B5
GO: Cellular Component	GO:0140513	nuclear protein-containing complex		0.0007399	0.424	0.00673	0.04663	40	1340	CDKN1A,MYF5,POLR3K,ERCC6,SMNDC1,LIN52,LSM5,ENY2,DDX5,UCHL5,EMG1,DDX23,HTATSF1,ANP32E,LSM4,PPIE,RBM8A,TAF7,ZNHIT1,COPS5,DDX39B,STOML2,ANAPC4,DCAF13,RBBP4,POLR2F,NHP2,ELOF1,GTF2B,LSM6,ELL2,RUVBL1,POLR3E,POLR1E,SF3B6,BRD7,SNRPD2,LSM8,SNRPG,SF3B5
GO: Cellular Component	GO:0097346	INO80-type complex		0.0008856	0.5074	0.007929	0.05494	4	25	UCHL5,ANP32E,ZNHIT1,RUVBL1
GO: Cellular Component	GO:0000812	Swr1 complex		0.001052	0.6028	0.009134	0.06329	3	12	ANP32E,ZNHIT1,RUVBL1
GO: Cellular Component	GO:0034709	methylosome		0.001052	0.6028	0.009134	0.06329	3	12	PRMT1,SNRPD2,SNRPG
GO: Cellular Component	GO:1990204	oxidoreductase complex		0.001581	0.906	0.01352	0.0937	8	124	NDUFA5,NDUFB9,SDHC,FOXRED1,IDH3A,MT-ND1,MT-ND2,SDHAF4
GO: Cellular Component	GO:0005744	TIM23 mitochondrial import inner membrane translocase complex		0.001696	0.9717	0.01408	0.09758	3	14	TIMM17A,GRPEL1,TIMM10
GO: Cellular Component	GO:0030061	mitochondrial crista		0.001696	0.9717	0.01408	0.09758	3	14	ATPSCKMT,PHB1,HSPD1
GO: Cellular Component	GO:0005747	mitochondrial respiratory chain complex I		0.001973	1	0.0157	0.1088	5	51	NDUFA5,NDUFB9,FOXRED1,MT-ND1,MT-ND2
GO: Cellular Component	GO:0030964	NADH dehydrogenase complex		0.001973	1	0.0157	0.1088	5	51	NDUFA5,NDUFB9,FOXRED1,MT-ND1,MT-ND2
GO: Cellular Component	GO:0045271	respiratory chain complex I		0.001973	1	0.0157	0.1088	5	51	NDUFA5,NDUFB9,FOXRED1,MT-ND1,MT-ND2
GO: Cellular Component	GO:0071013	catalytic step 2 spliceosome		0.002285	1	0.01793	0.1243	7	103	DDX5,DDX23,PPIE,RBM8A,SF3B6,SNRPD2,SNRPG
GO: Cellular Component	GO:0031314	extrinsic component of mitochondrial inner membrane		0.002542	1	0.01968	0.1364	3	16	COQ5,COQ4,COQ7
GO: Cellular Component	GO:0070603	SWI/SNF superfamily-type complex		0.002672	1	0.02042	0.1415	6	79	UCHL5,ANP32E,ZNHIT1,RBBP4,RUVBL1,BRD7
GO: Cellular Component	GO:0005749	mitochondrial respiratory chain complex II, succinate dehydrogenase complex (ubiquinone)		0.002973	1	0.02129	0.1475	2	5	SDHC,SDHAF4
GO: Cellular Component	GO:0045257	succinate dehydrogenase complex (ubiquinone)		0.002973	1	0.02129	0.1475	2	5	SDHC,SDHAF4
GO: Cellular Component	GO:0045283	fumarate reductase complex		0.002973	1	0.02129	0.1475	2	5	SDHC,SDHAF4
GO: Cellular Component	GO:0045281	succinate dehydrogenase complex		0.002973	1	0.02129	0.1475	2	5	SDHC,SDHAF4
GO: Cellular Component	GO:0045273	respiratory chain complex II		0.002973	1	0.02129	0.1475	2	5	SDHC,SDHAF4
GO: Cellular Component	GO:0005730	nucleolus		0.003032	1	0.02145	0.1486	42	1540	CDKN1A,MYF5,POLR3K,ILF2,ERCC6,DNAJC21,HMGB2,DDX5,DIMT1,RRS1,UCHL5,PIN4,NIP7,EMG1,DDX23,PAK1IP1,CDKN2AIPNL,GNL3,DUSP11,DCAF13,NOP16,ANP32B,ENC1,POLR2F,GPX4,APEX1,RPP14,NHP2,PPID,REXO2,NIFK,LSM6,MTX2,PSIP1,TSR1,POLR1E,RRN3,GET3,RPS19BP1,MRPL40,MRTO4,DCTN3
GO: Cellular Component	GO:0000974	Prp19 complex		0.003307	1	0.02311	0.1601	7	110	DDX5,DDX23,PPIE,RBM8A,SF3B6,SNRPD2,SNRPG
GO: Cellular Component	GO:0005666	RNA polymerase III complex		0.003609	1	0.02491	0.1726	3	18	POLR3K,POLR2F,POLR3E
GO: Cellular Component	GO:0005689	U12-type spliceosomal complex		0.003918	1	0.02673	0.1852	4	37	SF3B6,SNRPD2,SNRPG,SF3B5
GO: Cellular Component	GO:0005850	eukaryotic translation initiation factor 2 complex		0.004408	1	0.02971	0.2059	2	6	EIF2S2,EIF2B1
GO: Cellular Component	GO:0031466	Cul5-RING ubiquitin ligase complex		0.006099	1	0.04064	0.2816	2	7	ARIH2,RNF7
Pathway	1268843	Mitochondrial translation initiation	BioSystems: REACTOME	6.942e-14	1.164e-10	1.164e-10	9.316e-10	18	88	MRPL43,MRPL57,MRPL16,MRPL21,MRPS18B,MRPL13,MRPL28,MRPS16,MRPL33,MTFMT,MRPL17,MRPS33,MRPS34,MRPL41,MRPL40,MRPL36,MRPL9,MRPL1
Pathway	1268842	Mitochondrial translation	BioSystems: REACTOME	2.823e-13	4.734e-10	2.367e-10	1.894e-09	18	95	MRPL43,MRPL57,MRPL16,MRPL21,MRPS18B,MRPL13,MRPL28,MRPS16,MRPL33,MTFMT,MRPL17,MRPS33,MRPS34,MRPL41,MRPL40,MRPL36,MRPL9,MRPL1
Pathway	1268845	Mitochondrial translation termination	BioSystems: REACTOME	9.433e-13	1.582e-09	4.804e-10	3.844e-09	17	88	MRPL43,MRPL57,MRPL16,MRPL21,MRPS18B,MRPL13,MRPL28,MRPS16,MRPL33,MRPL17,MRPS33,MRPS34,MRPL41,MRPL40,MRPL36,MRPL9,MRPL1
Pathway	1268844	Mitochondrial translation elongation	BioSystems: REACTOME	1.146e-12	1.922e-09	4.804e-10	3.844e-09	17	89	MRPL43,MRPL57,MRPL16,MRPL21,MRPS18B,MRPL13,MRPL28,MRPS16,MRPL33,MRPL17,MRPS33,MRPS34,MRPL41,MRPL40,MRPL36,MRPL9,MRPL1
Pathway	1268745	Mitochondrial protein import	BioSystems: REACTOME	1.063e-11	1.782e-08	3.564e-09	2.852e-08	14	62	COX19,CHCHD10,LDHD,TIMM8A,TOMM22,TIMM17A,HSPD1,CHCHD7,GRPEL1,TIMM10,TIMM9,TIMM8B,MTX2,CHCHD2
Pathway	M2044	Spliceosome	MSigDB C2 BIOCARTA (v7.5.1)	2.585e-08	4.335e-05	7.225e-06	5.782e-05	15	127	SMNDC1,LSM5,DDX5,DDX23,LSM4,PPIE,RBM8A,DDX39B,SNRNP27,LSM6,SF3B6,SNRPD2,LSM8,SNRPG,SF3B5
Pathway	125136	Spliceosome	BioSystems: KEGG	5.361e-08	8.99e-05	1.246e-05	9.969e-05	15	134	SMNDC1,LSM5,DDX5,DDX23,LSM4,PPIE,RBM8A,DDX39B,SNRNP27,LSM6,SF3B6,SNRPD2,LSM8,SNRPG,SF3B5
Pathway	1268838	Organelle biogenesis and maintenance	BioSystems: REACTOME	5.943e-08	9.966e-05	1.246e-05	9.969e-05	24	341	MRPL43,SSBP1,MRPL57,MRPL16,MRPL21,MRPS18B,MRPL13,MRPL28,MRPS16,MRPL33,NR1D1,TFAM,CEP43,MTFMT,MRPL17,MRPS33,MRPS34,MRPL41,MRPL40,EXOC1,MRPL36,MRPL9,MRPL1,DCTN3
Pathway	132956	Metabolic pathways	BioSystems: KEGG	1.186e-06	0.00199	0.0002211	0.001769	50	1272	ATP5MC3,POLR3K,IMPA1,ACAA1,AGPAT5,IMPDH2,MAT1A,DAD1,NDUFA5,GALNT7,NDUFB9,BPGM,PEMT,PIGF,CHPT1,ATP6V1D,GNPDA2,GYG2,PGP,QARS1,GPT2,SDHC,PMM2,PLA2G7,LARGE2,LIAS,HSD17B7,NAGK,MAT2B,COX4I1,COQ5,PIGS,POLR2F,SHMT1,COX11,GPAM,IDH3A,NFS1,HIBADH,CRLS1,CYP2R1,POLR1E,MTHFR,FLAD1,MT-ND1,MT-ND2,LPIN2,SMS,HADHB,COQ7
Pathway	1269690	mRNA Splicing - Major Pathway	BioSystems: REACTOME	4.27e-06	0.007162	0.0007162	0.005731	15	188	SMNDC1,LSM5,DDX5,DDX23,LSM4,PPIE,RBM8A,SNRNP27,POLR2F,LSM6,SF3B6,SNRPD2,LSM8,SNRPG,SF3B5
Pathway	M39881	Mitochondrial complex IV assembly	MSigDB C2 BIOCARTA (v7.5.1)	5.177e-06	0.008682	0.0007893	0.006316	7	36	COX19,PET100,SMIM20,SURF1,COA3,COX4I1,COX11
Pathway	1269689	mRNA Splicing	BioSystems: REACTOME	7.11e-06	0.01192	0.0009936	0.007951	15	196	SMNDC1,LSM5,DDX5,DDX23,LSM4,PPIE,RBM8A,SNRNP27,POLR2F,LSM6,SF3B6,SNRPD2,LSM8,SNRPG,SF3B5
Pathway	M39727	One-carbon metabolism and related pathways	MSigDB C2 BIOCARTA (v7.5.1)	9.16e-06	0.01536	0.001125	0.009002	8	54	MAT1A,PEMT,CHPT1,GPX4,SHMT1,MTHFR,SOD1,SOD2
Pathway	1270100	Ubiquinol biosynthesis	BioSystems: REACTOME	9.391e-06	0.01575	0.001125	0.009002	4	8	PDSS1,PDSS2,COQ5,COQ7
Pathway	1269770	SCF(Skp2)-mediated degradation of p27/p21	BioSystems: REACTOME	2.304e-05	0.03864	0.002389	0.01912	8	61	CDKN1A,PSMB1,PSMB3,PSMC3,PSMC4,PSMD7,PSMD8,PSMD14
Pathway	1383017	The role of GTSE1 in G2/M progression after G2 checkpoint	BioSystems: REACTOME	2.304e-05	0.03864	0.002389	0.01912	8	61	CDKN1A,PSMB1,PSMB3,PSMC3,PSMC4,PSMD7,PSMD8,PSMD14
Pathway	83040	Proteasome	BioSystems: KEGG	2.422e-05	0.04062	0.002389	0.01912	7	45	PSMB1,PSMB3,PSMC3,PSMC4,PSMD7,PSMD8,PSMD14
Pathway	M10680	Proteasome	MSigDB C2 BIOCARTA (v7.5.1)	2.81e-05	0.04712	0.002618	0.02095	7	46	PSMB1,PSMB3,PSMC3,PSMC4,PSMD7,PSMD8,PSMD14
Pathway	1269688	Processing of Capped Intron-Containing Pre-mRNA	BioSystems: REACTOME	3.006e-05	0.05041	0.002653	0.02123	16	248	SMNDC1,LSM5,DDX5,DDX23,LSM4,PPIE,RBM8A,DDX39B,SNRNP27,POLR2F,LSM6,SF3B6,SNRPD2,LSM8,SNRPG,SF3B5
Pathway	1269852	Autodegradation of Cdh1 by Cdh1:APC/C	BioSystems: REACTOME	3.292e-05	0.05521	0.00276	0.02209	8	64	PSMB1,PSMB3,PSMC3,PSMC4,PSMD7,PSMD8,ANAPC4,PSMD14
Pathway	1269744	p53-Dependent G1/S DNA damage checkpoint	BioSystems: REACTOME	3.691e-05	0.06191	0.002814	0.02252	8	65	CDKN1A,PSMB1,PSMB3,PSMC3,PSMC4,PSMD7,PSMD8,PSMD14
Pathway	1269745	p53-Dependent G1 DNA Damage Response	BioSystems: REACTOME	3.691e-05	0.06191	0.002814	0.02252	8	65	CDKN1A,PSMB1,PSMB3,PSMC3,PSMC4,PSMD7,PSMD8,PSMD14
Pathway	1269904	ABC-family proteins mediated transport	BioSystems: REACTOME	4.565e-05	0.07655	0.003174	0.0254	10	107	ABCF1,PSMB1,PSMB3,PSMC3,PSMC4,PSMD7,PSMD8,EIF2S2,ABCE1,PSMD14
Pathway	1269743	G1/S DNA Damage Checkpoints	BioSystems: REACTOME	4.612e-05	0.07735	0.003174	0.0254	8	67	CDKN1A,PSMB1,PSMB3,PSMC3,PSMC4,PSMD7,PSMD8,PSMD14
Pathway	1269849	APC/C:Cdc20 mediated degradation of Securin	BioSystems: REACTOME	5.14e-05	0.0862	0.003174	0.0254	8	68	PSMB1,PSMB3,PSMC3,PSMC4,PSMD7,PSMD8,ANAPC4,PSMD14
Pathway	1269199	Cross-presentation of soluble exogenous antigens (endosomes)	BioSystems: REACTOME	5.592e-05	0.09377	0.003174	0.0254	7	51	PSMB1,PSMB3,PSMC3,PSMC4,PSMD7,PSMD8,PSMD14
Pathway	1270296	Regulation of activated PAK-2p34 by proteasome mediated degradation	BioSystems: REACTOME	5.592e-05	0.09377	0.003174	0.0254	7	51	PSMB1,PSMB3,PSMC3,PSMC4,PSMD7,PSMD8,PSMD14
Pathway	1269649	Gene Expression	BioSystems: REACTOME	6.049e-05	0.1014	0.003174	0.0254	59	1834	CDKN1A,POLR3K,ZBTB8OS,ERCC6,SMNDC1,PSMB1,PSMB3,PSMC3,PSMC4,RIOK3,PSMD7,PSMD8,SSB,LSM5,DDX5,DIMT1,SARS1,SURF1,EIF2S2,EMG1,DDX23,PRMT1,LSM4,PPIE,RBM8A,TAF7,QARS1,DDX39B,TARS1,HSPD1,SNRNP27,DCAF13,RBBP4,COX4I1,POLR2F,APAF1,CARS1,COX11,OSGEP,RPP14,NHP2,NR1D1,TFAM,GTF2B,IARS2,LSM6,ELL2,POLR3E,TSR1,POLR1E,RRN3,EIF2B1,SF3B6,BRD7,PSMD14,SNRPD2,LSM8,SNRPG,SF3B5
Pathway	1269290	Regulation of RAS by GAPs	BioSystems: REACTOME	6.347e-05	0.1064	0.003174	0.0254	8	70	PSMB1,PSMB3,PSMC3,PSMC4,PSMD7,PSMD8,NRAS,PSMD14
Pathway	1270174	Regulation of ornithine decarboxylase (ODC)	BioSystems: REACTOME	6.355e-05	0.1066	0.003174	0.0254	7	52	PSMB1,PSMB3,PSMC3,PSMC4,PSMD7,PSMD8,PSMD14
Pathway	1269791	Ubiquitin-dependent degradation of Cyclin D	BioSystems: REACTOME	6.355e-05	0.1066	0.003174	0.0254	7	52	PSMB1,PSMB3,PSMC3,PSMC4,PSMD7,PSMD8,PSMD14
Pathway	1269792	Ubiquitin-dependent degradation of Cyclin D1	BioSystems: REACTOME	6.355e-05	0.1066	0.003174	0.0254	7	52	PSMB1,PSMB3,PSMC3,PSMC4,PSMD7,PSMD8,PSMD14
Pathway	1269783	CDK-mediated phosphorylation and removal of Cdc6	BioSystems: REACTOME	6.355e-05	0.1066	0.003174	0.0254	7	52	PSMB1,PSMB3,PSMC3,PSMC4,PSMD7,PSMD8,PSMD14
Pathway	1269778	Cyclin A:Cdk2-associated events at S phase entry	BioSystems: REACTOME	7.034e-05	0.118	0.003174	0.0254	8	71	CDKN1A,PSMB1,PSMB3,PSMC3,PSMC4,PSMD7,PSMD8,PSMD14
Pathway	1269107	Vpu mediated degradation of CD4	BioSystems: REACTOME	7.201e-05	0.1208	0.003174	0.0254	7	53	PSMB1,PSMB3,PSMC3,PSMC4,PSMD7,PSMD8,PSMD14
Pathway	1269747	Autodegradation of the E3 ubiquitin ligase COP1	BioSystems: REACTOME	7.201e-05	0.1208	0.003174	0.0254	7	53	PSMB1,PSMB3,PSMC3,PSMC4,PSMD7,PSMD8,PSMD14
Pathway	1269781	Switching of origins to a post-replicative state	BioSystems: REACTOME	7.781e-05	0.1305	0.003174	0.0254	8	72	CDKN1A,PSMB1,PSMB3,PSMC3,PSMC4,PSMD7,PSMD8,PSMD14
Pathway	1269782	Orc1 removal from chromatin	BioSystems: REACTOME	7.781e-05	0.1305	0.003174	0.0254	8	72	CDKN1A,PSMB1,PSMB3,PSMC3,PSMC4,PSMD7,PSMD8,PSMD14
Pathway	1269769	Cyclin E associated events during G1/S transition	BioSystems: REACTOME	7.781e-05	0.1305	0.003174	0.0254	8	72	CDKN1A,PSMB1,PSMB3,PSMC3,PSMC4,PSMD7,PSMD8,PSMD14
Pathway	1270295	Regulation of Apoptosis	BioSystems: REACTOME	8.137e-05	0.1365	0.003174	0.0254	7	54	PSMB1,PSMB3,PSMC3,PSMC4,PSMD7,PSMD8,PSMD14
Pathway	1269752	Ubiquitin Mediated Degradation of Phosphorylated Cdc25A	BioSystems: REACTOME	8.137e-05	0.1365	0.003174	0.0254	7	54	PSMB1,PSMB3,PSMC3,PSMC4,PSMD7,PSMD8,PSMD14
Pathway	1269750	p53-Independent G1/S DNA damage checkpoint	BioSystems: REACTOME	8.137e-05	0.1365	0.003174	0.0254	7	54	PSMB1,PSMB3,PSMC3,PSMC4,PSMD7,PSMD8,PSMD14
Pathway	1269751	p53-Independent DNA Damage Response	BioSystems: REACTOME	8.137e-05	0.1365	0.003174	0.0254	7	54	PSMB1,PSMB3,PSMC3,PSMC4,PSMD7,PSMD8,PSMD14
Pathway	1269851	APC/C:Cdh1 mediated degradation of Cdc20 and other APC/C:Cdh1 targeted proteins in late mitosis/early G1	BioSystems: REACTOME	8.593e-05	0.1441	0.003202	0.02563	8	73	PSMB1,PSMB3,PSMC3,PSMC4,PSMD7,PSMD8,ANAPC4,PSMD14
Pathway	1269846	Cdc20:Phospho-APC/C mediated degradation of Cyclin A	BioSystems: REACTOME	8.593e-05	0.1441	0.003202	0.02563	8	73	PSMB1,PSMB3,PSMC3,PSMC4,PSMD7,PSMD8,ANAPC4,PSMD14
Pathway	1269098	Vif-mediated degradation of APOBEC3G	BioSystems: REACTOME	9.17e-05	0.1538	0.00331	0.02649	7	55	PSMB1,PSMB3,PSMC3,PSMC4,PSMD7,PSMD8,PSMD14
Pathway	1269796	Removal of licensing factors from origins	BioSystems: REACTOME	9.474e-05	0.1589	0.00331	0.02649	8	74	CDKN1A,PSMB1,PSMB3,PSMC3,PSMC4,PSMD7,PSMD8,PSMD14
Pathway	1269845	APC:Cdc20 mediated degradation of cell cycle proteins prior to satisfation of the cell cycle checkpoint	BioSystems: REACTOME	9.474e-05	0.1589	0.00331	0.02649	8	74	PSMB1,PSMB3,PSMC3,PSMC4,PSMD7,PSMD8,ANAPC4,PSMD14
Pathway	1269606	Degradation of AXIN	BioSystems: REACTOME	0.0001031	0.1729	0.003324	0.0266	7	56	PSMB1,PSMB3,PSMC3,PSMC4,PSMD7,PSMD8,PSMD14
Pathway	1269746	Stabilization of p53	BioSystems: REACTOME	0.0001031	0.1729	0.003324	0.0266	7	56	PSMB1,PSMB3,PSMC3,PSMC4,PSMD7,PSMD8,PSMD14
Pathway	1457807	FBXL7 down-regulates AURKA during mitotic entry and in early mitosis	BioSystems: REACTOME	0.0001031	0.1729	0.003324	0.0266	7	56	PSMB1,PSMB3,PSMC3,PSMC4,PSMD7,PSMD8,PSMD14
Pathway	1269841	SCF-beta-TrCP mediated degradation of Emi1	BioSystems: REACTOME	0.0001031	0.1729	0.003324	0.0266	7	56	PSMB1,PSMB3,PSMC3,PSMC4,PSMD7,PSMD8,PSMD14
Pathway	1269844	APC/C:Cdc20 mediated degradation of mitotic proteins	BioSystems: REACTOME	0.0001146	0.1922	0.003589	0.02872	8	76	PSMB1,PSMB3,PSMC3,PSMC4,PSMD7,PSMD8,ANAPC4,PSMD14
Pathway	1269726	AUF1 (hnRNP D0) binds and destabilizes mRNA	BioSystems: REACTOME	0.0001156	0.1938	0.003589	0.02872	7	57	PSMB1,PSMB3,PSMC3,PSMC4,PSMD7,PSMD8,PSMD14
Pathway	M40065	Riboflavin and CoQ disorders	MSigDB C2 BIOCARTA (v7.5.1)	0.0001224	0.2053	0.0037	0.02961	4	14	PDSS1,PDSS2,FLAD1,COQ7
Pathway	1269794	Regulation of DNA replication	BioSystems: REACTOME	0.0001258	0.2109	0.0037	0.02961	8	77	CDKN1A,PSMB1,PSMB3,PSMC3,PSMC4,PSMD7,PSMD8,PSMD14
Pathway	1269842	Activation of APC/C and APC/C:Cdc20 mediated degradation of mitotic proteins	BioSystems: REACTOME	0.0001258	0.2109	0.0037	0.02961	8	77	PSMB1,PSMB3,PSMC3,PSMC4,PSMD7,PSMD8,ANAPC4,PSMD14
Pathway	1268928	Hh mutants that don't undergo autocatalytic processing are degraded by ERAD	BioSystems: REACTOME	0.0001293	0.2168	0.003738	0.02991	7	58	PSMB1,PSMB3,PSMC3,PSMC4,PSMD7,PSMD8,PSMD14
Pathway	M14691	Aminoacyl-tRNA biosynthesis	MSigDB C2 BIOCARTA (v7.5.1)	0.0001334	0.2237	0.003792	0.03035	6	41	SARS1,QARS1,TARS1,CARS1,MTFMT,IARS2
Pathway	1269605	Degradation of DVL	BioSystems: REACTOME	0.0001443	0.2419	0.004032	0.03226	7	59	PSMB1,PSMB3,PSMC3,PSMC4,PSMD7,PSMD8,PSMD14
Pathway	M39386	Eukaryotic transcription initiation	MSigDB C2 BIOCARTA (v7.5.1)	0.0001531	0.2568	0.004209	0.03368	6	42	POLR3K,TAF7,POLR2F,GTF2B,POLR3E,POLR1E
Pathway	1269331	NIK-->noncanonical NF-kB signaling	BioSystems: REACTOME	0.0001606	0.2694	0.004209	0.03368	7	60	PSMB1,PSMB3,PSMC3,PSMC4,PSMD7,PSMD8,PSMD14
Pathway	1268927	Hh mutants abrogate ligand secretion	BioSystems: REACTOME	0.0001606	0.2694	0.004209	0.03368	7	60	PSMB1,PSMB3,PSMC3,PSMC4,PSMD7,PSMD8,PSMD14
Pathway	1269836	CDT1 association with the CDC6:ORC:origin complex	BioSystems: REACTOME	0.0001606	0.2694	0.004209	0.03368	7	60	PSMB1,PSMB3,PSMC3,PSMC4,PSMD7,PSMD8,PSMD14
Pathway	1270127	Respiratory electron transport, ATP synthesis by chemiosmotic coupling, and heat production by uncoupling proteins.	BioSystems: REACTOME	0.0001695	0.2842	0.004306	0.03446	10	125	ATP5MC3,NDUFA5,NDUFB9,SURF1,SDHC,NDUFAF2,COX4I1,COX11,MT-ND1,MT-ND2
Pathway	1270128	Respiratory electron transport	BioSystems: REACTOME	0.0001707	0.2863	0.004306	0.03446	9	102	NDUFA5,NDUFB9,SURF1,SDHC,NDUFAF2,COX4I1,COX11,MT-ND1,MT-ND2
Pathway	1269637	GLI3 is processed to GLI3R by the proteasome	BioSystems: REACTOME	0.0001785	0.2993	0.004306	0.03446	7	61	PSMB1,PSMB3,PSMC3,PSMC4,PSMD7,PSMD8,PSMD14
Pathway	1269638	Degradation of GLI2 by the proteasome	BioSystems: REACTOME	0.0001785	0.2993	0.004306	0.03446	7	61	PSMB1,PSMB3,PSMC3,PSMC4,PSMD7,PSMD8,PSMD14
Pathway	1269306	Dectin-1 mediated noncanonical NF-kB signaling	BioSystems: REACTOME	0.0001785	0.2993	0.004306	0.03446	7	61	PSMB1,PSMB3,PSMC3,PSMC4,PSMD7,PSMD8,PSMD14
Pathway	1269839	Regulation of APC/C activators between G1/S and early anaphase	BioSystems: REACTOME	0.0001797	0.3014	0.004306	0.03446	8	81	PSMB1,PSMB3,PSMC3,PSMC4,PSMD7,PSMD8,ANAPC4,PSMD14
Pathway	1269639	Degradation of GLI1 by the proteasome	BioSystems: REACTOME	0.0001979	0.3318	0.004608	0.03688	7	62	PSMB1,PSMB3,PSMC3,PSMC4,PSMD7,PSMD8,PSMD14
Pathway	1268934	Defective CFTR causes cystic fibrosis	BioSystems: REACTOME	0.0001979	0.3318	0.004608	0.03688	7	62	PSMB1,PSMB3,PSMC3,PSMC4,PSMD7,PSMD8,PSMD14
Pathway	1427861	UCH proteinases	BioSystems: REACTOME	0.0002129	0.3571	0.004891	0.03914	9	105	PSMB1,PSMB3,PSMC3,PSMC4,PSMD7,PSMD8,UCHL5,RUVBL1,PSMD14
Pathway	M39417	Electron transport chain: OXPHOS system in mitochondria	MSigDB C2 BIOCARTA (v7.5.1)	0.0002288	0.3836	0.005184	0.04149	9	106	ATP5MC3,NDUFA5,NDUFB9,SURF1,SDHC,COX4I1,COX11,MT-ND1,MT-ND2
Pathway	1269799	G2/M Transition	BioSystems: REACTOME	0.0002435	0.4084	0.005446	0.04358	12	182	CDKN1A,PSMB1,PSMB3,PSMC3,PSMC4,PSMD7,PSMD8,LIN52,RBBP4,CEP43,PSMD14,DCTN3
Pathway	M39592	Glycerophospholipid biosynthetic pathway	MSigDB C2 BIOCARTA (v7.5.1)	0.0002624	0.44	0.005789	0.04633	5	30	PEMT,CHPT1,GPAM,CRLS1,LPIN2
Pathway	1269797	Mitotic G2-G2/M phases	BioSystems: REACTOME	0.0002694	0.4518	0.005867	0.04695	12	184	CDKN1A,PSMB1,PSMB3,PSMC3,PSMC4,PSMD7,PSMD8,LIN52,RBBP4,CEP43,PSMD14,DCTN3
Pathway	1270170	Metabolism of polyamines	BioSystems: REACTOME	0.0002953	0.4952	0.00619	0.04953	8	87	PSMB1,PSMB3,PSMC3,PSMC4,PSMD7,PSMD8,SMS,PSMD14
Pathway	1269837	Regulation of mitotic cell cycle	BioSystems: REACTOME	0.0002953	0.4952	0.00619	0.04953	8	87	PSMB1,PSMB3,PSMC3,PSMC4,PSMD7,PSMD8,ANAPC4,PSMD14
Pathway	1269838	APC/C-mediated degradation of cell cycle proteins	BioSystems: REACTOME	0.0002953	0.4952	0.00619	0.04953	8	87	PSMB1,PSMB3,PSMC3,PSMC4,PSMD7,PSMD8,ANAPC4,PSMD14
Pathway	M39471	One-carbon metabolism	MSigDB C2 BIOCARTA (v7.5.1)	0.0003079	0.5163	0.006374	0.05101	5	31	MAT1A,MAT2B,SHMT1,MTFMT,MTHFR
Pathway	1269634	Hedgehog ligand biogenesis	BioSystems: REACTOME	0.000322	0.5401	0.006429	0.05145	7	67	PSMB1,PSMB3,PSMC3,PSMC4,PSMD7,PSMD8,PSMD14
Pathway	1269612	Asymmetric localization of PCP proteins	BioSystems: REACTOME	0.000322	0.5401	0.006429	0.05145	7	67	PSMB1,PSMB3,PSMC3,PSMC4,PSMD7,PSMD8,PSMD14
Pathway	1270418	Oxygen-dependent proline hydroxylation of Hypoxia-inducible Factor Alpha	BioSystems: REACTOME	0.000322	0.5401	0.006429	0.05145	7	67	PSMB1,PSMB3,PSMC3,PSMC4,PSMD7,PSMD8,PSMD14
Pathway	MAP00970_Aminoacyl_tRNA_biosynthesis	MAP00970 Aminoacyl tRNA biosynthesis	GenMAPP	0.0003518	0.5899	0.006885	0.0551	4	18	SARS1,QARS1,TARS1,CARS1
Pathway	1269186	Activation of NF-kappaB in B cells	BioSystems: REACTOME	0.0003531	0.5921	0.006885	0.0551	7	68	PSMB1,PSMB3,PSMC3,PSMC4,PSMD7,PSMD8,PSMD14
Pathway	1269506	MAPK6/MAPK4 signaling	BioSystems: REACTOME	0.0003725	0.6247	0.007156	0.05727	8	90	PSMB1,PSMB3,PSMC3,PSMC4,PSMD7,PSMD8,MAPK6,PSMD14
Pathway	1268677	Metabolism of proteins	BioSystems: REACTOME	0.0003843	0.6444	0.007156	0.05727	51	1624	COX19,CHCHD10,TRAPPC5,PSMB1,PSMB3,DAD1,PSMC3,PSMC4,PSMD7,PSMD8,GALNT7,LDHD,TIMM8A,PIGF,TOMM22,UCHL5,EIF2S2,TRAPPC4,TIMM17A,RAB6A,UBE2Z,VBP1,PMM2,HSPD1,PLA2G7,LARGE2,NAGK,MAT2B,ADAMTS1,CHCHD7,POLB,PIGS,XBP1,STAM,TECTA,GRPEL1,TIMM10,TIMM9,TIMM8B,MTX2,RUVBL1,EIF2B1,GET3,CNIH1,CHCHD2,TMED9,EXOC1,PSMD14,CTSH,DCTN3,DCAF7
Pathway	1268933	ABC transporter disorders	BioSystems: REACTOME	0.0003865	0.6482	0.007156	0.05727	7	69	PSMB1,PSMB3,PSMC3,PSMC4,PSMD7,PSMD8,PSMD14
Pathway	1269833	Assembly of the pre-replicative complex	BioSystems: REACTOME	0.0003865	0.6482	0.007156	0.05727	7	69	PSMB1,PSMB3,PSMC3,PSMC4,PSMD7,PSMD8,PSMD14
Pathway	1270362	Abasic sugar-phosphate removal via the single-nucleotide replacement pathway	BioSystems: REACTOME	0.0003883	0.6512	0.007156	0.05727	2	2	POLB,APEX1
Pathway	1269764	Mitotic G1-G1/S phases	BioSystems: REACTOME	0.0005021	0.8421	0.009103	0.07285	10	143	CDKN1A,PSMB1,PSMB3,PSMC3,PSMC4,PSMD7,PSMD8,LIN52,RBBP4,PSMD14
Pathway	PW:0000034	oxidative phosphorylation	Pathway Ontology	0.0005048	0.8466	0.009103	0.07285	6	52	ATP5MC3,NDUFA5,NDUFB9,SDHC,COX4I1,COX11
Pathway	1270121	The citric acid (TCA) cycle and respiratory electron transport	BioSystems: REACTOME	0.0005156	0.8646	0.009198	0.07361	11	170	ATP5MC3,NDUFA5,NDUFB9,SURF1,SDHC,NDUFAF2,COX4I1,COX11,IDH3A,MT-ND1,MT-ND2
Pathway	83008	One carbon pool by folate	BioSystems: KEGG	0.0005401	0.9057	0.009534	0.07629	4	20	ALDH1L2,SHMT1,MTFMT,MTHFR
Pathway	M39617	Folate metabolism	MSigDB C2 BIOCARTA (v7.5.1)	0.0005463	0.9162	0.009543	0.07637	7	73	MAT1A,GPX4,SHMT1,MTHFR,FLAD1,SOD1,SOD2
Pathway	1269691	mRNA Splicing - Minor Pathway	BioSystems: REACTOME	0.0005601	0.9393	0.009683	0.07749	6	53	DDX23,POLR2F,SF3B6,SNRPD2,SNRPG,SF3B5
Pathway	1268932	Disorders of transmembrane transporters	BioSystems: REACTOME	0.0006975	1	0.01194	0.09552	7	76	PSMB1,PSMB3,PSMC3,PSMC4,PSMD7,PSMD8,PSMD14
Pathway	M39781	Mitochondrial complex I assembly model OXPHOS system	MSigDB C2 BIOCARTA (v7.5.1)	0.0007544	1	0.01253	0.1003	6	56	NDUFA5,NDUFB9,FOXRED1,NDUFAF2,MT-ND1,MT-ND2
Pathway	1270415	Cellular response to hypoxia	BioSystems: REACTOME	0.0007547	1	0.01253	0.1003	7	77	PSMB1,PSMB3,PSMC3,PSMC4,PSMD7,PSMD8,PSMD14
Pathway	1270416	Regulation of Hypoxia-inducible Factor (HIF) by oxygen	BioSystems: REACTOME	0.0007547	1	0.01253	0.1003	7	77	PSMB1,PSMB3,PSMC3,PSMC4,PSMD7,PSMD8,PSMD14
Pathway	SMP00053	One Carbon Pool By Folate	SMPDB	0.0008003	1	0.01315	0.1053	3	10	SHMT1,MTFMT,MTHFR
Pathway	1269779	Synthesis of DNA	BioSystems: REACTOME	0.0008078	1	0.01315	0.1053	8	101	CDKN1A,PSMB1,PSMB3,PSMC3,PSMC4,PSMD7,PSMD8,PSMD14
Pathway	83036	Ribosome	BioSystems: KEGG	0.0008509	1	0.01372	0.1098	10	153	MRPL16,MRPL21,MRPL13,MRPL28,MRPS16,MRPL33,MRPL17,MRPL36,MRPL9,MRPL1
Pathway	M13486	Huntington's disease	MSigDB C2 BIOCARTA (v7.5.1)	0.0009093	1	0.01452	0.1162	11	182	ATP5MC3,NDUFA5,NDUFB9,SDHC,COX4I1,POLR2F,APAF1,PPID,TFAM,SOD1,SOD2
Pathway	1269671	RNA Polymerase III Transcription Termination	BioSystems: REACTOME	0.0009427	1	0.01491	0.1193	4	23	POLR3K,SSB,POLR2F,POLR3E
Pathway	M7272	Parkinson's disease	MSigDB C2 BIOCARTA (v7.5.1)	0.001022	1	0.01603	0.1282	9	130	ATP5MC3,NDUFA5,NDUFB9,SDHC,COX4I1,APAF1,PPID,MT-ND1,MT-ND2
Pathway	PW:0000040	androgen and estrogen metabolic	Pathway Ontology	0.001085	1	0.01684	0.1348	3	11	PRMT1,HSD11B2,HSD17B7
Pathway	M39362	Glycerolipids and glycerophospholipids	MSigDB C2 BIOCARTA (v7.5.1)	0.001114	1	0.01703	0.1363	4	24	PEMT,CHPT1,GPAM,CRLS1
Pathway	142372	methionine degradation	BioSystems: BIOCYC	0.001127	1	0.01703	0.1363	2	3	MAT1A,MAT2B
Pathway	142208	S-adenosyl-L-methionine biosynthesis	BioSystems: BIOCYC	0.001127	1	0.01703	0.1363	2	3	MAT1A,MAT2B
Pathway	M19540	Oxidative phosphorylation	MSigDB C2 BIOCARTA (v7.5.1)	0.001139	1	0.01706	0.1365	9	132	ATP5MC3,NDUFA5,NDUFB9,ATP6V1D,SDHC,COX4I1,COX11,MT-ND1,MT-ND2
Pathway	1269596	Degradation of beta-catenin by the destruction complex	BioSystems: REACTOME	0.00118	1	0.01751	0.1402	7	83	PSMB1,PSMB3,PSMC3,PSMC4,PSMD7,PSMD8,PSMD14
Pathway	82942	Oxidative phosphorylation	BioSystems: KEGG	0.001201	1	0.01767	0.1414	9	133	ATP5MC3,NDUFA5,NDUFB9,ATP6V1D,SDHC,COX4I1,COX11,MT-ND1,MT-ND2
Pathway	SMP00025	Phospholipid Biosynthesis	SMPDB	0.001306	1	0.01888	0.1511	4	25	PEMT,CHPT1,GPAM,CRLS1
Pathway	PW:0000048	methionine cycle/metabolic	Pathway Ontology	0.001306	1	0.01888	0.1511	4	25	MAT1A,PEMT,PRMT1,MTHFR
Pathway	1269875	DNA Replication	BioSystems: REACTOME	0.001329	1	0.01904	0.1524	8	109	CDKN1A,PSMB1,PSMB3,PSMC3,PSMC4,PSMD7,PSMD8,PSMD14
Pathway	1269197	ER-Phagosome pathway	BioSystems: REACTOME	0.001357	1	0.01913	0.1531	7	85	PSMB1,PSMB3,PSMC3,PSMC4,PSMD7,PSMD8,PSMD14
Pathway	1269301	FCERI mediated NF-kB activation	BioSystems: REACTOME	0.001357	1	0.01913	0.1531	7	85	PSMB1,PSMB3,PSMC3,PSMC4,PSMD7,PSMD8,PSMD14
Pathway	1269831	M/G1 Transition	BioSystems: REACTOME	0.001454	1	0.02015	0.1612	7	86	PSMB1,PSMB3,PSMC3,PSMC4,PSMD7,PSMD8,PSMD14
Pathway	1269832	DNA Replication Pre-Initiation	BioSystems: REACTOME	0.001454	1	0.02015	0.1612	7	86	PSMB1,PSMB3,PSMC3,PSMC4,PSMD7,PSMD8,PSMD14
Pathway	1269710	Cytosolic tRNA aminoacylation	BioSystems: REACTOME	0.00152	1	0.02086	0.1669	4	26	SARS1,QARS1,TARS1,CARS1
Pathway	M39639	Proteasome degradation	MSigDB C2 BIOCARTA (v7.5.1)	0.00153	1	0.02086	0.1669	6	64	PSMB1,PSMB3,PSMC3,PSMC4,PSMD7,PSMD8
Pathway	1269640	Hedgehog 'on' state	BioSystems: REACTOME	0.001555	1	0.02103	0.1683	7	87	PSMB1,PSMB3,PSMC3,PSMC4,PSMD7,PSMD8,PSMD14
Pathway	1269709	tRNA Aminoacylation	BioSystems: REACTOME	0.001772	1	0.02378	0.1903	5	45	SARS1,QARS1,TARS1,CARS1,IARS2
Pathway	83030	Aminoacyl-tRNA biosynthesis	BioSystems: KEGG	0.001795	1	0.02389	0.1912	6	66	SARS1,QARS1,TARS1,CARS1,MTFMT,IARS2
Pathway	1269725	Regulation of mRNA stability by proteins that bind AU-rich elements	BioSystems: REACTOME	0.002016	1	0.02663	0.2131	7	91	PSMB1,PSMB3,PSMC3,PSMC4,PSMD7,PSMD8,PSMD14
Pathway	545336	N-acetylglucosamine degradation II	BioSystems: BIOCYC	0.002225	1	0.02827	0.2262	2	4	GNPDA2,NAGK
Pathway	PW:0000021	hypertension	Pathway Ontology	0.002225	1	0.02827	0.2262	2	4	SOD1,SOD2
Pathway	1270361	Resolution of AP sites via the single-nucleotide replacement pathway	BioSystems: REACTOME	0.002225	1	0.02827	0.2262	2	4	POLB,APEX1
Pathway	545290	ubiquinol-10 biosynthesis	BioSystems: BIOCYC	0.002225	1	0.02827	0.2262	2	4	PDSS1,PDSS2
Pathway	545271	cysteine biosynthesis	BioSystems: BIOCYC	0.002225	1	0.02827	0.2262	2	4	MAT1A,MAT2B
Pathway	1269768	G1/S Transition	BioSystems: REACTOME	0.002322	1	0.02927	0.2343	8	119	CDKN1A,PSMB1,PSMB3,PSMC3,PSMC4,PSMD7,PSMD8,PSMD14
Pathway	1269660	RNA Polymerase I Transcription Initiation	BioSystems: REACTOME	0.002369	1	0.02964	0.2372	5	48	ERCC6,RBBP4,POLR2F,POLR1E,RRN3
Pathway	1269611	PCP/CE pathway	BioSystems: REACTOME	0.002735	1	0.03393	0.2715	7	96	PSMB1,PSMB3,PSMC3,PSMC4,PSMD7,PSMD8,PSMD14
Pathway	1269656	RNA Polymerase I, RNA Polymerase III, and Mitochondrial Transcription	BioSystems: REACTOME	0.002752	1	0.03393	0.2715	9	150	POLR3K,ERCC6,SSB,RBBP4,POLR2F,TFAM,POLR3E,POLR1E,RRN3
Pathway	SMP00033	Methionine Metabolism	SMPDB	0.002823	1	0.0343	0.2745	3	15	SHMT1,MTFMT,MTHFR
Pathway	1269715	mRNA decay by 5' to 3' exoribonuclease	BioSystems: REACTOME	0.002823	1	0.0343	0.2745	3	15	LSM5,LSM4,LSM6
Pathway	83037	RNA polymerase	BioSystems: KEGG	0.002963	1	0.03575	0.2861	4	31	POLR3K,POLR2F,POLR3E,POLR1E
Pathway	P00023	General transcription regulation	PantherDB	0.003336	1	0.03967	0.3175	4	32	TAF7,POLR2F,GTF2B,MTERF2
Pathway	M39710	Trans-sulfuration and one-carbon metabolism	MSigDB C2 BIOCARTA (v7.5.1)	0.003336	1	0.03967	0.3175	4	32	MAT1A,MAT2B,SHMT1,MTHFR
Pathway	1269195	Antigen processing-Cross presentation	BioSystems: REACTOME	0.003636	1	0.04205	0.3365	7	101	PSMB1,PSMB3,PSMC3,PSMC4,PSMD7,PSMD8,PSMD14
Pathway	1269176	Downstream TCR signaling	BioSystems: REACTOME	0.003636	1	0.04205	0.3365	7	101	PSMB1,PSMB3,PSMC3,PSMC4,PSMD7,PSMD8,PSMD14
Pathway	1269304	CLEC7A (Dectin-1) signaling	BioSystems: REACTOME	0.003636	1	0.04205	0.3365	7	101	PSMB1,PSMB3,PSMC3,PSMC4,PSMD7,PSMD8,PSMD14
Pathway	997800	Ubiquinone biosynthesis, eukaryotes, 4-hydroxybenzoate => ubiquinone	BioSystems: KEGG	0.003661	1	0.04205	0.3365	2	5	COQ5,COQ7
Pathway	SMP00065	Ubiquinone Biosynthesis	SMPDB	0.003661	1	0.04205	0.3365	2	5	COQ5,COQ7
Pathway	1269636	Hedgehog 'off' state	BioSystems: REACTOME	0.00384	1	0.04381	0.3506	7	102	PSMB1,PSMB3,PSMC3,PSMC4,PSMD7,PSMD8,PSMD14
Pathway	M39734	Ciliary landscape	MSigDB C2 BIOCARTA (v7.5.1)	0.003908	1	0.04429	0.3544	11	219	PSMC4,PSMD7,PSMD8,NDUFA5,DDX5,LSM4,COPS5,APMAP,XPNPEP3,EXOC1,DCAF7
Pathway	1269777	S Phase	BioSystems: REACTOME	0.004005	1	0.04477	0.3583	8	130	CDKN1A,PSMB1,PSMB3,PSMC3,PSMC4,PSMD7,PSMD8,PSMD14
Pathway	1270054	Glycerophospholipid biosynthesis	BioSystems: REACTOME	0.004005	1	0.04477	0.3583	8	130	ACP6,AGPAT5,PEMT,CHPT1,GPAM,CRLS1,LPIN2,HADHB
Pathway	M12039	One carbon pool by folate	MSigDB C2 BIOCARTA (v7.5.1)	0.004098	1	0.04552	0.3642	3	17	SHMT1,MTFMT,MTHFR
Pathway	1269329	TNFR2 non-canonical NF-kB pathway	BioSystems: REACTOME	0.004275	1	0.04716	0.3774	7	104	PSMB1,PSMB3,PSMC3,PSMC4,PSMD7,PSMD8,PSMD14

## Sheet: shared downregulation
Supplementary Table S16: ORA of genes shared in torpor+radiation and torpor group
Category	ID	Name	Source	p-value	q-value Bonferroni	q-value FDR B&H	q-value FDR B&Y	Hit Count in Query List	Hit Count in Genome	Hit in Query List
GO: Molecular Function	GO:0017166	vinculin binding		7.817e-08	4.768e-05	4.768e-05	0.0003334	5	13	SYNM,DAG1,TLN1,CTNNA1,DMD
GO: Molecular Function	GO:0008092	cytoskeletal protein binding		4.393e-07	0.000268	0.000134	0.0009368	29	1115	FLNA,AMPD1,LARP6,MYOT,SYNM,AXL,KTN1,NCKIPSD,CAPZB,DAG1,WHAMM,SORBS1,SYBU,NEB,ADD1,TUBGCP6,HPCA,BLOC1S6,SMC3,TLN1,MID1,PKD2,COBL,CTNNA1,DMD,FKBP4,CAP2,MYBPC1,KPNB1
GO: Molecular Function	GO:0008307	structural constituent of muscle		3.063e-06	0.001869	0.0006229	0.004355	6	44	MYOT,SYNM,DAG1,NEB,DMD,MYBPC1
GO: Molecular Function	GO:0003779	actin binding		1.453e-05	0.008862	0.002215	0.01549	16	492	FLNA,MYOT,CAPZB,DAG1,WHAMM,SORBS1,NEB,ADD1,HPCA,BLOC1S6,TLN1,COBL,CTNNA1,DMD,CAP2,MYBPC1
GO: Molecular Function	GO:0044877	protein-containing complex binding		6.061e-05	0.03697	0.007394	0.0517	32	1668	FLNA,EDF1,SYNM,CAPZB,NASP,WHAMM,SORBS1,ITGA1,ALDH1L1,ADAMTS5,NEB,ADD1,CCNB1,MSH6,H1-8,BLOC1S6,FBXO5,SMC3,TLN1,ARNT2,MARF1,SMARCA1,TSPAN4,PRMT2,TAB1,CTNNA1,DMD,GNAZ,CDC20,HOMER1,VDAC1,KPNB1
GO: Molecular Function	GO:0016538	cyclin-dependent protein serine/threonine kinase regulator activity		0.0001073	0.06544	0.01091	0.07626	5	51	CCNP,CCNA2,CCNB1,CCNB2,CCNA1
GO: Molecular Function	GO:0050839	cell adhesion molecule binding		0.0001334	0.08139	0.01163	0.08129	16	593	HSPG2,FLNA,MYOT,KTN1,CAPZB,ITGA1,ADAMTS5,CEMIP2,ADD1,PTPRB,CCNB2,TLN1,TSPAN4,CTNNA1,DMD,HDLBP
GO: Molecular Function	GO:0016903	oxidoreductase activity, acting on the aldehyde or oxo group of donors		0.0002154	0.1314	0.01642	0.1148	5	59	ALDH1L1,PDHX,FAR2,ALDH4A1,DHTKD1
GO: Molecular Function	GO:0019900	kinase binding		0.0005614	0.3425	0.03805	0.266	21	1027	PITPNM2,FLNA,NTRK2,DUSP8,CCNP,NAP1L1,CASQ2,SORBS1,CAV2,CCNA2,CCNB1,NRP1,HPCA,PER3,FBXO5,CCNB2,GYS1,SPRY4,CCNA1,TAB1,VDAC1
GO: Molecular Function	GO:0061608	nuclear import signal receptor activity		0.0007931	0.4838	0.04376	0.306	3	20	KPNA7,TNPO3,KPNB1
GO: Molecular Function	GO:0008134	transcription factor binding		0.0008132	0.496	0.04376	0.306	17	768	FLNA,EDF1,KAT6A,SORBS1,TERT,GMNN,ADD1,TBX18,NCOR1,PAXBP1,THRB,PER3,ARNT2,SMARCA1,PRMT2,FKBP4,CNOT2
GO: Molecular Function	GO:0005198	structural molecule activity		0.0008609	0.5252	0.04376	0.306	17	772	COL4A1,HSPG2,COL8A2,MYOT,SYNM,DAG1,MATN4,NEB,SEC31B,ADD1,PRELP,TLN1,TUBA4B,CTNNA1,DMD,HOMER1,MYBPC1
GO: Biological Process	GO:0055002	striated muscle cell development		2.598e-07	0.0009458	0.0009458	0.008302	13	242	MYOT,CAPZB,DAG1,STYXL2,CASQ2,CAV2,NEB,UCHL1,TLN1,SPRY4,DMD,HOMER1,MYBPC1
GO: Biological Process	GO:0055001	muscle cell development		6.037e-07	0.002198	0.001099	0.009647	15	352	MYOT,CAPZB,DAG1,STYXL2,CASQ2,CAV2,NEB,CCNB1,TBX18,UCHL1,TLN1,SPRY4,DMD,HOMER1,MYBPC1
GO: Biological Process	GO:0060445	branching involved in salivary gland morphogenesis		4.291e-06	0.01562	0.004824	0.04234	5	28	SEMA3C,DAG1,PLXND1,NRP1,BTBD7
GO: Biological Process	GO:0097435	supramolecular fiber organization		6.404e-06	0.02332	0.004824	0.04234	23	914	HSPG2,FLNA,MYOT,CAPZB,WHAMM,STYXL2,CASQ2,SORBS1,NEB,ADD1,NRP1,TUBGCP6,FBXO5,TLN1,MID1,KANK4,COBL,CTNNA1,DMD,SDC2,FKBP4,DYNC1H1,KPNB1
GO: Biological Process	GO:0060666	dichotomous subdivision of terminal units involved in salivary gland branching		6.739e-06	0.02454	0.004824	0.04234	3	5	SEMA3C,PLXND1,NRP1
GO: Biological Process	GO:0051146	striated muscle cell differentiation		7.949e-06	0.02894	0.004824	0.04234	16	490	MYOT,CAPZB,DAG1,STYXL2,CASQ2,CAV2,NEB,CCNB1,TBX18,UCHL1,TLN1,SPRY4,TANC1,DMD,HOMER1,MYBPC1
GO: Biological Process	GO:0051225	spindle assembly		9.656e-06	0.03516	0.005023	0.04409	9	154	FLNA,TUBGCP6,NCOR1,FBXO5,SMC3,CCNB2,CDC20,DYNC1H1,KPNB1
GO: Biological Process	GO:0051130	positive regulation of cellular component organization		1.317e-05	0.04796	0.005549	0.04871	29	1386	FLNA,ABCA3,AXL,NTRK2,ITSN1,SERPINF1,NCKIPSD,DAG1,WHAMM,SIVA1,PLXND1,CEMIP2,ADD1,NPM2,CCNB1,NRP1,PPP1R10,NCOR1,KPNA7,PAXBP1,FBXO5,CAPRIN2,EIF2B2,COBL,DMD,CDC20,CNOT2,DYNC1H1,VDAC1
GO: Biological Process	GO:0000280	nuclear division		1.372e-05	0.04994	0.005549	0.04871	29	1389	FLNA,CCNP,NASP,CAV2,ANKLE2,TERT,GMNN,NPM2,CCNA2,CCNB1,TUBGCP6,PPP1R10,MSH6,H1-8,FBXO5,SMC3,KLHDC3,CCNB2,PKD2,MARF1,CCNA1,PRMT2,ZFYVE26,TUBA4B,CDC20,BTG4,CNOT2,DYNC1H1,KPNB1
GO: Biological Process	GO:0006936	muscle contraction		2.382e-05	0.08674	0.008674	0.07613	14	420	FLNA,MYOT,ERP44,SYNM,CASQ2,SORBS1,ITGA1,NEB,TLN1,PKD2,DMD,MYL10,HOMER1,MYBPC1
GO: Biological Process	GO:0048285	organelle fission		2.852e-05	0.1039	0.008802	0.07725	29	1445	FLNA,CCNP,NASP,CAV2,ANKLE2,TERT,GMNN,NPM2,CCNA2,CCNB1,TUBGCP6,PPP1R10,MSH6,H1-8,FBXO5,SMC3,KLHDC3,CCNB2,PKD2,MARF1,CCNA1,PRMT2,ZFYVE26,TUBA4B,CDC20,BTG4,CNOT2,DYNC1H1,KPNB1
GO: Biological Process	GO:0007435	salivary gland morphogenesis		2.981e-05	0.1085	0.008802	0.07725	5	41	SEMA3C,DAG1,PLXND1,NRP1,BTBD7
GO: Biological Process	GO:0042692	muscle cell differentiation		3.724e-05	0.1356	0.008802	0.07725	17	618	MYOT,CAPZB,DAG1,STYXL2,CASQ2,CAV2,NEB,CCNB1,TBX18,UCHL1,TLN1,SPRY4,TANC1,CTNNA1,DMD,HOMER1,MYBPC1
GO: Biological Process	GO:0051321	meiotic cell cycle		4.006e-05	0.1459	0.008802	0.07725	12	330	NPM2,CCNB1,TUBGCP6,MSH6,H1-8,FBXO5,SMC3,KLHDC3,CCNB2,MARF1,CCNA1,CDC20
GO: Biological Process	GO:0140013	meiotic nuclear division		4.006e-05	0.1459	0.008802	0.07725	12	330	NPM2,CCNB1,TUBGCP6,MSH6,H1-8,FBXO5,SMC3,KLHDC3,CCNB2,MARF1,CCNA1,CDC20
GO: Biological Process	GO:1903046	meiotic cell cycle process		4.006e-05	0.1459	0.008802	0.07725	12	330	NPM2,CCNB1,TUBGCP6,MSH6,H1-8,FBXO5,SMC3,KLHDC3,CCNB2,MARF1,CCNA1,CDC20
GO: Biological Process	GO:0003012	muscle system process		4.232e-05	0.1541	0.008802	0.07725	16	562	FLNA,MYOT,ERP44,SYNM,DAG1,CASQ2,SORBS1,ITGA1,NEB,MLIP,TLN1,PKD2,DMD,MYL10,HOMER1,MYBPC1
GO: Biological Process	GO:0007051	spindle organization		4.351e-05	0.1584	0.008802	0.07725	10	232	FLNA,CCNB1,TUBGCP6,NCOR1,FBXO5,SMC3,CCNB2,CDC20,DYNC1H1,KPNB1
GO: Biological Process	GO:0000278	mitotic cell cycle		5.732e-05	0.2087	0.009938	0.08723	25	1197	FLNA,CCNP,NASP,CAV2,ANKLE2,TERT,GMNN,NPM2,CCNA2,CCNB1,TUBGCP6,PPP1R10,FBXO5,SMC3,CCNB2,PKD2,CCNA1,PRMT2,ZFYVE26,TUBA4B,CDC20,BTG4,CNOT2,DYNC1H1,KPNB1
GO: Biological Process	GO:0140014	mitotic nuclear division		5.732e-05	0.2087	0.009938	0.08723	25	1197	FLNA,CCNP,NASP,CAV2,ANKLE2,TERT,GMNN,NPM2,CCNA2,CCNB1,TUBGCP6,PPP1R10,FBXO5,SMC3,CCNB2,PKD2,CCNA1,PRMT2,ZFYVE26,TUBA4B,CDC20,BTG4,CNOT2,DYNC1H1,KPNB1
GO: Biological Process	GO:1903047	mitotic cell cycle process		5.732e-05	0.2087	0.009938	0.08723	25	1197	FLNA,CCNP,NASP,CAV2,ANKLE2,TERT,GMNN,NPM2,CCNA2,CCNB1,TUBGCP6,PPP1R10,FBXO5,SMC3,CCNB2,PKD2,CCNA1,PRMT2,ZFYVE26,TUBA4B,CDC20,BTG4,CNOT2,DYNC1H1,KPNB1
GO: Biological Process	GO:0061061	muscle structure development		7.291e-05	0.2655	0.01151	0.101	22	995	HSPG2,MYOT,CAPZB,DAG1,STYXL2,CASQ2,CAV2,NEB,CEMIP2,CCNB1,TBX18,NCOR1,PAXBP1,UCHL1,TLN1,SPRY4,TANC1,CTNNA1,DMD,HOMER1,FOXK1,MYBPC1
GO: Biological Process	GO:0061441	renal artery morphogenesis		7.866e-05	0.2864	0.01151	0.101	2	2	NRP1,PKD2
GO: Biological Process	GO:0000079	regulation of cyclin-dependent protein serine/threonine kinase activity		7.871e-05	0.2866	0.01151	0.101	7	116	IPO7,CCNP,CCNA2,CCNB1,CCNB2,PKD2,CCNA1
GO: Biological Process	GO:0007431	salivary gland development		7.902e-05	0.2877	0.01151	0.101	5	50	SEMA3C,DAG1,PLXND1,NRP1,BTBD7
GO: Biological Process	GO:0048741	skeletal muscle fiber development		8.897e-05	0.3239	0.01224	0.1074	6	82	DAG1,CAV2,SPRY4,DMD,HOMER1,MYBPC1
GO: Biological Process	GO:0007010	cytoskeleton organization		9.279e-05	0.3378	0.01224	0.1074	34	1949	FLNA,MYOT,SYNM,NCKIPSD,CAPZB,DAG1,WHAMM,STYXL2,CASQ2,SORBS1,NEB,GMNN,ADD1,CCNB1,NRP1,TUBGCP6,NCOR1,FBXO5,SMC3,CCNB2,TLN1,MID1,PKD2,KANK4,COBL,TUBA4B,CTNNA1,DMD,CDC20,DNMBP,FKBP4,DYNC1H1,CAP2,KPNB1
GO: Biological Process	GO:0022402	cell cycle process		9.422e-05	0.3431	0.01224	0.1074	32	1786	FLNA,CCNP,NASP,WHAMM,CAV2,ANKLE2,TERT,GMNN,PPM1G,NPM2,CCNA2,CCNB1,TUBGCP6,PPP1R10,NCOR1,MSH6,H1-8,FBXO5,SMC3,KLHDC3,CCNB2,PKD2,MARF1,CCNA1,PRMT2,ZFYVE26,TUBA4B,CDC20,BTG4,CNOT2,DYNC1H1,KPNB1
GO: Biological Process	GO:1904029	regulation of cyclin-dependent protein kinase activity		9.748e-05	0.3549	0.01224	0.1074	7	120	IPO7,CCNP,CCNA2,CCNB1,CCNB2,PKD2,CCNA1
GO: Biological Process	GO:0007525	somatic muscle development		0.0001069	0.3893	0.01237	0.1086	3	11	DAG1,NEB,DMD
GO: Biological Process	GO:0060600	dichotomous subdivision of an epithelial terminal unit		0.0001069	0.3893	0.01237	0.1086	3	11	SEMA3C,PLXND1,NRP1
GO: Biological Process	GO:0014904	myotube cell development		0.0001087	0.3958	0.01237	0.1086	6	85	DAG1,CAV2,SPRY4,DMD,HOMER1,MYBPC1
GO: Biological Process	GO:0016203	muscle attachment		0.0001416	0.5157	0.01555	0.1365	3	12	DAG1,CEMIP2,DMD
GO: Biological Process	GO:0019220	regulation of phosphate metabolic process		0.000148	0.5389	0.01555	0.1365	33	1913	PPP4R1,ABCA3,IPO7,AXL,NTRK2,ITSN1,DUSP8,CCNP,DAG1,ITGA1,CAV2,CBFA2T3,ANKLE2,AKT1S1,CCNA2,CCNB1,NRP1,IFNAR1,TYRO3,HPCA,PPP1R10,NCOR1,PTPRB,CCNB2,UCHL1,SPRY4,CAPRIN2,PKD2,MARF1,CCNA1,PRMT2,TAB1,DMD
GO: Biological Process	GO:0051174	regulation of phosphorus metabolic process		0.0001495	0.5442	0.01555	0.1365	33	1914	PPP4R1,ABCA3,IPO7,AXL,NTRK2,ITSN1,DUSP8,CCNP,DAG1,ITGA1,CAV2,CBFA2T3,ANKLE2,AKT1S1,CCNA2,CCNB1,NRP1,IFNAR1,TYRO3,HPCA,PPP1R10,NCOR1,PTPRB,CCNB2,UCHL1,SPRY4,CAPRIN2,PKD2,MARF1,CCNA1,PRMT2,TAB1,DMD
GO: Biological Process	GO:0010882	regulation of cardiac muscle contraction by calcium ion signaling		0.0001552	0.5651	0.0157	0.1378	4	31	ERP44,CASQ2,PKD2,DMD
GO: Biological Process	GO:0060284	regulation of cell development		0.0001608	0.5857	0.01583	0.1389	17	697	FLNA,SEMA3C,NTRK2,SERPINF1,NAP1L1,DAG1,PLXND1,TERT,ADD1,CCNB1,NRP1,THRB,SPRY4,CAPRIN2,EIF2B2,ZAR1,CTNNA1
GO: Biological Process	GO:0060538	skeletal muscle organ development		0.0002007	0.7306	0.01923	0.1688	11	334	HSPG2,MYOT,DAG1,CAV2,CEMIP2,NCOR1,TLN1,SPRY4,DMD,HOMER1,MYBPC1
GO: Biological Process	GO:0070925	organelle assembly		0.0002272	0.8272	0.02094	0.1838	23	1153	FLNA,PATL2,ABCA3,MYOT,STYXL2,CASQ2,NEB,GMNN,TUBGCP6,NCOR1,FBXO5,SMC3,CCNB2,TLN1,PKD2,COBL,DMD,CDC20,DNMBP,CNOT2,DYNC1H1,VPS37D,KPNB1
GO: Biological Process	GO:0048646	anatomical structure formation involved in morphogenesis		0.00023	0.8375	0.02094	0.1838	33	1959	COL4A1,HSPG2,FLNA,AAMP,SEMA3C,COL8A2,LARP6,MYOT,PODXL,SERPINF1,KAT6A,MCC,DAG1,STYXL2,CASQ2,ALDH1L1,PLXND1,NEB,TERT,CEMIP2,ADD1,NRP1,S100A1,TBX18,PTPRB,TLN1,SPRY4,PKD2,COBL,TANC1,DMD,SDC2,CNOT2
GO: Biological Process	GO:0060537	muscle tissue development		0.0002786	1	0.02474	0.2172	16	662	HSPG2,SEMA3C,MYOT,DAG1,CAV2,NEB,CEMIP2,CCNB1,TBX18,NCOR1,TLN1,SPRY4,PKD2,DMD,HOMER1,MYBPC1
GO: Biological Process	GO:0021979	hypothalamus cell differentiation		0.0003512	1	0.03045	0.2672	3	16	NRP1,IGSF10,ARNT2
GO: Biological Process	GO:0007517	muscle organ development		0.000362	1	0.03065	0.269	14	544	HSPG2,MYOT,DAG1,CAV2,NEB,CEMIP2,NCOR1,PAXBP1,TLN1,SPRY4,DMD,HOMER1,FOXK1,MYBPC1
GO: Biological Process	GO:0007507	heart development		0.0003972	1	0.03287	0.2885	21	1046	HSPG2,FLNA,SEMA3C,ERP44,KAT6A,ALDH1L1,PLXND1,NEB,GMNN,CEMIP2,CCNB1,NRP1,TBX18,GYS1,TLN1,ARNT2,PKD2,COBL,TAB1,SETD7,SDC2
GO: Biological Process	GO:0051338	regulation of transferase activity		0.0004925	1	0.03921	0.3441	23	1218	IPO7,AXL,NTRK2,ITSN1,DUSP8,CCNP,DAG1,ITGA1,AKT1S1,CCNA2,CCNB1,TYRO3,PTPRB,FBXO5,CCNB2,UCHL1,EIF4A2,SPRY4,PKD2,CCNA1,TAB1,SETD7,CDC20
GO: Biological Process	GO:0007519	skeletal muscle tissue development		0.0004954	1	0.03921	0.3441	10	313	HSPG2,MYOT,DAG1,CAV2,NCOR1,TLN1,SPRY4,DMD,HOMER1,MYBPC1
GO: Biological Process	GO:0045936	negative regulation of phosphate metabolic process		0.0005313	1	0.04012	0.3522	15	633	IPO7,DUSP8,CBFA2T3,ANKLE2,AKT1S1,CCNB1,HPCA,PPP1R10,NCOR1,PTPRB,UCHL1,SPRY4,MARF1,TAB1,DMD
GO: Biological Process	GO:0014706	striated muscle tissue development		0.0005313	1	0.04012	0.3522	15	633	HSPG2,SEMA3C,MYOT,DAG1,CAV2,NEB,CEMIP2,CCNB1,TBX18,NCOR1,TLN1,SPRY4,DMD,HOMER1,MYBPC1
GO: Biological Process	GO:0010563	negative regulation of phosphorus metabolic process		0.00054	1	0.04012	0.3522	15	634	IPO7,DUSP8,CBFA2T3,ANKLE2,AKT1S1,CCNB1,HPCA,PPP1R10,NCOR1,PTPRB,UCHL1,SPRY4,MARF1,TAB1,DMD
GO: Biological Process	GO:0031399	regulation of protein modification process		0.0005784	1	0.04212	0.3697	32	1976	PPP4R1,IPO7,NTRK2,DUSP8,CCNP,DAG1,ITGA1,CAV2,ANKLE2,TERT,AKT1S1,CCNA2,CCNB1,NRP1,IFNAR1,PPP1R10,NCOR1,KPNA7,PAXBP1,PTPRB,FBXO5,CCNB2,UCHL1,SPRY4,CAPRIN2,PKD2,CCNA1,PRMT2,TAB1,SETD7,DMD,CDC20
GO: Biological Process	GO:0050808	synapse organization		0.0006366	1	0.04545	0.3989	14	576	COL4A1,FLNA,MYOT,NTRK2,ITSN1,DAG1,SORBS1,SYBU,PLXND1,NRP1,CAPRIN2,TANC1,CDC20,HOMER1
GO: Biological Process	GO:0071526	semaphorin-plexin signaling pathway		0.0006673	1	0.04672	0.4101	4	45	FLNA,SEMA3C,PLXND1,NRP1
GO: Biological Process	GO:0072359	circulatory system development		0.0007241	1	0.04974	0.4366	31	1916	COL4A1,HSPG2,FLNA,AAMP,SEMA3C,COL8A2,ERP44,NTRK2,SERPINF1,KAT6A,DAG1,ALDH1L1,PLXND1,NEB,TERT,GMNN,CEMIP2,ADD1,CCNB1,NRP1,S100A1,TBX18,PTPRB,GYS1,TLN1,ARNT2,PKD2,COBL,TAB1,SETD7,SDC2
GO: Cellular Component	GO:0030016	myofibril		1.689e-07	8.376e-05	8.374e-05	0.0005681	14	273	FLNA,MYOT,SYNM,CAPZB,DAG1,STYXL2,CASQ2,NEB,S100A1,HABP4,PKD2,DMD,HOMER1,MYBPC1
GO: Cellular Component	GO:0043292	contractile fiber		3.376e-07	0.0001675	8.374e-05	0.0005681	14	289	FLNA,MYOT,SYNM,CAPZB,DAG1,STYXL2,CASQ2,NEB,S100A1,HABP4,PKD2,DMD,HOMER1,MYBPC1
GO: Cellular Component	GO:0030017	sarcomere		2.32e-06	0.001151	0.0003836	0.002603	12	247	FLNA,MYOT,SYNM,CAPZB,STYXL2,CASQ2,NEB,S100A1,HABP4,PKD2,DMD,HOMER1
GO: Cellular Component	GO:0097124	cyclin A2-CDK2 complex		6.86e-06	0.003403	0.0008507	0.005772	3	5	CCNP,CCNA2,CCNA1
GO: Cellular Component	GO:0030018	Z disc		1.124e-05	0.005574	0.001115	0.007564	9	156	FLNA,MYOT,SYNM,CAPZB,CASQ2,NEB,S100A1,DMD,HOMER1
GO: Cellular Component	GO:0031674	I band		2.233e-05	0.01108	0.001846	0.01253	9	170	FLNA,MYOT,SYNM,CAPZB,CASQ2,NEB,S100A1,DMD,HOMER1
GO: Cellular Component	GO:0043034	costamere		3.93e-05	0.01949	0.002397	0.01626	4	22	SYNM,DAG1,DMD,HOMER1
GO: Cellular Component	GO:0030055	cell-substrate junction		4.022e-05	0.01995	0.002397	0.01626	14	438	HSPG2,FLNA,SCARF2,DAG1,SORBS1,ITGA1,CAV2,ADD1,NRP1,TLN1,SPRY4,TSPAN4,CTNNA1,DMD
GO: Cellular Component	GO:0000307	cyclin-dependent protein kinase holoenzyme complex		4.349e-05	0.02157	0.002397	0.01626	5	44	CCNP,CCNA2,CCNB1,CCNB2,CCNA1
GO: Cellular Component	GO:0005925	focal adhesion		0.0001238	0.06142	0.006142	0.04167	13	427	HSPG2,FLNA,SCARF2,DAG1,SORBS1,ITGA1,CAV2,ADD1,NRP1,TLN1,SPRY4,TSPAN4,CTNNA1
GO: Cellular Component	GO:0030027	lamellipodium		0.000187	0.09276	0.008359	0.05671	9	224	PODXL,ITSN1,CAPZB,MCC,DAG1,PLXND1,PKD2,CTNNA1,DMD
GO: Cellular Component	GO:0044297	cell body		0.0002022	0.1003	0.008359	0.05671	20	916	PITPNM2,FLNA,MYOT,PODXL,NTRK2,ITSN1,SERPINF1,CAPZB,ITGA1,NRP1,HPCA,UCHL1,COBL,TANC1,DMD,GNAZ,SDC2,FKBP4,HOMER1,DYNC1H1
GO: Cellular Component	GO:0042383	sarcolemma		0.0003004	0.149	0.01146	0.07777	8	189	MYOT,STBD1,SYNM,DAG1,CAV2,MLIP,PKD2,DMD
GO: Cellular Component	GO:0005883	neurofilament		0.0003574	0.1773	0.01266	0.0859	3	16	SYNM,NRP1,DMD
GO: Cellular Component	GO:0099081	supramolecular polymer		0.0004233	0.21	0.01363	0.09249	29	1678	COL4A1,FLNA,MYOT,SYNM,PODXL,NCKIPSD,CAPZB,DAG1,WHAMM,STYXL2,CASQ2,SORBS1,SYBU,NEB,NRP1,S100A1,TUBGCP6,HABP4,MID1,PKD2,COBL,ALDH4A1,TUBA4B,CTNNA1,DMD,FKBP4,HOMER1,DYNC1H1,MYBPC1
GO: Cellular Component	GO:1902911	protein kinase complex		0.0004579	0.2271	0.01363	0.09249	6	110	CCNP,SORBS1,CCNA2,CCNB1,CCNB2,CCNA1
GO: Cellular Component	GO:0031252	cell leading edge		0.0004672	0.2317	0.01363	0.09249	13	490	PODXL,ITSN1,CAPZB,MCC,DAG1,PLXND1,HPCA,TLN1,SPRY4,PKD2,COBL,CTNNA1,DMD
GO: Cellular Component	GO:0070161	anchoring junction		0.0005157	0.2558	0.01401	0.09505	19	911	HSPG2,FLNA,SYNM,SCARF2,PODXL,CAPZB,DAG1,SORBS1,ITGA1,CAV2,ADD1,NRP1,TLN1,SPRY4,PKD2,TSPAN4,CTNNA1,DMD,DNMBP
GO: Cellular Component	GO:0030424	axon		0.0005366	0.2662	0.01401	0.09505	19	914	FLNA,MYOT,NTRK2,ITSN1,SERPINF1,CAPZB,DAG1,SYBU,NRP1,HPCA,BLOC1S6,UCHL1,EIF2B2,COBL,TANC1,DMD,FKBP4,HOMER1,DYNC1H1
GO: Cellular Component	GO:0099512	supramolecular fiber		0.0008609	0.427	0.02135	0.1449	28	1670	FLNA,MYOT,SYNM,PODXL,NCKIPSD,CAPZB,DAG1,WHAMM,STYXL2,CASQ2,SORBS1,SYBU,NEB,NRP1,S100A1,TUBGCP6,HABP4,MID1,PKD2,COBL,ALDH4A1,TUBA4B,CTNNA1,DMD,FKBP4,HOMER1,DYNC1H1,MYBPC1
GO: Cellular Component	GO:0043025	neuronal cell body		0.00106	0.5259	0.02484	0.1685	17	818	FLNA,MYOT,NTRK2,ITSN1,SERPINF1,CAPZB,ITGA1,NRP1,HPCA,UCHL1,COBL,TANC1,DMD,SDC2,FKBP4,HOMER1,DYNC1H1
GO: Cellular Component	GO:0005604	basement membrane		0.001102	0.5464	0.02484	0.1685	6	130	COL4A1,HSPG2,COL8A2,SERPINF1,DAG1,SMC3
GO: Cellular Component	GO:1902554	serine/threonine protein kinase complex		0.001396	0.6925	0.03011	0.2043	5	92	CCNP,CCNA2,CCNB1,CCNB2,CCNA1
GO: Cellular Component	GO:0015629	actin cytoskeleton		0.002383	1	0.04924	0.3341	17	883	FLNA,MYOT,PODXL,AXL,ITSN1,CAPZB,DAG1,SORBS1,NEB,LANCL2,ADD1,PKD2,COBL,CTNNA1,DMD,DYNC1H1,MYBPC1
Pathway	1269840	Phosphorylation of Emi1	BioSystems: REACTOME	1.786e-05	0.02124	0.02124	0.1627	3	6	CCNB1,FBXO5,CDC20
Pathway	1269800	Cyclin A/B1 associated events during G2/M transition	BioSystems: REACTOME	5.564e-05	0.06615	0.03308	0.2533	4	22	CCNA2,CCNB1,CCNB2,CCNA1
