# Supplementary material for: Transcriptome Profiling Reveals Enhanced Mitochondrial Activity as a Cold Adaptive Strategy to Hypothermia in Zebrafish Muscle
Source: Cells. 2023 May 11;12(10):1366. doi: 10.3390/cells12101366 (PMC10216211; doi:10.3390/cells12101366)
Supplement: Supplementary file 1 [file cells-12-01366-s001.zip › Table_S17_DEG_urus_arctos_gastroc_hib_v_act.xlsx]

## Sheet: Deseq2_urus_arctos_gastroc_hib_
Supplementary Table S17. DEGs of hibernating bear ve active control in gastrocnemius muscle
Gene	baseMean	log2FoldChange	lfcSE	stat	pvalue	padj
A4GALT	227.492	0.529257	0.21327	2.48162	0.0130786	0.112161
AAAS	64.2	0.146272	0.222617	0.657058	0.511144	0.791322
AACS	92.7241	-0.468321	0.236934	-1.97659	0.0480875	0.246613
AADACL2	1.53445	0.195466	1.32965	0.147005	0.883128	NA
AAGAB	302.205	0.234991	0.136761	1.71825	0.0857503	0.341258
AAK1	130.729	0.415748	0.228241	1.82153	0.0685261	0.30064
AAMDC	360.506	-0.0998341	0.201451	-0.495574	0.620195	0.851143
AAMP	448.333	0.230703	0.156548	1.47369	0.140564	0.445318
AAR2	83.6679	-0.0599599	0.21121	-0.283887	0.776497	0.921422
AARS	1156.69	0.162698	0.133756	1.21638	0.223841	0.555499
AARS2	79.262	0.040205	0.24243	0.165841	0.868282	0.954501
AARSD1	200.177	-0.0332705	0.159684	-0.208352	0.834954	0.944331
AASDH	114.083	-0.136014	0.228601	-0.594986	0.551853	0.816799
AASDHPPT	121.516	0.366173	0.253946	1.44193	0.149322	0.459672
AASS	137.375	-1.8368	0.270744	-6.78428	1.16667e-11	4.24101e-09
AATF	106.702	0.262605	0.181688	1.44536	0.148357	0.458587
AATK	20.956	-0.487775	0.336956	-1.44759	0.147731	0.457564
ABAT	54.1039	-0.667134	0.256107	-2.60491	0.00918984	0.0894604
ABCA1	425.406	0.179094	0.18541	0.965936	0.334076	0.661652
ABCA13	4.94237	1.63738	0.704435	2.32439	0.0201044	NA
ABCA3	43.2337	-0.43037	0.293587	-1.4659	0.142675	0.449784
ABCA4	3.89774	-0.350105	0.741557	-0.472122	0.63684	NA
ABCA5	321.356	0.0146	0.162553	0.0898171	0.928433	0.97769
ABCA6	86.5223	-0.097723	0.293425	-0.333043	0.739102	0.904813
ABCA7	8.06803	-1.12988	0.578136	-1.95435	0.0506602	0.253576
ABCA9	363.979	-0.0834206	0.195386	-0.426952	0.669415	0.875298
ABCB1	40.4487	0.281803	0.327045	0.861664	0.388873	0.705191
ABCB10	543.169	-0.241088	0.156254	-1.54293	0.122849	0.414591
ABCB4	9.51736	-1.06429	0.776728	-1.37023	0.170616	0.492171
ABCB6	477.975	-0.206902	0.163716	-1.26379	0.206306	0.535613
ABCB7	282.739	0.0355824	0.1624	0.219103	0.82657	0.941322
ABCB8	19.8835	-0.682575	0.379174	-1.80016	0.0718351	0.309816
ABCB9	1.73462	0.869424	1.2536	0.69354	0.487971	NA
ABCC1	257.516	-0.416021	0.20583	-2.02119	0.0432597	0.233745
ABCC10	8.24202	0.376644	0.541623	0.695399	0.486806	0.778139
ABCC2	85.9139	-0.155665	0.190954	-0.815198	0.414959	0.725658
ABCC3	13.0461	0.443046	0.494764	0.89547	0.370536	0.690643
ABCC4	222.439	-0.0282043	0.175065	-0.161108	0.872009	0.956016
ABCC5	244.336	0.397904	0.215665	1.845	0.0650369	0.29224
ABCC6	23.0769	-0.252824	0.327059	-0.773024	0.439508	0.742467
ABCC8	7.02532	0.835161	0.793486	1.05252	0.29256	NA
ABCC9	1760.22	-0.0567663	0.145213	-0.390917	0.695859	0.889075
ABCD1	114.623	-0.748153	0.229474	-3.2603	0.00111294	0.0209777
ABCD2	17.1455	-2.98188	0.558767	-5.33653	9.47411e-08	1.08594e-05
ABCD3	234.729	-0.485896	0.190599	-2.54931	0.0107938	0.098955
ABCD4	40.0758	0.201034	0.30325	0.662934	0.507373	0.788771
ABCE1	740.375	0.0092727	0.131591	0.0704661	0.943823	0.98227
ABCF1	559.26	-0.0369368	0.132652	-0.278448	0.780669	0.923605
ABCF2	444.911	-0.256047	0.150319	-1.70336	0.0885009	0.346748
ABCF3	672.236	-0.141837	0.165727	-0.855843	0.392085	0.70775
ABCG1	78.9131	0.158494	0.313245	0.505974	0.612875	0.84819
ABCG2	32.2266	-0.522017	0.305526	-1.70858	0.0875284	0.344401
ABCG4	1.48052	1.41739	1.33054	1.06527	0.286752	NA
ABHD1	2.2323	-1.16542	1.16755	-0.998173	0.318196	NA
ABHD10	74.2877	-0.299618	0.211053	-1.41963	0.155714	0.469135
ABHD11	39.1216	-0.323185	0.290067	-1.11417	0.265205	0.597626
ABHD12	43.9513	-0.113326	0.277323	-0.408644	0.682801	0.883032
ABHD13	115.326	0.333273	0.174805	1.90654	0.0565801	0.268607
ABHD14A	46.6779	-0.117678	0.277403	-0.424213	0.671411	0.876139
ABHD14B	54.55	0.430109	0.243322	1.76766	0.0771183	0.322049
ABHD15	6.75976	0.358512	0.606881	0.590745	0.554691	NA
ABHD16A	466.588	0.214061	0.145147	1.47478	0.140272	0.445046
ABHD16B	17.9932	0.149465	0.400828	0.372891	0.709229	0.893861
ABHD17A	528.318	0.160357	0.160186	1.00106	0.316796	0.644998
ABHD17B	66.5147	0.0530143	0.244066	0.217213	0.828042	0.941903
ABHD17C	1.99959	-1.65953	1.3526	-1.22692	0.219853	NA
ABHD18	195.677	-0.950405	0.257667	-3.68849	0.000225585	0.00622585
ABHD2	267.879	0.561767	0.23123	2.42947	0.015121	0.122772
ABHD3	7.89629	-0.404024	0.556265	-0.726315	0.467645	0.763498
ABHD4	478.335	-0.467735	0.240956	-1.94116	0.0522385	0.257709
ABHD5	112.117	-0.143973	0.246274	-0.584604	0.558814	0.818446
ABHD6	55.063	-0.0366927	0.228945	-0.160269	0.872669	0.956328
ABHD8	110.565	-0.450151	0.199311	-2.25854	0.0239123	0.163217
ABI1	184.043	-0.0550225	0.198291	-0.277483	0.781409	0.923895
ABI2	565.208	0.856767	0.187888	4.55999	5.11553e-06	0.000294502
ABI3	7.33306	-0.615938	0.623067	-0.988557	0.32288	NA
ABI3BP	285.394	-0.87386	0.377582	-2.31436	0.0206479	0.150571
ABL1	208.618	-0.0489216	0.204264	-0.239502	0.810717	0.935037
ABL2	93.6439	0.179203	0.206822	0.866461	0.386237	0.704069
ABLIM1	1541.71	0.744331	0.553856	1.34391	0.178979	0.501996
ABLIM2	621.096	-0.0947202	0.170565	-0.555331	0.578668	0.82703
ABLIM3	299.698	-1.27202	0.215077	-5.91424	3.3341e-09	6.01378e-07
ABR	191.417	-0.297332	0.182991	-1.62484	0.104196	0.378152
ABRA	2030.2	-0.624968	0.328406	-1.90303	0.0570361	0.270268
ABRACL	11.3578	0.165065	0.479934	0.343932	0.730897	0.90189
ABRAXAS1	44.2896	-0.094149	0.290443	-0.324157	0.745819	0.907574
ABRAXAS2	255.895	0.0831538	0.182345	0.456024	0.648373	0.865318
ABT1	123.674	-0.347082	0.19349	-1.79379	0.0728459	0.312271
ABTB1	141.03	0.0809892	0.187183	0.432674	0.665252	0.873525
ABTB2	66.3813	1.18193	0.220774	5.35359	8.62256e-08	1.00647e-05
ACAA1	380.148	0.247279	0.21622	1.14364	0.252772	0.585866
ACAA2	3717.32	0.757025	0.184787	4.09674	4.19016e-05	0.00166598
ACACA	313.287	-1.81912	0.307639	-5.91316	3.35596e-09	6.01378e-07
ACACB	1458.97	-0.301113	0.242315	-1.24265	0.213997	0.544783
ACAD10	53.5582	0.0547924	0.257767	0.212566	0.831666	0.943082
ACAD11	294.932	-0.153027	0.151645	-1.00911	0.312921	0.64173
ACAD8	170.577	-0.791971	0.246781	-3.2092	0.00133104	0.0239531
ACAD9	371.914	-0.803197	0.165805	-4.84422	1.27109e-06	9.68388e-05
ACADL	1955.11	-0.490971	0.171255	-2.86689	0.00414522	0.0528756
ACADM	6605.8	0.293535	0.166364	1.76441	0.0776627	0.32365
ACADS	2096.16	0.237475	0.183158	1.29656	0.194784	0.521404
ACADSB	1199.89	-0.688819	0.153497	-4.4875	7.20624e-06	0.000393498
ACADVL	5874.62	0.757635	0.238828	3.17231	0.00151232	0.0262126
ACAN	31.3764	-2.71813	1.51996	-1.78829	0.0737287	0.313939
ACAP1	15.8416	0.539274	0.410486	1.31375	0.188932	0.514177
ACAP2	162.247	-0.2378	0.195807	-1.21446	0.224573	0.55633
ACAP3	53.9591	-0.397395	0.265588	-1.49628	0.13458	0.43646
ACAT1	1566.37	-0.72028	0.154175	-4.67182	2.9854e-06	0.000193792
ACAT2	60.272	-0.0950222	0.217611	-0.43666	0.662358	0.872096
ACBD3	220.457	0.149619	0.155814	0.960241	0.336934	0.663798
ACBD4	58.2866	-0.180682	0.227288	-0.794951	0.426642	0.733017
ACBD5	333.458	-0.0502118	0.140766	-0.356704	0.721314	0.897952
ACBD6	45.3873	0.0928315	0.267945	0.346458	0.728999	0.901208
ACBD7	10.415	0.524266	0.455251	1.1516	0.249486	0.583584
ACCS	22.0027	-0.43676	0.403413	-1.08266	0.278959	0.609688
ACCSL	2.58961	-0.417809	1.01941	-0.409853	0.681914	NA
ACD	20.7105	0.450205	0.33387	1.34845	0.177515	0.501057
ACER1	9.9529	-1.45399	0.867674	-1.67573	0.0937904	0.357506
ACER2	40.1704	0.359743	0.27548	1.30588	0.191593	0.517259
ACER3	60.9701	-0.171346	0.229971	-0.745074	0.456227	0.754316
ACHE	5.7763	0.882835	1.03741	0.850997	0.394771	NA
ACIN1	554.111	0.023765	0.135009	0.176025	0.860274	0.951971
ACKR1	12.8957	-0.180076	0.721835	-0.249469	0.802998	0.931996
ACKR2	35.623	-0.250471	0.427717	-0.585599	0.558145	0.818333
ACKR3	187.819	-0.420835	0.221808	-1.8973	0.0577887	0.272573
ACKR4	39.2522	-0.319123	0.559104	-0.570776	0.568151	0.822552
ACLY	210.022	-0.489455	0.244238	-2.00401	0.0450689	0.238524
ACMSD	6.45594	0.506032	0.654544	0.773106	0.439459	NA
ACO1	325.305	-0.275081	0.15909	-1.72909	0.0837938	0.336843
ACO2	7479.52	-0.365434	0.21391	-1.70836	0.08757	0.344401
ACOT11	127.94	-0.906465	0.356638	-2.54169	0.0110317	0.0998268
ACOT12	8.72048	-0.486289	0.49795	-0.976582	0.328776	0.656985
ACOT13	215.099	-0.304031	0.220707	-1.37753	0.168348	0.488831
ACOT6	734.435	-0.0610602	0.161923	-0.377094	0.706104	0.892308
ACOT7	8.90899	-0.768045	0.594098	-1.29279	0.196083	0.522683
ACOT8	65.3921	-0.227284	0.222468	-1.02165	0.306947	0.63758
ACOT9	215.954	-0.0895299	0.188391	-0.475235	0.63462	0.860466
ACOX1	289.183	-0.351512	0.193364	-1.81787	0.0690835	0.302252
ACOX3	166.368	0.0331091	0.257438	0.12861	0.897666	0.964753
ACP1	186.316	0.0197959	0.169638	0.116695	0.907102	0.970081
ACP2	344.839	0.589852	0.144873	4.0715	4.67111e-05	0.00182863
ACP5	15.2254	-0.252768	0.614311	-0.411466	0.680731	0.8817
ACP6	88.1465	-0.540107	0.248373	-2.17457	0.029662	0.186192
ACPP	2.91913	0.636873	0.862078	0.738765	0.46005	NA
ACSF2	73.1124	-1.49055	0.2601	-5.73066	1.00039e-08	1.49741e-06
ACSF3	150.702	-0.715854	0.21775	-3.2875	0.0010108	0.019515
ACSL1	5622.77	-0.320562	0.212935	-1.50544	0.13221	0.432975
ACSL3	175.468	-0.0426836	0.202931	-0.210336	0.833406	0.943666
ACSL4	584.638	-0.535659	0.216712	-2.47176	0.013445	0.114041
ACSL5	50.5034	-0.529637	0.25992	-2.03769	0.0415808	0.22796
ACSL6	88.8493	-0.884959	0.653214	-1.35478	0.175489	0.499495
ACSM3	26.8991	-0.314144	0.291531	-1.07756	0.281228	0.611844
ACSM5	137.929	-1.91774	0.31391	-6.10919	1.00135e-09	2.13605e-07
ACSS1	381.63	-0.401283	0.201166	-1.99479	0.046066	0.241197
ACSS2	990.995	-0.470456	0.173807	-2.70678	0.00679401	0.0736288
ACSS3	96.0449	-0.273807	0.224609	-1.21904	0.22283	0.554451
ACTA1	268519	-0.077709	0.216386	-0.359122	0.719504	0.897952
ACTA2	985.584	0.16322	0.570976	0.285862	0.774984	0.921244
ACTB	3004.68	-0.0372122	0.275049	-0.135293	0.89238	0.963244
ACTC1	2859.6	0.631055	0.846293	0.74567	0.455867	0.754191
ACTG1	1809.31	-0.210754	0.250322	-0.841932	0.399826	0.713287
ACTG2	106.097	-0.243043	0.399764	-0.607966	0.54321	0.811439
ACTL6A	89.8389	0.280271	0.202746	1.38238	0.166856	0.486237
ACTL7A	1.66276	2.31052	1.2946	1.78474	0.0743038	NA
ACTL7B	5.34851	1.06296	0.766933	1.38599	0.165751	NA
ACTN1	164.004	-0.39029	0.355169	-1.09889	0.271818	0.602708
ACTN2	46845.9	-0.00343773	0.203454	-0.0168969	0.986519	0.99473
ACTN3	8893.11	-1.04944	0.832359	-1.2608	0.207382	0.536613
ACTN4	429.285	-0.250137	0.208937	-1.19719	0.231234	0.563385
ACTR10	400.166	-0.0286315	0.142872	-0.2004	0.841168	0.947193
ACTR1A	792.865	-0.201358	0.124116	-1.62233	0.104732	0.379415
ACTR1B	891.083	0.0841517	0.126027	0.667727	0.504308	0.786565
ACTR2	446.151	0.28056	0.178999	1.56739	0.117024	0.403633
ACTR3	320.525	-0.171736	0.235421	-0.729486	0.465704	0.761882
ACTR3B	174.189	-0.0710031	0.184376	-0.3851	0.700163	0.890016
ACTR5	71.1396	0.248152	0.203599	1.21882	0.222911	0.554451
ACTR6	55.05	-0.249494	0.261018	-0.955849	0.339148	0.66579
ACTR8	354.348	0.234898	0.175763	1.33645	0.181402	0.504586
ACVR1	92.7547	-0.101466	0.2498	-0.40619	0.684603	0.883748
ACVR1B	75.8026	0.207447	0.240603	0.862197	0.388579	0.705191
ACVR1C	6.35692	0.490269	0.627625	0.781151	0.434714	NA
ACVR2A	146.945	0.212741	0.176063	1.20832	0.226923	0.558873
ACVR2B	98.373	0.387151	0.276206	1.40168	0.161012	0.476312
ACVRL1	147.822	-0.375314	0.214937	-1.74616	0.0807836	0.329918
ACYP1	89.858	0.479694	0.207718	2.30936	0.0209238	0.151862
ACYP2	757.761	-0.53324	0.140443	-3.79684	0.000146554	0.00445014
ADA	30.6184	-0.949701	0.397265	-2.3906	0.0168209	0.13217
ADA2	13.6567	0.424211	0.482648	0.878924	0.379442	0.698969
ADAL	99.3204	-0.340324	0.192523	-1.76771	0.0771096	0.322049
ADAM10	250.128	-0.108494	0.165165	-0.656886	0.511254	0.791322
ADAM11	10.169	1.17808	0.556702	2.11618	0.0343298	0.203816
ADAM12	11.4367	-1.19259	0.749339	-1.59153	0.111491	0.394356
ADAM15	253.713	-0.161015	0.152149	-1.05827	0.28993	0.61998
ADAM17	151.121	-0.774627	0.20375	-3.80184	0.000143624	0.0043926
ADAM18	2.93216	0.316101	0.84427	0.374408	0.708101	NA
ADAM19	73.0761	0.576794	0.226031	2.55183	0.0107158	0.0985091
ADAM22	130.088	-0.753064	0.244606	-3.07868	0.00207918	0.0325562
ADAM23	44.369	-0.67628	0.811917	-0.832943	0.404877	0.716625
ADAM32	1.42831	-1.3896	1.38065	-1.00649	0.314182	NA
ADAM33	44.044	-0.189076	0.374148	-0.505351	0.613312	0.848268
ADAM8	12.7943	0.866867	0.515574	1.68136	0.0926923	0.355369
ADAM9	387.87	-0.608952	0.174142	-3.49688	0.000470738	0.0113004
ADAMDEC1	1.42472	-1.35266	1.36325	-0.992229	0.321086	NA
ADAMTS1	110.611	0.0973318	0.222477	0.437492	0.661754	0.871765
ADAMTS10	19.9926	-0.28747	0.369346	-0.778323	0.436379	0.739872
ADAMTS12	24.9939	-0.953823	0.399931	-2.38497	0.0170806	0.133405
ADAMTS13	8.09999	-0.131957	0.530636	-0.248677	0.803611	0.932112
ADAMTS14	15.6362	0.685642	0.445277	1.53981	0.123607	0.416264
ADAMTS15	29.299	-0.391368	0.329679	-1.18712	0.235181	0.567136
ADAMTS16	10.2775	-1.05024	0.704427	-1.49091	0.135985	0.438572
ADAMTS17	11.5233	0.0970442	0.503821	0.192617	0.847259	0.948192
ADAMTS19	86.7353	1.10134	0.722479	1.52438	0.127413	0.423588
ADAMTS2	112.361	-2.21056	0.754578	-2.92953	0.00339478	0.0462277
ADAMTS20	208.186	-0.464534	0.275011	-1.68915	0.091191	0.352652
ADAMTS3	14.5264	1.09735	0.437584	2.50776	0.0121499	0.106462
ADAMTS4	2.92563	0.953049	0.957804	0.995036	0.319719	NA
ADAMTS5	56.5755	-0.442703	0.424982	-1.0417	0.297551	0.627819
ADAMTS6	11.0626	-0.877503	0.543587	-1.61428	0.106466	0.383415
ADAMTS8	829.271	-3.44788	0.692507	-4.97884	6.39653e-07	5.46195e-05
ADAMTS9	80.76	-1.49012	0.258277	-5.76947	7.95234e-09	1.23387e-06
ADAMTSL1	64.7184	-0.0127435	0.315098	-0.0404429	0.96774	0.988801
ADAMTSL2	33.4982	-1.46801	0.414283	-3.54351	0.00039484	0.00979249
ADAMTSL3	109.132	-0.597147	0.351884	-1.697	0.0896965	0.348567
ADAMTSL4	132.832	-0.769223	0.329252	-2.33628	0.0194767	0.144914
ADAMTSL5	277.8	-0.0874168	0.234562	-0.372681	0.709386	0.893966
ADAP1	7.78025	-0.687118	0.57655	-1.19178	0.233349	0.565713
ADAP2	38.6274	0.480076	0.315207	1.52305	0.127746	0.424364
ADAR	98.7532	-0.199598	0.176622	-1.13009	0.258439	0.590262
ADARB1	75.7298	-0.490125	0.243059	-2.01649	0.0437491	0.235258
ADAT1	27.6552	-0.221392	0.320575	-0.690609	0.489811	0.779568
ADAT2	95.3128	0.0493602	0.21052	0.234468	0.814621	0.936729
ADAT3	3.33819	-0.209581	0.941925	-0.222503	0.823922	NA
ADCK1	15.6205	0.0502223	0.384193	0.130722	0.895996	0.964374
ADCK2	44.1861	-0.295605	0.255255	-1.15808	0.246833	0.581478
ADCK5	43.8244	-0.616296	0.250292	-2.46231	0.0138046	0.115855
ADCY1	41.714	-0.300953	0.567279	-0.53052	0.595751	0.836616
ADCY10	3.16242	2.63743	0.997668	2.64359	0.00820319	NA
ADCY2	1533.54	-0.39664	0.199755	-1.98563	0.0470741	0.24461
ADCY3	41.9677	-0.326084	0.352949	-0.923887	0.355545	0.678947
ADCY4	29.2262	-0.846158	0.297557	-2.84369	0.00445945	0.0556797
ADCY5	28.5302	0.139137	0.408254	0.340811	0.733246	0.902688
ADCY6	92.4343	-0.371485	0.195182	-1.90328	0.0570043	0.270218
ADCY7	78.1452	-0.249494	0.363188	-0.686955	0.492111	0.781103
ADCY9	1114.48	0.0176639	0.192471	0.0917742	0.926877	0.977293
ADCYAP1	2.29048	0.964646	1.0483	0.920201	0.357468	NA
ADCYAP1R1	3.068	-0.618739	0.924849	-0.669017	0.503485	NA
ADD1	689.485	-0.227803	0.134127	-1.69841	0.0894302	0.348297
ADD2	5.44964	-1.41498	0.85449	-1.65593	0.0977356	NA
ADD3	263.312	0.0483584	0.359719	0.134434	0.893059	0.963409
ADGRA2	153.19	-0.263221	0.305645	-0.861198	0.389129	0.705191
ADGRA3	983.798	0.305278	0.162607	1.8774	0.0604638	0.28035
ADGRB1	2.30233	-0.340475	0.951968	-0.357654	0.720602	NA
ADGRB2	2.71678	-0.174958	0.925957	-0.188949	0.850133	NA
ADGRB3	1.79397	-0.0572544	1.25633	-0.0455726	0.963651	NA
ADGRD1	122.147	-0.0934836	0.332322	-0.281305	0.778477	0.922663
ADGRE1	5.31186	-0.0390802	0.893002	-0.0437627	0.965094	NA
ADGRE2	12.4118	0.810278	0.485785	1.66798	0.0953205	0.360566
ADGRE3	5.28358	1.60838	0.759244	2.1184	0.0341411	NA
ADGRE5	116.873	-0.284865	0.298798	-0.95337	0.340403	0.666722
ADGRF1	1.51103	-0.30498	1.35227	-0.225531	0.821566	NA
ADGRF3	6.13101	0.818899	0.68807	1.19014	0.233992	NA
ADGRF5	1265.46	-0.501264	0.201929	-2.48237	0.0130511	0.112118
ADGRG1	141.917	-0.790167	0.257443	-3.06929	0.00214571	0.0333616
ADGRG2	18.8405	-0.820475	0.715091	-1.14737	0.251228	0.584143
ADGRG3	6.26022	0.320647	0.594466	0.539387	0.58962	NA
ADGRG6	29.9709	-0.665878	0.355574	-1.87269	0.0611116	0.281813
ADGRL1	28.6752	-0.798886	0.352413	-2.2669	0.0233961	0.161251
ADGRL2	231.429	-0.596179	0.183944	-3.24109	0.00119072	0.0219241
ADGRL3	22.9367	-0.365797	0.344959	-1.06041	0.288959	0.619546
ADGRL4	184.989	-0.786069	0.218221	-3.60216	0.000315583	0.00809509
ADGRV1	6.19267	-0.0908496	0.680879	-0.13343	0.893853	NA
ADH5	700.093	-0.316767	0.153168	-2.0681	0.038631	0.218446
ADHFE1	50.6684	-0.373302	0.294038	-1.26957	0.204238	0.533331
ADI1	551.472	-0.229938	0.160967	-1.42848	0.153153	0.466182
ADIPOQ	223.608	-0.0507407	0.775517	-0.0654282	0.947833	0.983548
ADIPOR1	917.302	0.343247	0.161581	2.1243	0.0336452	0.201329
ADIPOR2	1859.44	-0.0279141	0.185569	-0.150425	0.880429	0.958692
ADIRF	114.446	0.267828	0.315536	0.848803	0.395991	0.710277
ADK	363.604	-0.976741	0.173132	-5.6416	1.68481e-08	2.32998e-06
ADM	18.5127	-0.0897839	0.362362	-0.247774	0.804309	0.932835
ADM5	2.24789	1.59026	1.23389	1.28882	0.197462	NA
ADNP	232.002	0.0943022	0.182968	0.515402	0.606272	0.844368
ADNP2	90.2805	0.0587265	0.211652	0.277467	0.781422	0.923895
ADO	200.1	0.187829	0.153736	1.22177	0.221796	0.553263
ADORA1	100.37	-0.229526	1.00859	-0.227573	0.819978	0.938022
ADORA2A	10.5559	-0.218829	0.509723	-0.429309	0.667699	0.874656
ADORA2B	1.97041	0.0573266	1.09642	0.0522852	0.958301	NA
ADPGK	95.8934	-0.0385958	0.236804	-0.162986	0.87053	0.955218
ADPRH	157.773	-0.161977	0.164856	-0.982537	0.325836	0.654397
ADPRHL1	1429.4	0.752373	0.20141	3.73553	0.000187318	0.00535561
ADPRHL2	144.103	-0.135001	0.167333	-0.806782	0.419792	0.729138
ADPRM	14.3058	-0.67585	0.500212	-1.35113	0.176654	0.500926
ADRA1A	12.9977	-0.534454	0.462216	-1.15629	0.247564	0.582209
ADRA1B	3.74953	-0.181792	0.839854	-0.216457	0.828631	NA
ADRA1D	3.46202	0.183962	1.04215	0.176522	0.859884	NA
ADRA2A	10.235	0.120161	0.690017	0.174142	0.861754	0.952459
ADRA2B	25.788	-0.648719	0.370224	-1.75223	0.0797336	0.328035
ADRA2C	59.3329	-0.821093	0.26855	-3.05751	0.00223188	0.03413
ADRB2	108.056	0.0903474	0.185853	0.486122	0.626881	0.855497
ADRM1	1501.48	0.129592	0.168523	0.768987	0.441901	0.744578
ADSL	868.881	-0.0389264	0.173468	-0.224401	0.822445	0.939653
ADSS	86.1079	0.349649	0.22494	1.55441	0.120086	0.409391
ADSSL1	2696.91	-0.525484	0.186962	-2.81065	0.00494413	0.0595053
AEBP1	364.533	-1.11967	0.835642	-1.33989	0.180282	0.503012
AEBP2	205.287	0.325821	0.155788	2.09144	0.0364889	0.211319
AEN	73.1446	0.0426296	0.226649	0.188087	0.850809	0.948964
AES	1711.61	-0.221236	0.149669	-1.47816	0.139364	0.443965
AFAP1	119.748	-0.156201	0.233644	-0.668546	0.503785	0.78622
AFAP1L1	160.219	-0.927808	0.272906	-3.39973	0.000674522	0.0147203
AFAP1L2	29.0219	-0.154394	0.330952	-0.466514	0.640848	0.862988
AFDN	440.947	-0.160765	0.157894	-1.01818	0.308591	0.638231
AFF1	571.399	0.017126	0.189068	0.090581	0.927825	0.977293
AFF2	11.8665	-0.0421194	0.451654	-0.0932557	0.9257	0.977293
AFF3	32.1056	-0.775497	0.580913	-1.33496	0.181888	0.504948
AFF4	770.28	0.282	0.194412	1.45053	0.146912	0.45635
AFG1L	72.6819	0.216114	0.220254	0.981205	0.326492	0.655094
AFG3L2	1847.41	0.154187	0.175521	0.878454	0.379697	0.698969
AFMID	2.16497	1.89879	1.07406	1.76786	0.0770845	NA
AFTPH	402.697	0.0829254	0.143928	0.57616	0.564507	0.820638
AGA	37.7552	-0.510497	0.316137	-1.6148	0.106355	0.38322
AGAP1	167.033	0.00289915	0.223685	0.0129608	0.989659	0.996267
AGAP2	76.2418	-0.402241	0.248172	-1.62082	0.105057	0.379834
AGAP3	231.761	-0.14294	0.156817	-0.911512	0.362026	0.684161
AGBL1	197.932	-1.08352	0.237322	-4.56561	4.98047e-06	0.000288029
AGBL2	21.2302	-0.169478	0.33236	-0.509923	0.610106	0.846305
AGBL3	26.1645	-0.622477	0.324949	-1.91562	0.0554137	0.265468
AGBL4	14.7976	-0.594657	0.411147	-1.44634	0.148083	0.457963
AGBL5	81.578	0.168674	0.230887	0.730548	0.465055	0.7618
AGER	5.51954	0.327486	0.694906	0.471266	0.637451	NA
AGFG1	347.033	0.0633214	0.143419	0.441514	0.658841	0.870089
AGFG2	87.6111	-0.273823	0.230489	-1.18801	0.234831	0.567125
AGGF1	229.516	0.0264039	0.151236	0.174587	0.861404	0.95235
AGK	71.0395	-0.0976466	0.240626	-0.405802	0.684888	0.883846
AGL	8901.49	-0.661472	0.159148	-4.15632	3.23415e-05	0.00134471
AGMO	15.1276	-0.0639639	0.461322	-0.138653	0.889724	0.962709
AGO1	460.616	0.221019	0.150788	1.46576	0.142714	0.449784
AGO2	302.422	0.345339	0.188171	1.83524	0.0664701	0.296217
AGO3	75.5722	0.0808994	0.210924	0.383548	0.701314	0.890612
AGPAT1	147.504	-0.623689	0.215353	-2.89612	0.00377808	0.0496576
AGPAT3	177.261	-1.33605	0.217708	-6.1369	8.41477e-10	1.91181e-07
AGPAT4	13.1257	-0.90898	0.51694	-1.75838	0.0786821	0.325658
AGPAT5	877.75	0.234197	0.180317	1.29881	0.194011	0.52054
AGPS	467.239	0.0545117	0.156229	0.348921	0.727148	0.900987
AGR2	4.14021	0.193349	0.759669	0.254517	0.799096	NA
AGRN	83.8936	-0.663574	0.234142	-2.83407	0.00459597	0.0568247
AGT	75.6179	0.0329738	0.461421	0.0714614	0.943031	0.98227
AGTPBP1	226.057	-0.0458527	0.201663	-0.227373	0.820133	0.938022
AGTR1	52.1378	-0.548341	0.29026	-1.88914	0.0588737	0.275666
AGTRAP	80.3722	0.139652	0.234457	0.59564	0.551416	0.81663
AHCTF1	519.398	-0.069808	0.165249	-0.422442	0.672702	0.876927
AHCY	2604.44	-0.0150209	0.144658	-0.103837	0.917299	0.974449
AHCYL1	433.492	-0.631565	0.245472	-2.57286	0.0100862	0.0944271
AHCYL2	738.204	0.564047	0.271381	2.07843	0.0376698	0.215197
AHDC1	94.6085	0.590455	0.258788	2.28162	0.0225119	0.157946
AHI1	374.288	-0.00935666	0.182547	-0.0512562	0.959121	0.98622
AHNAK	8182.09	-0.0821918	0.171373	-0.479607	0.631507	0.858404
AHR	169.92	-0.173003	0.262487	-0.659093	0.509836	0.790529
AHRR	2.70592	2.81829	1.30213	2.16437	0.030436	NA
AHSA1	375.321	-0.363223	0.176183	-2.06162	0.0392443	0.21967
AIDA	255.837	-0.254381	0.165444	-1.53757	0.124154	0.417224
AIF1	9.6853	-1.12043	0.511932	-2.18864	0.028623	0.181994
AIF1L	43.4387	0.936952	0.533758	1.75539	0.0791933	0.327029
AIFM1	911.628	-0.806497	0.206208	-3.91109	9.18806e-05	0.00304426
AIFM2	223.567	-0.444937	0.183457	-2.42529	0.0152961	0.123688
AIFM3	2.24316	0.0263791	1.14522	0.0230342	0.981623	NA
AIG1	177.612	-0.345529	0.213722	-1.61672	0.105939	0.382263
AIMP1	398.498	-0.306123	0.157098	-1.94861	0.0513422	0.255619
AIMP2	373.07	-0.176935	0.171876	-1.02943	0.303277	0.634327
AIP	194.319	-0.545466	0.181061	-3.01262	0.00259007	0.0379648
AJAP1	2.84423	0.175535	1.00043	0.17546	0.860718	NA
AJUBA	41.756	-0.146633	0.340022	-0.431246	0.666289	0.873938
AK1	3436.87	-0.683565	0.323512	-2.11295	0.0346052	0.204781
AK2	260.897	-0.17125	0.176609	-0.969659	0.332216	0.659611
AK3	61.7749	-0.304344	0.28755	-1.0584	0.289872	0.61998
AK4	189.651	-0.503149	0.361402	-1.39221	0.163857	0.481135
AK5	3.08015	0.414069	0.870037	0.475921	0.634131	NA
AK6	91.3591	-0.129686	0.190471	-0.680867	0.495956	0.783198
AK8	2.1308	-0.0553879	1.02886	-0.0538341	0.957067	NA
AKAP1	1859.44	-0.00909864	0.224487	-0.0405308	0.96767	0.988801
AKAP10	297.195	0.214511	0.175086	1.22518	0.220509	0.551914
AKAP11	171.016	0.0353773	0.205811	0.171892	0.863522	0.952953
AKAP12	375.082	0.298568	0.322783	0.924981	0.354976	0.678845
AKAP13	1141.15	-0.115886	0.217697	-0.532325	0.594501	0.835869
AKAP17A	68.6392	-0.104055	0.235825	-0.441237	0.659042	0.870263
AKAP2	584.154	-0.54391	0.163814	-3.3203	0.000899215	0.017988
AKAP6	1417.18	0.0200342	0.199773	0.100285	0.920118	0.975393
AKAP7	67.038	0.297627	0.23575	1.26247	0.206781	0.536082
AKAP8	259.602	0.207814	0.164595	1.26258	0.206741	0.536082
AKAP8L	118.989	-0.190878	0.196102	-0.973364	0.330373	0.658348
AKAP9	1596.26	-0.202647	0.152868	-1.32563	0.184963	0.509038
AKIP1	178.795	0.190799	0.151983	1.2554	0.209334	0.539031
AKIRIN1	137.534	0.249493	0.205734	1.2127	0.225246	0.557067
AKIRIN2	148.179	-0.104185	0.209233	-0.497936	0.618529	0.850663
AKNA	17.3987	0.206028	0.428624	0.480673	0.630749	0.858107
AKNAD1	20.9363	0.475975	0.364587	1.30552	0.191717	0.517259
AKR1A1	163.755	-0.26797	0.168145	-1.59368	0.111007	0.393328
AKR1B1	1275.86	-0.394564	0.132611	-2.97535	0.00292653	0.0415561
AKR1E2	158.265	0.0227182	0.15982	0.142149	0.886963	0.961638
AKT1	1584.72	0.00807513	0.173146	0.0466376	0.962802	0.987563
AKT1S1	320.163	-0.510446	0.263661	-1.93599	0.0528685	0.258412
AKT2	743.723	0.195814	0.166831	1.17373	0.240505	0.572955
AKT3	179.875	-0.392268	0.241623	-1.62347	0.104488	0.378963
AKTIP	631.267	-0.215294	0.182473	-1.17987	0.238052	0.570061
ALAD	89.9582	-0.0618305	0.269732	-0.229229	0.818691	0.937299
ALAS1	1309.4	-1.05343	0.206562	-5.0998	3.40007e-07	3.22829e-05
ALAS2	9.16284	1.00282	0.515649	1.94478	0.0518015	0.256847
ALB	112.695	-0.189941	0.204197	-0.930187	0.352274	0.676731
ALCAM	33.6928	-0.215518	0.318229	-0.677242	0.498253	0.784339
ALDH16A1	19.1665	0.0350575	0.357053	0.0981855	0.921785	0.976021
ALDH18A1	144.821	-0.64211	0.191987	-3.34456	0.00082414	0.0169698
ALDH1A1	1967.59	-0.347601	0.173771	-2.00033	0.0454643	0.239918
ALDH1A2	71.4	-0.838211	0.2834	-2.95769	0.00309949	0.0433827
ALDH1A3	178.611	-0.562586	0.236483	-2.37897	0.017361	0.134767
ALDH1L1	720.689	-2.903	0.264033	-10.9948	4.04683e-28	2.30101e-24
ALDH1L2	9.78877	0.023041	0.515788	0.0446715	0.964369	0.987976
ALDH2	1334.15	0.611169	0.154375	3.95899	7.52671e-05	0.00265354
ALDH3A2	383.938	-0.16413	0.156179	-1.05091	0.2933	0.622774
ALDH4A1	292.457	-0.683399	0.234412	-2.91538	0.00355257	0.047455
ALDH5A1	163.318	-0.232789	0.224045	-1.03903	0.298791	0.629289
ALDH6A1	1240.3	-0.538272	0.162054	-3.32157	0.000895124	0.0179349
ALDH7A1	246.176	-0.354443	0.203727	-1.7398	0.0818947	0.332147
ALDH9A1	337.183	-0.256899	0.152824	-1.68102	0.0927595	0.355369
ALDOA	115962	-0.3212	0.293213	-1.09545	0.273319	0.604426
ALDOC	13.4976	1.63222	0.695869	2.34558	0.0189976	0.14193
ALG1	20.4783	-0.377724	0.356408	-1.05981	0.289231	0.619783
ALG11	60.0276	0.328877	0.211877	1.55221	0.120613	0.410231
ALG12	69.8669	0.00761886	0.255077	0.0298688	0.976172	0.990999
ALG13	28.5181	0.417822	0.304884	1.37043	0.170553	0.492171
ALG14	15.9687	-0.502232	0.389397	-1.28977	0.197131	0.524159
ALG2	41.483	-0.259982	0.291005	-0.893395	0.371646	0.691779
ALG3	29.5848	0.285575	0.298256	0.957484	0.338323	0.665196
ALG5	45.5857	0.0492487	0.241817	0.203661	0.838619	0.946117
ALG6	59.8561	0.362729	0.225706	1.60709	0.108036	0.386976
ALG8	7.94664	0.375502	0.518229	0.724588	0.468705	0.764334
ALG9	21.6966	0.115854	0.336431	0.344361	0.730575	0.90189
ALKAL2	3.28176	0.25882	0.995976	0.259866	0.794967	NA
ALKBH1	33.5441	-0.0323495	0.306074	-0.105692	0.915827	0.97409
ALKBH2	16.217	0.0449753	0.388042	0.115903	0.907729	0.970365
ALKBH3	402.974	0.0854154	0.212016	0.402872	0.687042	0.884651
ALKBH4	67.1753	-0.0639974	0.233794	-0.273734	0.784289	0.924278
ALKBH5	2299.67	-0.133515	0.144975	-0.920958	0.357072	0.680095
ALKBH6	22.3468	0.442891	0.338551	1.3082	0.190807	0.5163
ALKBH7	61.4623	-0.421117	0.253552	-1.66087	0.0967392	0.36393
ALKBH8	55.6584	0.00638555	0.235726	0.0270888	0.978389	0.992007
ALMS1	324.156	0.222093	0.169921	1.30703	0.191201	0.516817
ALOX15	25.6344	0.294976	1.17496	0.251052	0.801774	0.931261
ALOX5	5.5364	0.068151	0.692689	0.0983862	0.921626	NA
ALOX5AP	8.18595	0.150055	0.553792	0.270959	0.786423	0.925165
ALPI	13.204	0.0803144	0.577816	0.138996	0.889453	0.962585
ALPK1	7.22679	-0.218727	0.556867	-0.392782	0.694481	NA
ALPK2	642.032	0.0619099	0.278173	0.222559	0.823879	0.940149
ALPK3	3903.99	-0.223914	0.245437	-0.912307	0.361607	0.683961
ALPL	15.2399	-3.5368	0.598925	-5.90524	3.52136e-09	6.22253e-07
ALS2	756.308	0.194463	0.129971	1.49621	0.1346	0.43646
ALS2CL	24.1451	-0.614068	0.435716	-1.40933	0.158737	0.473532
ALS2CR12	3.807	-0.670661	0.970613	-0.690966	0.489587	NA
ALX3	2.15574	-0.231994	1.31749	-0.176088	0.860225	NA
ALYREF	108.977	0.0737037	0.177445	0.415361	0.677878	0.87987
AMACR	1410.39	-0.351602	0.181272	-1.93964	0.0524232	0.258112
AMBN	3.71059	-0.088031	0.750019	-0.117372	0.906566	NA
AMBRA1	210.963	0.113732	0.149803	0.759208	0.447728	0.747761
AMD1	437.933	0.450925	0.174548	2.58338	0.0097838	0.0931731
AMDHD1	1.55948	-0.0610588	1.33141	-0.0458604	0.963422	NA
AMDHD2	36.2122	-0.122428	0.303697	-0.403126	0.686856	0.884651
AMER1	31.88	0.32711	0.278703	1.17368	0.240521	0.572955
AMFR	1795.75	0.34421	0.130549	2.63663	0.00837343	0.0841624
AMIGO1	726.207	0.2453	0.212737	1.15306	0.248885	0.583049
AMIGO2	12.7082	-0.472859	0.546264	-0.865624	0.386697	0.704193
AMIGO3	12.9383	-0.267318	0.449882	-0.594195	0.552381	0.816799
AMMECR1	4.48563	-0.241403	0.782634	-0.308449	0.757741	NA
AMMECR1L	91.0307	-0.290226	0.237496	-1.22203	0.221697	0.553263
AMN1	112.695	0.31937	0.187215	1.7059	0.0880268	0.345562
AMOT	755.29	1.48439	0.220405	6.73485	1.64096e-11	5.79942e-09
AMOTL1	2316.43	-0.0791941	0.159537	-0.496398	0.619614	0.851063
AMOTL2	222.711	0.301088	0.298995	1.007	0.313934	0.642667
AMPD1	4075.41	0.0505288	0.201615	0.25062	0.802108	0.931473
AMPD2	49.794	-0.331533	0.273495	-1.21221	0.225432	0.557067
AMPD3	75.2796	-0.326356	0.405306	-0.805207	0.4207	0.72986
AMPH	7.07461	-0.631759	1.07367	-0.588412	0.556256	NA
AMT	45.6656	0.206411	0.264669	0.779882	0.43546	0.739503
AMZ2	306.983	0.0196118	0.152758	0.128384	0.897845	0.964753
ANAPC1	160.664	0.381838	0.155253	2.45946	0.0139145	0.116394
ANAPC10	9.31605	0.262832	0.521769	0.503732	0.614449	0.848923
ANAPC11	240.754	-0.404914	0.186526	-2.17082	0.029945	0.187311
ANAPC13	406.531	0.181868	0.180986	1.00487	0.314958	0.643704
ANAPC15	248.701	0.0175215	0.193016	0.0907772	0.92767	0.977293
ANAPC16	266.305	0.353864	0.170263	2.07834	0.0376778	0.215197
ANAPC4	175.481	0.305126	0.164928	1.85005	0.0643057	0.290215
ANAPC5	220.276	-0.0614216	0.15169	-0.404915	0.68554	0.884239
ANAPC7	175.353	-0.0768721	0.177073	-0.434128	0.664196	0.872812
ANGEL1	74.21	0.15113	0.194067	0.778753	0.436125	0.739872
ANGEL2	117.52	-0.0345167	0.187939	-0.183659	0.854281	0.950504
ANGPT1	26.6166	-0.58195	0.349191	-1.66657	0.0956009	0.361005
ANGPT2	31.1369	-0.323142	0.279591	-1.15577	0.247776	0.582494
ANGPT4	57.9578	0.492878	0.312376	1.57784	0.114603	0.400137
ANGPTL1	39.3741	-1.10029	0.508166	-2.16521	0.0303715	0.189198
ANGPTL2	128.612	-0.985059	0.401463	-2.45368	0.0141404	0.11742
ANGPTL4	76.8441	3.63645	0.850235	4.277	1.8943e-05	0.000880777
ANGPTL5	8.69674	-0.0534182	0.992177	-0.0538394	0.957063	0.986208
ANGPTL6	4.89856	1.15829	0.681217	1.70032	0.0890708	NA
ANGPTL7	25.4085	-1.50268	0.629039	-2.38885	0.0169011	0.132491
ANHX	15.9049	-0.317039	0.384941	-0.823602	0.410166	0.721291
ANK2	1536.26	-0.0198117	0.172595	-0.114788	0.908613	0.970652
ANK3	854.855	-0.201099	0.179216	-1.12211	0.261816	0.593609
ANKAR	5.96616	0.476316	0.630007	0.756049	0.44962	NA
ANKDD1B	1.38074	-0.527036	1.38952	-0.379293	0.704471	NA
ANKFN1	3.49486	2.20366	1.03568	2.12773	0.0333591	NA
ANKFY1	326.508	0.0114175	0.133423	0.0855739	0.931805	0.979072
ANKH	755.816	-0.224963	0.153921	-1.46154	0.143867	0.451508
ANKIB1	276.719	-0.334829	0.132674	-2.5237	0.0116128	0.103466
ANKLE1	2.46265	-0.335109	0.95525	-0.350807	0.725733	NA
ANKLE2	376.031	-0.00500198	0.122626	-0.0407905	0.967463	0.988801
ANKMY2	361.25	-0.0740334	0.157685	-0.469503	0.63871	0.862226
ANKRA2	120.77	0.38778	0.199538	1.94338	0.0519698	0.257271
ANKRD1	2208.26	0.378385	0.896169	0.422225	0.672861	0.876959
ANKRD11	310.023	0.325257	0.2328	1.39716	0.162367	0.478525
ANKRD12	325.794	0.175154	0.178981	0.978618	0.327769	0.656105
ANKRD13A	127.589	0.259522	0.184728	1.40489	0.160055	0.475406
ANKRD13B	29.0131	-0.608762	0.390307	-1.5597	0.118831	0.407586
ANKRD13C	145.432	-0.346044	0.188436	-1.8364	0.0662981	0.295865
ANKRD13D	37.6256	-0.169615	0.25987	-0.652694	0.513954	0.793749
ANKRD16	55.904	-0.0573897	0.261065	-0.21983	0.826004	0.941073
ANKRD17	602.285	0.230799	0.156216	1.47743	0.13956	0.444127
ANKRD2	2287.39	1.55602	0.535682	2.90474	0.00367561	0.0487134
ANKRD24	11.052	2.58791	0.764368	3.38568	0.000710013	0.0153631
ANKRD27	82.9118	0.0365445	0.243041	0.150364	0.880478	0.958692
ANKRD28	725.584	-0.494514	0.214245	-2.30817	0.0209895	0.151905
ANKRD29	10.3664	-0.345501	0.474047	-0.728832	0.466104	0.76225
ANKRD31	5.60415	0.305133	0.703418	0.433787	0.664443	NA
ANKRD33B	158.765	-0.339282	0.232011	-1.46236	0.143644	0.451288
ANKRD34A	40.361	3.23665	0.43822	7.38591	1.51416e-13	9.63235e-11
ANKRD34B	4.05838	-0.299372	0.834374	-0.358799	0.719746	NA
ANKRD35	59.7738	0.323676	0.293301	1.10356	0.269783	0.60092
ANKRD37	126.517	0.364115	0.289878	1.2561	0.20908	0.538704
ANKRD39	19367.4	0.482326	0.20053	2.40526	0.0161609	0.128751
ANKRD40	529.772	0.199289	0.144206	1.38197	0.16698	0.486485
ANKRD42	55.4114	0.153437	0.227236	0.675233	0.499528	0.784339
ANKRD44	31.8585	-0.108069	0.392544	-0.275304	0.783083	0.924152
ANKRD45	2.65967	0.971548	0.969909	1.00169	0.316493	NA
ANKRD46	222.551	0.131195	0.19115	0.686343	0.492497	0.781302
ANKRD49	36.0476	-0.27393	0.259707	-1.05476	0.291533	0.621823
ANKRD50	82.4405	-0.12193	0.213767	-0.57039	0.568413	0.822729
ANKRD52	86.7631	0.231506	0.235717	0.982135	0.326034	0.654549
ANKRD53	5.0638	1.85003	0.754802	2.45101	0.0142456	NA
ANKRD54	92.134	0.0463045	0.231579	0.199951	0.841519	0.947193
ANKRD6	12.5026	-0.0849798	0.523926	-0.162198	0.87115	0.955382
ANKRD65	1.3282	-0.468627	1.61312	-0.29051	0.771426	NA
ANKRD9	841.901	-0.887053	0.227822	-3.89362	9.87609e-05	0.00323849
ANKS1A	135.589	-0.228697	0.181598	-1.25936	0.2079	0.53729
ANKS1B	4.4709	1.29192	0.839286	1.5393	0.12373	NA
ANKS3	46.1665	0.127311	0.256958	0.495457	0.620278	0.851143
ANKS4B	27.238	-0.268681	0.324208	-0.828732	0.407256	0.718857
ANKS6	34.4606	-0.00522349	0.31484	-0.0165909	0.986763	0.994817
ANKZF1	68.2867	-0.454588	0.239217	-1.90031	0.0573922	0.271398
ANLN	4.9115	-1.26349	0.841172	-1.50206	0.133082	NA
ANO1	48.2142	-0.209157	0.274737	-0.7613	0.446478	0.747123
ANO10	199.536	0.126423	0.154973	0.815777	0.414628	0.725658
ANO2	185.078	0.64118	0.207124	3.09563	0.00196397	0.0313128
ANO4	1.64955	-1.20539	1.22454	-0.984361	0.324938	NA
ANO5	1508.64	-0.0995783	0.175744	-0.566609	0.57098	0.823462
ANO6	990.177	0.084336	0.133847	0.630091	0.528635	0.804044
ANO7	14.8956	-0.23765	0.454157	-0.523277	0.600781	0.839879
ANO8	85.1244	-0.855723	0.269088	-3.18009	0.00147228	0.0258306
ANO9	1.49081	-1.03688	1.26143	-0.821988	0.411084	NA
ANOS1	34.2279	-0.83537	0.366796	-2.27748	0.0227578	0.158634
ANP32A	188.471	0.349217	0.232274	1.50347	0.132719	0.433302
ANP32B	111.35	0.174356	0.207479	0.840352	0.400711	0.713895
ANP32E	531.576	0.29283	0.147633	1.98351	0.0473109	0.245288
ANPEP	17.9793	0.052821	0.691432	0.0763936	0.939106	0.982101
ANTXR1	306.505	-0.978806	0.560204	-1.74723	0.0805971	0.329751
ANTXR2	287.768	-0.384438	0.307931	-1.24845	0.211865	0.543
ANXA1	529.769	-0.208733	0.353886	-0.589831	0.555304	0.81744
ANXA11	1300.06	0.114318	0.123009	0.929348	0.352709	0.676819
ANXA13	26.033	-1.63561	0.506999	-3.22607	0.00125503	0.0229221
ANXA2	693.871	-0.417788	0.32786	-1.27429	0.202561	0.531598
ANXA3	240.689	-0.85363	0.332761	-2.56529	0.0103089	0.0959473
ANXA4	402.966	0.164595	0.27746	0.593221	0.553033	0.816799
ANXA5	662.849	-0.234443	0.22896	-1.02395	0.305861	0.636657
ANXA6	1615.27	-0.476684	0.123366	-3.86399	0.000111551	0.00359308
ANXA7	1111.92	0.218526	0.12936	1.68928	0.0911661	0.352652
ANXA9	11.7705	0.333638	0.462318	0.721664	0.470501	0.765849
AOAH	12.9712	-0.16301	0.556009	-0.293179	0.769385	0.918535
AOC2	1.72404	0.240108	1.24026	0.193595	0.846493	NA
AP1AR	34.8812	-0.210192	0.283881	-0.740422	0.459044	0.756041
AP1B1	515.611	-0.0234718	0.167196	-0.140385	0.888356	0.962182
AP1G1	242.876	-0.011877	0.146435	-0.0811074	0.935357	0.980518
AP1G2	48.8948	0.0803074	0.241699	0.332263	0.739691	0.90493
AP1M1	160.55	0.139247	0.166987	0.833875	0.404352	0.716513
AP1S1	25.8577	-0.427932	0.419869	-1.0192	0.308107	0.637969
AP1S2	376.451	0.0187255	0.211926	0.0883585	0.929592	0.978282
AP1S3	5.60694	0.294535	0.627135	0.469651	0.638604	NA
AP2A1	758.226	0.0945658	0.19698	0.480079	0.631171	0.858315
AP2A2	513.941	-0.195393	0.125408	-1.55806	0.11922	0.40786
AP2B1	582.147	0.325842	0.132348	2.46202	0.0138158	0.115872
AP2M1	404.449	-0.0341651	0.135332	-0.252454	0.80069	0.930744
AP2S1	122.272	-0.20646	0.189193	-1.09127	0.275156	0.60573
AP3B1	274.555	-0.724093	0.157964	-4.5839	4.56388e-06	0.000269154
AP3B2	1.62746	-0.590436	1.1661	-0.506334	0.612622	NA
AP3D1	488.166	-0.333154	0.155311	-2.14507	0.0319473	0.194948
AP3M1	173.09	0.171384	0.205367	0.834524	0.403986	0.716391
AP3M2	4.84577	0.693546	0.789855	0.878067	0.379907	NA
AP3S1	26.8764	-0.400557	0.359744	-1.11345	0.265515	0.597882
AP4B1	165.367	-0.181139	0.166629	-1.08708	0.277	0.607489
AP4E1	206.841	0.0978464	0.194925	0.50197	0.615689	0.84957
AP4M1	51.7583	0.428979	0.279301	1.5359	0.124563	0.417514
AP4S1	106.205	0.0544446	0.201642	0.270007	0.787155	0.925546
AP5B1	50.9145	-0.388007	0.286865	-1.35258	0.17619	0.500626
AP5M1	58.3433	-0.055672	0.220695	-0.252257	0.800842	0.930768
AP5S1	79.8841	-0.0286151	0.25947	-0.110283	0.912185	0.972248
AP5Z1	50.2119	-0.0262181	0.258459	-0.10144	0.919201	0.975238
APAF1	67.1156	0.359832	0.291331	1.23513	0.216782	0.547472
APBA1	11.1133	-0.0960724	0.500936	-0.191786	0.84791	0.94849
APBA2	80.2596	0.182718	0.402476	0.453985	0.649839	0.865417
APBA3	62.3737	-0.388889	0.231327	-1.68112	0.0927399	0.355369
APBB1	330.625	0.00772208	0.151027	0.0511304	0.959222	0.98622
APBB1IP	9.812	-0.123382	0.570661	-0.216209	0.828825	0.942279
APBB2	394.782	-0.451189	0.180811	-2.49536	0.012583	0.109204
APBB3	33.7736	0.585427	0.390935	1.4975	0.134262	0.436103
APC	1097.25	0.242118	0.154142	1.57074	0.116242	0.403004
APC2	35.6155	-0.37162	0.344729	-1.07801	0.281031	0.611682
APCDD1	16.3654	-0.372411	0.451448	-0.824926	0.409414	0.720566
APEH	535.593	-0.0118902	0.164471	-0.0722934	0.942368	0.98227
APEX1	219.542	-0.159501	0.149878	-1.06421	0.287235	0.617731
APEX2	66.7139	-0.187086	0.262842	-0.71178	0.476601	0.771181
APH1A	123.034	0.147618	0.198224	0.744701	0.456452	0.754507
APH1B	307.422	0.427408	0.143923	2.9697	0.00298095	0.0420939
API5	465.695	0.321652	0.139326	2.30863	0.0209641	0.151905
APIP	185.926	0.0717394	0.154522	0.464266	0.642457	0.863236
APLF	195.443	0.152015	0.201096	0.755935	0.449688	0.749756
APLN	21.2097	0.544804	0.39322	1.38549	0.165902	0.484344
APLNR	94.1124	-1.30428	0.289959	-4.49815	6.85475e-06	0.000380843
APLP1	7.84985	-0.00819831	0.580565	-0.0141213	0.988733	0.996187
APLP2	1191.89	0.034259	0.134339	0.255019	0.798709	0.930328
APMAP	124.506	-0.0588041	0.17738	-0.331515	0.740256	0.90493
APOA1	119.836	-1.10816	0.239225	-4.63228	3.61657e-06	0.000224456
APOB	1.80874	-0.263009	1.35078	-0.19471	0.84562	NA
APOBEC2	3857.68	0.260902	0.185615	1.40561	0.15984	0.47504
APOBR	4.12981	-0.11616	0.795024	-0.146109	0.883835	NA
APOC1	2.03095	-0.556955	1.03138	-0.540009	0.589191	NA
APOD	153.663	-0.644617	0.916578	-0.703287	0.481877	0.775183
APOE	32.0333	-0.409892	0.426632	-0.960764	0.336671	0.663612
APOL6	71.3944	-0.530204	0.263512	-2.01207	0.044213	0.236056
APOLD1	85.6743	0.838811	0.296304	2.83091	0.00464156	0.0572234
APOM	12.1807	-0.760046	0.483611	-1.57161	0.116042	0.402947
APOO	411.815	-0.639352	0.196401	-3.25534	0.00113255	0.0211903
APOOL	229.226	-0.4947	0.177876	-2.78116	0.00541658	0.0629906
APOPT1	201.681	-0.258596	0.198096	-1.30541	0.191754	0.517259
APP	390.999	-0.510422	0.267501	-1.90811	0.0563769	0.268244
APPBP2	233.798	-0.223304	0.172371	-1.29548	0.195153	0.521515
APPL1	1108.24	0.142668	0.124763	1.14352	0.252824	0.585866
APPL2	554.357	0.00534822	0.161535	0.0331089	0.973588	0.990999
APRT	117.013	-0.526012	0.206798	-2.5436	0.0109717	0.099567
APTX	27.452	-0.0898254	0.314853	-0.285293	0.77542	0.921244
AQP1	1075.31	-0.861253	0.233729	-3.68484	0.000228845	0.006275
AQP11	3.07425	0.240259	0.914227	0.2628	0.792705	NA
AQP3	43.591	-1.2554	0.51119	-2.45584	0.0140555	0.116958
AQP4	453.841	-1.20426	0.690047	-1.74519	0.0809526	0.329953
AQP7	653.673	0.808363	0.259449	3.11569	0.00183516	0.0300499
AQP9	5.90327	1.1354	0.768912	1.47663	0.139774	NA
AQR	206.083	-0.196062	0.160566	-1.22107	0.222061	0.553263
AR	250.254	-0.33945	0.194635	-1.74404	0.0811527	0.330613
ARAF	1034.23	-0.457039	0.206097	-2.21759	0.0265825	0.174425
ARAP1	124.808	-0.38615	0.237471	-1.6261	0.103929	0.377797
ARAP2	22.0422	-0.62254	0.343782	-1.81086	0.0701628	0.305713
ARAP3	68.2097	-1.21732	0.278036	-4.3783	1.19608e-05	0.000587558
ARCN1	815.89	0.0576153	0.138707	0.415373	0.677869	0.87987
AREG	26.8842	-0.719189	0.637207	-1.12866	0.259042	0.59089
AREL1	297.06	0.454574	0.199955	2.27338	0.0230033	0.159523
ARF1	1461.4	0.0355766	0.111025	0.320436	0.748638	0.908866
ARF3	100.524	-0.112558	0.243231	-0.462763	0.643535	0.863734
ARF4	386.567	0.0371867	0.158541	0.234556	0.814553	0.936729
ARF5	154.574	-0.124292	0.168059	-0.739572	0.45956	0.756615
ARF6	123.759	0.0221704	0.254872	0.0869865	0.930682	0.978395
ARFGAP1	177.658	0.210541	0.186002	1.13193	0.257665	0.58983
ARFGAP2	955.249	0.0672742	0.158268	0.425066	0.670788	0.875866
ARFGAP3	115.572	-0.119277	0.255874	-0.466155	0.641105	0.863002
ARFGEF1	413.129	-0.195197	0.204747	-0.953357	0.340409	0.666722
ARFGEF2	283.319	0.121222	0.147882	0.819722	0.412375	0.723875
ARFGEF3	21.7719	-0.0746624	0.368108	-0.202827	0.83927	0.946215
ARFIP1	123.725	-0.0950824	0.245076	-0.387972	0.698037	0.889493
ARFIP2	44.6586	-0.0334743	0.243617	-0.137405	0.89071	0.962749
ARFRP1	377.07	0.0644123	0.128146	0.50265	0.61521	0.849161
ARGLU1	171.782	-0.0961991	0.193273	-0.497736	0.61867	0.85068
ARHGAP1	121.16	-0.154564	0.260448	-0.593456	0.552876	0.816799
ARHGAP10	340.255	-0.000922012	0.169468	-0.00544063	0.995659	0.997934
ARHGAP11A	18.9789	0.988219	0.394229	2.50671	0.0121861	0.106632
ARHGAP12	229.694	0.298515	0.187896	1.58873	0.112121	0.396035
ARHGAP15	6.43053	0.691965	0.571142	1.21155	0.225686	NA
ARHGAP17	94.3074	-0.00832022	0.233927	-0.0355675	0.971627	0.990202
ARHGAP18	206.992	-0.545575	0.212744	-2.56447	0.0103333	0.0959575
ARHGAP19	35.0828	0.984054	0.284197	3.46258	0.000535023	0.0125557
ARHGAP20	124.716	0.335999	0.292279	1.14958	0.250316	0.583701
ARHGAP21	495.324	-0.275867	0.140517	-1.96324	0.0496188	0.251414
ARHGAP22	28.8641	-0.615824	0.351205	-1.75346	0.0795227	0.327571
ARHGAP23	16.972	-0.588459	0.476863	-1.23402	0.217195	0.54816
ARHGAP24	349.705	-0.310434	0.240868	-1.28881	0.197463	0.524494
ARHGAP25	39.8637	-0.155537	0.279117	-0.557249	0.577357	0.826399
ARHGAP26	58.6982	-0.103402	0.227829	-0.453859	0.64993	0.865417
ARHGAP27	13.634	-0.590819	0.473384	-1.24808	0.212003	0.543094
ARHGAP28	16.2326	-0.219722	0.523059	-0.420072	0.674433	0.87792
ARHGAP29	358.875	-0.342712	0.189608	-1.80747	0.0706887	0.306953
ARHGAP30	14.5838	0.296066	0.421212	0.70289	0.482124	0.775412
ARHGAP31	193.146	-0.504356	0.16369	-3.08116	0.00206197	0.0325087
ARHGAP32	57.7662	0.43532	0.276029	1.57708	0.114777	0.400529
ARHGAP33	6.41919	1.40144	0.626954	2.23532	0.0253965	NA
ARHGAP35	736.499	0.371182	0.169386	2.19134	0.0284275	0.181476
ARHGAP36	11.6815	1.06962	0.629787	1.69838	0.0894362	0.348297
ARHGAP39	27.4091	0.431643	0.340935	1.26606	0.205492	0.534658
ARHGAP4	10.5367	-0.0774263	0.491136	-0.157648	0.874735	0.956778
ARHGAP42	40.7131	-0.0206415	0.449625	-0.0459082	0.963383	0.987682
ARHGAP44	50.939	-1.6938	0.541304	-3.12912	0.00175333	0.0290464
ARHGAP45	18.0159	0.035025	0.35915	0.0975219	0.922312	0.976335
ARHGAP5	1088.77	0.22938	0.158475	1.44742	0.147779	0.457564
ARHGAP6	88.545	-0.462132	0.287454	-1.60767	0.107908	0.386774
ARHGAP9	9.27552	1.17397	0.520214	2.2567	0.0240268	0.163513
ARHGDIA	289.387	0.0318146	0.201455	0.157924	0.874516	0.956778
ARHGDIB	55.6076	0.0490739	0.368339	0.13323	0.894011	0.963696
ARHGEF1	79.1325	-0.571652	0.241524	-2.36685	0.0179402	0.137455
ARHGEF10	77.9781	-0.320644	0.296742	-1.08055	0.279898	0.610432
ARHGEF10L	547.675	-0.57514	0.140029	-4.1073	4.00317e-05	0.0016169
ARHGEF11	210.885	-0.21648	0.170455	-1.27001	0.204081	0.533331
ARHGEF12	965.286	-0.0222101	0.191745	-0.115831	0.907786	0.970365
ARHGEF15	25.7277	-0.49551	0.374791	-1.32209	0.186137	0.510722
ARHGEF17	108.014	-0.16128	0.260347	-0.619481	0.5356	0.807551
ARHGEF18	152.317	0.263537	0.166448	1.5833	0.113352	0.397953
ARHGEF19	5.60036	-0.287645	0.638969	-0.45017	0.652588	NA
ARHGEF2	180.686	-0.188207	0.230122	-0.817855	0.41344	0.724246
ARHGEF25	34.9898	-0.254689	0.339634	-0.749893	0.453319	0.752751
ARHGEF26	34.6269	-0.127727	0.447479	-0.285437	0.775309	0.921244
ARHGEF28	144.982	-1.28212	0.207283	-6.18534	6.19706e-10	1.4601e-07
ARHGEF3	113.609	-0.0496953	0.188939	-0.263023	0.792533	0.928616
ARHGEF33	8.26234	0.843113	0.676236	1.24677	0.21248	0.543529
ARHGEF37	53.2222	0.66857	0.357652	1.86933	0.0615767	0.28324
ARHGEF39	1.9742	-0.880432	1.18222	-0.744726	0.456437	NA
ARHGEF4	3.23738	0.163271	0.77759	0.209971	0.83369	NA
ARHGEF40	159.028	0.0679229	0.248769	0.273036	0.784825	0.924482
ARHGEF6	310.025	-0.135192	0.150353	-0.899166	0.368564	0.689431
ARHGEF7	783.867	0.0424536	0.139301	0.304762	0.760548	0.914339
ARHGEF9	46.7131	-0.0352486	0.260282	-0.135425	0.892276	0.963244
ARID1A	170.913	0.272562	0.231564	1.17705	0.239176	0.571165
ARID1B	377.021	0.265017	0.207774	1.27551	0.202129	0.530792
ARID2	245.576	-0.0234344	0.156618	-0.149628	0.881058	0.95875
ARID3A	7.75961	-0.103517	0.600606	-0.172354	0.86316	0.9528
ARID3B	14.0638	-0.466193	0.439677	-1.06031	0.289005	0.619546
ARID4A	190.243	0.190816	0.184829	1.03239	0.301888	0.633293
ARID4B	189.281	-0.106022	0.172907	-0.613176	0.53976	0.810117
ARID5A	100.991	0.163748	0.329798	0.496512	0.619533	0.851063
ARID5B	462.543	-0.476363	0.231008	-2.06211	0.0391977	0.2196
ARIH1	609.024	-0.14527	0.148142	-0.98061	0.326785	0.655247
ARIH2	824.144	0.178596	0.161014	1.1092	0.267345	0.598996
ARIH2OS	6.46904	-0.00445838	0.597551	-0.00746108	0.994047	NA
ARL1	732.967	0.0281701	0.126325	0.222997	0.823538	0.940149
ARL10	343.665	0.582187	0.151772	3.83594	0.000125087	0.0039007
ARL13B	31.0769	-0.639476	0.285378	-2.2408	0.025039	0.167855
ARL14EP	283.544	0.105989	0.181001	0.585569	0.558165	0.818333
ARL14EPL	3.02839	-1.18491	0.899709	-1.317	0.18784	NA
ARL15	38.1857	-0.134656	0.26872	-0.501101	0.6163	0.850035
ARL16	81.1684	0.286529	0.208309	1.3755	0.168978	0.489281
ARL2	332.954	-0.182388	0.171684	-1.06235	0.288078	0.619021
ARL2BP	96.9812	0.401133	0.186689	2.14867	0.0316607	0.194223
ARL3	16.5692	-0.255132	0.458227	-0.556781	0.577677	0.826654
ARL4A	48.2504	-0.0420744	0.277636	-0.151545	0.879546	0.958087
ARL4C	3.29478	-0.040137	0.888737	-0.0451618	0.963978	NA
ARL4D	11.1699	-0.272024	0.540131	-0.503626	0.614524	0.848923
ARL5A	429.215	0.115983	0.152554	0.760276	0.44709	0.747306
ARL5B	100.484	0.135867	0.214974	0.632013	0.527378	0.803588
ARL6	9.40229	-0.187278	0.483954	-0.386975	0.698775	0.889677
ARL6IP1	335.844	0.481851	0.189489	2.5429	0.0109937	0.0996905
ARL6IP4	166.46	-0.313069	0.216545	-1.44574	0.148249	0.458366
ARL6IP5	695.806	0.00653409	0.164788	0.0396516	0.968371	0.989076
ARL6IP6	20.6226	-0.0175878	0.340757	-0.0516139	0.958836	0.98622
ARL8A	78.004	0.614023	0.225415	2.72396	0.00645037	0.0709931
ARL8B	302.419	0.171224	0.190547	0.898592	0.36887	0.689443
ARMC1	176.692	-0.0487642	0.17974	-0.271305	0.786157	0.925023
ARMC10	107.916	0.147684	0.254645	0.579958	0.561943	0.81965
ARMC12	10.8799	0.13947	0.693092	0.201229	0.840519	0.947036
ARMC2	17.0904	0.0112007	0.382173	0.0293079	0.976619	0.991266
ARMC3	10.4728	-1.24206	0.579568	-2.14307	0.0321075	0.19555
ARMC4	2.70217	-1.46689	1.31297	-1.11723	0.263896	NA
ARMC5	11.831	-0.450296	0.428309	-1.05134	0.293104	0.622754
ARMC6	35.0777	-0.270513	0.278073	-0.972813	0.330646	0.658687
ARMC7	39.5149	0.203746	0.268601	0.758542	0.448126	0.748034
ARMC8	430.724	-0.100748	0.14862	-0.677887	0.497844	0.784339
ARMC9	15.8563	-0.597507	0.393521	-1.51836	0.128923	0.427046
ARMCX2	28.3191	-0.488834	0.348759	-1.40164	0.161023	0.476312
ARMCX3	462.932	0.407107	0.176581	2.3055	0.0211386	0.15255
ARMCX5	27.0147	-0.279697	0.348854	-0.801758	0.422693	0.730868
ARMH3	79.4744	0.0819585	0.224035	0.365829	0.714493	0.895527
ARMH4	6.56776	0.84939	0.697748	1.21733	0.223478	NA
ARMT1	396.213	-0.182843	0.173242	-1.05542	0.291233	0.621495
ARNT	586.988	-0.0889465	0.13105	-0.678721	0.497315	0.783862
ARNT2	223.429	-0.284081	0.182316	-1.55818	0.119191	0.40786
ARNTL	54.8196	1.63107	0.299184	5.45174	4.98798e-08	6.04401e-06
ARNTL2	9.04981	1.03733	0.593702	1.74722	0.0805992	0.329751
ARPC1A	214.006	-0.13438	0.175674	-0.764942	0.444306	0.746147
ARPC1B	101.413	-0.664617	0.275441	-2.41292	0.0158254	0.126888
ARPC2	626.349	0.250531	0.1379	1.81677	0.0692527	0.302641
ARPC3	121.283	-0.239489	0.172271	-1.39019	0.164472	0.482212
ARPC4	172.199	0.112583	0.16809	0.669778	0.502999	0.786006
ARPC5	141.148	-0.0799089	0.314901	-0.253759	0.799682	0.930524
ARPC5L	352.075	0.0505538	0.165993	0.304554	0.760706	0.914416
ARPP19	2289.13	0.0444179	0.139946	0.317393	0.750946	0.909974
ARPP21	479.228	0.229022	0.166695	1.3739	0.169474	0.490048
ARRB1	124.018	-0.311696	0.22327	-1.39605	0.1627	0.479087
ARRB2	28.7636	0.0386574	0.326423	0.118427	0.905729	0.969346
ARRDC2	452.611	-0.67566	0.285812	-2.364	0.0180787	0.137846
ARRDC3	473.709	-0.476399	0.292516	-1.62863	0.103392	0.376922
ARRDC4	86.6564	0.19611	0.223683	0.876734	0.380631	0.699528
ARSA	68.0984	-0.395109	0.261926	-1.50848	0.131432	0.431711
ARSB	66.1637	-0.571723	0.265319	-2.15485	0.0311733	0.192483
ARSD	41.9956	0.0880109	0.281884	0.312224	0.75487	0.9115
ARSG	94.8468	0.338267	0.210644	1.60587	0.108302	0.387712
ARSI	15.4897	-0.417703	0.479799	-0.87058	0.383983	0.702029
ARSJ	11.2786	-0.034287	0.578573	-0.0592614	0.952744	0.985408
ARSK	11.1618	-0.0539926	0.484628	-0.11141	0.911291	0.97154
ART1	559.329	0.71578	0.180129	3.9737	7.07641e-05	0.00255052
ART3	292.143	-0.110453	0.212104	-0.520749	0.602541	0.841323
ART4	13.7149	-0.0892218	0.428466	-0.208236	0.835045	0.944331
ART5	109.027	0.846687	0.249029	3.39995	0.000673978	0.0147203
ARV1	82.1568	0.219129	0.216346	1.01287	0.311125	0.640627
ARVCF	152.83	0.452287	0.187852	2.40768	0.0160543	0.128126
ARX	25.7381	0.473875	0.322462	1.46955	0.141683	0.44791
AS3MT	12.6384	0.250458	0.440582	0.568469	0.569716	0.823319
ASAH1	340.416	0.00206337	0.194395	0.0106143	0.991531	0.996609
ASAP1	74.8708	0.110299	0.237519	0.46438	0.642375	0.863236
ASAP2	93.4248	-0.551956	0.351433	-1.57059	0.116278	0.403004
ASAP3	90.0529	-0.560711	0.272553	-2.05725	0.039662	0.221034
ASB1	366.437	0.180602	0.16734	1.07926	0.280473	0.610933
ASB10	202.199	0.0699975	0.189406	0.369563	0.711708	0.894778
ASB11	928.918	0.107081	0.19221	0.557104	0.577456	0.826431
ASB12	93.4701	-0.264068	0.229651	-1.14987	0.250199	0.583701
ASB13	37.8674	-0.193935	0.295276	-0.656792	0.511315	0.791322
ASB14	435.935	0.298129	0.170333	1.75027	0.080072	0.328806
ASB15	222.441	0.418476	0.189169	2.21219	0.0269538	0.175833
ASB16	263.708	0.0327111	0.213251	0.153392	0.878089	0.957731
ASB18	94.944	0.350278	0.363847	0.962707	0.335695	0.66275
ASB2	3377.93	-0.374659	0.19757	-1.89634	0.0579156	0.27281
ASB3	97.8441	0.1163	0.206408	0.563449	0.573129	0.82445
ASB4	183.659	-0.053957	0.228329	-0.236312	0.81319	0.935886
ASB5	2004.5	-0.172147	0.203388	-0.846396	0.397332	0.711382
ASB6	130.513	0.280047	0.179884	1.55682	0.119513	0.408643
ASB7	47.739	0.445978	0.262917	1.69627	0.0898349	0.348979
ASB8	785.478	-0.603905	0.17331	-3.48454	0.000492979	0.0117237
ASB9	30.4618	-0.0213288	0.449138	-0.0474883	0.962124	0.987108
ASCC1	415.344	0.389905	0.130884	2.979	0.00289187	0.041248
ASCC2	581.686	0.125826	0.213693	0.588816	0.555985	0.817749
ASCC3	444.063	-0.144009	0.147153	-0.978637	0.327759	0.656105
ASCL4	6.52494	-0.455032	0.702831	-0.647427	0.517356	NA
ASDURF	10.7528	0.450891	0.505205	0.89249	0.37213	0.692195
ASF1A	83.0194	0.116667	0.216794	0.538149	0.590474	0.833068
ASF1B	3.82175	0.137815	0.740804	0.186034	0.852418	NA
ASGR1	3.0026	-0.648271	1.07962	-0.600461	0.548199	NA
ASH1L	929.198	0.435411	0.15722	2.76943	0.00561536	0.0646674
ASH2L	193.752	0.254696	0.173403	1.46881	0.141884	0.448337
ASIP	2.82131	-1.02244	0.877381	-1.16533	0.243885	NA
ASL	58.201	0.170768	0.265304	0.643667	0.519791	0.797391
ASMTL	98.4705	-0.0380108	0.215532	-0.176358	0.860013	0.951971
ASNA1	194.504	-0.228776	0.176319	-1.29751	0.194456	0.520966
ASNS	36.939	-0.179758	0.300823	-0.597555	0.550137	0.816256
ASNSD1	127.77	0.0357067	0.189183	0.188742	0.850295	0.948902
ASPA	46.3861	-0.711868	0.308016	-2.31114	0.0208253	0.151492
ASPG	1.51731	2.39528	1.357	1.76512	0.077543	NA
ASPH	1495.86	0.185954	0.185577	1.00203	0.316327	0.644433
ASPM	3.56986	-1.74797	0.970312	-1.80146	0.071631	NA
ASPN	167.013	-0.920394	0.615278	-1.4959	0.13468	0.43646
ASPRV1	102.377	0.191841	0.222129	0.863644	0.387784	0.705127
ASPSCR1	1076.12	-0.14648	0.191962	-0.763066	0.445424	0.74691
ASRGL1	99.1202	-0.518361	0.199911	-2.59296	0.00951551	0.0917165
ASS1	2.96317	0.182619	1.02815	0.17762	0.859021	NA
ASTE1	28.7513	0.567408	0.361857	1.56805	0.116871	0.403633
ASXL1	92.6007	0.0056061	0.188564	0.0297306	0.976282	0.991003
ASXL2	271.276	0.217043	0.190442	1.13967	0.254422	0.586637
ATAD1	918.705	0.221484	0.159639	1.3874	0.16532	0.483651
ATAD2	13.8046	-0.0348355	0.501952	-0.0694	0.944671	0.982671
ATAD2B	186.571	-0.0275487	0.181193	-0.152041	0.879155	0.957847
ATAD5	9.91876	1.21684	0.524333	2.32074	0.020301	0.148796
ATAT1	23.6795	-0.103491	0.31007	-0.333767	0.738556	0.904654
ATE1	249.918	0.37661	0.160084	2.35258	0.0186438	0.140192
ATF1	289.678	0.079086	0.162276	0.487356	0.626006	0.854693
ATF2	234.597	0.133371	0.145473	0.916809	0.359243	0.682084
ATF3	203.9	-1.03291	0.727501	-1.41981	0.155664	0.469135
ATF4	3939.25	0.469606	0.182967	2.56662	0.0102695	0.095651
ATF5	37.9717	1.14127	0.388452	2.93798	0.0033036	0.0453905
ATF6	359.857	-0.0859758	0.138637	-0.620149	0.53516	0.807372
ATF6B	67.2813	-0.0386576	0.241203	-0.16027	0.872668	0.956328
ATF7	56.1809	-0.0128529	0.270664	-0.0474864	0.962126	0.987108
ATF7IP	366	-0.345297	0.222117	-1.55457	0.120048	0.409372
ATG10	85.167	-0.776083	0.241782	-3.20985	0.00132806	0.0239332
ATG101	144.379	0.0240487	0.196513	0.122377	0.9026	0.96787
ATG12	153.776	0.032853	0.206264	0.159277	0.873451	0.956439
ATG13	283.418	0.0329807	0.138515	0.238102	0.811802	0.935266
ATG14	171.369	0.113238	0.16003	0.707605	0.479191	0.772911
ATG16L1	197.086	0.151814	0.174619	0.869398	0.38463	0.702623
ATG16L2	24.0196	-0.317207	0.335791	-0.944655	0.344835	0.670847
ATG2A	122.046	0.0946113	0.206033	0.459206	0.646086	0.864414
ATG2B	315.923	-0.00097374	0.155907	-0.00624563	0.995017	0.997614
ATG3	186.57	-0.102805	0.186517	-0.551181	0.58151	0.828784
ATG4A	341.192	-0.023031	0.205244	-0.112213	0.910655	0.971187
ATG4B	224.197	0.191891	0.159703	1.20155	0.22954	0.562145
ATG4C	27.5266	-0.459405	0.30858	-1.48877	0.136547	0.439265
ATG4D	614.505	-0.214093	0.169653	-1.26195	0.206967	0.536082
ATG5	186.63	0.0782705	0.155495	0.503364	0.614708	0.84895
ATG7	68.9254	0.112107	0.231903	0.483422	0.628796	0.857008
ATG9A	633.13	-0.0478425	0.199763	-0.239497	0.810721	0.935037
ATIC	945.733	0.260791	0.156721	1.66404	0.0961039	0.36229
ATL1	3.38595	-0.277132	0.865386	-0.32024	0.748786	NA
ATL2	610.704	-0.277132	0.144629	-1.91616	0.0553446	0.265468
ATL3	238.876	-0.182161	0.269994	-0.674685	0.499876	0.784643
ATM	215.886	-0.20674	0.192703	-1.07284	0.283342	0.614551
ATMIN	619.11	-0.00436486	0.143	-0.0305235	0.97565	0.990999
ATN1	62.9084	0.259818	0.288666	0.900063	0.368087	0.688904
ATOH7	4.2992	1.221	0.791373	1.54289	0.122858	NA
ATOH8	69.2016	-0.960588	0.304324	-3.15646	0.00159695	0.0271631
ATOX1	73.7139	-0.154021	0.233396	-0.659914	0.509309	0.790333
ATP10A	67.985	-0.919426	0.419113	-2.19374	0.0282538	0.18064
ATP10D	36.8968	-0.515302	0.347748	-1.48183	0.138387	0.443018
ATP11A	219.225	-0.0506489	0.140588	-0.360264	0.71865	0.89773
ATP11B	559.774	-0.147463	0.14488	-1.01783	0.30876	0.638231
ATP11C	94.2963	0.230149	0.218895	1.05142	0.293068	0.622754
ATP13A1	111.981	0.36185	0.180208	2.00796	0.0446478	0.237481
ATP13A2	52.4517	-0.430109	0.246391	-1.74563	0.0808748	0.329918
ATP13A3	219.716	0.045102	0.18755	0.240481	0.809958	0.934971
ATP13A5	3.01702	-0.617517	0.86225	-0.71617	0.473886	NA
ATP1A1	430.415	-0.490208	0.232312	-2.11013	0.0348473	0.205545
ATP1A3	2.2116	-0.313375	1.56762	-0.199905	0.841555	NA
ATP1B1	772.532	0.0106211	0.211582	0.0501985	0.959964	0.98622
ATP1B2	202.188	0.420081	0.367274	1.14378	0.252714	0.585866
ATP1B3	70.7715	-0.118153	0.31748	-0.372159	0.709774	0.894162
ATP1B4	1547.83	0.63948	0.191072	3.3468	0.000817491	0.0169121
ATP23	55.1712	0.362452	0.233449	1.5526	0.12052	0.410216
ATP2A1	13509.6	-1.83046	1.07312	-1.70573	0.0880579	0.345577
ATP2A2	48281	-0.297145	0.205753	-1.44418	0.148687	0.458996
ATP2A3	33.6164	-1.18098	0.325248	-3.63103	0.000282293	0.00743606
ATP2B1	1131.25	0.0525037	0.188256	0.278895	0.780325	0.92337
ATP2B2	147.509	-0.331624	0.407551	-0.813698	0.415818	0.726208
ATP2B3	65.919	-0.911387	0.305778	-2.98056	0.00287726	0.0410858
ATP2B4	329.105	-0.250211	0.226105	-1.10661	0.268461	0.599865
ATP2C1	585.607	-0.0318309	0.138587	-0.229682	0.818339	0.937222
ATP4A	1.58563	2.86163	1.36668	2.09386	0.0362721	NA
ATP4B	1.73734	1.84623	1.22788	1.50359	0.132688	NA
ATP5F1A	21503.2	-0.12237	0.154816	-0.79042	0.429283	0.734602
ATP5F1B	23908.8	-0.341357	0.154562	-2.20854	0.0272063	0.176966
ATP5F1C	3356.77	-0.411628	0.181504	-2.26787	0.0233372	0.160932
ATP5F1D	2261.38	-0.148448	0.166813	-0.889908	0.373515	0.693571
ATP5F1E	2348.64	-0.30579	0.150757	-2.02836	0.0425231	0.231008
ATP5IF1	2360.95	-0.0845515	0.179034	-0.472264	0.636738	0.861293
ATP5MC1	3106.9	-0.55453	0.189599	-2.92475	0.00344735	0.0466603
ATP5MC2	2744.57	0.205774	0.190123	1.08232	0.27911	0.609738
ATP5MC3	2761.9	-0.34345	0.145673	-2.35768	0.0183896	0.139352
ATP5MD	1407.47	-0.334802	0.140831	-2.37733	0.0174387	0.135123
ATP5ME	1286.18	-0.103865	0.206091	-0.503973	0.61428	0.848923
ATP5MF	1800.25	-0.488502	0.190511	-2.56416	0.0103425	0.0959575
ATP5MG	2995.52	0.0010573	0.15857	0.00666775	0.99468	0.997611
ATP5MPL	1887.24	-0.367395	0.173909	-2.11258	0.0346371	0.204781
ATP5PB	5202.26	-0.404315	0.18039	-2.24133	0.0250044	0.167791
ATP5PD	3777.2	-0.0827215	0.168757	-0.490183	0.624005	0.853128
ATP5PF	748.871	-0.298309	0.188711	-1.58077	0.11393	0.398551
ATP5PO	4310.72	-0.302611	0.161665	-1.87185	0.0612279	0.282247
ATP6AP1	383.999	-0.0548625	0.147371	-0.372275	0.709688	0.894162
ATP6AP1L	146.193	0.0692972	0.205509	0.337198	0.735967	0.903675
ATP6AP2	185.786	0.0495751	0.224427	0.220897	0.825173	0.940742
ATP6V0A1	306.778	0.178115	0.175589	1.01438	0.310401	0.64013
ATP6V0A2	146.643	-0.0609458	0.174253	-0.349755	0.726523	0.900592
ATP6V0B	129.87	-0.0903506	0.221399	-0.40809	0.683208	0.883153
ATP6V0C	233.262	-0.257061	0.148463	-1.73149	0.0833652	0.335757
ATP6V0D1	274.287	-0.128251	0.165952	-0.772823	0.439627	0.742467
ATP6V0E1	169.604	0.171862	0.188432	0.912061	0.361736	0.683961
ATP6V0E2	41.0751	-0.148792	0.266454	-0.558414	0.576562	0.825842
ATP6V1A	189.989	0.12867	0.202539	0.635286	0.525242	0.801566
ATP6V1B2	322.118	0.0663618	0.158325	0.419149	0.675107	0.878128
ATP6V1C1	257.344	-0.0943705	0.156772	-0.60196	0.547201	0.814654
ATP6V1C2	2.38212	-0.819589	0.994492	-0.824128	0.409867	NA
ATP6V1E1	746.22	-0.155166	0.13438	-1.15469	0.248219	0.582502
ATP6V1F	82.4069	0.253154	0.191467	1.32218	0.186107	0.510722
ATP6V1FNB	9.7655	0.840625	0.529516	1.58753	0.112392	0.396361
ATP6V1G1	411.713	0.101008	0.128577	0.785582	0.432112	0.737011
ATP6V1G2	7.79277	-0.180678	0.644626	-0.280284	0.77926	0.922882
ATP6V1H	162.454	-0.0303278	0.170031	-0.178366	0.858436	0.95158
ATP7A	114.043	-0.0814839	0.214359	-0.380128	0.703851	0.891172
ATP7B	18.5062	0.308516	0.351223	0.878406	0.379724	0.698969
ATP8A1	578.907	0.546504	0.193417	2.82552	0.0047204	0.0578034
ATP8B1	73.9761	0.0269205	0.354085	0.0760284	0.939397	0.982209
ATP8B2	127.373	-0.415926	0.365182	-1.13896	0.254722	0.586999
ATP8B3	8.53449	0.0981077	0.540585	0.181485	0.855987	0.95105
ATP8B4	46.7017	-0.339234	0.288123	-1.17739	0.239039	0.571156
ATP9A	479.749	0.119745	0.149943	0.798603	0.424521	0.732036
ATP9B	242.788	0.337287	0.177753	1.8975	0.0577614	0.272573
ATPAF1	760.531	-0.388592	0.159608	-2.43467	0.0149055	0.121488
ATPAF2	154.04	-0.456621	0.200481	-2.27762	0.0227491	0.158634
ATR	78.9547	0.166427	0.218709	0.760954	0.446685	0.747123
ATRAID	257.577	0.030358	0.178882	0.16971	0.865238	0.953523
ATRIP	314.736	-0.212305	0.150709	-1.40871	0.15892	0.473633
ATRN	218.586	0.547459	0.177752	3.07991	0.00207064	0.032556
ATRNL1	32.1283	-0.442949	0.32232	-1.37425	0.169364	0.489891
ATRX	702.007	0.0629679	0.1719	0.366306	0.714137	0.895433
ATXN1	590.784	0.0286245	0.165066	0.173412	0.862327	0.952626
ATXN10	326.595	-0.0139353	0.143935	-0.0968169	0.922872	0.976603
ATXN1L	297.361	0.352645	0.13613	2.59051	0.00958346	0.092162
ATXN2	131.35	-0.0576889	0.233952	-0.246585	0.805229	0.933564
ATXN2L	62.0536	0.0141383	0.229286	0.0616624	0.950832	0.984898
ATXN3	98.0109	-0.0241531	0.224491	-0.107591	0.914321	0.973371
ATXN7	185.135	-0.00568861	0.173674	-0.0327544	0.97387	0.990999
ATXN7L1	33.5458	0.159478	0.301805	0.528413	0.597213	0.837671
ATXN7L2	22.7304	0.591631	0.35981	1.64429	0.100116	0.370299
ATXN7L3	131.597	0.222135	0.181384	1.22466	0.220702	0.552101
ATXN7L3B	279.544	-0.47278	0.152354	-3.10316	0.00191469	0.0308753
AUH	203.795	0.0150369	0.214412	0.070131	0.944089	0.982387
AUNIP	50.2084	-0.208052	0.315771	-0.658869	0.50998	0.790529
AUP1	364.807	0.254702	0.160501	1.58692	0.11253	0.396361
AURKA	32.8572	-0.247683	0.284486	-0.870634	0.383954	0.702029
AURKAIP1	241.465	-0.745581	0.194205	-3.83914	0.000123467	0.00385964
AURKB	6.13744	0.28035	0.647086	0.43325	0.664833	NA
AUTS2	77.2613	0.203484	0.340169	0.598185	0.549717	0.816108
AVEN	632.054	-0.149858	0.159297	-0.940743	0.346837	0.672038
AVIL	8.44172	0.0814189	0.525327	0.154987	0.876831	0.957344
AVL9	136.229	-0.0592451	0.180726	-0.327817	0.74305	0.905915
AVPI1	242.081	-0.419651	0.270782	-1.54977	0.121196	0.411193
AVPR1A	8.98466	0.15944	0.520557	0.306288	0.759385	0.913718
AVPR2	3.93052	-1.07235	0.926104	-1.15791	0.2469	NA
AXDND1	2.7973	-0.35724	1.04756	-0.341021	0.733088	NA
AXIN1	302.124	-0.40403	0.202686	-1.99338	0.0462195	0.241424
AXIN2	62.8298	0.69902	0.249965	2.79648	0.0051663	0.0610709
AXL	347.212	-0.203405	0.530767	-0.383228	0.701551	0.890655
AZGP1	13.7135	1.21488	0.539664	2.25117	0.0243747	0.164695
AZI2	235.828	-0.0648867	0.157844	-0.411081	0.681013	0.881755
AZIN1	461.254	0.103978	0.191355	0.54338	0.586868	0.831021
AZIN2	12.2147	0.0743998	0.455648	0.163284	0.870295	0.955125
B2M	2369.61	0.399915	0.128247	3.11833	0.0018188	0.0298203
B3GALNT1	129.903	-0.171822	0.225248	-0.762814	0.445574	0.74691
B3GALNT2	441.282	-0.274349	0.158712	-1.7286	0.0838812	0.336916
B3GALT1	129.874	0.558517	0.257524	2.16879	0.0300986	0.187994
B3GALT2	14.85	0.110087	0.429383	0.256383	0.797655	0.929687
B3GALT4	46.4015	1.25012	0.266733	4.68676	2.77561e-06	0.000182031
B3GALT6	44.9457	0.0676212	0.254863	0.265323	0.79076	0.927694
B3GAT2	4.13024	-0.141427	0.784544	-0.180266	0.856944	NA
B3GAT3	362.786	0.00791496	0.173327	0.045665	0.963577	0.987682
B3GLCT	39.2486	-0.957088	0.279447	-3.42493	0.000614954	0.0136784
B3GNT2	72.8391	-0.393858	0.26605	-1.48039	0.138769	0.443018
B3GNT5	19.4732	0.105129	0.405118	0.259504	0.795247	0.928868
B3GNT8	16.3585	0.661398	0.385214	1.71696	0.0859862	0.341876
B3GNT9	32.59	-0.397391	0.41072	-0.967548	0.33327	0.660605
B3GNTL1	81.6949	0.214159	0.226443	0.945755	0.344273	0.670358
B4GALNT1	4.60269	0.236849	0.706035	0.335464	0.737275	NA
B4GALNT3	79.4964	0.739261	0.234178	3.15684	0.00159491	0.0271631
B4GALNT4	2.88815	0.476067	0.840324	0.566528	0.571035	NA
B4GALT1	163.139	-0.204053	0.236992	-0.861011	0.389232	0.705191
B4GALT2	111.613	0.377727	0.182154	2.07367	0.0381101	0.216656
B4GALT3	55.4803	-0.420171	0.235355	-1.78526	0.0742188	0.315047
B4GALT4	68.2718	0.200017	0.321019	0.623069	0.533239	0.806611
B4GALT5	58.5015	0.11442	0.244076	0.468789	0.63922	0.862226
B4GALT6	53.4014	1.04941	0.366596	2.86257	0.00420222	0.0533049
B4GALT7	56.5807	0.372454	0.265418	1.40327	0.160536	0.475996
B4GAT1	75.3408	0.0828282	0.208047	0.398122	0.69054	0.88595
B9D1	10.4659	-0.537536	0.488699	-1.09993	0.271362	0.602684
B9D2	13.5471	-0.648823	0.494774	-1.31135	0.189739	0.514902
BABAM1	698.566	-0.350098	0.169249	-2.06854	0.0385891	0.218305
BABAM2	186.432	-0.111377	0.170348	-0.653824	0.513225	0.793121
BACE1	213.749	0.320341	0.165312	1.93779	0.0526483	0.258199
BACE2	50.5031	-0.323767	0.28858	-1.12193	0.261891	0.593609
BACH1	377.104	0.0540533	0.148059	0.365079	0.715053	0.89614
BACH2	12.6913	-0.260062	0.453737	-0.573156	0.566539	0.821714
BAD	77.565	-0.122272	0.216267	-0.565374	0.571819	0.823832
BAG1	1091.95	-0.0863479	0.14978	-0.576497	0.564279	0.820588
BAG2	286.428	-0.268545	0.292379	-0.918482	0.358367	0.681234
BAG3	736.198	0.0930381	0.270348	0.344142	0.73074	0.90189
BAG4	39.3071	0.0950852	0.266335	0.357014	0.721081	0.897952
BAG5	219.843	0.343319	0.168171	2.04149	0.0412022	0.226541
BAG6	1366.36	0.156813	0.158294	0.990644	0.321859	0.649925
BAHCC1	37.9516	0.145871	0.325745	0.447807	0.654293	0.868046
BAHD1	46.9092	0.109053	0.234472	0.4651	0.64186	0.863002
BAIAP2	18.8239	-0.0992879	0.393409	-0.252379	0.800748	0.930744
BAIAP2L1	63.1137	0.125201	0.366997	0.341151	0.73299	0.902688
BAIAP2L2	2.99815	2.32304	1.12704	2.06119	0.0392851	NA
BAIAP3	5.44388	0.107465	0.627956	0.171135	0.864118	NA
BAK1	195.507	0.40922	0.170954	2.39374	0.0166776	0.131487
BAMBI	14.8424	0.271884	0.391001	0.695354	0.486834	0.778139
BANF1	585.92	-0.278065	0.147619	-1.88367	0.0596103	0.277453
BANK1	9.4251	-1.04463	0.539129	-1.93763	0.0526685	0.258199
BANP	44.0385	-0.198291	0.278834	-0.711144	0.476995	0.77123
BAP1	475.979	-0.288647	0.167055	-1.72786	0.084013	0.337085
BARD1	22.3889	0.627967	0.363856	1.72586	0.0843717	0.338098
BARX2	120.349	-0.0343447	0.263023	-0.130577	0.89611	0.964374
BASP1	6.30924	0.878156	0.954645	0.919877	0.357637	NA
BATF2	4.43292	-0.533135	0.719144	-0.741347	0.458483	NA
BATF3	1.7758	-0.70231	1.23611	-0.568162	0.569925	NA
BAX	10.3388	-0.52382	0.517765	-1.01169	0.311684	0.640942
BAZ1A	401.258	-0.154008	0.154572	-0.996349	0.319081	0.64732
BAZ1B	567.168	-0.206625	0.124633	-1.65787	0.097344	0.365234
BAZ2A	160.024	0.193689	0.252203	0.767988	0.442494	0.745171
BAZ2B	423.085	-0.0283785	0.132606	-0.214005	0.830543	0.942892
BBC3	4.006	0.520282	0.819308	0.635026	0.525411	NA
BBIP1	89.3048	-0.460997	0.206674	-2.23055	0.0257108	0.170819
BBOF1	11.4498	-0.155297	0.433241	-0.358453	0.720004	0.897952
BBOX1	12.184	2.02067	1.53244	1.3186	0.187304	0.512065
BBS1	32.2758	-0.0136944	0.325205	-0.04211	0.966411	0.988711
BBS10	29.9291	0.0380393	0.2887	0.131761	0.895174	0.96431
BBS12	21.0923	-0.0787148	0.391504	-0.201058	0.840654	0.947098
BBS2	106.425	0.312275	0.178195	1.75243	0.0796994	0.328035
BBS4	207.684	0.0997038	0.16778	0.594255	0.552341	0.816799
BBS5	46.9617	0.0460693	0.246807	0.186661	0.851926	0.949647
BBS7	40.867	-0.140096	0.272101	-0.514869	0.606644	0.844368
BBS9	54.7168	-0.421174	0.450906	-0.934062	0.350272	0.675225
BBX	317.722	0.187987	0.227998	0.824511	0.409649	0.720881
BCAM	265.755	0.191908	0.173269	1.10757	0.268046	0.599568
BCAP29	88.7838	0.0651169	0.246009	0.264694	0.791245	0.927809
BCAP31	272.404	-0.11185	0.152445	-0.733708	0.463127	0.759912
BCAR1	94.1609	-0.0918493	0.18551	-0.495117	0.620517	0.851288
BCAR3	65.5515	-0.222453	0.217489	-1.02282	0.306392	0.636845
BCAS2	157.976	-0.131328	0.168839	-0.777831	0.436669	0.739872
BCAS3	193.606	0.236148	0.17134	1.37824	0.168128	0.488489
BCAS4	2.68038	0.0211137	0.93117	0.0226744	0.98191	NA
BCAT1	52.6114	-0.462005	0.484007	-0.954542	0.339809	0.666367
BCAT2	167.726	-0.561947	0.208022	-2.70138	0.00690514	0.074579
BCCIP	362.914	-0.04346	0.157711	-0.275568	0.78288	0.924152
BCDIN3D	63.6816	0.265819	0.217312	1.22322	0.221248	0.553049
BCHE	3.27743	-1.10819	0.889637	-1.24567	0.212886	NA
BCKDHA	456.752	0.216246	0.145492	1.48631	0.137197	0.44091
BCKDHB	211.173	-0.917909	0.241953	-3.79375	0.000148391	0.0044845
BCKDK	505.493	-0.998564	0.256707	-3.8899	0.000100286	0.00328006
BCL10	39.2207	0.344774	0.341768	1.0088	0.313072	0.641834
BCL2	59.8823	-0.214714	0.344388	-0.623466	0.532979	0.806408
BCL2A1	6.60298	0.0982506	0.64554	0.152199	0.87903	NA
BCL2L1	102.957	-0.112461	0.205729	-0.546648	0.58462	0.829926
BCL2L11	77.3711	0.346651	0.222698	1.5566	0.119565	0.408713
BCL2L13	1502.89	0.213477	0.155816	1.37006	0.170669	0.492171
BCL2L15	2.51653	2.07876	1.02366	2.03071	0.0422841	NA
BCL2L2	163.028	0.156177	0.197322	0.791484	0.428662	0.734014
BCL3	6.80954	-0.242123	0.606929	-0.398931	0.689944	NA
BCL6	427.346	0.819784	0.196661	4.16852	3.06588e-05	0.00129163
BCL6B	87.675	0.12432	0.226301	0.549356	0.582761	0.829285
BCL7A	153.327	0.401164	0.205017	1.95674	0.0503785	0.253046
BCL7B	79.7486	0.338603	0.26051	1.29977	0.193681	0.520312
BCL7C	87.7222	0.376156	0.211993	1.77438	0.0760007	0.319339
BCL9	10.7362	-0.369011	0.456605	-0.808162	0.418997	0.728495
BCL9L	76.5865	-0.138979	0.263963	-0.526509	0.598534	0.838489
BCLAF1	1546.19	0.207988	0.144772	1.43665	0.150817	0.46229
BCLAF3	160.446	-0.121822	0.210131	-0.579742	0.562089	0.81965
BCO1	27.4141	0.311753	0.368002	0.847152	0.39691	0.711052
BCOR	146.306	0.609488	0.32746	1.86126	0.0627077	0.286229
BCORL1	19.1484	-0.411378	0.398171	-1.03317	0.301525	0.633018
BCR	91.4425	-0.269929	0.297443	-0.9075	0.364143	0.685759
BDH1	18.4703	-0.640879	0.707805	-0.905446	0.365229	0.686783
BDKRB1	2.83766	0.212004	1.11229	0.190602	0.848837	NA
BDKRB2	13.5871	0.167514	0.51468	0.325472	0.744824	0.907281
BDNF	9.9785	0.989927	0.621918	1.59173	0.111445	0.394303
BDP1	467.212	0.0978804	0.148607	0.658652	0.510119	0.790529
BECN1	326.28	-0.0732706	0.151965	-0.482154	0.629696	0.857573
BEND3	6.67403	1.01868	0.589633	1.72764	0.0840522	NA
BEND5	43.4055	0.130114	0.238802	0.544862	0.585848	0.830918
BEND6	3.32103	-0.740676	0.984971	-0.751978	0.452064	NA
BEND7	99.0375	0.0863917	0.189532	0.455815	0.648523	0.865318
BEST1	1.89975	-1.13639	1.28175	-0.886599	0.375295	NA
BEST3	28.6042	-1.757	0.379891	-4.62502	3.74569e-06	0.000230224
BET1	44.9918	0.00844413	0.31553	0.0267617	0.97865	0.992007
BET1L	334.251	-0.013186	0.172264	-0.076545	0.938985	0.982101
BEX3	9.83297	-0.559464	0.524172	-1.06733	0.285823	0.616256
BEX4	22.8004	0.68346	0.340269	2.00859	0.0445808	0.237409
BEX5	26.6378	-0.397648	0.376089	-1.05732	0.290365	0.620475
BFAR	287.072	0.13599	0.138495	0.981913	0.326143	0.654549
BFSP1	1.4792	0.587207	1.71213	0.342968	0.731623	NA
BGLAP	10.1604	-0.542288	0.636864	-0.851497	0.394493	0.709996
BGN	140.838	-1.13106	0.612709	-1.846	0.0648929	0.292052
BHLHB9	177.132	0.0318233	0.191218	0.166424	0.867823	0.954501
BHLHE40	899.121	0.0536089	0.275384	0.19467	0.845651	0.947824
BHLHE41	433.813	0.138611	0.237156	0.584471	0.558903	0.818446
BICC1	123.242	0.0219067	0.410614	0.0533511	0.957452	0.98622
BICD1	18.2629	0.0761766	0.494651	0.154001	0.877609	0.957499
BICD2	488.87	-0.0292101	0.1607	-0.181768	0.855765	0.95102
BICRA	9.39098	-0.464866	0.579428	-0.802283	0.422389	0.730846
BICRAL	65.2704	0.627628	0.273468	2.29507	0.0217293	0.155234
BID	91.8226	0.243748	0.197397	1.23482	0.216899	0.547541
BIN1	7360.74	-0.215416	0.180685	-1.19222	0.233177	0.565626
BIN2	12.9501	0.100405	0.421035	0.238471	0.811515	0.935227
BIN3	31.4971	0.292042	0.312665	0.934042	0.350282	0.675225
BIRC2	434.016	0.0733899	0.145227	0.505346	0.613316	0.848268
BIRC5	21.8609	-0.407854	0.368848	-1.10575	0.268834	0.600066
BIRC6	1510.2	0.321909	0.146024	2.20449	0.0274899	0.177822
BLCAP	1231.64	0.768608	0.202899	3.78814	0.000151779	0.00452245
BLM	22.1512	0.409106	0.36847	1.11028	0.266877	0.598996
BLMH	1022.58	0.0131411	0.141324	0.092986	0.925915	0.977293
BLNK	5.68882	-0.845541	0.697002	-1.21311	0.225087	NA
BLOC1S1	1125.86	-0.289571	0.161563	-1.79232	0.0730824	0.312652
BLOC1S2	168.324	0.192324	0.166258	1.15678	0.247364	0.581846
BLOC1S3	12.5138	0.334176	0.514995	0.648892	0.516408	0.795133
BLOC1S4	50.3466	0.171095	0.248849	0.687548	0.491738	0.781103
BLOC1S5	35.5775	-0.629009	0.300784	-2.09123	0.0365071	0.211319
BLOC1S6	249.91	0.261669	0.219423	1.19253	0.233052	0.565626
BLVRA	140.412	0.178089	0.168895	1.05444	0.291683	0.622039
BLVRB	214.145	-0.54758	0.210521	-2.60107	0.00929331	0.0901169
BLZF1	349.122	0.472835	0.151955	3.11168	0.00186026	0.0303436
BMF	22.6493	-0.104747	0.381662	-0.27445	0.783739	0.924152
BMI1	199.172	-0.17607	0.155295	-1.13378	0.256887	0.589215
BMP1	37.2952	-1.31398	0.435744	-3.01549	0.00256565	0.0377271
BMP2	22.9585	0.0874095	0.472925	0.184827	0.853364	0.950149
BMP2K	220.469	0.283305	0.200672	1.41179	0.158013	0.472257
BMP4	40.4363	-0.308042	0.317751	-0.969444	0.332324	0.659619
BMP5	118.099	-0.446837	0.339782	-1.31507	0.188487	0.513746
BMP6	35.099	-0.00232981	0.284803	-0.00818042	0.993473	0.997157
BMP7	14.4027	0.092548	0.536552	0.172487	0.863055	0.95278
BMPER	24.8869	-0.399035	0.495428	-0.805433	0.42057	0.729802
BMPR1A	489.284	-0.183143	0.164527	-1.11315	0.265643	0.597882
BMPR1B	77.5139	0.204704	0.304551	0.67215	0.501488	0.784994
BMPR2	541.042	0.124801	0.199404	0.625872	0.531399	0.805586
BMS1	353.613	-0.166393	0.150556	-1.10519	0.269077	0.600398
BMT2	271.374	-0.0139646	0.165014	-0.0846268	0.932558	0.979269
BMX	7.78702	-0.199867	0.670367	-0.298146	0.765591	0.917455
BNC2	93.7608	-0.0351889	0.335989	-0.104732	0.916588	0.974449
BNIP1	89.3791	0.085245	0.189479	0.449891	0.652789	0.867166
BNIP2	555.216	0.0911429	0.159535	0.571304	0.567793	0.822408
BNIP3	1431.22	0.743817	0.167144	4.45015	8.58118e-06	0.00045743
BNIP3L	163.126	0.361186	0.235018	1.53684	0.124331	0.417514
BOC	246.219	0.333691	0.192305	1.73522	0.0827021	0.334175
BOD1	87.3603	0.214215	0.2022	1.05942	0.289408	0.619783
BOD1L1	440.979	-0.126993	0.144451	-0.879142	0.379324	0.698969
BOK	44.1223	0.187183	0.277498	0.674539	0.499969	0.784643
BOLA1	208.551	-0.127911	0.177535	-0.720483	0.471228	0.766385
BOLA2B	164.828	0.161417	0.182024	0.886794	0.37519	0.695446
BOLA3	992.013	-0.344579	0.170439	-2.02171	0.0432064	0.233623
BOLL	5.18041	0.775092	0.686118	1.12968	0.258612	NA
BOP1	243.287	0.248793	0.195319	1.27378	0.202741	0.53185
BORA	14.6252	0.276423	0.433766	0.637263	0.523954	0.800203
BORCS5	52.5319	0.0413171	0.259965	0.158933	0.873722	0.956439
BORCS6	32.7411	-0.00245786	0.279215	-0.00880276	0.992977	0.99713
BORCS7	77.7091	-0.125207	0.200356	-0.624923	0.532021	0.805918
BORCS8	43.6767	-0.25677	0.257242	-0.998165	0.318199	0.646646
BPGM	60.9574	-0.426811	0.352408	-1.21113	0.225847	0.557194
BPHL	115.282	-0.213468	0.215477	-0.990674	0.321845	0.649925
BPI	11.5122	0.0782676	0.510182	0.153411	0.878074	0.957731
BPIFC	30.1297	0.655771	0.304126	2.15625	0.0310644	0.191954
BPNT1	74.5772	0.353076	0.225071	1.56874	0.11671	0.403614
BPTF	347.164	0.0185548	0.16009	0.115903	0.90773	0.970365
BRAF	108.887	-0.00241703	0.195891	-0.0123387	0.990155	0.996267
BRAP	342.764	0.158781	0.136927	1.1596	0.24621	0.580852
BRCA1	27.155	-0.954418	0.603622	-1.58115	0.113844	0.398551
BRCA2	5.33128	0.89497	0.705679	1.26824	0.204713	NA
BRCC3	142.033	0.159031	0.198852	0.799743	0.42386	0.731719
BRD1	137.505	-0.1229	0.193854	-0.633984	0.526091	0.802477
BRD2	678.556	0.12399	0.126687	0.978715	0.327721	0.656105
BRD3	250.442	-0.0451466	0.215447	-0.209549	0.83402	0.943892
BRD3OS	9.33527	0.957786	0.698772	1.37067	0.170478	0.492171
BRD4	109.362	-0.0573693	0.248933	-0.230461	0.817733	0.937078
BRD7	731.629	0.301551	0.174258	1.73048	0.0835443	0.336159
BRD8	293.743	0.0503969	0.145178	0.347139	0.728487	0.901083
BRD9	455.736	0.397468	0.149361	2.66112	0.00778808	0.0807561
BRF1	484.727	0.457781	0.197032	2.32338	0.0201587	0.148168
BRF2	38.5379	0.572493	0.254175	2.25236	0.0242998	0.164376
BRI3	431.698	-0.135551	0.155356	-0.872521	0.382924	0.701319
BRI3BP	46.6041	0.590941	0.27009	2.18794	0.0286737	0.182135
BRICD5	28.235	-0.238226	0.307681	-0.774264	0.438775	0.741865
BRINP1	2.38839	0.69909	1.06268	0.657852	0.510633	NA
BRINP2	2.30101	0.456733	1.40907	0.324138	0.745833	NA
BRIP1	7.38885	-0.0893296	0.630919	-0.141587	0.887407	NA
BRIX1	75.2283	0.207794	0.221926	0.936318	0.349109	0.673987
BRK1	343.672	0.283231	0.129427	2.18835	0.028644	0.182037
BRMS1	43.2762	-0.355183	0.263268	-1.34913	0.177295	0.500938
BRMS1L	148.468	0.279864	0.216858	1.29054	0.196863	0.523937
BROX	319.954	0.121418	0.157088	0.772926	0.439566	0.742467
BRPF1	85.9561	-0.271789	0.199759	-1.36058	0.173646	0.497029
BRPF3	245.701	0.308535	0.219937	1.40284	0.160666	0.476158
BRSK1	4.47777	0.228712	0.808321	0.282947	0.777217	NA
BRSK2	3.01624	0.266013	0.809363	0.328669	0.742406	NA
BRWD1	540.642	0.0738754	0.164235	0.449815	0.652844	0.867166
BRWD3	69.7931	0.132506	0.233556	0.56734	0.570483	0.823462
BSCL2	82.7517	0.177505	0.208544	0.851162	0.394679	0.709996
BSDC1	334.542	0.245752	0.164528	1.49368	0.135261	0.437226
BSG	1747.38	0.00351836	0.137911	0.0255119	0.979647	0.992083
BSN	4.99339	0.705678	0.667859	1.05663	0.290682	NA
BST1	11.2171	0.219306	0.456668	0.480231	0.631063	0.858315
BST2	8.69878	-0.376507	0.562082	-0.669843	0.502958	0.786006
BTAF1	193.197	-0.259678	0.195148	-1.33067	0.183297	0.506656
BTBD1	4054.91	0.0738373	0.200707	0.367886	0.712958	0.895126
BTBD10	55.9006	-0.205542	0.22935	-0.896195	0.370149	0.690643
BTBD11	41.6678	-0.630051	0.577572	-1.09086	0.275334	0.6058
BTBD17	6.1056	-2.13947	0.77009	-2.7782	0.00546604	NA
BTBD18	1.97479	0.851594	1.1386	0.747929	0.454503	NA
BTBD19	6.48842	-1.08859	0.687323	-1.58382	0.113235	NA
BTBD2	360.362	-0.206592	0.15007	-1.37664	0.168623	0.488831
BTBD3	224.811	-0.0169632	0.172239	-0.098486	0.921546	0.976012
BTBD6	762.046	0.07827	0.17927	0.436604	0.662399	0.872096
BTBD7	357.759	0.138174	0.16176	0.85419	0.393	0.70889
BTBD9	132.004	0.279551	0.207179	1.34933	0.177232	0.500926
BTC	5.32241	-0.536439	0.668501	-0.802451	0.422292	NA
BTD	92.2237	-0.191707	0.239134	-0.80167	0.422744	0.730868
BTF3	2150.4	0.335622	0.148937	2.25344	0.0242313	0.164205
BTF3L4	234.517	0.4417	0.151256	2.92021	0.00349797	0.04699
BTG1	216.506	0.134915	0.170026	0.793495	0.427489	0.733308
BTG2	430.188	0.525661	0.600139	0.875899	0.381085	0.700012
BTG3	26.9222	0.178948	0.435204	0.411181	0.68094	0.881755
BTK	14.6941	-0.0940328	0.394911	-0.238112	0.811795	0.935266
BTLA	3.1384	-0.474673	0.885897	-0.53581	0.59209	NA
BTN1A1	6.80293	-0.297674	0.562658	-0.529049	0.596771	NA
BTNL9	60.231	-2.04438	0.33727	-6.06156	1.34811e-09	2.72254e-07
BTRC	451.1	0.0910126	0.208558	0.436389	0.662554	0.872096
BUB1	1.97689	-0.437609	1.07088	-0.408644	0.682801	NA
BUB1B	4.54708	1.06304	0.789902	1.34579	0.178371	NA
BUB3	283.378	0.0388909	0.150154	0.259006	0.79563	0.928868
BUD13	62.4004	-0.0957351	0.228043	-0.419812	0.674623	0.87792
BUD23	359.849	0.150573	0.155387	0.969017	0.332537	0.659938
BUD31	170.306	-0.0152008	0.165787	-0.091689	0.926945	0.977293
BVES	415.898	0.0523106	0.17348	0.301536	0.763006	0.916082
BYSL	57.6005	-0.0137534	0.252747	-0.0544156	0.956604	0.985895
BZW1	791.109	0.139904	0.14516	0.963789	0.335152	0.662647
BZW2	2477.38	0.417453	0.15273	2.73328	0.00627076	0.0697403
C1D	110.784	-0.0210313	0.206717	-0.101739	0.918964	0.975238
C1GALT1	63.4089	-0.0996146	0.251439	-0.396178	0.691974	0.886612
C1GALT1C1	68.276	0.297074	0.23673	1.2549	0.209513	0.539167
C1QA	80.7684	-0.569503	0.448217	-1.2706	0.203871	0.533167
C1QB	63.87	-1.28588	0.390158	-3.29579	0.000981467	0.0191816
C1QBP	716.206	-0.0637325	0.155845	-0.408949	0.682577	0.882923
C1QC	54.6041	-1.01302	0.41337	-2.45063	0.0142606	0.118123
C1QL1	2.01767	0.262004	1.09982	0.238225	0.811707	NA
C1QL3	3.44999	0.185676	0.824569	0.22518	0.821839	NA
C1QTNF1	56.9865	-0.850377	0.435259	-1.95373	0.0507334	0.253746
C1QTNF2	22.6456	-0.631487	0.358386	-1.76203	0.0780643	0.324456
C1QTNF3	75.3489	-0.895875	0.703507	-1.27344	0.202862	0.532053
C1QTNF4	45.7055	1.42042	0.310219	4.57878	4.67685e-06	0.00027421
C1QTNF5	52.497	-0.137259	0.525132	-0.26138	0.793799	0.928868
C1QTNF7	11.8973	-0.469698	0.464221	-1.0118	0.311634	0.640942
C1QTNF9	20.8864	-0.959896	0.367531	-2.61174	0.00900821	0.0881959
C1R	295.529	-0.690538	0.355796	-1.94083	0.0522794	0.257811
C1RL	3.50586	-0.295856	0.836605	-0.353638	0.72361	NA
C1S	261.304	-1.16088	0.37169	-3.12325	0.00178864	0.0294017
C2	46.3266	-0.530538	0.889625	-0.596361	0.550934	0.816424
C2CD2	88.4967	-0.18137	0.207259	-0.875088	0.381526	0.700152
C2CD2L	54.1957	-0.0966655	0.228797	-0.422494	0.672664	0.876927
C2CD3	139.743	-0.103484	0.219926	-0.470539	0.63797	0.861941
C2CD4A	2.22867	3.99476	1.29691	3.08021	0.00206856	NA
C2CD4D	1.72581	0.900714	1.3094	0.687886	0.491525	NA
C2CD5	165.708	0.29059	0.17777	1.63464	0.102126	0.374666
C2CD6	5.90376	0.071857	0.619488	0.115994	0.907657	NA
C3	206.949	-0.528642	0.358611	-1.47414	0.140445	0.445245
C3AR1	6.68122	0.167171	0.637503	0.262228	0.793146	NA
C4BPA	4.00022	-0.884836	0.81217	-1.08947	0.275946	NA
C4BPB	20.0284	-0.212587	0.540604	-0.39324	0.694142	0.887684
C5	1.65224	0.324161	1.34417	0.24116	0.809431	NA
C5AR1	14.4619	-0.180309	0.462489	-0.389866	0.696636	0.889307
C5AR2	4.09927	0.124971	0.930676	0.13428	0.893181	NA
C7	65.1098	-0.405169	0.468195	-0.865386	0.386827	0.704193
C8A	13.7513	0.524668	1.60509	0.326878	0.74376	0.906425
CA11	15.665	0.04903	0.405527	0.120905	0.903767	0.968704
CA12	7.05188	0.361643	0.687682	0.525886	0.598967	NA
CA13	15.7477	-0.509525	0.648878	-0.78524	0.432313	0.737011
CA14	355.865	-0.768125	0.241502	-3.18062	0.00146962	0.025826
CA2	28.0381	-0.900567	0.464731	-1.93782	0.0526447	0.258199
CA3	69716.6	-0.324495	0.187794	-1.72793	0.0840009	0.337085
CA4	31.0971	0.0597146	0.373596	0.159837	0.873009	0.956439
CA8	24.858	0.404021	0.434097	0.930715	0.352001	0.676561
CA9	21.2594	0.145872	0.398177	0.36635	0.714104	0.895433
CAAP1	47.1007	-0.0338467	0.260661	-0.129849	0.896686	0.964374
CAB39	2146.56	-0.0998699	0.140619	-0.710218	0.477569	0.771766
CAB39L	60.1342	-0.0576532	0.232823	-0.247626	0.804423	0.932835
CABCOCO1	2.09126	-0.400239	1.1028	-0.362931	0.716657	NA
CABIN1	108.441	-0.143648	0.1949	-0.737032	0.461103	0.758184
CABLES1	27.7028	-0.120141	0.362442	-0.331477	0.740284	0.90493
CABLES2	87.919	0.257179	0.240454	1.06956	0.284819	0.615343
CABP1	3.19385	-0.232073	0.930073	-0.249522	0.802957	NA
CABP4	3.91964	0.695612	0.760303	0.914914	0.360237	NA
CABP5	1.55912	-0.238501	1.27184	-0.187525	0.851249	NA
CABYR	39.0352	-0.142377	0.276813	-0.514344	0.607012	0.844472
CACFD1	166.546	0.128053	0.191839	0.667504	0.50445	0.786565
CACHD1	31.9142	-0.572282	0.320551	-1.78531	0.0742111	0.315047
CACNA1A	5.03176	-0.949761	0.700748	-1.35535	0.175305	NA
CACNA1C	33.6791	-0.119351	0.334667	-0.356626	0.721372	0.897952
CACNA1D	16.7703	-0.964664	0.420698	-2.29301	0.0218477	0.155356
CACNA1G	2.7084	0.593959	1.0346	0.574097	0.565902	NA
CACNA1H	34.4935	-0.328985	0.538931	-0.61044	0.54157	0.810764
CACNA1S	19264.6	-0.103668	0.182566	-0.567836	0.570146	0.823462
CACNA2D1	2169.82	-0.266115	0.184373	-1.44335	0.148922	0.458996
CACNA2D2	5.86168	0.538072	0.64421	0.835243	0.403581	NA
CACNA2D3	613.812	0.958	0.201865	4.74575	2.07735e-06	0.000144427
CACNB1	1847.52	0.215692	0.184934	1.16632	0.243486	0.576587
CACNB2	11.9518	0.311943	0.485884	0.642012	0.520865	0.798045
CACNB3	15.5633	-0.580928	0.457942	-1.26856	0.204597	0.533748
CACNB4	6.23524	-1.45331	1.12004	-1.29756	0.19444	NA
CACNG1	859.3	-0.0491956	0.151416	-0.324904	0.745254	0.907529
CACNG6	160.943	0.315702	0.172401	1.83121	0.0670693	0.297644
CACNG7	2.27204	-1.06967	1.12954	-0.946995	0.343641	NA
CACTIN	66.8584	0.0989355	0.225781	0.438192	0.661247	0.871765
CACUL1	1106.33	0.190335	0.14155	1.34465	0.178739	0.501937
CACYBP	300.124	-0.279298	0.196553	-1.42099	0.155321	0.46906
CAD	678.264	0.263834	0.211345	1.24836	0.211899	0.543
CADM1	78.385	0.205036	0.253465	0.808934	0.418553	0.728151
CADM2	47.1328	0.376811	0.310736	1.21264	0.225267	0.557067
CADM3	47.5648	-0.399184	0.504654	-0.791005	0.428941	0.734214
CADM4	40.8986	0.672773	0.297799	2.25915	0.0238738	0.163129
CADPS	1.46728	-2.33188	1.4635	-1.59335	0.111081	NA
CADPS2	113.922	-0.894293	0.737305	-1.21292	0.22516	0.557067
CAGE1	34.3731	0.0226019	0.328471	0.0688093	0.945141	0.982919
CALCOCO1	551.592	0.286444	0.145525	1.96835	0.0490273	0.249609
CALCOCO2	2078.91	0.266011	0.116575	2.28189	0.0224957	0.157946
CALCRL	161.548	-1.36652	0.292831	-4.66658	3.06255e-06	0.000196792
CALD1	527.776	-0.521132	0.279766	-1.86275	0.062498	0.286029
CALHM2	10.4499	-0.65342	0.618187	-1.05699	0.290514	0.620547
CALM1	2107.3	0.0534826	0.180869	0.295698	0.76746	0.917707
CALM2	862.165	0.250923	0.176914	1.41833	0.156095	0.469502
CALM3	1583.99	-0.316888	0.269384	-1.17635	0.239457	0.571489
CALML4	13.7067	-0.926631	0.450327	-2.05768	0.0396205	0.220899
CALML6	43.4951	-0.488359	0.310361	-1.57352	0.115598	0.402286
CALN1	1.96045	0.144471	1.10044	0.131285	0.89555	NA
CALR	796.564	0.305634	0.127849	2.39059	0.0168215	0.13217
CALR3	2.3614	1.61865	1.10276	1.46781	0.142155	NA
CALU	1091.32	0.184036	0.153514	1.19882	0.230597	0.562911
CAMK1	70.4131	-0.0605912	0.281331	-0.215373	0.829476	0.942393
CAMK1D	65.6349	-0.354925	0.766531	-0.463028	0.643345	0.863734
CAMK1G	2.06274	2.63126	1.36258	1.93108	0.0534728	NA
CAMK2A	691.837	-0.244476	0.163919	-1.49144	0.135846	0.438451
CAMK2B	448.651	-0.306709	0.216402	-1.41732	0.156391	0.469726
CAMK2D	1158.98	0.176698	0.133447	1.3241	0.185468	0.509883
CAMK2G	2369.94	0.0394404	0.124178	0.317613	0.750779	0.909974
CAMK2N1	3.1714	0.644588	0.88373	0.729394	0.46576	NA
CAMK4	2.01196	1.8156	1.11497	1.62839	0.103443	NA
CAMKK1	15.1473	-0.964201	0.537502	-1.79385	0.0728363	0.312271
CAMKK2	117.56	-0.39125	0.262	-1.49332	0.135353	0.437413
CAMKMT	10.316	0.469252	0.486746	0.964059	0.335016	0.662647
CAMLG	202.509	-0.0655264	0.176189	-0.371909	0.70996	0.894162
CAMSAP1	1335.13	0.30893	0.157959	1.95575	0.0504941	0.25337
CAMSAP2	233.282	-0.353084	0.242518	-1.45591	0.145418	0.453803
CAMTA2	331.044	-0.0836909	0.235346	-0.355608	0.722135	0.898115
CAND1	249.919	-0.0725235	0.19712	-0.367916	0.712936	0.895126
CAND2	1055.83	0.30233	0.195523	1.54626	0.122041	0.412613
CANX	2442.93	0.177814	0.1539	1.15539	0.247932	0.582502
CAP1	289.604	-0.16939	0.244949	-0.691534	0.48923	0.779259
CAP2	2654.52	-0.467963	0.150989	-3.09933	0.00193962	0.0311012
CAPG	74.6863	0.0785166	0.340496	0.230595	0.81763	0.937078
CAPN1	525.679	-0.351889	0.137432	-2.56045	0.0104536	0.0966575
CAPN10	47.4248	-0.157379	0.279913	-0.562244	0.57395	0.82494
CAPN12	56.1586	-1.13624	0.281337	-4.0387	5.37472e-05	0.00205353
CAPN15	44.4876	-0.16545	0.275434	-0.600688	0.548048	0.815388
CAPN2	479.037	-0.294535	0.204331	-1.44146	0.149455	0.459859
CAPN3	3701.18	-0.37452	0.169891	-2.20447	0.0274917	0.177822
CAPN5	50.2771	0.00580562	0.421981	0.013758	0.989023	0.996227
CAPN6	106.893	-0.361475	0.20683	-1.74769	0.0805182	0.329751
CAPN7	316.837	-0.435324	0.175383	-2.48214	0.0130598	0.112118
CAPNS1	687.372	0.114878	0.157681	0.728545	0.46628	0.76225
CAPNS2	3.60724	0.381289	0.751268	0.507527	0.611785	NA
CAPRIN1	685.341	-0.082871	0.131994	-0.627841	0.530108	0.804839
CAPRIN2	25.939	0.191283	0.32345	0.591384	0.554263	0.816849
CAPS	16.9806	-0.320028	0.37889	-0.844647	0.398308	0.711652
CAPS2	1.38015	-1.21197	1.72421	-0.702912	0.48211	NA
CAPZA1	220.855	-0.032397	0.220296	-0.147061	0.883084	0.959599
CAPZA2	1385.44	-0.106029	0.132037	-0.803025	0.42196	0.730721
CAPZB	598.914	-0.269517	0.113206	-2.38076	0.0172769	0.134544
CARD10	50.4741	-0.497487	0.296425	-1.67829	0.0932908	0.356721
CARD11	5.24722	0.351092	0.64722	0.542461	0.587501	NA
CARD14	4.33342	0.890868	0.789858	1.12788	0.259369	NA
CARD19	91.0036	-0.138353	0.199878	-0.692187	0.48882	0.778965
CARD6	36.4124	-0.786289	0.291906	-2.69364	0.00706768	0.0757557
CARF	105.764	0.689691	0.197396	3.49394	0.00047595	0.011404
CARHSP1	17.4576	0.270571	0.401367	0.674123	0.500233	0.784961
CARM1	328.838	-0.262463	0.227245	-1.15498	0.2481	0.582502
CARMIL1	58.3482	-0.275755	0.427143	-0.64558	0.518551	0.796341
CARNMT1	969.041	-0.603049	0.169178	-3.56459	0.000364422	0.00909127
CARNS1	360.767	-0.945331	0.232678	-4.06283	4.84819e-05	0.0018806
CARS	295.152	-0.423139	0.201342	-2.10159	0.0355888	0.208374
CARS2	132.355	-0.0616384	0.196269	-0.31405	0.753483	0.911059
CASC1	5.25918	-0.480157	0.732698	-0.655327	0.512257	NA
CASC3	250.41	0.265031	0.163415	1.62183	0.10484	0.379484
CASC4	197.88	-0.202743	0.170038	-1.19234	0.233126	0.565626
CASD1	145.599	0.430397	0.210052	2.049	0.0404618	0.223727
CASK	120.106	-0.458454	0.239808	-1.91175	0.0559079	0.267011
CASKIN1	8.81568	0.351748	0.502042	0.700636	0.48353	0.77602
CASKIN2	97.0089	-0.184287	0.222671	-0.827618	0.407887	0.719386
CASP10	28.9423	-0.568166	0.304804	-1.86404	0.0623166	0.285713
CASP2	32.978	0.195403	0.286996	0.680857	0.495962	0.783198
CASP3	96.3366	0.201155	0.217644	0.92424	0.355361	0.678947
CASP6	11.2972	0.114612	0.460636	0.248813	0.803505	0.932112
CASP7	42.3442	-0.230021	0.298108	-0.771601	0.440351	0.743245
CASP8	39.5475	-0.225781	0.319302	-0.707108	0.479499	0.772974
CASP8AP2	185.136	-0.126365	0.168928	-0.74804	0.454436	0.753622
CASP9	37.6219	-0.0520027	0.276691	-0.187945	0.85092	0.948964
CASQ1	14697.6	-0.151969	0.208597	-0.728531	0.466289	0.76225
CASQ2	187.967	-1.02448	0.699253	-1.4651	0.142893	0.449784
CASS4	1.90429	-2.14879	1.36027	-1.57968	0.114181	NA
CAST	1967.67	0.281722	0.169105	1.66595	0.0957226	0.361281
CASTOR1	27.585	0.0785051	0.336961	0.23298	0.815777	0.936755
CASTOR2	927.092	0.370052	0.207096	1.78686	0.07396	0.314398
CASZ1	156.577	0.527481	0.263893	1.99884	0.0456255	0.240218
CAT	2088.28	0.739675	0.178255	4.14954	3.3315e-05	0.00137174
CATSPER3	61.8467	-0.0282762	0.239957	-0.117839	0.906195	0.969682
CATSPERD	7.52812	0.0858603	0.663511	0.129403	0.897039	NA
CATSPERE	4.4046	-0.12657	0.789877	-0.16024	0.872692	NA
CATSPERG	14.0574	-0.0752282	0.409779	-0.183582	0.854341	0.950504
CAV1	1352.4	-0.625789	0.219923	-2.84549	0.00443427	0.0554648
CAV2	275.217	-0.547974	0.248745	-2.20295	0.0275979	0.178147
CAV3	924.519	0.282476	0.167468	1.68674	0.0916529	0.353043
CAVIN1	2385.56	-0.290941	0.192586	-1.51071	0.130862	0.430778
CAVIN2	499.168	-0.571001	0.292173	-1.95432	0.0506634	0.253576
CAVIN3	117.726	-0.753392	0.319936	-2.35482	0.0185318	0.139792
CAVIN4	1320.91	0.423312	0.212643	1.99072	0.0465121	0.242729
CBARP	54.6177	0.246856	0.253772	0.972745	0.33068	0.658687
CBFA2T2	186.128	0.355194	0.191364	1.85611	0.0634373	0.287839
CBFA2T3	59.1327	0.541162	0.266155	2.03326	0.0420259	0.229001
CBFB	141.563	-0.150766	0.182379	-0.826662	0.408428	0.719828
CBL	154.708	0.117264	0.168686	0.695158	0.486956	0.778139
CBLB	46.6269	-0.0799945	0.294042	-0.272051	0.785583	0.924775
CBLC	3.90164	0.784377	0.808997	0.969567	0.332262	NA
CBLL1	115.491	0.429204	0.210638	2.03764	0.0415862	0.22796
CBLN4	4.13735	1.48588	0.889572	1.67034	0.0948527	NA
CBS	29.4231	0.787124	0.426343	1.84622	0.0648596	0.292006
CBX1	182.98	-0.542404	0.17438	-3.11047	0.0018679	0.0304293
CBX2	6.41494	-0.617984	0.628311	-0.983564	0.32533	NA
CBX3	431.546	-0.00934709	0.14236	-0.065658	0.94765	0.983548
CBX4	6.90156	0.462893	0.639932	0.723346	0.469467	NA
CBX5	561.533	0.498827	0.209545	2.38052	0.0172881	0.134544
CBX6	87.633	-0.406985	0.290348	-1.40172	0.161	0.476312
CBX7	59.7956	0.72937	0.269944	2.70193	0.00689376	0.0745194
CBX8	12.8539	0.529933	0.442699	1.19705	0.231287	0.563385
CBY1	19.2053	-0.378803	0.37423	-1.01222	0.311433	0.640942
CBY3	7.44864	1.43608	0.63295	2.26887	0.0232763	NA
CC2D1A	98.0816	0.101995	0.182238	0.559678	0.575699	0.825803
CC2D1B	815.861	0.179622	0.204724	0.87739	0.380275	0.699471
CC2D2A	48.7017	0.29455	0.267501	1.10112	0.270846	0.602127
CC2D2B	1.47941	-1.93094	1.51951	-1.27077	0.203812	NA
CCAR1	219.765	-0.0699554	0.188384	-0.371345	0.71038	0.894266
CCAR2	228.569	-0.120546	0.179016	-0.673378	0.500707	0.784994
CCBE1	28.6089	-0.317298	0.642224	-0.494062	0.621263	0.85183
CCDC102A	19.7813	-0.67349	0.426192	-1.58025	0.11405	0.398826
CCDC102B	133.479	0.378662	0.182976	2.06946	0.038503	0.217915
CCDC103	1.74793	0.14039	1.11262	0.12618	0.899589	NA
CCDC106	17.9809	-0.182993	0.362258	-0.505145	0.613457	0.848279
CCDC107	32.0985	0.722953	0.309521	2.33572	0.0195059	0.145046
CCDC110	9.21194	0.945034	0.490168	1.92798	0.0538577	0.260984
CCDC112	52.4998	0.321179	0.30026	1.06967	0.284767	0.615343
CCDC113	4.30621	-0.545864	0.742833	-0.734841	0.462436	NA
CCDC115	329.001	-0.233032	0.156007	-1.49373	0.135246	0.437226
CCDC117	254.31	-0.443745	0.18371	-2.41546	0.0157153	0.126229
CCDC12	243.868	0.277351	0.170166	1.62989	0.103125	0.376272
CCDC120	8.64175	0.420979	0.621482	0.67738	0.498165	0.784339
CCDC121	36.405	-0.344114	0.290903	-1.18291	0.236843	0.568879
CCDC124	158.625	0.0741379	0.178067	0.416348	0.677156	0.879576
CCDC125	25.4882	0.164046	0.33069	0.496073	0.619843	0.851063
CCDC126	26.4782	0.35844	0.301617	1.18839	0.234678	0.567125
CCDC127	260.89	0.110466	0.205345	0.537952	0.59061	0.833108
CCDC13	3.56312	0.650852	0.766181	0.849476	0.395617	NA
CCDC130	43.5237	0.0925759	0.267669	0.345859	0.729449	0.901221
CCDC134	24.0486	0.268648	0.338479	0.793693	0.427374	0.733209
CCDC136	95.813	0.211448	0.249329	0.848067	0.396401	0.710339
CCDC137	69.6717	0.350197	0.227529	1.53914	0.123771	0.416599
CCDC138	121.712	0.345088	0.253191	1.36295	0.172897	0.495833
CCDC14	25.7708	-0.145832	0.325186	-0.448459	0.653822	0.867784
CCDC141	139.902	1.10332	0.244713	4.50864	6.52433e-06	0.000364075
CCDC142	13.249	0.0792526	0.439055	0.180507	0.856754	0.951268
CCDC149	35.4238	0.433655	0.377974	1.14731	0.251252	0.584143
CCDC15	23.2176	0.0449337	0.329223	0.136484	0.891439	0.962963
CCDC150	4.91942	-0.256439	0.743658	-0.344835	0.730219	NA
CCDC154	1.5461	-0.853206	1.55932	-0.547165	0.584265	NA
CCDC155	22.1985	1.26879	0.412044	3.07925	0.00207521	0.032556
CCDC157	4.29	-1.13951	0.831407	-1.37058	0.170507	NA
CCDC158	14.59	-0.61799	0.420546	-1.46949	0.141699	0.44791
CCDC160	5.24462	-0.467956	0.69008	-0.678118	0.497697	NA
CCDC163	90.9325	-0.836353	0.212208	-3.94119	8.10769e-05	0.00278795
CCDC167	37.5073	-0.25476	0.272993	-0.933211	0.350711	0.675527
CCDC168	7.28721	1.0383	0.586539	1.77022	0.07669	NA
CCDC17	5.10745	-0.140775	0.663608	-0.212135	0.832001	NA
CCDC170	30.0881	-0.36992	0.422649	-0.875242	0.381442	0.700099
CCDC171	32.7267	0.0525492	0.291354	0.180362	0.856868	0.951291
CCDC173	3.36032	0.358284	0.901853	0.397276	0.691164	NA
CCDC174	53.0777	0.209696	0.273482	0.766763	0.443222	0.74569
CCDC18	38.6213	0.14472	0.258228	0.560435	0.575183	0.825779
CCDC181	4.42342	-1.61926	0.95257	-1.69989	0.089152	NA
CCDC184	1.58529	0.505926	1.31185	0.385657	0.699751	NA
CCDC186	225.255	0.207177	0.159784	1.2966	0.194767	0.521404
CCDC188	1.71773	-0.883081	1.30597	-0.676187	0.498922	NA
CCDC189	3.18492	2.61818	0.984665	2.65896	0.00783833	NA
CCDC191	15.6514	-1.21483	0.474433	-2.5606	0.0104493	0.0966575
CCDC22	106.651	-0.263005	0.216461	-1.21502	0.224357	0.555998
CCDC25	406.228	0.0619076	0.136003	0.455191	0.648972	0.865318
CCDC28A	113.275	-0.219078	0.195028	-1.12331	0.261304	0.593039
CCDC28B	63.9009	-0.135713	0.249172	-0.544655	0.58599	0.830918
CCDC3	225.55	-0.635253	0.599773	-1.05916	0.289528	0.619834
CCDC30	5.49569	0.0382308	0.650599	0.0587625	0.953141	NA
CCDC32	244.83	-0.0230374	0.165338	-0.139335	0.889185	0.962585
CCDC34	44.7516	-0.0292374	0.262099	-0.111551	0.911179	0.971511
CCDC36	2.64289	0.121823	0.91126	0.133687	0.89365	NA
CCDC38	3.04211	0.606097	0.86866	0.697737	0.485342	NA
CCDC40	11.8154	0.5841	0.471839	1.23792	0.215744	0.546984
CCDC43	843.989	0.0654516	0.18817	0.347832	0.727966	0.900987
CCDC47	620.983	-0.034523	0.131732	-0.26207	0.793267	0.928854
CCDC50	300.676	-0.127166	0.204337	-0.622335	0.533722	0.806957
CCDC51	117.909	-0.26526	0.190012	-1.39602	0.162708	0.479087
CCDC57	24.4312	-0.387381	0.349362	-1.10882	0.267507	0.598996
CCDC58	134.721	-0.256206	0.201637	-1.27063	0.20386	0.533167
CCDC59	73.4522	-0.239994	0.209009	-1.14825	0.250865	0.58393
CCDC6	65.0142	-0.818532	0.321919	-2.54267	0.011001	0.0996905
CCDC61	10.0872	-0.631608	0.473435	-1.3341	0.182173	0.505294
CCDC62	146.162	-0.00954221	0.217781	-0.0438156	0.965051	0.988382
CCDC63	6.51231	0.669056	0.585433	1.14284	0.253105	NA
CCDC65	2.33007	1.01837	0.947584	1.0747	0.28251	NA
CCDC66	153.371	-0.147991	0.174358	-0.848778	0.396005	0.710277
CCDC68	38.2403	-1.0273	0.378251	-2.71592	0.00660921	0.0722414
CCDC69	132.941	0.12991	0.290175	0.447694	0.654374	0.868063
CCDC7	31.1471	0.309342	0.305346	1.01308	0.31102	0.640515
CCDC71	38.5153	-0.150018	0.311806	-0.481125	0.630428	0.857762
CCDC71L	79.7438	0.334091	0.248275	1.34565	0.178416	0.501937
CCDC73	58.9868	0.677599	0.273177	2.48044	0.013122	0.112198
CCDC74B	1.96162	-0.0673366	1.1385	-0.0591452	0.952836	NA
CCDC77	41.0403	-0.535515	0.267169	-2.0044	0.0450271	0.238524
CCDC78	8.23391	0.655692	0.502225	1.30557	0.191698	0.517259
CCDC8	137.323	-0.0204767	0.280636	-0.0729651	0.941834	0.982209
CCDC80	613.897	-0.949186	0.33941	-2.79658	0.00516471	0.0610709
CCDC82	57.6358	0.235266	0.256816	0.916088	0.359621	0.682293
CCDC84	58.5328	0.275645	0.222416	1.23932	0.215226	0.546308
CCDC85A	66.5051	-0.464476	0.333907	-1.39104	0.164215	0.48185
CCDC85B	95.8165	0.075399	0.233733	0.322587	0.747008	0.908142
CCDC85C	16.232	-0.144833	0.40548	-0.35719	0.72095	0.897952
CCDC86	49.5264	-0.0956582	0.259142	-0.369135	0.712027	0.894913
CCDC87	4.9469	0.310141	0.718226	0.431815	0.665876	NA
CCDC88A	196.468	-0.023055	0.275036	-0.0838252	0.933195	0.979269
CCDC88B	12.5883	0.583428	0.51376	1.1356	0.256122	0.588269
CCDC88C	317.293	-0.15169	0.249454	-0.608088	0.543129	0.811439
CCDC89	1.51767	-0.0159056	1.2054	-0.0131953	0.989472	NA
CCDC9	55.4696	0.185647	0.238403	0.77871	0.43615	0.739872
CCDC90B	328.574	0.172686	0.156403	1.10411	0.269543	0.600876
CCDC91	129.22	-0.431657	0.174486	-2.47387	0.0133658	0.113596
CCDC92	70.4309	-0.280357	0.235307	-1.19145	0.233475	0.565779
CCDC93	502.886	0.06158	0.161362	0.381628	0.702738	0.891031
CCDC97	49.1856	0.221459	0.263171	0.841501	0.400067	0.713492
CCDC9B	923.763	-0.111124	0.159661	-0.696002	0.486428	0.778139
CCER2	3.26831	1.73327	0.891385	1.94446	0.0518395	NA
CCHCR1	21.5038	-0.138254	0.344662	-0.401128	0.688326	0.88528
CCL16	3.18308	-0.680495	0.851778	-0.798911	0.424342	NA
CCL21	67.1984	-0.806896	0.433931	-1.8595	0.0629558	0.286784
CCL24	5.76534	-0.0303951	0.7209	-0.0421627	0.966369	NA
CCL27	2.52635	0.924682	0.96481	0.958408	0.337857	NA
CCL28	28.5393	0.429804	0.339395	1.26638	0.205376	0.53456
CCM2	152.589	-0.0742869	0.225931	-0.328803	0.742305	0.905915
CCM2L	22.0075	-0.199477	0.408299	-0.488557	0.625155	0.853692
CCNB1	1.99517	1.12399	1.06436	1.05602	0.290958	NA
CCNB1IP1	8.65054	-0.680224	0.528617	-1.2868	0.198164	0.525807
CCNB3	1.59648	0.538354	1.16853	0.460712	0.645005	NA
CCNC	83.44	0.0389976	0.197166	0.197791	0.843209	0.94753
CCND1	13.9708	-1.15934	0.445865	-2.6002	0.00931706	0.0901169
CCND2	268.168	-0.74113	0.320559	-2.31199	0.0207781	0.151235
CCND3	33.2558	-0.626145	0.324307	-1.93071	0.0535185	0.260152
CCNDBP1	314.701	0.0144354	0.167249	0.086311	0.931219	0.978761
CCNE1	7.35316	0.712422	0.58224	1.22359	0.221107	NA
CCNE2	5.7177	-0.331422	0.690195	-0.480186	0.631095	NA
CCNG1	22537.1	0.68837	0.156457	4.39973	1.08387e-05	0.000548217
CCNG2	65.2086	-0.0127617	0.247082	-0.0516496	0.958808	0.98622
CCNH	88.6003	-0.45128	0.221669	-2.03582	0.041768	0.228369
CCNI	1645.07	0.301035	0.14323	2.10176	0.035574	0.208374
CCNI2	1.65002	0.599451	1.22834	0.488018	0.625537	NA
CCNJ	47.6825	0.0790999	0.245468	0.322241	0.74727	0.908159
CCNK	40.3208	0.216366	0.352645	0.613552	0.539511	0.810076
CCNL1	144.57	0.43258	0.206813	2.09165	0.0364697	0.211319
CCNL2	122.25	0.0284247	0.189741	0.149808	0.880916	0.95875
CCNQ	80.1599	0.105538	0.238674	0.442184	0.658356	0.869991
CCNT1	314.266	0.227385	0.136872	1.6613	0.0966538	0.363746
CCNT2	122.216	-0.046265	0.184006	-0.251432	0.80148	0.931159
CCNY	170.526	-0.012721	0.178186	-0.0713918	0.943086	0.98227
CCNYL1	85.607	-0.0248816	0.269855	-0.0922036	0.926536	0.977293
CCP110	95.1627	-0.0594461	0.209579	-0.283645	0.776683	0.921422
CCPG1	920.812	0.140649	0.162433	0.865888	0.386552	0.704193
CCR2	9.6013	-0.0359846	0.562092	-0.064019	0.948955	0.984064
CCR7	1.73616	1.64778	1.31767	1.25053	0.211106	NA
CCRL2	1.9651	0.314751	1.10528	0.284769	0.775821	NA
CCS	89.5164	-0.271503	0.212569	-1.27725	0.201515	0.529905
CCSAP	5.49754	0.426944	0.663376	0.643593	0.519839	NA
CCSER1	17.1695	0.400749	0.467806	0.856658	0.391634	0.707376
CCSER2	488.065	0.108587	0.130118	0.834526	0.403984	0.716391
CCT2	1294.93	-0.0308357	0.122836	-0.251032	0.801789	0.931261
CCT3	1319.4	-0.278067	0.160292	-1.73475	0.0827842	0.334356
CCT4	1295.38	0.0936602	0.142656	0.656547	0.511472	0.791445
CCT5	788.916	-0.0852625	0.130599	-0.652856	0.513849	0.793749
CCT6A	972.416	-0.28512	0.129887	-2.19514	0.0281534	0.18027
CCT6B	9.2312	1.64561	0.538201	3.05761	0.00223111	0.03413
CCT7	1284.65	-0.163199	0.1298	-1.25732	0.208639	0.538115
CCT8	938.604	0.148403	0.141819	1.04643	0.295363	0.625166
CCZ1	166.058	-0.119444	0.157814	-0.756868	0.449129	0.749118
CD101	6.40695	1.68263	0.751662	2.23854	0.0251858	NA
CD109	217.782	-0.179327	0.858606	-0.208858	0.834559	0.944083
CD14	16.9892	-0.763463	0.411024	-1.85747	0.0632448	0.287585
CD160	4.03512	1.18672	0.738029	1.60796	0.107845	NA
CD163	89.0978	-0.60787	0.339679	-1.78954	0.0735275	0.313344
CD164	710.556	0.241868	0.223427	1.08254	0.279015	0.609688
CD177	2.90499	0.569247	0.898269	0.633716	0.526266	NA
CD180	2.86735	-0.241108	0.885535	-0.272274	0.785411	NA
CD19	6.83955	0.64174	0.629075	1.02013	0.307665	NA
CD2	1.89829	-0.221629	1.0485	-0.211377	0.832593	NA
CD200R1	3.67356	0.443589	0.872344	0.508503	0.611101	NA
CD209	42.6938	-1.0283	0.55128	-1.8653	0.0621392	0.285311
CD226	10.5319	0.643808	0.4525	1.42278	0.1548	0.468487
CD244	2.4204	0.547115	1.07148	0.510616	0.60962	NA
CD248	32.1776	-0.318625	0.569066	-0.559908	0.575542	0.825803
CD274	2.14718	-0.918465	1.0488	-0.875726	0.381179	NA
CD276	63.7718	-0.318451	0.420677	-0.756997	0.449052	0.749087
CD2AP	128.581	-0.377363	0.214414	-1.75997	0.0784121	0.324868
CD2BP2	398.293	0.174621	0.148601	1.1751	0.239956	0.572242
CD300A	4.28107	0.28009	0.713049	0.392806	0.694463	NA
CD300LF	2.62815	0.500904	1.07049	0.467918	0.639843	NA
CD300LG	44.0819	-1.69319	0.40872	-4.14267	3.4328e-05	0.00140436
CD320	120.681	0.248936	0.282755	0.880395	0.378645	0.698593
CD34	506.135	-0.748693	0.279735	-2.67643	0.00744108	0.0785015
CD36	3390.03	0.26161	0.239866	1.09065	0.275428	0.6058
CD37	5.11983	-0.429926	0.660913	-0.650503	0.515367	NA
CD38	13.9974	-0.366471	0.425916	-0.86043	0.389552	0.70558
CD3D	1.53402	1.65522	1.28935	1.28376	0.199225	NA
CD3EAP	41.6086	0.376982	0.300583	1.25417	0.209781	0.539747
CD3G	2.02151	0.655778	1.03547	0.633315	0.526528	NA
CD40	6.36315	-0.7605	0.691831	-1.09926	0.271656	NA
CD44	141.899	-0.391912	0.414982	-0.944408	0.344961	0.670989
CD47	128.846	-0.491618	0.294824	-1.6675	0.0954153	0.360763
CD48	4.53322	0.0789586	0.693873	0.113794	0.909401	NA
CD53	14.0976	0.136906	0.479538	0.285495	0.775265	0.921244
CD55	12.535	-0.20716	0.726596	-0.28511	0.775559	0.921244
CD58	60.5112	-0.148806	0.266537	-0.558292	0.576645	0.825842
CD59	1772.05	0.0335542	0.137918	0.243292	0.807779	0.934551
CD63	608.213	0.290237	0.160979	1.80295	0.0713961	0.30855
CD68	8.21121	0.136028	0.537244	0.253197	0.800116	0.930694
CD72	1.44393	-0.185321	1.27797	-0.145012	0.884701	NA
CD74	61.7822	-0.583937	0.243352	-2.39956	0.0164147	0.130358
CD79A	4.61805	-0.850883	0.747334	-1.13856	0.254887	NA
CD80	15.7804	0.173677	0.374394	0.463889	0.642727	0.863319
CD81	1499.6	0.171885	0.233247	0.736923	0.461169	0.758184
CD82	14.6878	-0.191319	0.414368	-0.461714	0.644286	0.864121
CD83	104.752	-0.317471	0.3286	-0.96613	0.333979	0.661618
CD84	8.89751	-0.49278	0.564102	-0.873566	0.382355	0.700965
CD86	11.0379	-0.815876	0.527608	-1.54637	0.122016	0.412613
CD8B	2.00147	1.24798	1.11605	1.11821	0.263478	NA
CD9	273.775	-0.0958244	0.575668	-0.166458	0.867797	0.954501
CD93	522.754	-0.775671	0.20154	-3.84872	0.000118738	0.00373938
CD99	426.129	-0.221401	0.233247	-0.94921	0.342514	0.668477
CD99L2	394.821	0.111539	0.189971	0.587139	0.557111	0.817982
CDA	6.14834	-0.865355	0.627788	-1.37842	0.168074	NA
CDADC1	67.2954	-0.157218	0.227906	-0.689836	0.490297	0.780049
CDAN1	80.3731	-0.254488	0.19644	-1.2955	0.195147	0.521515
CDC123	339.041	0.0132208	0.163619	0.0808024	0.935599	0.980581
CDC14A	53.2701	0.584372	0.252721	2.31232	0.0207601	0.151191
CDC14B	77.6609	-0.362536	0.33244	-1.09053	0.27548	0.6058
CDC16	122.856	-0.0899712	0.180663	-0.498006	0.61848	0.850663
CDC20	4.65544	0.199736	0.739201	0.270206	0.787002	NA
CDC23	246.088	-0.322453	0.16049	-2.00918	0.0445186	0.237289
CDC25A	10.7598	1.22332	0.566215	2.16051	0.0307329	0.190646
CDC25B	24.6037	0.038773	0.41876	0.0925899	0.926229	0.977293
CDC26	22.0456	-0.0924766	0.38574	-0.239738	0.810533	0.935037
CDC27	613.291	0.214489	0.155809	1.37662	0.16863	0.488831
CDC34	2331.65	-1.05003	0.191471	-5.48401	4.158e-08	5.13614e-06
CDC37	895.962	0.155666	0.179379	0.867805	0.385501	0.702986
CDC37L1	700.774	-0.202222	0.160224	-1.26212	0.206906	0.536082
CDC40	216.79	0.00692609	0.165742	0.0417883	0.966667	0.988711
CDC42	976.962	-0.34248	0.130107	-2.6323	0.00848093	0.0847957
CDC42BPA	516.075	-0.228791	0.138617	-1.65053	0.0988352	0.368409
CDC42BPB	221.497	-0.25642	0.162984	-1.57328	0.115653	0.402366
CDC42BPG	9.05386	-0.0199224	0.578163	-0.0344581	0.972512	0.990576
CDC42EP1	48.8876	-0.869756	0.24758	-3.51303	0.000443035	0.0107366
CDC42EP2	76.0149	0.871371	0.239302	3.6413	0.000271262	0.00722021
CDC42EP3	160.393	-0.495368	0.235383	-2.10452	0.0353329	0.20764
CDC42EP4	61.3353	-0.129621	0.264755	-0.489586	0.624427	0.853208
CDC42EP5	7.59283	-0.59885	0.705709	-0.848579	0.396116	NA
CDC42SE1	108.367	-0.0519231	0.222609	-0.233248	0.815569	0.936755
CDC42SE2	95.5013	0.331487	0.213564	1.55217	0.120622	0.410231
CDC5L	435.719	0.0699941	0.143673	0.487176	0.626134	0.854753
CDC6	1.55157	-0.0402207	1.56796	-0.0256516	0.979535	NA
CDC7	2.8973	-0.786995	0.965638	-0.815	0.415072	NA
CDC73	189.063	0.816305	0.19407	4.20624	2.59652e-05	0.00113501
CDCA3	11.4648	-0.275314	0.451383	-0.609934	0.541905	0.81085
CDCA4	18.8557	-0.0360868	0.367367	-0.098231	0.921749	0.976021
CDCA5	1.34928	0.532521	1.81747	0.293	0.769522	NA
CDCA7L	19.8942	-0.864394	0.448807	-1.92598	0.054107	0.261788
CDH1	5.91735	1.83859	0.780339	2.35614	0.018466	NA
CDH11	81.786	-0.440137	0.477108	-0.92251	0.356263	0.679606
CDH13	936.547	0.146435	0.199775	0.732999	0.463559	0.760426
CDH15	212.209	0.205307	0.195643	1.04939	0.293997	0.623654
CDH16	20.1463	0.362385	0.365744	0.990816	0.321776	0.649925
CDH17	3.03925	-2.33947	1.24355	-1.88129	0.0599321	NA
CDH19	10.1879	0.429605	0.723012	0.594187	0.552387	0.816799
CDH2	8.9929	1.92043	0.584961	3.28301	0.00102705	0.0197092
CDH20	2.5919	-1.64536	1.07627	-1.52877	0.126322	NA
CDH23	51.7658	-0.961611	0.326463	-2.94554	0.00322387	0.044651
CDH24	2.41039	-1.18916	0.954275	-1.24614	0.212712	NA
CDH26	4.06537	2.15476	0.916331	2.3515	0.0186977	NA
CDH4	6.00181	-0.571757	0.864492	-0.661379	0.508369	NA
CDH5	347.609	-0.796914	0.201269	-3.95945	7.51232e-05	0.00265354
CDH6	13.5783	-0.0757266	0.551174	-0.137392	0.890721	0.962749
CDH8	9.72874	0.683764	0.510162	1.34029	0.180151	0.503012
CDHR3	27.5104	0.749356	0.359992	2.08159	0.03738	0.21427
CDIP1	594.266	0.667075	0.165454	4.03178	5.53549e-05	0.00210862
CDIPT	199.931	-0.246344	0.171387	-1.43736	0.150617	0.461981
CDK10	148.461	-0.310592	0.174382	-1.78111	0.0748946	0.31622
CDK12	194.52	0.394638	0.170782	2.31078	0.0208453	0.151551
CDK13	263.379	-0.0112994	0.144688	-0.0780947	0.937753	0.981735
CDK14	32.843	-0.442429	0.404856	-1.09281	0.274478	0.604917
CDK15	23.1609	-0.380027	0.333984	-1.13786	0.255179	0.587357
CDK16	486.41	-0.22418	0.185099	-1.21114	0.225843	0.557194
CDK17	98.1458	-0.0883758	0.219927	-0.401841	0.687801	0.884822
CDK18	32.7828	-1.03238	0.453072	-2.27862	0.0226896	0.158528
CDK19	81.4611	0.260419	0.268086	0.9714	0.331349	0.659017
CDK2	22.6115	0.343726	0.323851	1.06137	0.288521	0.619322
CDK20	113.712	-0.199179	0.189247	-1.05248	0.29258	0.622677
CDK2AP1	333.555	0.0928559	0.149962	0.619198	0.535786	0.807551
CDK2AP2	87.1771	-0.504265	0.255237	-1.97567	0.0481919	0.246838
CDK4	160.381	0.119261	0.192177	0.620578	0.534877	0.807162
CDK5	38.4934	-0.257443	0.285284	-0.90241	0.366839	0.688117
CDK5R1	12.9285	2.17701	0.489638	4.44615	8.74226e-06	0.000459619
CDK5RAP1	276.979	0.0544566	0.174268	0.312488	0.75467	0.91149
CDK5RAP2	228.405	-0.103203	0.159066	-0.648805	0.516464	0.795133
CDK5RAP3	159.456	0.377573	0.199246	1.89501	0.0580905	0.273331
CDK6	10.8665	-0.650504	0.540216	-1.20416	0.228529	0.561201
CDK7	62.3186	0.210055	0.222673	0.943335	0.34551	0.671235
CDK8	56.739	-0.352893	0.270642	-1.30391	0.192264	0.517758
CDK9	277.207	0.103851	0.181748	0.5714	0.567728	0.822408
CDKAL1	112.565	-0.299982	0.19111	-1.56968	0.11649	0.403292
CDKL1	35.2207	0.586617	0.359641	1.63112	0.102866	0.376272
CDKL2	6.24884	1.10802	0.687971	1.61056	0.107275	NA
CDKL3	5.8309	0.442932	0.615868	0.7192	0.472018	NA
CDKL5	31.0709	0.0127606	0.315377	0.0404616	0.967725	0.988801
CDKN1A	27.122	0.147613	0.614597	0.240179	0.810191	0.934971
CDKN1B	330.11	-0.250588	0.124609	-2.01099	0.0443266	0.236465
CDKN1C	55.3037	-0.0494826	0.304973	-0.162253	0.871107	0.955382
CDKN2AIP	84.355	0.278715	0.19911	1.3998	0.161572	0.477399
CDKN2AIPNL	47.7415	0.508	0.287721	1.7656	0.0774624	0.322921
CDKN2B	24.1382	0.346237	0.602641	0.574533	0.565607	0.821611
CDKN2C	130.403	-0.696866	0.219747	-3.17122	0.001518	0.0262412
CDKN2D	84.723	0.407963	0.225427	1.80973	0.0703373	0.306356
CDKN3	3.16419	0.760349	0.823693	0.923097	0.355957	NA
CDNF	317.489	-0.348176	0.172558	-2.01773	0.0436196	0.234854
CDO1	49.1323	-0.18502	0.391128	-0.473041	0.636184	0.861143
CDON	177.735	-0.606162	0.634723	-0.955002	0.339577	0.666219
CDPF1	109.641	0.31179	0.203985	1.52849	0.12639	0.421118
CDR2	25.772	0.23881	0.449749	0.530987	0.595428	0.836454
CDR2L	24.0473	-0.315432	0.435212	-0.724778	0.468589	0.764331
CDS1	2.41292	-0.0547594	0.982316	-0.0557452	0.955545	NA
CDS2	473.141	0.247257	0.166657	1.48362	0.137909	0.442193
CDV3	1811.31	0.41679	0.134502	3.09875	0.00194337	0.0311012
CDYL	86.6735	0.246119	0.1916	1.28454	0.198952	0.526741
CDYL2	52.0661	0.220409	0.264151	0.834405	0.404053	0.716391
CEACAM20	54.115	-0.805337	0.348641	-2.30993	0.0208919	0.151777
CEBPA	20.8003	-0.647365	0.50929	-1.27111	0.203688	0.533073
CEBPB	266.726	0.0251842	0.235482	0.106947	0.914831	0.973604
CEBPD	107.89	-0.0557801	0.241292	-0.231173	0.817181	0.937078
CEBPG	62.5935	0.34533	0.259585	1.33032	0.183414	0.506748
CEBPZ	461.454	0.0274224	0.166221	0.164976	0.868963	0.954581
CEBPZOS	106.957	0.0121357	0.189627	0.0639979	0.948972	0.984064
CEL	9.82064	1.12292	0.7986	1.40611	0.159691	0.47482
CELF1	683.993	0.180795	0.148642	1.21631	0.223866	0.555499
CELF2	201.718	0.233443	0.181474	1.28637	0.198314	0.525984
CELF3	6.12366	-0.665218	0.792227	-0.839681	0.401087	NA
CELF5	1.87064	0.103194	1.14481	0.0901411	0.928175	NA
CELF6	3.05843	-0.521792	0.934465	-0.558386	0.576581	NA
CELSR1	11.7959	0.281841	0.441271	0.638702	0.523016	0.799806
CELSR2	21.404	0.130144	0.350494	0.371317	0.710402	0.894266
CELSR3	2.47425	0.0328709	0.991361	0.0331574	0.973549	NA
CEMIP	14.4055	-1.87076	0.823019	-2.27304	0.0230237	0.159523
CEMIP2	669.608	-0.597158	0.230763	-2.58776	0.00966034	0.0925516
CENPB	477.322	0.309963	0.163952	1.89057	0.0586813	0.275185
CENPBD1	90.2495	0.291361	0.188165	1.54844	0.121517	0.411855
CENPC	158.048	-0.0832941	0.179466	-0.464121	0.642561	0.863284
CENPF	4.77332	-3.01567	0.92232	-3.26966	0.00107679	NA
CENPH	21.947	0.19246	0.355555	0.541296	0.588304	0.831296
CENPI	8.93991	-0.550854	0.528781	-1.04174	0.29753	0.627819
CENPJ	44.5207	-0.288811	0.259736	-1.11194	0.266165	0.598709
CENPL	2.97796	-0.59987	0.94544	-0.634487	0.525763	NA
CENPM	28.6763	0.22267	0.296548	0.750873	0.452729	0.752268
CENPN	3.55957	-1.47824	0.888892	-1.66301	0.0963102	NA
CENPO	5.27862	0.179454	0.637044	0.281698	0.778175	NA
CENPP	31.3007	-0.445588	0.301245	-1.47916	0.139099	0.443436
CENPQ	17.9819	-0.657495	0.415662	-1.5818	0.113694	0.398454
CENPU	12.265	0.0144586	0.544663	0.026546	0.978822	0.992007
CENPV	157.438	-0.0729426	0.183229	-0.398094	0.690561	0.88595
CENPX	36.0913	-0.0441366	0.336384	-0.131209	0.89561	0.964357
CEP104	75.0904	-0.388632	0.263674	-1.47391	0.140506	0.445245
CEP112	62.5834	-1.25695	0.404253	-3.1093	0.0018753	0.0305079
CEP120	127.399	-0.18359	0.170919	-1.07414	0.28276	0.613709
CEP126	4.3134	-0.143362	0.824294	-0.173921	0.861928	NA
CEP128	24.661	0.340644	0.337783	1.00847	0.313228	0.641946
CEP131	50.749	0.381595	0.273267	1.39642	0.162588	0.479066
CEP135	43.6338	-0.316066	0.26837	-1.17772	0.238907	0.57111
CEP152	16.7688	0.112977	0.398037	0.283836	0.776536	0.921422
CEP162	31.1473	-0.139836	0.313229	-0.446434	0.655283	0.868455
CEP164	260.227	0.0830618	0.180535	0.460088	0.645453	0.864383
CEP170	149.413	0.0501741	0.163798	0.306316	0.759364	0.913718
CEP170B	17.999	-0.102961	0.442673	-0.232589	0.816081	0.936755
CEP19	16.2503	-0.0900741	0.430089	-0.209431	0.834112	0.943912
CEP192	182.348	-0.0620546	0.170923	-0.363056	0.716563	0.897136
CEP250	149.392	0.389736	0.198185	1.96652	0.0492382	0.250283
CEP290	85.8168	-0.0481544	0.198014	-0.243187	0.80786	0.934551
CEP295	424.481	0.17635	0.146618	1.20279	0.229058	0.561914
CEP295NL	8.86462	-0.110497	0.613745	-0.180037	0.857123	0.951337
CEP350	1634.62	0.00819796	0.133797	0.0612718	0.951143	0.984944
CEP41	13.4123	-0.0124586	0.470741	-0.026466	0.978886	0.992007
CEP44	35.514	-0.0262321	0.312136	-0.0840405	0.933024	0.979269
CEP57	138.361	-0.271976	0.187667	-1.44925	0.147268	0.456775
CEP57L1	30.453	-0.245871	0.301572	-0.815297	0.414902	0.725658
CEP63	96.9395	0.2096	0.193139	1.08523	0.27782	0.60819
CEP68	292.668	0.172587	0.145771	1.18396	0.236429	0.568612
CEP70	64.1589	0.227587	0.260727	0.872891	0.382722	0.701319
CEP72	9.18341	0.0338186	0.499125	0.0677559	0.94598	0.982977
CEP76	25.3148	0.277499	0.304251	0.912074	0.36173	0.683961
CEP78	371.336	0.510366	0.206835	2.4675	0.013606	0.114718
CEP83	188.228	-0.886272	0.211026	-4.19982	2.67129e-05	0.00115577
CEP85	941.179	-0.316713	0.178582	-1.77349	0.0761471	0.319742
CEP85L	421.653	0.293184	0.271943	1.07811	0.280985	0.611682
CEP89	22.079	-1.02873	0.373924	-2.75117	0.0059383	0.0672696
CEP95	252.229	0.0548964	0.175489	0.31282	0.754418	0.91149
CEP97	196.174	0.283328	0.159429	1.77714	0.0755451	0.317844
CEPT1	69.9582	-0.107179	0.266064	-0.40283	0.687073	0.884651
CERCAM	162.287	-0.260858	0.205141	-1.2716	0.203515	0.532891
CERK	205.936	-0.20342	0.237197	-0.857599	0.391114	0.706839
CERS1	46.5793	0.111479	0.32078	0.347525	0.728197	0.900987
CERS2	135.455	0.193679	0.18558	1.04364	0.296652	0.62717
CERS4	33.9327	-0.469063	0.296517	-1.58191	0.11367	0.398454
CERS5	180.236	0.303856	0.15784	1.92509	0.0542186	0.261921
CERS6	35.3113	-0.458896	0.391839	-1.17113	0.241545	0.573957
CES1	1751.62	-0.474816	0.233043	-2.03746	0.0416036	0.22796
CES2	27.2598	-0.720856	0.331729	-2.17302	0.0297785	0.186498
CES3	4.83228	-0.418174	0.649754	-0.643588	0.519843	NA
CETN2	200.179	0.174792	0.154217	1.13341	0.25704	0.589248
CETN3	55.1206	-0.0205519	0.271259	-0.0757648	0.939606	0.982209
CFAP100	2.15466	0.395793	1.04467	0.378871	0.704784	NA
CFAP126	122.817	-0.245293	0.237569	-1.03251	0.301832	0.63328
CFAP157	1.60954	0.680891	1.18984	0.572256	0.567149	NA
CFAP20	52.2523	0.12148	0.241256	0.503532	0.61459	0.848923
CFAP298	112.257	-0.212384	0.222908	-0.95279	0.340696	0.667079
CFAP300	14.2187	0.821862	0.412013	1.99475	0.0460703	0.241197
CFAP36	66.9164	-0.149045	0.249939	-0.596328	0.550956	0.816424
CFAP410	14.989	-1.58078	0.428028	-3.69317	0.000221473	0.00613901
CFAP43	1.51902	0.178522	1.32119	0.135122	0.892515	NA
CFAP44	17.754	-0.331683	0.429052	-0.773059	0.439487	0.742467
CFAP45	1.64877	-0.341131	1.16268	-0.293401	0.769216	NA
CFAP46	2.7889	0.123138	0.917867	0.134156	0.893279	NA
CFAP53	19.6431	0.219172	0.336144	0.652017	0.51439	0.793765
CFAP54	29.2354	-0.411667	1.0127	-0.406504	0.684372	0.883718
CFAP58	39.6138	0.877741	0.293368	2.99194	0.00277207	0.0398521
CFAP69	1.72243	0.613752	1.11683	0.549548	0.582629	NA
CFAP70	7.86136	0.485761	0.674608	0.720065	0.471485	0.766608
CFAP73	2.74511	-1.53029	0.968805	-1.57957	0.114206	NA
CFAP74	4.9122	-0.727194	0.747412	-0.97295	0.330578	NA
CFAP97	107.196	0.16879	0.207187	0.814671	0.415261	0.725658
CFB	12.5396	-0.0381645	0.496601	-0.0768514	0.938742	0.982101
CFD	93.6683	-0.210605	0.24449	-0.861404	0.389016	0.705191
CFDP1	196.614	0.159218	0.177603	0.89648	0.369996	0.690643
CFH	343.617	-0.758489	0.216797	-3.49861	0.000467696	0.0112486
CFI	17.2024	-0.285725	0.45166	-0.63261	0.526989	0.803364
CFL1	302.224	-0.301197	0.217666	-1.38376	0.166432	0.485446
CFL2	4088.99	-0.242003	0.1901	-1.27303	0.203007	0.53211
CFLAR	60.6392	-0.0289841	0.263313	-0.110075	0.91235	0.972262
CFP	5.23002	-0.860919	0.68267	-1.2611	0.207271	NA
CGGBP1	223.075	-0.283889	0.155236	-1.82875	0.0674365	0.298537
CGN	2.94996	1.4235	0.965678	1.4741	0.140456	NA
CGNL1	108.547	-0.68471	0.274718	-2.49241	0.0126879	0.109815
CGREF1	15.9728	-0.533067	0.608436	-0.876128	0.380961	0.700012
CGRRF1	26.8822	-0.489388	0.355713	-1.37579	0.168885	0.489126
CH25H	3.72247	0.0957096	0.87571	0.109294	0.912969	NA
CHAC2	5.78306	0.0208185	0.692287	0.0300721	0.97601	NA
CHAD	37.7756	-2.19791	0.993418	-2.21247	0.0269342	0.175833
CHAF1A	15.1958	0.600434	0.3917	1.53289	0.125302	0.419
CHAF1B	6.05122	-0.00999116	0.646905	-0.0154446	0.987678	NA
CHAMP1	51.2935	0.382375	0.27272	1.40208	0.160892	0.476312
CHCHD1	381.156	-0.255423	0.178489	-1.43103	0.152421	0.46516
CHCHD10	2663.49	-0.0487878	0.190069	-0.256685	0.797422	0.929595
CHCHD2	2160.89	-0.528732	0.146269	-3.61479	0.000300591	0.00778903
CHCHD3	1905.14	-0.416579	0.190765	-2.18373	0.0289818	0.183359
CHCHD4	92.4899	-0.0281362	0.196772	-0.142988	0.886299	0.961388
CHCHD5	61.6031	-0.53031	0.247601	-2.1418	0.03221	0.195893
CHCHD6	15.9476	0.825	0.442496	1.86442	0.0622621	0.285669
CHCHD7	43.6631	-0.100746	0.282139	-0.357079	0.721033	0.897952
CHD1	362.091	0.157623	0.17112	0.921123	0.356986	0.680095
CHD1L	173.156	-0.115963	0.170627	-0.679631	0.496738	0.783244
CHD2	482.448	-0.0555815	0.175054	-0.317511	0.750856	0.909974
CHD3	149.791	-0.889226	0.276866	-3.21175	0.00131928	0.0238426
CHD4	929.616	0.161676	0.121046	1.33565	0.181663	0.504948
CHD5	4.33565	0.666976	0.874949	0.762302	0.44588	NA
CHD6	262.665	0.110577	0.182632	0.60546	0.544873	0.812472
CHD7	203.202	-0.0540627	0.213223	-0.25355	0.799843	0.930627
CHD8	507.022	0.0956112	0.132382	0.722238	0.470148	0.765599
CHD9	525.734	0.230271	0.145596	1.58158	0.113746	0.398454
CHDH	248.171	-0.819193	0.221015	-3.70651	0.000210134	0.00587589
CHEK1	3.74059	0.683339	0.887381	0.770063	0.441263	NA
CHEK2	25.8076	0.0510836	0.328146	0.155673	0.876291	0.957264
CHERP	53.4855	0.359646	0.26644	1.34982	0.177074	0.500926
CHFR	136.042	-0.373291	0.170971	-2.18336	0.0290094	0.183443
CHGB	28.6204	0.809167	0.380573	2.12618	0.0334879	0.20051
CHI3L1	3.02551	-0.542906	0.926383	-0.586049	0.557843	NA
CHIC1	33.9583	0.296787	0.319936	0.927645	0.353591	0.677114
CHIC2	47.9135	-0.0543617	0.291266	-0.18664	0.851943	0.949647
CHKA	14.9534	-0.172051	0.394912	-0.435668	0.663077	0.872408
CHKB	118.884	0.859076	0.222111	3.86779	0.000109828	0.00354656
CHL1	7.7321	1.62718	0.892135	1.82392	0.0681644	0.300025
CHM	132.413	0.0289353	0.176158	0.164258	0.869528	0.954756
CHMP1A	294.584	0.0696868	0.144408	0.482568	0.629403	0.857517
CHMP1B	276.668	0.0397444	0.134983	0.29444	0.768422	0.918282
CHMP2A	449.212	0.0686323	0.150716	0.455376	0.648839	0.865318
CHMP2B	72.6427	0.126133	0.206295	0.611419	0.540922	0.810347
CHMP4A	203.396	0.730208	0.200999	3.63289	0.000280264	0.00739855
CHMP4B	546.445	0.133351	0.150244	0.887561	0.374777	0.695052
CHMP4C	9.47893	0.130618	0.516569	0.252857	0.800378	0.930744
CHMP5	267.54	0.269494	0.182192	1.47917	0.139095	0.443436
CHMP6	273.851	-0.0616934	0.177953	-0.346683	0.728829	0.901156
CHMP7	414.833	0.142585	0.142039	1.00384	0.315454	0.644017
CHN1	48.2043	-0.639521	0.270751	-2.36203	0.0181752	0.138303
CHN2	5.32033	0.0957956	0.708638	0.135183	0.892467	NA
CHODL	31.0897	-0.676516	0.338435	-1.99895	0.0456135	0.240218
CHORDC1	184.623	-0.447268	0.187528	-2.38508	0.0170756	0.133405
CHP1	188.521	-0.399223	0.225855	-1.76761	0.0771267	0.322049
CHPF	27.9269	-1.42364	0.592526	-2.40265	0.0162765	0.129418
CHPF2	44.5421	-0.0574797	0.294965	-0.19487	0.845495	0.947824
CHPT1	217.564	-0.32997	0.162285	-2.03328	0.0420245	0.229001
CHRAC1	122.229	0.253703	0.216802	1.17021	0.241917	0.574149
[truncated: 13,785 more rows]
