# Supplementary material for: Transcriptome Profiling Reveals Enhanced Mitochondrial Activity as a Cold Adaptive Strategy to Hypothermia in Zebrafish Muscle
Source: Cells. 2023 May 11;12(10):1366. doi: 10.3390/cells12101366 (PMC10216211; doi:10.3390/cells12101366)
Supplement: Supplementary file 1 [file cells-12-01366-s001.zip › Table_S18_ORA_hibernating_vs_active_bear_gastroc.xlsx]

## Sheet: upregulated
Supplementary Table S18: ORA of DEGs in the gastrocnemius muscle of hibernating bear vs active control
Category	ID	Name	Source	p-value	q-value Bonferroni	q-value FDR B&H	q-value FDR B&Y	Hit Count in Query List	Hit Count in Genome	Hit in Query List
GO: Molecular Function	GO:0003735	structural constituent of ribosome		1.036e-07	8.383e-05	8.383e-05	0.0006097	16	189	RPL23A,MRPL23,RPL30,RPL27A,RPS12,RPS14,RPS21,RPS23,RPS27,RPS27A,UBA52,RPL22L1,RPL36,RPL13A,RPL10,RPL12
GO: Molecular Function	GO:0050196	[phosphorylase] phosphatase activity		4.511e-06	0.003649	0.001825	0.01327	3	3	PPP1R3C,PPP1R3E,PPP1R3B
GO: Molecular Function	GO:0008374	O-acyltransferase activity		7.793e-06	0.006305	0.002102	0.01529	8	62	CPT1A,CPT1B,CRAT,PIGW,MOGAT1,MBOAT2,PNPLA2,LPCAT3
GO: Molecular Function	GO:0016406	carnitine O-acyltransferase activity		8.55e-05	0.06917	0.01729	0.1258	3	6	CPT1A,CPT1B,CRAT
GO: Biological Process	GO:0002181	cytoplasmic translation		2.83e-12	1.348e-08	1.348e-08	1.219e-07	20	169	RPL23A,RPL30,RPL27A,RPS12,RPS14,RPS21,RPS23,RPS27,RPS27A,UBA52,RPL22L1,RPL36,CPEB3,EIF3G,CPEB2,EIF2S3,EIF4B,RPL13A,RPL10,RPL12
GO: Biological Process	GO:0006635	fatty acid beta-oxidation		8.208e-07	0.00391	0.001955	0.01769	10	84	ACADVL,ETFDH,PLIN5,ACAA2,CPT1A,CPT1B,CRAT,TUBA8,ECH1,MLYCD
GO: Biological Process	GO:0019395	fatty acid oxidation		5.587e-06	0.02662	0.008873	0.08026	11	127	ACADVL,PDK4,ETFDH,PLIN5,ACAA2,CPT1A,CPT1B,CRAT,TUBA8,ECH1,MLYCD
GO: Biological Process	GO:0000122	negative regulation of transcription by RNA polymerase II		8.126e-06	0.03871	0.008921	0.0807	38	1123	NR2C1,ZNF219,NOG,PEG3,RPS14,EZH2,MDM4,SNAI3,KLF2,CITED2,DUSP26,PITX2,HES1,HJV,NCOA2,KLF11,NOP53,FOSB,CPEB3,CIR1,NR1D1,NUPR2,ZFP36,MLIP,TAF9B,PROX1,BCL6,ZBTB37,NFATC2,NFATC3,ANKRD2,CDC73,CUX2,TCF7,EGR1,CBX7,HCLS1,RPL10
GO: Biological Process	GO:0034440	lipid oxidation		9.363e-06	0.04461	0.008921	0.0807	11	134	ACADVL,PDK4,ETFDH,PLIN5,ACAA2,CPT1A,CPT1B,CRAT,TUBA8,ECH1,MLYCD
GO: Biological Process	GO:0009062	fatty acid catabolic process		1.333e-05	0.06351	0.01048	0.09481	10	114	ACADVL,ETFDH,PLIN5,ACAA2,CPT1A,CPT1B,CRAT,TUBA8,ECH1,MLYCD
GO: Biological Process	GO:0006853	carnitine shuttle		1.54e-05	0.07336	0.01048	0.09481	3	4	CPT1A,CPT1B,SLC25A20
GO: Biological Process	GO:0045934	negative regulation of nucleobase-containing compound metabolic process		2.73e-05	0.13	0.01625	0.147	51	1793	NR2C1,ZNF219,NOG,CIART,PEG3,RPS14,EZH2,MDM4,ZC3H6,SNAI3,AXIN2,KLF2,CIRBP,CITED2,DUSP26,PITX2,HES1,HJV,NCOA2,KLF11,ATF5,NOP53,FOSB,CPEB3,CIR1,XRCC1,NR1D1,NUPR2,ZFP36,BMAL1,MLIP,TAF9B,TNKS,PROX1,TSPYL2,BCL6,ZBTB37,CDK5R1,NFATC2,NFATC3,ANKRD2,CDC73,PCBP4,CUX2,TCF7,DUSP1,EGR1,ZNF827,CBX7,HCLS1,RPL10
GO: Biological Process	GO:0030258	lipid modification		3.605e-05	0.1717	0.01782	0.1612	14	244	ACADVL,PDK4,ETFDH,PLIN5,ACAA2,CPT1A,CPT1B,CRAT,PLPP1,TUBA8,MBOAT2,ECH1,MLYCD,LPCAT3
GO: Biological Process	GO:0045892	negative regulation of DNA-templated transcription		4.88e-05	0.2325	0.01782	0.1612	44	1497	NR2C1,ZNF219,NOG,CIART,PEG3,RPS14,EZH2,MDM4,ZC3H6,SNAI3,KLF2,CITED2,DUSP26,PITX2,HES1,HJV,NCOA2,KLF11,ATF5,NOP53,FOSB,CPEB3,CIR1,NR1D1,NUPR2,ZFP36,BMAL1,MLIP,TAF9B,PROX1,BCL6,ZBTB37,CDK5R1,NFATC2,NFATC3,ANKRD2,CDC73,CUX2,TCF7,EGR1,ZNF827,CBX7,HCLS1,RPL10
GO: Biological Process	GO:1903507	negative regulation of nucleic acid-templated transcription		5.114e-05	0.2436	0.01782	0.1612	44	1500	NR2C1,ZNF219,NOG,CIART,PEG3,RPS14,EZH2,MDM4,ZC3H6,SNAI3,KLF2,CITED2,DUSP26,PITX2,HES1,HJV,NCOA2,KLF11,ATF5,NOP53,FOSB,CPEB3,CIR1,NR1D1,NUPR2,ZFP36,BMAL1,MLIP,TAF9B,PROX1,BCL6,ZBTB37,CDK5R1,NFATC2,NFATC3,ANKRD2,CDC73,CUX2,TCF7,EGR1,ZNF827,CBX7,HCLS1,RPL10
GO: Biological Process	GO:0043604	amide biosynthetic process		5.197e-05	0.2476	0.01782	0.1612	34	1042	RPL23A,MRPL23,RPL30,RPL27A,ERBB2,PDK4,RPS12,RPS14,RPS21,RPS23,RPS27,RPS27A,B4GALT6,CIRBP,UBA52,RPL22L1,PUS7,RPL36,POLR2D,CPEB3,PM20D1,ZFP36,EIF3G,B3GALT4,NANOS1,CPEB2,RBM3,MLYCD,ORMDL3,EIF2S3,EIF4B,RPL13A,RPL10,RPL12
GO: Biological Process	GO:0051253	negative regulation of RNA metabolic process		5.274e-05	0.2513	0.01782	0.1612	47	1645	NR2C1,ZNF219,NOG,CIART,PEG3,RPS14,EZH2,MDM4,ZC3H6,SNAI3,AXIN2,KLF2,CIRBP,CITED2,DUSP26,PITX2,HES1,HJV,NCOA2,KLF11,ATF5,NOP53,FOSB,CPEB3,CIR1,NR1D1,NUPR2,ZFP36,BMAL1,MLIP,TAF9B,PROX1,BCL6,ZBTB37,CDK5R1,NFATC2,NFATC3,ANKRD2,CDC73,PCBP4,CUX2,TCF7,EGR1,ZNF827,CBX7,HCLS1,RPL10
GO: Biological Process	GO:1902679	negative regulation of RNA biosynthetic process		5.442e-05	0.2593	0.01782	0.1612	44	1504	NR2C1,ZNF219,NOG,CIART,PEG3,RPS14,EZH2,MDM4,ZC3H6,SNAI3,KLF2,CITED2,DUSP26,PITX2,HES1,HJV,NCOA2,KLF11,ATF5,NOP53,FOSB,CPEB3,CIR1,NR1D1,NUPR2,ZFP36,BMAL1,MLIP,TAF9B,PROX1,BCL6,ZBTB37,CDK5R1,NFATC2,NFATC3,ANKRD2,CDC73,CUX2,TCF7,EGR1,ZNF827,CBX7,HCLS1,RPL10
GO: Biological Process	GO:0031327	negative regulation of cellular biosynthetic process		5.636e-05	0.2685	0.01782	0.1612	53	1942	NR2C1,ZNF219,NOG,ACADVL,CIART,PEG3,RPS14,EZH2,MDM4,ZC3H6,SNAI3,KLF2,CIRBP,CITED2,DUSP26,PITX2,HES1,PUS7,HJV,NCOA2,KLF11,ATF5,NOP53,FOSB,POLR2D,CPEB3,CIR1,NR1D1,NUPR2,ZFP36,BMAL1,MLIP,TAF9B,PROX1,BCL6,ZBTB37,CDK5R1,NFATC2,NFATC3,ANKRD2,CDC73,NANOS1,CPEB2,CUX2,TCF7,DUSP1,ORMDL3,EGR1,ZNF827,CBX7,RPL13A,HCLS1,RPL10
GO: Biological Process	GO:0010558	negative regulation of macromolecule biosynthetic process		5.986e-05	0.2852	0.01782	0.1612	51	1848	NR2C1,ZNF219,NOG,CIART,PEG3,RPS14,EZH2,MDM4,ZC3H6,SNAI3,KLF2,CIRBP,CITED2,DUSP26,PITX2,HES1,PUS7,HJV,NCOA2,KLF11,ATF5,NOP53,FOSB,POLR2D,CPEB3,CIR1,NR1D1,NUPR2,ZFP36,BMAL1,MLIP,TAF9B,PROX1,BCL6,ZBTB37,CDK5R1,NFATC2,NFATC3,ANKRD2,CDC73,NANOS1,CPEB2,CUX2,TCF7,DUSP1,EGR1,ZNF827,CBX7,RPL13A,HCLS1,RPL10
GO: Biological Process	GO:0071826	ribonucleoprotein complex subunit organization		7.17e-05	0.3416	0.02009	0.1818	14	260	RPL23A,RPS14,RPS27,DYRK3,NOP53,POLR2D,EIF3G,RRP7A,CDC73,PIH1D1,EIF2S3,EIF4B,RPL13A,RPL10
GO: Biological Process	GO:0072329	monocarboxylic acid catabolic process		8.318e-05	0.3962	0.02201	0.1991	10	141	ACADVL,ETFDH,PLIN5,ACAA2,CPT1A,CPT1B,CRAT,TUBA8,ECH1,MLYCD
GO: Biological Process	GO:1901797	negative regulation of signal transduction by p53 class mediator		0.0001036	0.4937	0.02594	0.2347	6	48	MDM4,DYRK3,NOP53,TAF9B,BCL6,PCBP4
GO: Biological Process	GO:0009890	negative regulation of biosynthetic process		0.0001089	0.5188	0.02594	0.2347	53	1992	NR2C1,ZNF219,NOG,ACADVL,CIART,PEG3,RPS14,EZH2,MDM4,ZC3H6,SNAI3,KLF2,CIRBP,CITED2,DUSP26,PITX2,HES1,PUS7,HJV,NCOA2,KLF11,ATF5,NOP53,FOSB,POLR2D,CPEB3,CIR1,NR1D1,NUPR2,ZFP36,BMAL1,MLIP,TAF9B,PROX1,BCL6,ZBTB37,CDK5R1,NFATC2,NFATC3,ANKRD2,CDC73,NANOS1,CPEB2,CUX2,TCF7,DUSP1,ORMDL3,EGR1,ZNF827,CBX7,RPL13A,HCLS1,RPL10
GO: Biological Process	GO:0046320	regulation of fatty acid oxidation		0.0001165	0.5552	0.02644	0.2391	6	49	ACADVL,PDK4,PLIN5,ACAA2,CPT1A,MLYCD
GO: Biological Process	GO:0060059	embryonic retina morphogenesis in camera-type eye		0.0001814	0.8643	0.03768	0.3409	5	34	EPB41L5,PROX1,CDK5R1,EGR1,CDH2
GO: Biological Process	GO:0022618	ribonucleoprotein complex assembly		0.0001973	0.9401	0.03768	0.3409	13	252	RPL23A,RPS14,RPS27,NOP53,POLR2D,EIF3G,RRP7A,CDC73,PIH1D1,EIF2S3,EIF4B,RPL13A,RPL10
GO: Biological Process	GO:1901796	regulation of signal transduction by p53 class mediator		0.0002003	0.9544	0.03768	0.3409	9	128	MDM4,DYRK3,SETD9,NOP53,TAF9B,BCL6,ANKRD2,PCBP4,TOPBP1
GO: Biological Process	GO:0001666	response to hypoxia		0.0002008	0.9566	0.03768	0.3409	20	512	NOG,HMOX1,MDM4,CITED2,UCP3,ACAA2,CXCL12,NOP53,XRCC1,STC2,MTHFR,BNIP3,APOLD1,NFATC3,CPEB2,SOCS3,CAT,EGR1,P4HB,ANGPTL4
GO: Biological Process	GO:0055009	atrial cardiac muscle tissue morphogenesis		0.0002057	0.9798	0.03768	0.3409	3	8	NOG,PITX2,PROX1
GO: Biological Process	GO:0034402	recruitment of 3'-end processing factors to RNA polymerase II holoenzyme complex		0.0002523	1	0.04293	0.3884	2	2	POLR2D,CDC73
GO: Biological Process	GO:1900248	negative regulation of cytoplasmic translational elongation		0.0002523	1	0.04293	0.3884	2	2	CPEB3,CPEB2
GO: Biological Process	GO:0006412	translation		0.0002821	1	0.04635	0.4193	28	866	RPL23A,MRPL23,RPL30,RPL27A,ERBB2,RPS12,RPS14,RPS21,RPS23,RPS27,RPS27A,CIRBP,UBA52,RPL22L1,PUS7,RPL36,POLR2D,CPEB3,ZFP36,EIF3G,NANOS1,CPEB2,RBM3,EIF2S3,EIF4B,RPL13A,RPL10,RPL12
GO: Cellular Component	GO:0022626	cytosolic ribosome		3.974e-12	2.226e-09	2.226e-09	1.537e-08	17	117	RPL23A,MRPL23,RPL30,RPL27A,RPS12,RPS14,RPS21,RPS23,RPS27,RPS27A,UBA52,RPL36,B3GALT4,HBA1,RPL13A,RPL10,RPL12
GO: Cellular Component	GO:0044391	ribosomal subunit		3.954e-09	2.214e-06	1.107e-06	7.645e-06	18	204	RPL23A,MRPL23,RPL30,RPL27A,RPS12,RPS14,RPS21,RPS23,RPS27,RPS27A,UBA52,MGAT2,RPL36,B3GALT4,HBA1,RPL13A,RPL10,RPL12
GO: Cellular Component	GO:0005840	ribosome		4.889e-08	2.738e-05	9.126e-06	6.303e-05	19	267	RPL23A,MRPL23,RPL30,RPL27A,RPS12,RPS14,RPS21,RPS23,RPS27,RPS27A,UBA52,MGAT2,RPL22L1,RPL36,B3GALT4,HBA1,RPL13A,RPL10,RPL12
GO: Cellular Component	GO:0022627	cytosolic small ribosomal subunit		1.234e-07	6.911e-05	1.728e-05	0.0001193	9	53	RPS12,RPS14,RPS21,RPS23,RPS27,RPS27A,UBA52,B3GALT4,HBA1
GO: Cellular Component	GO:0022625	cytosolic large ribosomal subunit		4.326e-07	0.0002423	4.845e-05	0.0003346	9	61	RPL23A,RPL30,RPL27A,RPS12,UBA52,RPL36,RPL13A,RPL10,RPL12
GO: Cellular Component	GO:0015934	large ribosomal subunit		3.829e-06	0.002144	0.0003574	0.002468	11	123	RPL23A,MRPL23,RPL30,RPL27A,RPS12,UBA52,MGAT2,RPL36,RPL13A,RPL10,RPL12
GO: Cellular Component	GO:0015935	small ribosomal subunit		8.957e-06	0.005016	0.0007165	0.004948	9	87	RPS12,RPS14,RPS21,RPS23,RPS27,RPS27A,UBA52,B3GALT4,HBA1
GO: Cellular Component	GO:0030867	rough endoplasmic reticulum membrane		8.839e-05	0.0495	0.006187	0.04273	6	47	RPS23,UBA52,MGAT2,SSR4,SEC63,RPL10
GO: Cellular Component	GO:0005791	rough endoplasmic reticulum		0.0001901	0.1065	0.01128	0.07789	9	128	RPS21,RPS23,UBA52,MGAT2,NCOA2,SSR4,SEC63,LYZ,RPL10
GO: Cellular Component	GO:0042587	glycogen granule		0.0002014	0.1128	0.01128	0.07789	3	8	PPP1R3C,PPP1R3E,PPP1R3B
GO: Cellular Component	GO:0098556	cytoplasmic side of rough endoplasmic reticulum membrane		0.0004142	0.232	0.02109	0.1456	4	23	RPS23,UBA52,MGAT2,RPL10
Pathway	1268678	Translation	BioSystems: REACTOME	5.529e-13	9.758e-10	7.208e-10	5.805e-09	21	163	RPL23A,RPL30,RPL27A,RPS12,RPS14,RPS21,RPS23,RPS27,RPS27A,UBA52,RPL22L1,RPL36,TRMT112,EIF3G,SSR2,SSR4,EIF2S3,EIF4B,RPL13A,RPL10,RPL12
Pathway	1268686	GTP hydrolysis and joining of the 60S ribosomal subunit	BioSystems: REACTOME	1.225e-12	2.163e-09	7.208e-10	5.805e-09	18	117	RPL23A,RPL30,RPL27A,RPS12,RPS14,RPS21,RPS23,RPS27,RPS27A,UBA52,RPL22L1,RPL36,EIF3G,EIF2S3,EIF4B,RPL13A,RPL10,RPL12
Pathway	1268688	L13a-mediated translational silencing of Ceruloplasmin expression	BioSystems: REACTOME	1.225e-12	2.163e-09	7.208e-10	5.805e-09	18	117	RPL23A,RPL30,RPL27A,RPS12,RPS14,RPS21,RPS23,RPS27,RPS27A,UBA52,RPL22L1,RPL36,EIF3G,EIF2S3,EIF4B,RPL13A,RPL10,RPL12
Pathway	1268680	Cap-dependent Translation Initiation	BioSystems: REACTOME	3.917e-12	6.913e-09	1.383e-09	1.114e-08	18	125	RPL23A,RPL30,RPL27A,RPS12,RPS14,RPS21,RPS23,RPS27,RPS27A,UBA52,RPL22L1,RPL36,EIF3G,EIF2S3,EIF4B,RPL13A,RPL10,RPL12
Pathway	1268679	Eukaryotic Translation Initiation	BioSystems: REACTOME	3.917e-12	6.913e-09	1.383e-09	1.114e-08	18	125	RPL23A,RPL30,RPL27A,RPS12,RPS14,RPS21,RPS23,RPS27,RPS27A,UBA52,RPL22L1,RPL36,EIF3G,EIF2S3,EIF4B,RPL13A,RPL10,RPL12
Pathway	1268692	Eukaryotic Translation Termination	BioSystems: REACTOME	6.401e-12	1.13e-08	1.883e-09	1.516e-08	16	96	RPL23A,RPL30,RPL27A,RPS12,RPS14,RPS21,RPS23,RPS27,RPS27A,UBA52,RPL22L1,RPL36,TRMT112,RPL13A,RPL10,RPL12
Pathway	1268689	SRP-dependent cotranslational protein targeting to membrane	BioSystems: REACTOME	1.026e-11	1.811e-08	2.587e-09	2.083e-08	17	115	RPL23A,RPL30,RPL27A,RPS12,RPS14,RPS21,RPS23,RPS27,RPS27A,UBA52,RPL22L1,RPL36,SSR2,SSR4,RPL13A,RPL10,RPL12
Pathway	1268681	Formation of a pool of free 40S subunits	BioSystems: REACTOME	2.64e-11	4.66e-08	5.825e-09	4.691e-08	16	105	RPL23A,RPL30,RPL27A,RPS12,RPS14,RPS21,RPS23,RPS27,RPS27A,UBA52,RPL22L1,RPL36,EIF3G,RPL13A,RPL10,RPL12
Pathway	1268691	Peptide chain elongation	BioSystems: REACTOME	4.131e-11	7.291e-08	7.291e-09	5.872e-08	15	92	RPL23A,RPL30,RPL27A,RPS12,RPS14,RPS21,RPS23,RPS27,RPS27A,UBA52,RPL22L1,RPL36,RPL13A,RPL10,RPL12
Pathway	1269120	Viral mRNA Translation	BioSystems: REACTOME	4.131e-11	7.291e-08	7.291e-09	5.872e-08	15	92	RPL23A,RPL30,RPL27A,RPS12,RPS14,RPS21,RPS23,RPS27,RPS27A,UBA52,RPL22L1,RPL36,RPL13A,RPL10,RPL12
Pathway	1339156	Selenocysteine synthesis	BioSystems: REACTOME	6.65e-11	1.174e-07	1.067e-08	8.593e-08	15	95	RPL23A,RPL30,RPL27A,RPS12,RPS14,RPS21,RPS23,RPS27,RPS27A,UBA52,RPL22L1,RPL36,RPL13A,RPL10,RPL12
Pathway	1268690	Eukaryotic Translation Elongation	BioSystems: REACTOME	9.045e-11	1.596e-07	1.33e-08	1.071e-07	15	97	RPL23A,RPL30,RPL27A,RPS12,RPS14,RPS21,RPS23,RPS27,RPS27A,UBA52,RPL22L1,RPL36,RPL13A,RPL10,RPL12
Pathway	1269718	Nonsense Mediated Decay (NMD) independent of the Exon Junction Complex (EJC)	BioSystems: REACTOME	1.221e-10	2.155e-07	1.658e-08	1.335e-07	15	99	RPL23A,RPL30,RPL27A,RPS12,RPS14,RPS21,RPS23,RPS27,RPS27A,UBA52,RPL22L1,RPL36,RPL13A,RPL10,RPL12
Pathway	1269716	Nonsense-Mediated Decay (NMD)	BioSystems: REACTOME	2.086e-10	3.681e-07	2.454e-08	1.976e-07	16	120	RPL23A,RPL30,RPL27A,RPS12,RPS14,RPS21,RPS23,RPS27,RPS27A,UBA52,RPL22L1,RPL36,SMG1,RPL13A,RPL10,RPL12
Pathway	1269717	Nonsense Mediated Decay (NMD) enhanced by the Exon Junction Complex (EJC)	BioSystems: REACTOME	2.086e-10	3.681e-07	2.454e-08	1.976e-07	16	120	RPL23A,RPL30,RPL27A,RPS12,RPS14,RPS21,RPS23,RPS27,RPS27A,UBA52,RPL22L1,RPL36,SMG1,RPL13A,RPL10,RPL12
Pathway	M189	Ribosome	MSigDB C2 BIOCARTA (v7.5.1)	2.635e-10	4.652e-07	2.907e-08	2.341e-07	14	88	RPL23A,RPL30,RPL27A,RPS12,RPS21,RPS23,RPS27,RPS27A,UBA52,RPL22L1,RPL36,RPL13A,RPL10,RPL12
Pathway	M39495	Cytoplasmic ribosomal proteins	MSigDB C2 BIOCARTA (v7.5.1)	3.593e-10	6.342e-07	3.73e-08	3.004e-07	14	90	RPL23A,RPL30,RPL27A,RPS12,RPS14,RPS21,RPS23,RPS27,RPS27A,UBA52,RPL36,RPL13A,RPL10,RPL12
Pathway	1269108	Influenza Infection	BioSystems: REACTOME	1.524e-09	2.69e-06	1.428e-07	1.15e-06	17	157	RPL23A,RPL30,RPL27A,RPS12,RPS14,RPS21,RPS23,RPS27,RPS27A,UBA52,RPL22L1,RPL36,POLR2D,KPNA3,RPL13A,RPL10,RPL12
Pathway	1269115	Influenza Viral RNA Transcription and Replication	BioSystems: REACTOME	1.537e-09	2.713e-06	1.428e-07	1.15e-06	16	137	RPL23A,RPL30,RPL27A,RPS12,RPS14,RPS21,RPS23,RPS27,RPS27A,UBA52,RPL22L1,RPL36,POLR2D,RPL13A,RPL10,RPL12
Pathway	1339149	Selenoamino acid metabolism	BioSystems: REACTOME	2.464e-09	4.349e-06	2.174e-07	1.751e-06	15	122	RPL23A,RPL30,RPL27A,RPS12,RPS14,RPS21,RPS23,RPS27,RPS27A,UBA52,RPL22L1,RPL36,RPL13A,RPL10,RPL12
Pathway	1269109	Influenza Life Cycle	BioSystems: REACTOME	3.934e-09	6.943e-06	3.306e-07	2.663e-06	16	146	RPL23A,RPL30,RPL27A,RPS12,RPS14,RPS21,RPS23,RPS27,RPS27A,UBA52,RPL22L1,RPL36,POLR2D,RPL13A,RPL10,RPL12
Pathway	83036	Ribosome	BioSystems: KEGG	7.793e-09	1.375e-05	6.252e-07	5.035e-06	16	153	RPL23A,MRPL23,RPL30,RPL27A,RPS12,RPS14,RPS21,RPS23,RPS27,RPS27A,UBA52,RPL22L1,RPL36,RPL13A,RPL10,RPL12
Pathway	1427846	rRNA processing in the nucleus and cytosol	BioSystems: REACTOME	3.249e-08	5.735e-05	2.493e-06	2.008e-05	17	192	RPL23A,RPL30,RPL27A,RPS12,RPS14,RPS21,RPS23,RPS27,RPS27A,UBA52,RPL22L1,RPL36,TRMT112,RRP7A,RPL13A,RPL10,RPL12
Pathway	1383085	rRNA processing	BioSystems: REACTOME	6.869e-08	0.0001212	5.052e-06	4.068e-05	17	202	RPL23A,RPL30,RPL27A,RPS12,RPS14,RPS21,RPS23,RPS27,RPS27A,UBA52,RPL22L1,RPL36,TRMT112,RRP7A,RPL13A,RPL10,RPL12
Pathway	1383086	Major pathway of rRNA processing in the nucleolus and cytosol	BioSystems: REACTOME	7.903e-08	0.0001395	5.579e-06	4.493e-05	16	180	RPL23A,RPL30,RPL27A,RPS12,RPS14,RPS21,RPS23,RPS27,RPS27A,UBA52,RPL22L1,RPL36,RRP7A,RPL13A,RPL10,RPL12
Pathway	1268685	Ribosomal scanning and start codon recognition	BioSystems: REACTOME	8.662e-07	0.001529	5.88e-05	0.0004735	9	61	RPS12,RPS14,RPS21,RPS23,RPS27,RPS27A,EIF3G,EIF2S3,EIF4B
Pathway	1268684	Translation initiation complex formation	BioSystems: REACTOME	9.983e-07	0.001762	6.526e-05	0.0005256	9	62	RPS12,RPS14,RPS21,RPS23,RPS27,RPS27A,EIF3G,EIF2S3,EIF4B
Pathway	1268683	Activation of the mRNA upon binding of the cap-binding complex and eIFs, and subsequent binding to 43S	BioSystems: REACTOME	1.148e-06	0.002025	7.233e-05	0.0005825	9	63	RPS12,RPS14,RPS21,RPS23,RPS27,RPS27A,EIF3G,EIF2S3,EIF4B
Pathway	M39596	Fatty acid beta-oxidation	MSigDB C2 BIOCARTA (v7.5.1)	1.43e-06	0.002524	8.702e-05	0.0007008	7	34	ACADVL,CHKB,CPT1A,CPT1B,CRAT,PNPLA2,SLC25A20
Pathway	1268682	Formation of the ternary complex, and subsequently, the 43S complex	BioSystems: REACTOME	2.987e-06	0.005272	0.0001757	0.001415	8	53	RPS12,RPS14,RPS21,RPS23,RPS27,RPS27A,EIF3G,EIF2S3
Pathway	1269056	Infectious disease	BioSystems: REACTOME	1.175e-05	0.02073	0.0006688	0.005386	20	388	RPL23A,RPL30,RPL27A,RPS12,RPS14,RPS21,RPS23,RPS27,RPS27A,UBA52,RPL22L1,RPL36,POLR2D,PACS1,CHMP4A,TAF9B,KPNA3,RPL13A,RPL10,RPL12
Pathway	1269649	Gene Expression	BioSystems: REACTOME	1.716e-05	0.03029	0.0009466	0.007624	55	1834	RPL23A,RPL30,NR2C1,RPL27A,ERBB2,RPS12,RPS14,RPS21,RPS23,RRAGB,RPS27,RPS27A,EZH2,MDM4,CITED2,METTL1,UBA52,PITX2,RPL22L1,PUS7,NCOA2,SETD9,RPL36,TRMT112,POLR2D,SESN3,NR1D1,ZFP36,TAF9B,CSNK2A2,ZNF70,EIF3G,SMG1,ZKSCAN8,SSR2,BCL6,SSR4,CDK5R1,RRP7A,CDC73,PCBP4,DEK,ZNF704,ZNF584,TOPBP1,RFC2,CCNG1,ATP1B4,POLR1E,EIF2S3,EIF4B,RPL13A,RPL10,RPL12,RPAP2
Pathway	545348	mitochondrial L-carnitine shuttle	BioSystems: BIOCYC	4.831e-05	0.08526	0.002584	0.02081	3	5	CPT1A,CPT1B,CRAT
Pathway	1270158	Metabolism of amino acids and derivatives	BioSystems: REACTOME	0.0001737	0.3066	0.009017	0.07262	17	363	RPL23A,RPL30,RPL27A,RPS12,RPS14,RPS21,RPS23,RPS27,RPS27A,UBA52,RPL22L1,RPL36,TPH2,GATM,RPL13A,RPL10,RPL12
Pathway	1383080	Regulation of TP53 Activity through Phosphorylation	BioSystems: REACTOME	0.0001908	0.3368	0.009622	0.07749	8	93	RPS27A,MDM4,UBA52,TAF9B,CSNK2A2,CDK5R1,TOPBP1,RFC2
Pathway	M39605	Circadian rhythm genes	MSigDB C2 BIOCARTA (v7.5.1)	0.0002366	0.4175	0.0116	0.0934	12	207	CIART,RPS27A,EZH2,UBA52,NCOA2,ATF5,CPT1A,NR1D1,BMAL1,TPH2,PROX1,EGR1
Pathway	1270371	Translesion Synthesis by POLH	BioSystems: REACTOME	0.0002651	0.468	0.01265	0.1019	4	19	RPS27A,UBA52,POLH,RFC2
Pathway	1383082	Regulation of TP53 Activity through Methylation	BioSystems: REACTOME	0.000327	0.5771	0.01519	0.1223	4	20	RPS27A,MDM4,UBA52,SETD9
Pathway	1383076	Regulation of TP53 Activity	BioSystems: REACTOME	0.0004767	0.8413	0.02157	0.1737	10	162	RPS27A,MDM4,UBA52,SETD9,TAF9B,CSNK2A2,CDK5R1,TOPBP1,RFC2,CCNG1
Pathway	SMP00030	Oxidation of Branched Chain Fatty Acids	SMPDB	0.000544	0.9601	0.02233	0.1798	3	10	ALDH2,CRAT,SLC25A20
Pathway	1268940	Diseases of carbohydrate metabolism	BioSystems: REACTOME	0.000544	0.9601	0.02233	0.1798	3	10	RPS27A,UBA52,PPP1R3C
Pathway	1268954	Myoclonic epilepsy of Lafora	BioSystems: REACTOME	0.000544	0.9601	0.02233	0.1798	3	10	RPS27A,UBA52,PPP1R3C
Pathway	1268953	Glycogen storage diseases	BioSystems: REACTOME	0.000544	0.9601	0.02233	0.1798	3	10	RPS27A,UBA52,PPP1R3C
Pathway	M699	Fatty acid metabolism	MSigDB C2 BIOCARTA (v7.5.1)	0.0007152	1	0.02869	0.231	5	42	ACADVL,ACAA2,ALDH2,CPT1A,CPT1B
Pathway	1270014	Import of palmitoyl-CoA into the mitochondrial matrix	BioSystems: REACTOME	0.0007385	1	0.02897	0.2333	3	11	CPT1A,CPT1B,SLC25A20
Pathway	1268854	Disease	BioSystems: REACTOME	0.0007743	1	0.02935	0.2364	28	859	RPL23A,RPL30,RPL27A,ERBB2,KREMEN1,RPS12,RPS14,RPS21,RPS23,RPS27,RPS27A,UBA52,HES1,RPL22L1,SEL1L,RPL36,POLR2D,PPP1R3C,PACS1,CHMP4A,TAF9B,TNKS,CDK5R1,KCNJ11,KPNA3,RPL13A,RPL10,RPL12
Pathway	142242	triacylglycerol biosynthesis	BioSystems: BIOCYC	0.0007983	1	0.02935	0.2364	4	25	PLPP1,MOGAT1,MBOAT2,LPCAT3
Pathway	1309116	Gap-filling DNA repair synthesis and ligation in GG-NER	BioSystems: REACTOME	0.0007983	1	0.02935	0.2364	4	25	RPS27A,UBA52,XRCC1,RFC2
Pathway	138045	HIF-1-alpha transcription factor network	BioSystems: Pathway Interaction Database	0.0008396	1	0.03024	0.2435	6	65	HMOX1,PLIN2,CITED2,CXCL12,NCOA2,BNIP3
Pathway	PW:0000317	nuclear factor of activated T-cells signaling	Pathway Ontology	0.0008659	1	0.03056	0.2461	2	3	NFATC2,NFATC3
Pathway	82935	Fatty acid degradation	BioSystems: KEGG	0.0008881	1	0.03073	0.2475	5	44	ACADVL,ACAA2,ALDH2,CPT1A,CPT1B
Pathway	M255	HIF-1-alpha transcription factor network	MSigDB C2 BIOCARTA (v7.5.1)	0.0009105	1	0.03091	0.2489	6	66	HMOX1,PLIN2,CITED2,CXCL12,NCOA2,BNIP3
Pathway	1269873	RORA activates gene expression	BioSystems: REACTOME	0.001241	1	0.04005	0.3225	4	28	NCOA2,CPT1A,NR1D1,BMAL1
Pathway	SMP00051	Fatty acid Metabolism	SMPDB	0.001248	1	0.04005	0.3225	3	13	ACADVL,ACAA2,CPT1A
Pathway	1269495	Downregulation of ERBB2:ERBB3 signaling	BioSystems: REACTOME	0.001248	1	0.04005	0.3225	3	13	ERBB2,RPS27A,UBA52
Pathway	1269871	Circadian Clock	BioSystems: REACTOME	0.001337	1	0.04214	0.3394	6	71	RPS27A,UBA52,NCOA2,CPT1A,NR1D1,BMAL1
Pathway	83042	PPAR signaling pathway	BioSystems: KEGG	0.001438	1	0.04453	0.3586	6	72	PLIN2,PLIN5,CPT1A,CPT1B,AQP7,ANGPTL4
Pathway	PW:0000153	glycerolipid metabolic	Pathway Ontology	0.001617	1	0.04922	0.3964	4	30	B4GALT6,ALDH2,CPT1A,CPT1B

## Sheet: downregulated
Supplementary Table S18: ORA of DEGs in the gastrocnemius muscle of hibernating bear vs active control
Category	ID	Name	Source	p-value	q-value Bonferroni	q-value FDR B&H	q-value FDR B&Y	Hit Count in Query List	Hit Count in Genome	Hit in Query List
GO: Molecular Function	GO:0005201	extracellular matrix structural constituent		4.029e-16	5.331e-13	5.331e-13	4.139e-12	31	195	HMCN2,COL3A1,COL4A1,COL4A2,COL4A3,COL4A4,COL5A1,COL5A2,COL6A1,HSPG2,NID2,COL6A2,FRAS1,VTN,COL15A1,VWF,COL5A3,IGFBP7,PODN,SPARC,PXDN,COL21A1,NID1,LAMA2,LAMA4,LAMB1,LAMB2,HMCN1,ENG,AGRN,PCOLCE
GO: Molecular Function	GO:0016491	oxidoreductase activity		1.717e-11	2.271e-08	1.136e-08	8.819e-08	57	834	RSAD1,ACADSB,ESR1,CHDH,L2HGDH,MDH2,ME2,PGK1,FASN,SCD,FADS2,HSD11B1,PRDX5,DHTKD1,PLOD1,PTGES2,ACAD9,DHRS11,XDH,PIR,PPOX,ACAD8,PTGR1,DHRS7C,ALDH4A1,HR,SPR,P4HA3,GCDH,BCKDHB,ALDH1L1,NDUFA10,NDUFB2,NDUFB3,SESN1,STAB1,IVD,ALDH1A2,PXDN,SUOX,DHCR7,DHCR24,PRDX3,NQO1,ALDH18A1,DLAT,LOXL3,NDUFAF2,PYROXD2,PDHX,FADS1,EHHADH,AIFM1,AASS,LOXL2,TMLHE,PCBD1
GO: Molecular Function	GO:0030020	extracellular matrix structural constituent conferring tensile strength		4.003e-10	5.296e-07	1.765e-07	1.371e-06	12	42	COL3A1,COL4A1,COL4A2,COL4A3,COL4A4,COL5A1,COL5A2,COL6A1,COL6A2,COL15A1,COL5A3,COL21A1
GO: Molecular Function	GO:0005518	collagen binding		1.968e-09	2.604e-06	6.51e-07	5.055e-06	15	81	ADGRG1,SPARCL1,COL6A1,NID2,COL6A2,VTN,VWF,COL5A3,PODN,SPARC,ADAM9,MRC2,NID1,SERPINH1,PCOLCE
GO: Molecular Function	GO:0016627	oxidoreductase activity, acting on the CH-CH group of donors		4.902e-08	6.485e-05	1.297e-05	0.0001007	12	62	RSAD1,ACADSB,FASN,PTGES2,ACAD9,PPOX,ACAD8,PTGR1,GCDH,IVD,DHCR7,DHCR24
GO: Molecular Function	GO:0005509	calcium ion binding		3.495e-07	0.0004624	7.706e-05	0.0005984	45	777	MAN1A1,ENPP2,PCDH12,SLC25A25,CEMIP2,EHD2,S100A10,HEG1,HMCN2,SPATA21,PLCB4,SPARCL1,ALPL,HSPG2,NID2,ANXA3,ANXA13,CD93,PDP1,DCHS1,ATP2A3,CAPN12,SPARC,GAS6,CDH23,ADGRL4,STAB1,BMP1,FREM2,EFHC1,SULF1,NID1,C1S,NOTCH4,RET,LDLR,EGF,HMCN1,TKT,LOXL2,ITGB1BP2,TLL2,PCDH1,AGRN,CDH5
GO: Molecular Function	GO:0050840	extracellular matrix binding		5.796e-06	0.007668	0.001095	0.008506	10	65	ADGRG1,SPARCL1,VTN,SPARC,ADAM9,SSC5D,PXDN,NID1,NTN4,AGRN
GO: Molecular Function	GO:0003995	acyl-CoA dehydrogenase activity		7.496e-06	0.009918	0.001102	0.008557	5	12	ACADSB,ACAD9,ACAD8,GCDH,IVD
GO: Molecular Function	GO:0052890	oxidoreductase activity, acting on the CH-CH group of donors, with a flavin as acceptor		7.496e-06	0.009918	0.001102	0.008557	5	12	ACADSB,ACAD9,ACAD8,GCDH,IVD
GO: Molecular Function	GO:0016885	ligase activity, forming carbon-carbon bonds		1.419e-05	0.01877	0.001877	0.01457	4	7	ACACA,MCCC2,PC,PCCB
GO: Molecular Function	GO:0005178	integrin binding		3.699e-05	0.04894	0.004131	0.03208	15	171	COL3A1,COL4A3,COL5A1,VTN,VWF,ADAM22,ADAM9,ITGA6,F11R,KDR,ADAM17,LAMB1,LAMB2,ADAMTS8,ITGB1BP2
GO: Molecular Function	GO:0050839	cell adhesion molecule binding		3.747e-05	0.04957	0.004131	0.03208	33	600	CEMIP2,FASN,CLIC1,PKM,CNTN1,COL3A1,COL4A3,COL5A1,HSPG2,VTN,VWF,MYO1B,ADAM22,PPL,NPTN,DCHS1,FSCN1,ADAM9,SPTBN1,ITGA6,CDH23,PROM1,JUP,PTPRB,F11R,KDR,ADAM17,LAMB1,LAMB2,ADAMTS8,CDC42EP1,ITGB1BP2,CDH5
GO: Molecular Function	GO:1901681	sulfur compound binding		4.645e-05	0.06145	0.004727	0.03671	22	329	CFH,ACACA,ADGRG1,ECI2,DHTKD1,COL5A1,PTGES2,VTN,ACAD9,CCDC80,COL5A3,ACOT11,GCDH,DBT,CRISPLD2,DPYSL3,ADAMTS8,TKT,CD34,PC,AGRN,PCOLCE
GO: Molecular Function	GO:0019842	vitamin binding		6.859e-05	0.09075	0.006482	0.05033	14	160	ABAT,ACACA,FASN,ALAS1,DHTKD1,PLOD1,CRABP2,P4HA3,ALDH1A2,GOT1,GPT,TKT,GADL1,PC
GO: Molecular Function	GO:0005198	structural molecule activity		0.0001228	0.1625	0.01083	0.08411	42	892	MBP,MRPL27,HMCN2,COL3A1,COL4A1,COL4A2,COL4A3,COL4A4,COL5A1,COL5A2,COL6A1,HSPG2,NID2,COL6A2,FRAS1,VTN,COL15A1,VWF,COL5A3,MRPL28,PPL,IGFBP7,MRPS9,PODN,MRPL34,SPARC,SPTBN1,JUP,PXDN,COL21A1,MALL,NID1,LAMA2,LAMA4,LAMB1,LAMB2,CCDC6,HMCN1,EHHADH,ENG,AGRN,PCOLCE
GO: Molecular Function	GO:0043236	laminin binding		0.0001435	0.1899	0.01146	0.089	6	32	ADAM9,SSC5D,PXDN,NID1,NTN4,AGRN
GO: Molecular Function	GO:0044877	protein-containing complex binding		0.0001528	0.2022	0.01146	0.089	69	1726	ESR1,ADGRG1,MID1IP1,PKM,SPARCL1,COL3A1,COL4A3,COL5A1,COL6A1,NID2,COL6A2,ADCY4,VTN,VWF,COL5A3,MYO1B,APOA1,SKIL,ABLIM3,ADAM22,CD93,MTIF2,PDP1,KBTBD13,PODN,CD300LG,FSCN1,CTSH,HR,SPARC,MYO1E,INHA,MYO10,DISC1,ADAM9,SPTBN1,ITGA6,BCKDHB,CCND1,GCHFR,ALDH1L1,STAB1,JUP,F11R,GCLC,MRC2,NID1,KDR,ADAM17,PTCD3,SH2B3,NDUFAF2,RAPGEF4,LAMB1,LAMB2,ADAMTS8,CAV1,SERPINH1,LDLR,KPTN,TFRC,FMNL3,RNASEL,ITGB1BP2,TMOD1,ENG…
GO: Molecular Function	GO:0016903	oxidoreductase activity, acting on the aldehyde or oxo group of donors		0.0001603	0.2121	0.01146	0.089	8	61	DHTKD1,ALDH4A1,BCKDHB,ALDH1L1,ALDH1A2,ALDH18A1,DLAT,PDHX
GO: Molecular Function	GO:0050660	flavin adenine dinucleotide binding		0.0001646	0.2178	0.01146	0.089	10	95	ACADSB,CHDH,ACAD9,XDH,PPOX,ACAD8,GCDH,IVD,DHCR24,AIFM1
GO: Molecular Function	GO:0048407	platelet-derived growth factor binding		0.0001811	0.2395	0.01198	0.093	4	12	COL3A1,COL4A1,COL5A1,COL6A1
GO: Molecular Function	GO:0030246	carbohydrate binding		0.0002038	0.2696	0.01284	0.09968	20	315	HK2,ENPP2,PFKM,AGL,PLOD1,CNTN1,VTN,CD93,FUCA1,P4HA3,GALNT18,PTPRB,MRC2,ADGRL2,EPM2A,TKT,LOXL2,CD34,GPCPD1,ENG
GO: Molecular Function	GO:0016790	thiolester hydrolase activity		0.0003089	0.4087	0.01755	0.1363	7	51	FASN,ABCD1,ABCD2,PPT1,ACOT11,HIBCH,HAGH
GO: Molecular Function	GO:0016421	CoA carboxylase activity		0.0003185	0.4213	0.01755	0.1363	3	6	ACACA,MCCC2,PCCB
GO: Molecular Function	GO:0003828	alpha-N-acetylneuraminate alpha-2,8-sialyltransferase activity		0.0003185	0.4213	0.01755	0.1363	3	6	ST8SIA5,ST8SIA4,ST8SIA2
GO: Molecular Function	GO:0016829	lyase activity		0.0004418	0.5845	0.02338	0.1815	16	237	PPCDC,CA14,ME2,FASN,HOGA1,PTGES2,ADCY4,CLYBL,ECHDC1,GGACT,GOT1,EHHADH,GADL1,ECHDC2,PCBD1,ENO3
GO: Molecular Function	GO:0016215	acyl-CoA desaturase activity		0.0005467	0.7232	0.02634	0.2045	3	7	SCD,FADS2,FADS1
GO: Molecular Function	GO:0016289	CoA hydrolase activity		0.0006621	0.8759	0.02634	0.2045	5	28	ABCD1,ABCD2,PPT1,ACOT11,HIBCH
GO: Molecular Function	GO:0052732	phosphoethanolamine phosphatase activity		0.0006769	0.8955	0.02634	0.2045	2	2	ALPL,PHOSPHO1
GO: Molecular Function	GO:0016213	linoleoyl-CoA desaturase activity		0.0006769	0.8955	0.02634	0.2045	2	2	FADS2,FADS1
GO: Molecular Function	GO:0016418	S-acetyltransferase activity		0.0006769	0.8955	0.02634	0.2045	2	2	FASN,DLAT
GO: Molecular Function	GO:0016784	3-mercaptopyruvate sulfurtransferase activity		0.0006769	0.8955	0.02634	0.2045	2	2	TST,MPST
GO: Molecular Function	GO:0019202	amino acid kinase activity		0.0006769	0.8955	0.02634	0.2045	2	2	ALDH18A1,HYKK
GO: Molecular Function	GO:0045485	omega-6 fatty acid desaturase activity		0.0006769	0.8955	0.02634	0.2045	2	2	FADS2,FADS1
GO: Molecular Function	GO:0015607	ABC-type fatty-acyl-CoA transporter activity		0.0006769	0.8955	0.02634	0.2045	2	2	ABCD1,ABCD2
GO: Molecular Function	GO:0033218	amide binding		0.0008418	1	0.03153	0.2448	26	513	PCSK5,ACACA,FASN,APLNR,ECI2,CMKLR1,PLOD1,ITM2A,FKBP4,FKBP5,HSPG2,PTGES2,ACAD9,APOA1,PPARG,PPIC,PPID,CRHR2,ACOT11,GCDH,DHCR24,KDELR3,LDLR,EDNRB,CALCRL,PC
GO: Molecular Function	GO:0043237	laminin-1 binding		0.000858	1	0.03153	0.2448	3	8	PXDN,NID1,NTN4
GO: Molecular Function	GO:0016830	carbon-carbon lyase activity		0.00103	1	0.03682	0.2859	7	62	PPCDC,ME2,HOGA1,CLYBL,ECHDC1,GOT1,GADL1
GO: Molecular Function	GO:0016628	oxidoreductase activity, acting on the CH-CH group of donors, NAD or NADP as acceptor		0.001247	1	0.04229	0.3284	5	32	FASN,PTGES2,PTGR1,DHCR7,DHCR24
GO: Molecular Function	GO:0030247	polysaccharide binding		0.001247	1	0.04229	0.3284	5	32	ENPP2,AGL,VTN,EPM2A,GPCPD1
GO: Molecular Function	GO:0009055	electron transfer activity		0.001405	1	0.04647	0.3609	11	146	ACADSB,ME2,PTGES2,XDH,ALDH4A1,NDUFA10,NDUFB2,NDUFB3,NDUFAF2,AIFM1,LOXL2
GO: Molecular Function	GO:0016614	oxidoreductase activity, acting on CH-OH group of donors		0.001484	1	0.0479	0.372	11	147	CHDH,L2HGDH,MDH2,ME2,FASN,HSD11B1,DHRS11,PTGR1,DHRS7C,SPR,EHHADH
GO: Biological Process	GO:0019752	carboxylic acid metabolic process		7.182e-21	4.291e-17	2.949e-17	2.734e-16	83	1062	EPHX2,ABAT,HK2,ACACA,ACADSB,MRS2,ACAT1,BCKDK,ELOVL5,L2HGDH,PFKFB1,PFKM,MDH2,TST,ME2,PGAM2,PGK1,PGM1,FABP4,FASN,MID1IP1,SCD,HOGA1,PKM,FADS2,ABCD1,ECI2,ABCD2,CARNS1,DHTKD1,MPST,PTGES2,ACAD9,APOA1,ST6GAL1,ACSF2,PPARG,CRABP2,ACAD8,PTGR1,ACOT11,ALDH4A1,SMS,SLC37A4,SPR,ECHDC1,GCDH,BCKDHB,MCCC2,ALDH1L1,NUDT8,DBT,IVD,ALDH1A2,PER2,HIBCH,DGAT2,GCLC,GNPDA2,GLUL,ALDH18A1,ACSF3,DLAT,ACSM5,DAGLA,GOT1,HYKK,GPT,…
GO: Biological Process	GO:0043436	oxoacid metabolic process		9.872e-21	5.897e-17	2.949e-17	2.734e-16	84	1090	EPHX2,ABAT,HK2,ACACA,ACADSB,MRS2,ACAT1,BCKDK,ELOVL5,L2HGDH,PFKFB1,PFKM,MDH2,TST,ME2,PGAM2,PGK1,PGM1,FABP4,FASN,MID1IP1,SCD,HOGA1,PKM,FADS2,ABCD1,ECI2,ABCD2,CARNS1,DHTKD1,MPST,PTGES2,ACAD9,APOA1,ST6GAL1,ACSF2,PPARG,CRABP2,ACAD8,PTGR1,ACOT11,ALDH4A1,SMS,SLC37A4,SPR,INPP4A,ECHDC1,GCDH,BCKDHB,MCCC2,ALDH1L1,NUDT8,DBT,IVD,ALDH1A2,PER2,HIBCH,DGAT2,GCLC,GNPDA2,GLUL,ALDH18A1,ACSF3,DLAT,ACSM5,DAGLA,GOT1,HY…
GO: Biological Process	GO:0006082	organic acid metabolic process		1.763e-20	1.053e-16	3.511e-17	3.255e-16	84	1100	EPHX2,ABAT,HK2,ACACA,ACADSB,MRS2,ACAT1,BCKDK,ELOVL5,L2HGDH,PFKFB1,PFKM,MDH2,TST,ME2,PGAM2,PGK1,PGM1,FABP4,FASN,MID1IP1,SCD,HOGA1,PKM,FADS2,ABCD1,ECI2,ABCD2,CARNS1,DHTKD1,MPST,PTGES2,ACAD9,APOA1,ST6GAL1,ACSF2,PPARG,CRABP2,ACAD8,PTGR1,ACOT11,ALDH4A1,SMS,SLC37A4,SPR,INPP4A,ECHDC1,GCDH,BCKDHB,MCCC2,ALDH1L1,NUDT8,DBT,IVD,ALDH1A2,PER2,HIBCH,DGAT2,GCLC,GNPDA2,GLUL,ALDH18A1,ACSF3,DLAT,ACSM5,DAGLA,GOT1,HY…
GO: Biological Process	GO:0030198	extracellular matrix organization		1.194e-17	7.132e-14	1.574e-14	1.459e-13	45	394	ETS1,VIT,CEMIP2,HMCN2,COL3A1,COL4A1,COL4A2,COL4A3,COL4A4,COL5A1,COL5A2,HSPG2,NID2,FRAS1,VTN,COL15A1,ADAMTS2,CCDC80,COL5A3,FSCN1,ADAMTSL2,MYO1E,GAS6,COLGALT2,SCX,BMP1,PXDN,ADAMTS9,SULF1,NID1,LOXL3,CRISPLD2,LAMA2,LAMA4,LAMB1,LAMB2,ADAMTS8,CAV1,SERPINH1,NTN4,HMCN1,LOXL2,TLL2,SERAC1,ENG
GO: Biological Process	GO:0043062	extracellular structure organization		1.317e-17	7.869e-14	1.574e-14	1.459e-13	45	395	ETS1,VIT,CEMIP2,HMCN2,COL3A1,COL4A1,COL4A2,COL4A3,COL4A4,COL5A1,COL5A2,HSPG2,NID2,FRAS1,VTN,COL15A1,ADAMTS2,CCDC80,COL5A3,FSCN1,ADAMTSL2,MYO1E,GAS6,COLGALT2,SCX,BMP1,PXDN,ADAMTS9,SULF1,NID1,LOXL3,CRISPLD2,LAMA2,LAMA4,LAMB1,LAMB2,ADAMTS8,CAV1,SERPINH1,NTN4,HMCN1,LOXL2,TLL2,SERAC1,ENG
GO: Biological Process	GO:0045229	external encapsulating structure organization		1.765e-17	1.055e-13	1.758e-14	1.63e-13	45	398	ETS1,VIT,CEMIP2,HMCN2,COL3A1,COL4A1,COL4A2,COL4A3,COL4A4,COL5A1,COL5A2,HSPG2,NID2,FRAS1,VTN,COL15A1,ADAMTS2,CCDC80,COL5A3,FSCN1,ADAMTSL2,MYO1E,GAS6,COLGALT2,SCX,BMP1,PXDN,ADAMTS9,SULF1,NID1,LOXL3,CRISPLD2,LAMA2,LAMA4,LAMB1,LAMB2,ADAMTS8,CAV1,SERPINH1,NTN4,HMCN1,LOXL2,TLL2,SERAC1,ENG
GO: Biological Process	GO:0016054	organic acid catabolic process		7.96e-15	4.755e-11	6.793e-12	6.299e-11	34	271	ABAT,ACADSB,ACAT1,BCKDK,TST,HOGA1,ABCD1,ECI2,ABCD2,CARNS1,MPST,ACAD9,ACAD8,ALDH4A1,ECHDC1,GCDH,BCKDHB,MCCC2,ALDH1L1,NUDT8,DBT,IVD,HIBCH,GNPDA2,GLUL,ACSF3,GOT1,HYKK,GPT,EHHADH,AASS,CARNMT1,ECHDC2,PCCB
GO: Biological Process	GO:0044282	small molecule catabolic process		1.546e-14	9.233e-11	1.154e-11	1.07e-10	43	438	ABAT,HK2,ACADSB,ACAT1,BCKDK,PFKM,TST,PGAM2,PGK1,HOGA1,PKM,ABCD1,ECI2,ABCD2,CARNS1,MPST,ACAD9,XDH,ACAD8,ALDH4A1,ECHDC1,GCDH,BCKDHB,MCCC2,ALDH1L1,NUDT8,DBT,IVD,HIBCH,GNPDA2,GLUL,ACSF3,GOT1,HYKK,GPT,OXCT1,EHHADH,AASS,CARNMT1,HAGH,ECHDC2,PCCB,ENO3
GO: Biological Process	GO:0032787	monocarboxylic acid metabolic process		3.152e-14	1.883e-10	2.092e-11	1.94e-10	56	718	EPHX2,ABAT,HK2,ACACA,ACADSB,MRS2,ACAT1,ELOVL5,PFKFB1,PFKM,ME2,PGAM2,PGK1,PGM1,FABP4,FASN,MID1IP1,SCD,HOGA1,PKM,FADS2,ABCD1,ECI2,ABCD2,DHTKD1,PTGES2,ACAD9,APOA1,ACSF2,PPARG,CRABP2,PTGR1,ACOT11,SLC37A4,ECHDC1,GCDH,NUDT8,IVD,ALDH1A2,PER2,DGAT2,ACSF3,DLAT,ACSM5,DAGLA,CAV1,PDHX,FADS1,EHHADH,C1QTNF9,HAGH,HYI,PC,ECHDC2,PCCB,ENO3
GO: Biological Process	GO:0001568	blood vessel development		4.515e-14	2.697e-10	2.697e-11	2.501e-10	74	1152	CFH,EPHX2,PCSK5,SPRY2,HK2,ENPP2,MB,SERPINF1,ETS1,ADGRG1,PLEKHG5,PGK1,CEMIP2,PHKG1,HEG1,HOXC9,APLNR,PKM,VAV3,HSPB1,COL3A1,COL4A1,COL4A2,COL4A3,COL5A1,HSPG2,COL15A1,ANXA3,VASH1,XDH,PPARG,AQP1,CRHR2,IGFBP7,CTSH,PALD1,SPARC,MYO1E,UNC5B,GAS6,PLXND1,PTHLH,STAB1,GJA5,JUP,ALDH1A2,PTPRB,PXDN,PER2,ADAMTS9,CXCR4,SULF1,DHCR7,GLUL,KDR,NOTCH4,TCF4,SH2B3,LAMA4,CAV1,LDLR,FMNL3,NTN4,EFNB2,EGF,LOXL2,CD34,ROBO1,ELK…
GO: Biological Process	GO:0048514	blood vessel morphogenesis		1.462e-13	8.733e-10	7.939e-11	7.362e-10	68	1029	CFH,SPRY2,HK2,ENPP2,MB,SERPINF1,ETS1,ADGRG1,PLEKHG5,PGK1,CEMIP2,PHKG1,HEG1,HOXC9,APLNR,PKM,VAV3,HSPB1,COL3A1,COL4A1,COL4A2,COL4A3,HSPG2,COL15A1,ANXA3,VASH1,XDH,PPARG,AQP1,CRHR2,IGFBP7,CTSH,PALD1,SPARC,MYO1E,UNC5B,GAS6,PLXND1,STAB1,GJA5,JUP,PTPRB,PXDN,PER2,ADAMTS9,CXCR4,SULF1,GLUL,KDR,NOTCH4,TCF4,SH2B3,LAMA4,CAV1,LDLR,FMNL3,NTN4,EFNB2,EGF,LOXL2,CD34,ROBO1,ELK3,CALCRL,ENG,TMEM100,CDH5,EPAS1
GO: Biological Process	GO:0046395	carboxylic acid catabolic process		1.811e-13	1.082e-09	9.015e-11	8.36e-10	32	267	ABAT,ACADSB,ACAT1,BCKDK,HOGA1,ABCD1,ECI2,ABCD2,CARNS1,ACAD9,ACAD8,ALDH4A1,ECHDC1,GCDH,BCKDHB,MCCC2,ALDH1L1,NUDT8,DBT,IVD,HIBCH,GNPDA2,GLUL,ACSF3,GOT1,HYKK,GPT,EHHADH,AASS,CARNMT1,ECHDC2,PCCB
GO: Biological Process	GO:0001944	vasculature development		2.097e-13	1.252e-09	9.634e-11	8.933e-10	76	1239	CFH,EPHX2,PCSK5,SPRY2,HK2,ENPP2,MB,SERPINF1,ETS1,ADGRG1,PLEKHG5,PGK1,CEMIP2,PHKG1,HEG1,HOXC9,APLNR,PKM,VAV3,HSPB1,COL3A1,COL4A1,COL4A2,COL4A3,COL5A1,HSPG2,COL15A1,ANXA3,VASH1,XDH,PPARG,AQP1,CRHR2,IGFBP7,CTSH,PALD1,SPARC,MYO1E,UNC5B,GAS6,ZFAND5,PLXND1,PTHLH,STAB1,GJA5,JUP,ALDH1A2,PTPRB,PXDN,PER2,ADAMTS9,CXCR4,SULF1,DHCR7,GLUL,KDR,NOTCH4,TCF4,SH2B3,LAMA4,CAV1,LDLR,FMNL3,NTN4,ARAP3,EFNB2,EGF,LOXL2,C…
GO: Biological Process	GO:0001525	angiogenesis		2.821e-12	1.685e-08	1.204e-09	1.116e-08	59	873	CFH,SPRY2,HK2,ENPP2,SERPINF1,ETS1,ADGRG1,PLEKHG5,PGK1,CEMIP2,PHKG1,APLNR,PKM,VAV3,HSPB1,COL4A1,COL4A2,COL4A3,HSPG2,COL15A1,ANXA3,VASH1,PPARG,AQP1,CRHR2,IGFBP7,CTSH,PALD1,SPARC,UNC5B,GAS6,PLXND1,STAB1,GJA5,JUP,PTPRB,PXDN,PER2,ADAMTS9,CXCR4,SULF1,GLUL,KDR,NOTCH4,TCF4,SH2B3,CAV1,FMNL3,EFNB2,EGF,LOXL2,CD34,ROBO1,ELK3,CALCRL,ENG,TMEM100,CDH5,EPAS1
GO: Biological Process	GO:0048646	anatomical structure formation involved in morphogenesis		3.099e-12	1.851e-08	1.234e-09	1.144e-08	97	1890	CFH,SPRY2,HK2,ENPP2,SERPINF1,ETS1,ADGRG1,ECSIT,PGAM2,PLEKHG5,PGK1,CEMIP2,EHD2,MEOX1,PHKG1,MFNG,HOXC9,MID1IP1,APLNR,PKM,LMOD1,VAV3,HSPB1,CNTN1,COL3A1,COL4A1,COL4A2,COL4A3,COL5A1,COL5A2,COL6A1,HSPG2,NID2,SDK2,VTN,COL15A1,PODXL,ANXA3,VASH1,CCDC80,IRX3,PPARG,SKIL,AQP1,CRHR2,IGFBP7,DCHS1,CTSH,PALD1,SPARC,UNC5B,DISC1,ADAM9,SPTBN1,GAS6,PLXND1,SCX,PTHLH,STAB1,PROM1,GJA5,JUP,ALDH1A2,PTPRB,PXDN,PER2,ADAMTS…
GO: Biological Process	GO:0009063	cellular amino acid catabolic process		1.874e-11	1.119e-07	6.995e-09	6.486e-08	20	121	ABAT,ACADSB,ACAT1,BCKDK,HOGA1,CARNS1,ACAD8,ALDH4A1,BCKDHB,MCCC2,DBT,IVD,HIBCH,GLUL,GOT1,HYKK,GPT,AASS,CARNMT1,PCCB
GO: Biological Process	GO:0009117	nucleotide metabolic process		3.029e-11	1.809e-07	1.064e-08	9.868e-08	49	684	CFH,HK2,ACACA,ACADSB,ACAT1,ELOVL5,PPCDC,PFKFB1,PFKM,SLC25A25,ME2,PGAM2,PGK1,PGM1,ADK,FASN,PKM,ABCD1,HSD11B1,PRDX5,DHTKD1,STOML2,ADCY4,XDH,SAMHD1,ACSF2,PPT1,ACOT11,GCDH,MCCC2,ALDH1L1,NUDT8,NDUFA10,NDUFB2,NDUFB3,PTHLH,DGAT2,NQO1,ACSF3,DLAT,ACSM5,ENPP5,PDHX,EHHADH,AASS,TKT,PANK4,PC,ENO3
GO: Biological Process	GO:0006753	nucleoside phosphate metabolic process		4.33e-11	2.587e-07	1.437e-08	1.333e-07	49	691	CFH,HK2,ACACA,ACADSB,ACAT1,ELOVL5,PPCDC,PFKFB1,PFKM,SLC25A25,ME2,PGAM2,PGK1,PGM1,ADK,FASN,PKM,ABCD1,HSD11B1,PRDX5,DHTKD1,STOML2,ADCY4,XDH,SAMHD1,ACSF2,PPT1,ACOT11,GCDH,MCCC2,ALDH1L1,NUDT8,NDUFA10,NDUFB2,NDUFB3,PTHLH,DGAT2,NQO1,ACSF3,DLAT,ACSM5,ENPP5,PDHX,EHHADH,AASS,TKT,PANK4,PC,ENO3
GO: Biological Process	GO:0033865	nucleoside bisphosphate metabolic process		5.208e-11	3.111e-07	1.481e-08	1.374e-07	21	142	ACACA,ACADSB,ACAT1,ELOVL5,PPCDC,FASN,ABCD1,ACSF2,PPT1,ACOT11,GCDH,MCCC2,NUDT8,DGAT2,ACSF3,DLAT,ACSM5,PDHX,EHHADH,AASS,PANK4
GO: Biological Process	GO:0033875	ribonucleoside bisphosphate metabolic process		5.208e-11	3.111e-07	1.481e-08	1.374e-07	21	142	ACACA,ACADSB,ACAT1,ELOVL5,PPCDC,FASN,ABCD1,ACSF2,PPT1,ACOT11,GCDH,MCCC2,NUDT8,DGAT2,ACSF3,DLAT,ACSM5,PDHX,EHHADH,AASS,PANK4
GO: Biological Process	GO:0034032	purine nucleoside bisphosphate metabolic process		5.208e-11	3.111e-07	1.481e-08	1.374e-07	21	142	ACACA,ACADSB,ACAT1,ELOVL5,PPCDC,FASN,ABCD1,ACSF2,PPT1,ACOT11,GCDH,MCCC2,NUDT8,DGAT2,ACSF3,DLAT,ACSM5,PDHX,EHHADH,AASS,PANK4
GO: Biological Process	GO:0071711	basement membrane organization		5.585e-11	3.336e-07	1.516e-08	1.406e-07	13	46	COL3A1,COL4A1,NID2,FRAS1,PXDN,NID1,LAMA2,LAMA4,LAMB1,LAMB2,CAV1,NTN4,HMCN1
GO: Biological Process	GO:0035239	tube morphogenesis		1.187e-10	7.09e-07	3.083e-08	2.859e-07	78	1467	CFH,SPRY2,HK2,ENPP2,ESR1,MB,SERPINF1,ETS1,ADGRG1,PLEKHG5,PGK1,CEMIP2,PHKG1,HEG1,HOXC9,MID1IP1,APLNR,PKM,VAV3,HSPB1,COL3A1,COL4A1,COL4A2,COL4A3,HSPG2,COL15A1,PODXL,ANXA3,VASH1,XDH,IRX3,PPARG,AQP1,CRHR2,IGFBP7,DCHS1,CTSH,RNF207,PALD1,SPARC,MYO1E,UNC5B,GAS6,PLXND1,PTHLH,STAB1,GJA5,JUP,ALDH1A2,PTPRB,PXDN,PER2,ADAMTS9,CXCR4,SULF1,GLUL,KDR,NOTCH4,TCF4,SH2B3,LAMA4,CAV1,RET,LDLR,FMNL3,NTN4,EFNB2,EGF,ATOH…
GO: Biological Process	GO:0035295	tube development		1.65e-10	9.857e-07	4.107e-08	3.808e-07	92	1880	CFH,PCSK5,SPRY2,HK2,ACAT1,ENPP2,ESR1,MB,SERPINF1,ETS1,ADGRG1,PLEKHG5,PGK1,CEMIP2,PHKG1,HEG1,HOXC9,MID1IP1,APLNR,PKM,VAV3,HSD11B1,HSPB1,COL3A1,COL4A1,COL4A2,COL4A3,HSPG2,COL15A1,ADAMTS2,PODXL,ANXA3,VASH1,XDH,IRX3,PPARG,AP3B1,AQP1,CRHR2,IGFBP7,DCHS1,FSCN1,CTSH,RNF207,ADAMTSL2,PALD1,SPARC,MYO1E,UNC5B,GAS6,PLXND1,PTHLH,STAB1,PROM1,GJA5,JUP,ALDH1A2,PTPRB,PXDN,PER2,ADAMTS9,CXCR4,SULF1,DHCR7,GLUL,KDR,LO…
GO: Biological Process	GO:0009150	purine ribonucleotide metabolic process		1.811e-10	1.082e-06	4.32e-08	4.005e-07	40	513	CFH,HK2,ACACA,ACADSB,ACAT1,ELOVL5,PPCDC,PFKFB1,PFKM,SLC25A25,PGAM2,PGK1,PGM1,ADK,FASN,PKM,ABCD1,DHTKD1,STOML2,ADCY4,XDH,ACSF2,PPT1,ACOT11,GCDH,MCCC2,NUDT8,NDUFA10,NDUFB2,NDUFB3,PTHLH,DGAT2,ACSF3,DLAT,ACSM5,PDHX,EHHADH,AASS,PANK4,ENO3
GO: Biological Process	GO:0006637	acyl-CoA metabolic process		1.952e-10	1.166e-06	4.32e-08	4.005e-07	18	109	ACACA,ACADSB,ACAT1,ELOVL5,FASN,ABCD1,ACSF2,PPT1,ACOT11,GCDH,NUDT8,DGAT2,ACSF3,DLAT,ACSM5,PDHX,EHHADH,AASS
GO: Biological Process	GO:0035383	thioester metabolic process		1.952e-10	1.166e-06	4.32e-08	4.005e-07	18	109	ACACA,ACADSB,ACAT1,ELOVL5,FASN,ABCD1,ACSF2,PPT1,ACOT11,GCDH,NUDT8,DGAT2,ACSF3,DLAT,ACSM5,PDHX,EHHADH,AASS
GO: Biological Process	GO:0072359	circulatory system development		2.068e-10	1.235e-06	4.397e-08	4.077e-07	95	1977	CFH,EPHX2,PCSK5,SPRY2,HK2,ENPP2,MB,SERPINF1,ETS1,ADGRG1,PLEKHG5,PGK1,CEMIP2,CKMT2,PHKG1,HEG1,HOXC9,APLNR,PKM,VAV3,TIMM44,HSPB1,COL3A1,COL4A1,COL4A2,COL4A3,COL5A1,HSPG2,COL15A1,ANXA3,VASH1,XDH,IRX3,PPARG,AQP1,CRHR2,CRIP2,IGFBP7,DCHS1,CTSH,RNF207,DNAH11,PALD1,SPARC,MYO1E,UNC5B,GAS6,ZFAND5,ALDH1L1,PLXND1,SCX,PTHLH,STAB1,FREM2,GJA5,JUP,KAT2B,ALDH1A2,PTPRB,PXDN,PER2,ADAMTS9,CXCR4,SULF1,DHCR7,GLUL,KCNK…
GO: Biological Process	GO:0055086	nucleobase-containing small molecule metabolic process		2.135e-10	1.275e-06	4.397e-08	4.077e-07	51	772	CFH,HK2,ACACA,ACADSB,ACAT1,ELOVL5,PPCDC,PFKFB1,PFKM,SLC25A25,ME2,PGAM2,PGK1,PGM1,ADK,FASN,PKM,ABCD1,HSD11B1,PRDX5,DHTKD1,STOML2,ADCY4,XDH,SAMHD1,ACSF2,PPT1,ACOT11,GCDH,MCCC2,ALDH1L1,NUDT8,NDUFA10,NDUFB2,NDUFB3,PTHLH,DGAT2,GNPDA2,NQO1,ACSF3,DLAT,ACSM5,ENPP5,DPYSL3,PDHX,EHHADH,AASS,TKT,PANK4,PC,ENO3
GO: Biological Process	GO:0019693	ribose phosphate metabolic process		2.979e-10	1.78e-06	5.741e-08	5.323e-07	41	544	CFH,HK2,ACACA,ACADSB,ACAT1,ELOVL5,PPCDC,PFKFB1,PFKM,SLC25A25,PGAM2,PGK1,PGM1,ADK,FASN,PKM,ABCD1,DHTKD1,STOML2,ADCY4,XDH,ACSF2,PPT1,ACOT11,GCDH,MCCC2,NUDT8,NDUFA10,NDUFB2,NDUFB3,PTHLH,DGAT2,ACSF3,DLAT,ACSM5,PDHX,EHHADH,AASS,TKT,PANK4,ENO3
GO: Biological Process	GO:0006163	purine nucleotide metabolic process		2.979e-10	1.78e-06	5.741e-08	5.323e-07	41	544	CFH,HK2,ACACA,ACADSB,ACAT1,ELOVL5,PPCDC,PFKFB1,PFKM,SLC25A25,PGAM2,PGK1,PGM1,ADK,FASN,PKM,ABCD1,DHTKD1,STOML2,ADCY4,XDH,SAMHD1,ACSF2,PPT1,ACOT11,GCDH,MCCC2,NUDT8,NDUFA10,NDUFB2,NDUFB3,PTHLH,DGAT2,ACSF3,DLAT,ACSM5,PDHX,EHHADH,AASS,PANK4,ENO3
GO: Biological Process	GO:0019637	organophosphate metabolic process		4.172e-10	2.492e-06	7.788e-08	7.221e-07	65	1148	CFH,HK2,ACACA,ACADSB,ACAT1,ENPP2,ELOVL5,PPCDC,PFKFB1,PFKM,SLC25A25,ME2,PGAM2,PGK1,PGM1,ADK,PHKA1,CKMT2,FASN,PKM,ABCD1,HSD11B1,PRDX5,DHTKD1,STOML2,ALPL,ADCY4,TMEM150A,AGPAT1,XDH,APOA1,SAMHD1,ACSF2,PIGZ,PPT1,ACOT11,INPP4A,AGPAT3,GCDH,MCCC2,ALDH1L1,NUDT8,NDUFA10,NDUFB2,NDUFB3,PTHLH,DGAT2,NQO1,ACSF3,DLAT,ACSM5,ENPP5,HDHD5,LDLR,PDHX,FADS1,TAMM41,EHHADH,AASS,TKT,PANK4,GPCPD1,SERAC1,PC,ENO3
GO: Biological Process	GO:0007155	cell adhesion		4.795e-10	2.865e-06	8.681e-08	8.049e-07	86	1742	CFH,PCSK5,ABAT,ENPP2,MBP,ETS1,ADGRG1,VIT,PCDH12,ADK,S100A10,KITLG,CLIC1,VAV3,SPARCL1,HSPB1,CNTN1,IL27RA,COL3A1,COL4A3,COL5A1,COL6A1,HSPG2,NID2,COL6A2,SDK2,VTN,COL15A1,VWF,PODXL,CCDC80,COL5A3,APOA1,ST6GAL1,SIPA1,AP3B1,SOX13,ADAM22,CD93,NPTN,IGFBP7,DCHS1,SDC3,MYO10,DISC1,ADAM9,GAS6,ITGA6,CDH23,PLXND1,STAB1,FREM2,JUP,PXDN,F11R,NUAK1,ADAMTS9,CXCR4,SULF1,NID1,KDR,ADAM17,LOXL3,ST8SIA4,NOTCH4,ARHGEF28,S…
GO: Biological Process	GO:0009259	ribonucleotide metabolic process		6.264e-10	3.742e-06	1.101e-07	1.021e-06	40	535	CFH,HK2,ACACA,ACADSB,ACAT1,ELOVL5,PPCDC,PFKFB1,PFKM,SLC25A25,PGAM2,PGK1,PGM1,ADK,FASN,PKM,ABCD1,DHTKD1,STOML2,ADCY4,XDH,ACSF2,PPT1,ACOT11,GCDH,MCCC2,NUDT8,NDUFA10,NDUFB2,NDUFB3,PTHLH,DGAT2,ACSF3,DLAT,ACSM5,PDHX,EHHADH,AASS,PANK4,ENO3
GO: Biological Process	GO:0009081	branched-chain amino acid metabolic process		1.061e-09	6.339e-06	1.811e-07	1.679e-06	10	29	ACADSB,ACAT1,BCKDK,ACAD8,BCKDHB,MCCC2,DBT,IVD,HIBCH,PCCB
GO: Biological Process	GO:0009083	branched-chain amino acid catabolic process		1.239e-09	7.399e-06	2.055e-07	1.906e-06	9	22	ACADSB,ACAT1,BCKDK,ACAD8,BCKDHB,MCCC2,DBT,IVD,HIBCH
GO: Biological Process	GO:0006790	sulfur compound metabolic process		1.332e-09	7.955e-06	2.15e-07	1.993e-06	33	395	ACACA,ACADSB,ACAT1,ELOVL5,TST,FASN,CLIC1,ABCD1,MPST,PTGES2,SLC19A2,XDH,ACSF2,NUBPL,PPT1,ACOT11,SMS,AHCYL1,GALNS,GCDH,NUDT8,SUOX,DGAT2,GCLC,SULF1,ACSF3,DLAT,ACSM5,PDHX,EDNRB,EHHADH,AASS,HAGH
GO: Biological Process	GO:0045765	regulation of angiogenesis		1.738e-09	1.038e-05	2.733e-07	2.534e-06	36	464	SPRY2,HK2,ENPP2,SERPINF1,ETS1,PGK1,CEMIP2,APLNR,PKM,HSPB1,COL4A2,COL4A3,HSPG2,ANXA3,VASH1,PPARG,AQP1,CRHR2,CTSH,SPARC,UNC5B,PLXND1,STAB1,JUP,PER2,ADAMTS9,CXCR4,SULF1,GLUL,KDR,NOTCH4,TCF4,SH2B3,CD34,ENG,CDH5
GO: Biological Process	GO:0072521	purine-containing compound metabolic process		2.315e-09	1.383e-05	3.546e-07	3.288e-06	41	583	CFH,HK2,ACACA,ACADSB,ACAT1,ELOVL5,PPCDC,PFKFB1,PFKM,SLC25A25,PGAM2,PGK1,PGM1,ADK,FASN,PKM,ABCD1,DHTKD1,STOML2,ADCY4,XDH,SAMHD1,ACSF2,PPT1,ACOT11,GCDH,MCCC2,NUDT8,NDUFA10,NDUFB2,NDUFB3,PTHLH,DGAT2,ACSF3,DLAT,ACSM5,PDHX,EHHADH,AASS,PANK4,ENO3
GO: Biological Process	GO:0030199	collagen fibril organization		3.269e-09	1.953e-05	4.883e-07	4.527e-06	14	74	COL3A1,COL4A4,COL5A1,COL5A2,ADAMTS2,COL5A3,COLGALT2,SCX,BMP1,PXDN,LOXL3,SERPINH1,LOXL2,TLL2
GO: Biological Process	GO:1901342	regulation of vasculature development		3.429e-09	2.049e-05	4.997e-07	4.633e-06	36	476	SPRY2,HK2,ENPP2,SERPINF1,ETS1,PGK1,CEMIP2,APLNR,PKM,HSPB1,COL4A2,COL4A3,HSPG2,ANXA3,VASH1,PPARG,AQP1,CRHR2,CTSH,SPARC,UNC5B,PLXND1,STAB1,JUP,PER2,ADAMTS9,CXCR4,SULF1,GLUL,KDR,NOTCH4,TCF4,SH2B3,CD34,ENG,CDH5
GO: Biological Process	GO:0006631	fatty acid metabolic process		8.023e-09	4.793e-05	1.141e-06	1.058e-05	35	469	EPHX2,ACACA,ACADSB,ACAT1,ELOVL5,FABP4,FASN,MID1IP1,SCD,FADS2,ABCD1,ECI2,ABCD2,PTGES2,ACAD9,APOA1,ACSF2,PPARG,PTGR1,ACOT11,ECHDC1,GCDH,NUDT8,IVD,PER2,DGAT2,ACSF3,ACSM5,DAGLA,CAV1,FADS1,EHHADH,C1QTNF9,ECHDC2,PCCB
GO: Biological Process	GO:0006520	cellular amino acid metabolic process		1.015e-08	6.066e-05	1.411e-06	1.308e-05	28	322	ABAT,ACADSB,ACAT1,BCKDK,TST,HOGA1,CARNS1,MPST,ACAD8,ALDH4A1,SMS,SPR,GCDH,BCKDHB,MCCC2,DBT,IVD,HIBCH,GCLC,GLUL,ALDH18A1,GOT1,HYKK,GPT,AASS,CARNMT1,PCBD1,PCCB
GO: Biological Process	GO:0044255	cellular lipid metabolic process		1.158e-08	6.916e-05	1.572e-06	1.457e-05	61	1137	EPHX2,ACACA,ACADSB,ACAT1,ENPP2,ESR1,ELOVL5,FABP4,PHKA1,FASN,MID1IP1,SCD,FADS2,ST8SIA5,ABCD1,ECI2,ABCD2,STOML2,PTGES2,TMEM150A,ACAD9,AGPAT1,APOA1,ACSF2,PPARG,CRABP2,PIGZ,PPT1,PTGR1,ACOT11,FUCA1,SLC37A4,INPP4A,ECHDC1,AGPAT3,GCDH,NUDT8,IVD,ALDH1A2,PER2,DGAT2,GBGT1,ACSF3,ACSM5,ST8SIA4,DAGLA,HDHD5,CAV1,LDLR,SIRT3,FADS1,THRSP,TAMM41,EHHADH,C1QTNF9,ST8SIA2,GPCPD1,SERAC1,PC,ECHDC2,PCCB
GO: Biological Process	GO:1901135	carbohydrate derivative metabolic process		3.42e-08	0.0002043	4.54e-06	4.21e-05	64	1256	CFH,MAN1A1,HK2,ACACA,ACADSB,ACAT1,ELOVL5,PPCDC,PFKFB1,PFKM,SLC25A25,PGAM2,PGK1,PGM1,CEMIP2,ADK,FASN,PKM,ST8SIA5,ABCD1,HSD11B1,DHTKD1,PLOD1,ITM2A,STOML2,ADCY4,XDH,ST6GAL1,SAMHD1,ACSF2,PIGZ,PPT1,ACOT11,FUCA1,TRAK2,GALNS,GCDH,MCCC2,NUDT8,NDUFA10,NDUFB2,NDUFB3,GALNT18,PTHLH,DGAT2,SULF1,GNPDA2,GBGT1,ACSF3,DLAT,ACSM5,ST8SIA4,B3GLCT,PDHX,EDNRB,ITIH5,EGF,TMTC4,EHHADH,AASS,TKT,PANK4,ST8SIA2,ENO3
GO: Biological Process	GO:0006091	generation of precursor metabolites and energy		4.741e-08	0.0002832	6.157e-06	5.709e-05	38	575	HK2,ACADSB,ACAT1,PFKFB1,PFKM,PCDH12,MDH2,SLC25A25,ME2,PGAM2,PGK1,PGM1,PHKA1,PHKB,PHKG1,AGL,PKM,ABCD1,HSD11B1,DHTKD1,STOML2,NOA1,SLC25A33,ALDH4A1,SLC37A4,ALDH1L1,NDUFA10,NDUFB2,NDUFB3,PER2,DLAT,EPM2A,SIRT3,OXCT1,AASS,TKT,LOXL2,ENO3
GO: Biological Process	GO:0022603	regulation of anatomical structure morphogenesis		7.69e-08	0.0004594	9.775e-06	9.064e-05	64	1284	SPRY2,HK2,ENPP2,ESR1,SERPINF1,MBP,ETS1,PGK1,RNF157,CEMIP2,S100A10,HOXC9,APLNR,PKM,HSPB1,COL4A2,COL4A3,HSPG2,ANXA3,VASH1,APOA1,ST6GAL1,PPARG,SKIL,AQP1,CRABP2,CRHR2,TRAK2,CTSH,RNF207,SPARC,MYO10,UNC5B,DISC1,PLXND1,SCX,STAB1,JUP,F11R,PER2,ADAMTS9,CXCR4,SULF1,ARHGAP44,GLUL,KDR,CFAP410,NOTCH4,TCF4,SH2B3,OBSL1,RET,TFRC,CDC42EP1,FMNL3,NTN4,ARAP3,EFNB2,EGF,CD34,SPRY4,ROBO1,ENG,CDH5
GO: Biological Process	GO:0032835	glomerulus development		8.442e-08	0.0005043	1.051e-05	9.742e-05	16	125	CFH,COL4A3,COL4A4,PODXL,KLF15,AQP1,MYO1E,PROM1,ALDH1A2,SULF1,NID1,LAMB2,RET,EDNRB,HEYL,CD34
GO: Biological Process	GO:1901605	alpha-amino acid metabolic process		1.253e-07	0.0007488	1.528e-05	0.0001417	22	237	ACADSB,ACAT1,BCKDK,TST,HOGA1,MPST,ACAD8,ALDH4A1,SMS,SPR,GCDH,MCCC2,IVD,HIBCH,GCLC,GLUL,ALDH18A1,GOT1,HYKK,GPT,AASS,PCBD1
GO: Biological Process	GO:0044283	small molecule biosynthetic process		1.336e-07	0.0007981	1.596e-05	0.000148	41	674	ABAT,ACACA,ELOVL5,PFKFB1,MDH2,PGAM2,PGK1,PGM1,ADK,FASN,MID1IP1,SCD,HOGA1,PKM,FADS2,ABCD1,ABCD2,CARNS1,PTGES2,APOA1,PPARG,CRABP2,SLC37A4,SPR,COQ3,KAT2B,ALDH1A2,PER2,DGAT2,DHCR7,DHCR24,GLUL,ALDH18A1,ACSF3,ACSM5,GOT1,GPT,FADS1,AASS,PC,PCBD1
GO: Biological Process	GO:1901606	alpha-amino acid catabolic process		1.994e-07	0.001191	2.335e-05	0.0002165	14	101	ACADSB,ACAT1,BCKDK,HOGA1,ACAD8,ALDH4A1,MCCC2,IVD,HIBCH,GLUL,GOT1,HYKK,GPT,AASS
GO: Biological Process	GO:0006629	lipid metabolic process		2.24e-07	0.001338	2.574e-05	0.0002386	73	1590	EPHX2,ACACA,ACADSB,ACAT1,ENPP2,ESR1,ELOVL5,FABP4,PHKA1,FASN,MID1IP1,SCD,FADS2,ST8SIA5,VAV3,PLCB4,ABCD1,ECI2,HSD11B1,ABCD2,STOML2,HSPG2,PTGES2,TMEM150A,ACAD9,DHRS11,AGPAT1,APOA1,ACSF2,PPARG,CRABP2,PIGZ,ACAD8,IGFBP7,PPT1,PTGR1,ACOT11,FUCA1,SLC37A4,INPP4A,ECHDC1,AGPAT3,GCDH,BCKDHB,NUDT8,IVD,ALDH1A2,PER2,DGAT2,DHCR7,DHCR24,GBGT1,ACSF3,ACSM5,ST8SIA4,DAGLA,HDHD5,CAV1,LDLR,SIRT3,EDNRB,FADS1,OXCT1,THRSP,…
GO: Biological Process	GO:2001046	positive regulation of integrin-mediated signaling pathway		9.366e-07	0.005595	0.0001056	0.0009789	6	15	PCSK5,NID1,LOXL3,LAMA2,LAMB1,LAMB2
GO: Biological Process	GO:2000026	regulation of multicellular organismal development		1.105e-06	0.006601	0.0001222	0.001133	81	1908	SPRY2,HK2,ENPP2,SERPINF1,MBP,ETS1,PGK1,CEMIP2,S100A10,KITLG,APLNR,PKM,ABCD1,ABCD2,HSPB1,COL4A2,COL4A3,HSPG2,TMEM176B,ANXA3,VASH1,XDH,PPARG,AP3B1,SKIL,AQP1,CRABP2,SOX13,CRHR2,NPTN,RFLNB,KLF13,FAM210B,TRAK2,CTSH,SH3RF3,SPARC,INHA,UNC5B,DISC1,GAS6,CCND1,PLXND1,SCX,PTHLH,STAB1,BMP1,PROM1,JUP,KAT2B,F11R,PER2,PHOSPHO1,ADAMTS9,CXCR4,SULF1,GLUL,KCNK2,KDR,LOXL3,ADGRL2,NOTCH4,TCF4,SH2B3,OBSL1,LAMA2,LAMA4,C…
GO: Biological Process	GO:0016525	negative regulation of angiogenesis		1.205e-06	0.007196	0.0001308	0.001213	18	189	SPRY2,SERPINF1,PGK1,COL4A2,COL4A3,HSPG2,VASH1,PPARG,CRHR2,SPARC,UNC5B,STAB1,PER2,ADAMTS9,SULF1,TCF4,SH2B3,CDH5
GO: Biological Process	GO:2000181	negative regulation of blood vessel morphogenesis		1.514e-06	0.009043	0.0001615	0.001497	18	192	SPRY2,SERPINF1,PGK1,COL4A2,COL4A3,HSPG2,VASH1,PPARG,CRHR2,SPARC,UNC5B,STAB1,PER2,ADAMTS9,SULF1,TCF4,SH2B3,CDH5
GO: Biological Process	GO:0006734	NADH metabolic process		1.615e-06	0.009646	0.0001692	0.001569	9	46	HK2,PFKM,MDH2,PGAM2,PGK1,PKM,NQO1,PC,ENO3
GO: Biological Process	GO:0010631	epithelial cell migration		1.734e-06	0.01036	0.000178	0.001651	30	461	ENPP2,SERPINF1,ETS1,PLEKHG5,KITLG,HSPB1,HSPG2,ANXA3,VASH1,APOA1,PPARG,AQP1,CTSH,SPARC,ADAM9,PLXND1,GJA5,JUP,ADAMTS9,CXCR4,GLUL,KDR,ADAM17,EFNB2,EGF,ATOH8,LOXL2,ROBO1,DAAM2,CDH5
GO: Biological Process	GO:1901343	negative regulation of vasculature development		1.758e-06	0.0105	0.000178	0.001651	18	194	SPRY2,SERPINF1,PGK1,COL4A2,COL4A3,HSPG2,VASH1,PPARG,CRHR2,SPARC,UNC5B,STAB1,PER2,ADAMTS9,SULF1,TCF4,SH2B3,CDH5
GO: Biological Process	GO:0032836	glomerular basement membrane development		2.22e-06	0.01326	0.0002207	0.002047	6	17	COL4A3,COL4A4,MYO1E,SULF1,NID1,LAMB2
GO: Biological Process	GO:0090132	epithelium migration		2.254e-06	0.01346	0.0002207	0.002047	30	467	ENPP2,SERPINF1,ETS1,PLEKHG5,KITLG,HSPB1,HSPG2,ANXA3,VASH1,APOA1,PPARG,AQP1,CTSH,SPARC,ADAM9,PLXND1,GJA5,JUP,ADAMTS9,CXCR4,GLUL,KDR,ADAM17,EFNB2,EGF,ATOH8,LOXL2,ROBO1,DAAM2,CDH5
GO: Biological Process	GO:0005975	carbohydrate metabolic process		2.819e-06	0.01684	0.0002716	0.002518	38	678	MAN1A1,HK2,BCKDK,PFKFB1,PFKM,PCDH12,MDH2,PGAM2,PGK1,PGM1,PHKA1,PHKB,PHKG1,AGL,PKM,ST8SIA5,HSD11B1,DHTKD1,FUCA1,SLC37A4,COQ3,KAT2B,PER2,DGAT2,GCLC,GNPDA2,GBGT1,DLAT,ST8SIA4,GOT1,EPM2A,B3GLCT,GPT,EGF,ST8SIA2,HAGH,PC,ENO3
GO: Biological Process	GO:0046394	carboxylic acid biosynthetic process		2.998e-06	0.01791	0.0002843	0.002636	26	377	ABAT,ACACA,ELOVL5,FASN,MID1IP1,SCD,HOGA1,PKM,FADS2,ABCD1,ABCD2,CARNS1,PTGES2,APOA1,PPARG,CRABP2,ALDH1A2,PER2,GLUL,ALDH18A1,ACSF3,ACSM5,GOT1,FADS1,AASS,PCBD1
GO: Biological Process	GO:0033866	nucleoside bisphosphate biosynthetic process		3.178e-06	0.01898	0.0002876	0.002667	10	63	ACACA,ACAT1,ELOVL5,PPCDC,PPT1,GCDH,ACSF3,DLAT,PDHX,PANK4
GO: Biological Process	GO:0034030	ribonucleoside bisphosphate biosynthetic process		3.178e-06	0.01898	0.0002876	0.002667	10	63	ACACA,ACAT1,ELOVL5,PPCDC,PPT1,GCDH,ACSF3,DLAT,PDHX,PANK4
GO: Biological Process	GO:0034033	purine nucleoside bisphosphate biosynthetic process		3.178e-06	0.01898	0.0002876	0.002667	10	63	ACACA,ACAT1,ELOVL5,PPCDC,PPT1,GCDH,ACSF3,DLAT,PDHX,PANK4
GO: Biological Process	GO:0001667	ameboidal-type cell migration		3.255e-06	0.01944	0.0002901	0.00269	39	709	ENPP2,SERPINF1,ETS1,PLEKHG5,HMCN2,KITLG,APLNR,HSPB1,HSPG2,ANXA3,VASH1,APOA1,PPARG,AQP1,FSCN1,CTSH,SPARC,DISC1,ADAM9,ZFAND5,ALDH1L1,PLXND1,GJA5,JUP,ADAMTS9,CXCR4,GLUL,KDR,ADAM17,RET,EDNRB,EFNB2,EGF,ATOH8,LOXL2,ROBO1,DAAM2,ENG,CDH5
GO: Biological Process	GO:0016053	organic acid biosynthetic process		3.302e-06	0.01972	0.0002901	0.00269	26	379	ABAT,ACACA,ELOVL5,FASN,MID1IP1,SCD,HOGA1,PKM,FADS2,ABCD1,ABCD2,CARNS1,PTGES2,APOA1,PPARG,CRABP2,ALDH1A2,PER2,GLUL,ALDH18A1,ACSF3,ACSM5,GOT1,FADS1,AASS,PCBD1
GO: Biological Process	GO:0090130	tissue migration		3.45e-06	0.02061	0.0002987	0.00277	30	477	ENPP2,SERPINF1,ETS1,PLEKHG5,KITLG,HSPB1,HSPG2,ANXA3,VASH1,APOA1,PPARG,AQP1,CTSH,SPARC,ADAM9,PLXND1,GJA5,JUP,ADAMTS9,CXCR4,GLUL,KDR,ADAM17,EFNB2,EGF,ATOH8,LOXL2,ROBO1,DAAM2,CDH5
GO: Biological Process	GO:0006090	pyruvate metabolic process		4.024e-06	0.02404	0.0003434	0.003184	14	129	HK2,PFKFB1,PFKM,ME2,PGAM2,PGK1,PGM1,HOGA1,PKM,DHTKD1,DLAT,PDHX,PC,ENO3
GO: Biological Process	GO:0035337	fatty-acyl-CoA metabolic process		4.246e-06	0.02536	0.0003572	0.003313	8	39	ACACA,ELOVL5,ABCD1,PPT1,GCDH,NUDT8,DGAT2,ACSF3
GO: Biological Process	GO:0030155	regulation of cell adhesion		4.614e-06	0.02756	0.0003716	0.003446	48	971	PCSK5,ABAT,ENPP2,MBP,ETS1,ADGRG1,VIT,ADK,S100A10,KITLG,VAV3,HSPB1,IL27RA,VTN,PODXL,CCDC80,APOA1,ST6GAL1,SIPA1,AP3B1,SOX13,ADAM22,NPTN,MYO10,DISC1,ADAM9,ITGA6,PLXND1,JUP,F11R,NUAK1,CXCR4,NID1,KDR,LOXL3,ST8SIA4,NOTCH4,SH2B3,LAMA2,LAMA4,LAMB1,LAMB2,CAV1,RET,TFRC,EFNB2,SPRY4,CDH5
GO: Biological Process	GO:0006735	NADH regeneration		4.665e-06	0.02787	0.0003716	0.003446	6	19	HK2,PFKM,PGAM2,PGK1,PKM,ENO3
GO: Biological Process	GO:0061621	canonical glycolysis		4.665e-06	0.02787	0.0003716	0.003446	6	19	HK2,PFKM,PGAM2,PGK1,PKM,ENO3
GO: Biological Process	GO:0061718	glucose catabolic process to pyruvate		4.665e-06	0.02787	0.0003716	0.003446	6	19	HK2,PFKM,PGAM2,PGK1,PKM,ENO3
GO: Biological Process	GO:0043648	dicarboxylic acid metabolic process		5.118e-06	0.03057	0.0004023	0.00373	13	114	L2HGDH,MDH2,ME2,HOGA1,ALDH4A1,ALDH1L1,GCLC,GLUL,ALDH18A1,ACSF3,GOT1,GPT,PC
GO: Biological Process	GO:0072006	nephron development		9.457e-06	0.0565	0.0007337	0.006803	19	240	CFH,ACAT1,COL4A3,COL4A4,PODXL,KLF15,IRX3,AQP1,DCHS1,MYO1E,PROM1,ALDH1A2,SULF1,NID1,LAMB2,RET,EDNRB,HEYL,CD34
GO: Biological Process	GO:0031589	cell-substrate adhesion		1.006e-05	0.06009	0.0007704	0.007144	27	428	PCSK5,ENPP2,VIT,S100A10,COL3A1,NID2,VTN,VWF,CCDC80,COL5A3,APOA1,ST6GAL1,DISC1,ADAM9,GAS6,ITGA6,JUP,ADAMTS9,NID1,KDR,ARHGEF28,LAMA4,LAMB1,LAMB2,NTN4,CD34,SPRY4
GO: Biological Process	GO:1901568	fatty acid derivative metabolic process		1.124e-05	0.06713	0.0008497	0.007879	11	88	ACACA,ACAT1,ELOVL5,ABCD1,PPT1,PTGR1,GCDH,NUDT8,DGAT2,ACSF3,OXCT1
GO: Biological Process	GO:0009991	response to extracellular stimulus		1.233e-05	0.07368	0.000921	0.00854	42	835	CFH,ACAT1,PFKFB1,SLC25A25,FABP4,SCD,AGL,PKM,ALAS1,HSD11B1,ALPL,VWF,APOA1,PPARG,SIPA1,FSCN1,SLC37A4,SPARC,KIF26A,GAS6,ITGA6,MAP1LC3A,BCKDHB,CCND1,SESN1,ALDH1A2,NUAK1,SUOX,GCLC,GLUL,NQO1,SLC38A3,DNMT3A,GPT,CAV1,SERPINH1,LDLR,KPTN,TFRC,FADS1,OXCT1,AIFM1
GO: Biological Process	GO:0001655	urogenital system development		1.386e-05	0.08278	0.001022	0.009476	33	591	CFH,PCSK5,ACAT1,ESR1,SERPINF1,FKBP4,COL4A1,COL4A3,MPST,COL4A4,FRAS1,PODXL,KLF15,IRX3,AQP1,DCHS1,CTSH,MYO1E,PLXND1,PROM1,FREM2,ALDH1A2,CXCR4,SULF1,NID1,LAMB2,RET,EDNRB,HEYL,EFNB2,EGF,CD34,ROBO1
GO: Biological Process	GO:0072001	renal system development		1.426e-05	0.08521	0.001039	0.009635	31	539	CFH,PCSK5,ACAT1,SERPINF1,COL4A1,COL4A3,MPST,COL4A4,FRAS1,PODXL,KLF15,IRX3,AQP1,DCHS1,CTSH,MYO1E,PLXND1,PROM1,FREM2,ALDH1A2,CXCR4,SULF1,NID1,LAMB2,RET,EDNRB,HEYL,EFNB2,EGF,CD34,ROBO1
GO: Biological Process	GO:0061620	glycolytic process through glucose-6-phosphate		1.595e-05	0.09529	0.001148	0.01065	6	23	HK2,PFKM,PGAM2,PGK1,PKM,ENO3
GO: Biological Process	GO:0019395	fatty acid oxidation		1.677e-05	0.1002	0.001192	0.01106	13	127	ACADSB,ACAT1,ABCD1,ECI2,ABCD2,PPARG,ECHDC1,GCDH,IVD,DGAT2,EHHADH,C1QTNF9,ECHDC2
GO: Biological Process	GO:0071616	acyl-CoA biosynthetic process		1.823e-05	0.1089	0.001254	0.01163	8	47	ACACA,ACAT1,ELOVL5,PPT1,GCDH,ACSF3,DLAT,PDHX
GO: Biological Process	GO:0035384	thioester biosynthetic process		1.823e-05	0.1089	0.001254	0.01163	8	47	ACACA,ACAT1,ELOVL5,PPT1,GCDH,ACSF3,DLAT,PDHX
GO: Biological Process	GO:0007584	response to nutrient		1.826e-05	0.1091	0.001254	0.01163	23	344	FABP4,SCD,AGL,PKM,ALPL,VWF,APOA1,PPARG,SLC37A4,SPARC,GAS6,BCKDHB,CCND1,ALDH1A2,SUOX,GCLC,NQO1,DNMT3A,CAV1,SERPINH1,TFRC,FADS1,OXCT1
GO: Biological Process	GO:0044242	cellular lipid catabolic process		1.99e-05	0.1189	0.001351	0.01253	19	253	ACADSB,ACAT1,ENPP2,ABCD1,ECI2,ABCD2,APOA1,PPT1,FUCA1,ECHDC1,GCDH,NUDT8,IVD,DAGLA,LDLR,EHHADH,GPCPD1,ECHDC2,PCCB
GO: Biological Process	GO:0060841	venous blood vessel development		2.042e-05	0.122	0.001371	0.01271	7	35	EPHX2,SPRY2,HEG1,APLNR,NOTCH4,EFNB2,ENG
GO: Biological Process	GO:2001044	regulation of integrin-mediated signaling pathway		2.082e-05	0.1244	0.001382	0.01282	6	24	PCSK5,NID1,LOXL3,LAMA2,LAMB1,LAMB2
GO: Biological Process	GO:0008610	lipid biosynthetic process		2.133e-05	0.1274	0.0014	0.01298	41	826	ACACA,ELOVL5,PHKA1,FASN,MID1IP1,SCD,FADS2,ST8SIA5,ABCD1,HSD11B1,ABCD2,PTGES2,TMEM150A,DHRS11,AGPAT1,APOA1,PPARG,CRABP2,PIGZ,IGFBP7,PPT1,INPP4A,AGPAT3,GCDH,ALDH1A2,DGAT2,DHCR7,DHCR24,GBGT1,ACSF3,ACSM5,ST8SIA4,HDHD5,LDLR,SIRT3,FADS1,THRSP,TAMM41,ST8SIA2,SERAC1,PC
GO: Biological Process	GO:0001822	kidney development		2.294e-05	0.1371	0.00149	0.01381	30	526	CFH,PCSK5,ACAT1,SERPINF1,COL4A3,MPST,COL4A4,FRAS1,PODXL,KLF15,IRX3,AQP1,DCHS1,CTSH,MYO1E,PLXND1,PROM1,FREM2,ALDH1A2,CXCR4,SULF1,NID1,LAMB2,RET,EDNRB,HEYL,EFNB2,EGF,CD34,ROBO1
GO: Biological Process	GO:0048880	sensory system development		2.342e-05	0.1399	0.001504	0.01395	45	945	CFH,PCSK5,SPRY2,ESR1,SERPINF1,ADGRG1,CA14,SLC25A25,FABP4,COL4A1,COL5A1,COL5A2,NID2,SDK2,COL15A1,SKIL,AQP1,ATP2B3,ITGA6,CDH23,CCND1,ALDH1L1,PLXND1,PROM1,FREM2,ALDH1A2,PXDN,F11R,CXCR4,SULF1,NAV1,KDR,TCF4,OBSL1,LAMB1,KERA,LAMB2,CAV1,RET,OPTN,EFNB2,ATOH8,TMOD1,AGRN,MAB21L1
GO: Biological Process	GO:0060429	epithelium development		2.66e-05	0.1589	0.001674	0.01552	78	1979	CFH,SPRY2,ACAT1,ESR1,TST,PGK1,CEMIP2,MEOX1,FASN,HEG1,MID1IP1,APLNR,COL4A1,COL5A1,NID2,FRAS1,COL15A1,PODXL,KLF15,XDH,CCDC80,IRX3,PPARG,AP3B1,SKIL,AQP1,CRHR2,PPL,IGFBP7,DCHS1,SDC3,FSCN1,CTSH,RNF207,ADAMTSL2,CAPN12,SPARC,MYO1E,UNC5B,DISC1,ADAM9,CDH23,CCND1,PLXND1,SCX,PTHLH,PROM1,FREM2,GJA5,ALDH1A2,F11R,CXCR4,SULF1,DHCR7,KDR,ADAM17,LOXL3,NOTCH4,LAMA4,LAMB1,LAMB2,CAV1,RET,RGS3,EDNRB,HEYL,NTN4,EFNB2,EG…
GO: Biological Process	GO:0009062	fatty acid catabolic process		2.662e-05	0.159	0.001674	0.01552	12	114	ACADSB,ACAT1,ABCD1,ECI2,ABCD2,ECHDC1,GCDH,NUDT8,IVD,EHHADH,ECHDC2,PCCB
GO: Biological Process	GO:0043542	endothelial cell migration		2.868e-05	0.1714	0.001785	0.01655	23	354	SERPINF1,ETS1,PLEKHG5,HSPB1,HSPG2,ANXA3,VASH1,APOA1,PPARG,SPARC,PLXND1,JUP,ADAMTS9,CXCR4,GLUL,KDR,ADAM17,EFNB2,EGF,ATOH8,LOXL2,ROBO1,CDH5
GO: Biological Process	GO:0034440	lipid oxidation		2.978e-05	0.1779	0.001834	0.01701	13	134	ACADSB,ACAT1,ABCD1,ECI2,ABCD2,PPARG,ECHDC1,GCDH,IVD,DGAT2,EHHADH,C1QTNF9,ECHDC2
GO: Biological Process	GO:0072330	monocarboxylic acid biosynthetic process		3.227e-05	0.1928	0.001967	0.01824	19	262	ACACA,ELOVL5,FASN,MID1IP1,SCD,HOGA1,PKM,FADS2,ABCD1,ABCD2,PTGES2,APOA1,PPARG,CRABP2,ALDH1A2,PER2,ACSF3,ACSM5,FADS1
GO: Biological Process	GO:0061615	glycolytic process through fructose-6-phosphate		3.415e-05	0.204	0.002061	0.01911	6	26	HK2,PFKM,PGAM2,PGK1,PKM,ENO3
GO: Biological Process	GO:0006084	acetyl-CoA metabolic process		3.594e-05	0.2147	0.002147	0.01991	7	38	ACACA,ACAT1,FASN,NUDT8,DLAT,PDHX,AASS
GO: Biological Process	GO:0001935	endothelial cell proliferation		3.716e-05	0.222	0.002198	0.02038	18	242	APLNR,COL4A3,HSPG2,VASH1,XDH,APOA1,PPARG,SPARC,ALDH1A2,SULF1,KDR,ADAM17,CAV1,EGF,ATOH8,LOXL2,CD34,ENG
GO: Biological Process	GO:0006635	fatty acid beta-oxidation		4.313e-05	0.2576	0.002526	0.02342	10	84	ACADSB,ACAT1,ABCD1,ECI2,ABCD2,ECHDC1,GCDH,IVD,EHHADH,ECHDC2
GO: Biological Process	GO:0007229	integrin-mediated signaling pathway		4.383e-05	0.2618	0.002542	0.02357	13	139	PCSK5,VAV3,COL3A1,APOA1,ADAM9,ITGA6,NID1,ADAM17,LOXL3,LAMA2,LAMB1,LAMB2,ITGB1BP2
GO: Biological Process	GO:0072329	monocarboxylic acid catabolic process		5.088e-05	0.304	0.002923	0.0271	13	141	ACADSB,ACAT1,HOGA1,ABCD1,ECI2,ABCD2,ECHDC1,GCDH,NUDT8,IVD,EHHADH,ECHDC2,PCCB
GO: Biological Process	GO:0035904	aorta development		6.455e-05	0.3856	0.003672	0.03405	10	88	APLNR,COL3A1,PLXND1,PTHLH,ADAMTS9,CXCR4,NOTCH4,EFNB2,ROBO1,ENG
GO: Biological Process	GO:0006007	glucose catabolic process		6.615e-05	0.3952	0.003728	0.03457	6	29	HK2,PFKM,PGAM2,PGK1,PKM,ENO3
GO: Biological Process	GO:0036109	alpha-linolenic acid metabolic process		6.98e-05	0.417	0.003897	0.03613	4	10	ELOVL5,FADS2,ABCD1,FADS1
GO: Biological Process	GO:0045785	positive regulation of cell adhesion		7.386e-05	0.4413	0.004086	0.03788	31	588	PCSK5,ENPP2,ETS1,ADGRG1,VIT,ADK,S100A10,KITLG,VAV3,IL27RA,VTN,PODXL,CCDC80,APOA1,AP3B1,SOX13,MYO10,DISC1,ADAM9,ITGA6,JUP,F11R,NID1,KDR,LAMA2,LAMB1,LAMB2,CAV1,RET,TFRC,EFNB2
GO: Biological Process	GO:0006636	unsaturated fatty acid biosynthetic process		7.712e-05	0.4607	0.00415	0.03848	8	57	ELOVL5,SCD,FADS2,ABCD1,ABCD2,PTGES2,PPARG,FADS1
GO: Biological Process	GO:0072010	glomerular epithelium development		7.712e-05	0.4607	0.00415	0.03848	8	57	PODXL,KLF15,MYO1E,PROM1,ALDH1A2,LAMB2,EDNRB,CD34
GO: Biological Process	GO:0085029	extracellular matrix assembly		7.712e-05	0.4607	0.00415	0.03848	8	57	CEMIP2,COL3A1,GAS6,PXDN,LAMA4,LAMB1,LAMB2,NTN4
GO: Biological Process	GO:0015936	coenzyme A metabolic process		8.031e-05	0.4798	0.004215	0.03908	5	19	ACAT1,PPCDC,MCCC2,NUDT8,PANK4
GO: Biological Process	GO:0070831	basement membrane assembly		8.031e-05	0.4798	0.004215	0.03908	5	19	PXDN,LAMA4,LAMB1,LAMB2,NTN4
GO: Biological Process	GO:0048878	chemical homeostasis		8.044e-05	0.4805	0.004215	0.03908	57	1365	CFH,EPHX2,HK2,ACACA,SERPINF1,CA14,PFKM,PGM1,FABP4,SCD,APLNR,ABCD1,STOML2,ALPL,TMEM175,KLF15,APOA1,PPARG,AP3B1,AQP1,CRHR2,NPTN,PPT1,DHRS7C,CTSH,ATP2A3,ATP2B3,SLC37A4,ANKRD9,DISC1,GAS6,CDH23,PTHLH,SLC35G1,EFHC1,KCNA5,DGAT2,GCLC,MALL,CXCR4,TBC1D1,KDR,SLC38A3,GOT1,TENT4B,NDUFAF2,CAV1,LDLR,EDNRB,TFRC,OXCT1,TMTC4,TMEM9,CALCRL,ENDOG,CDH5,EPAS1
GO: Biological Process	GO:0005977	glycogen metabolic process		8.602e-05	0.5139	0.004468	0.04143	10	91	PFKM,PCDH12,PGM1,PHKA1,PHKB,PHKG1,AGL,SLC37A4,PER2,EPM2A
GO: Biological Process	GO:0044042	glucan metabolic process		9.44e-05	0.564	0.004799	0.0445	10	92	PFKM,PCDH12,PGM1,PHKA1,PHKB,PHKG1,AGL,SLC37A4,PER2,EPM2A
GO: Biological Process	GO:0006073	cellular glucan metabolic process		9.44e-05	0.564	0.004799	0.0445	10	92	PFKM,PCDH12,PGM1,PHKA1,PHKB,PHKG1,AGL,SLC37A4,PER2,EPM2A
GO: Biological Process	GO:0005996	monosaccharide metabolic process		9.479e-05	0.5663	0.004799	0.0445	20	308	HK2,BCKDK,PFKFB1,PFKM,MDH2,PGAM2,PGK1,PGM1,PKM,FUCA1,SLC37A4,KAT2B,PER2,DGAT2,GCLC,DLAT,B3GLCT,GPT,PC,ENO3
GO: Biological Process	GO:0060840	artery development		9.629e-05	0.5752	0.004808	0.04458	13	150	APLNR,COL3A1,PLXND1,PTHLH,GJA5,ADAMTS9,CXCR4,NOTCH4,LDLR,EFNB2,ROBO1,CALCRL,ENG
GO: Biological Process	GO:0031667	response to nutrient levels		9.704e-05	0.5797	0.004808	0.04458	38	796	CFH,ACAT1,PFKFB1,SLC25A25,FABP4,SCD,AGL,PKM,ALAS1,HSD11B1,ALPL,VWF,APOA1,PPARG,SLC37A4,SPARC,GAS6,MAP1LC3A,BCKDHB,CCND1,SESN1,ALDH1A2,NUAK1,SUOX,GCLC,GLUL,NQO1,SLC38A3,DNMT3A,GPT,CAV1,SERPINH1,LDLR,KPTN,TFRC,FADS1,OXCT1,AIFM1
GO: Biological Process	GO:0032964	collagen biosynthetic process		9.738e-05	0.5818	0.004808	0.04458	9	75	PRDX5,COL5A1,PPARG,SCX,BMP1,GOT1,SERPINH1,ENG,PCOLCE
GO: Biological Process	GO:0045723	positive regulation of fatty acid biosynthetic process		9.831e-05	0.5873	0.004813	0.04463	6	31	ELOVL5,MID1IP1,ABCD1,ABCD2,APOA1,PPARG
GO: Biological Process	GO:0001569	branching involved in blood vessel morphogenesis		9.91e-05	0.592	0.004813	0.04463	8	59	COL4A1,IGFBP7,UNC5B,PLXND1,CXCR4,KDR,NOTCH4,ENG
GO: Biological Process	GO:0110011	regulation of basement membrane organization		0.0001075	0.6424	0.00518	0.04804	4	11	NID1,LAMA2,LAMB1,LAMB2
GO: Biological Process	GO:0015980	energy derivation by oxidation of organic compounds		0.0001115	0.6663	0.00533	0.04942	23	387	PFKM,PCDH12,MDH2,SLC25A25,PGK1,PGM1,PHKA1,PHKB,PHKG1,AGL,ABCD1,DHTKD1,STOML2,NOA1,SLC25A33,SLC37A4,NDUFA10,NDUFB2,NDUFB3,PER2,DLAT,EPM2A,SIRT3
GO: Biological Process	GO:0042060	wound healing		0.0001157	0.6914	0.005487	0.05088	30	575	CFH,ABAT,ETS1,S100A10,ADRA2C,CLIC1,VAV3,HSPB1,COL3A1,COL5A1,VTN,VWF,PPARG,AP3B1,AQP1,PPL,SPARC,GAS6,F11R,CXCR4,ENPP5,KDR,ADAM17,NOTCH4,SH2B3,CAV1,OPTN,CD34,ELK3,ENG
GO: Biological Process	GO:0019318	hexose metabolic process		0.0001199	0.7163	0.00564	0.0523	19	289	HK2,BCKDK,PFKFB1,PFKM,MDH2,PGAM2,PGK1,PGM1,PKM,FUCA1,SLC37A4,KAT2B,PER2,DGAT2,DLAT,B3GLCT,GPT,PC,ENO3
GO: Biological Process	GO:0006094	gluconeogenesis		0.0001267	0.7571	0.005915	0.05485	11	114	PFKFB1,MDH2,PGAM2,PGK1,PGM1,SLC37A4,KAT2B,PER2,DGAT2,GPT,PC
GO: Biological Process	GO:0001960	negative regulation of cytokine-mediated signaling pathway		0.0001352	0.8078	0.006209	0.05757	10	96	APOA1,SAMHD1,PPARG,PARP14,GAS6,TTLL12,PXDN,SH2B3,CAV1,ROBO1
GO: Biological Process	GO:0030258	lipid modification		0.0001353	0.808	0.006209	0.05757	17	244	EPHX2,ACADSB,ACAT1,SCD,ABCD1,ECI2,ABCD2,APOA1,PPARG,ECHDC1,GCDH,IVD,DGAT2,GBGT1,EHHADH,C1QTNF9,ECHDC2
GO: Biological Process	GO:0048871	multicellular organismal homeostasis		0.0001361	0.8133	0.006209	0.05757	35	722	ABAT,ACACA,MBP,FABP4,SCD,CMKLR1,PRDX5,HSPB1,ALPL,COL3A1,FRAS1,IRX3,PPARG,AQP1,ACOT11,CTSH,CDH23,SCX,PTHLH,PROM1,F11R,PER2,CXCR4,SULF1,KDR,ADAM17,LAMA2,LAMA4,CAV1,EDNRB,TFRC,CD34,C1QTNF9,CDH5,EPAS1
GO: Biological Process	GO:0006574	valine catabolic process		0.0001462	0.8736	0.006568	0.0609	3	5	BCKDK,ACAD8,HIBCH
GO: Biological Process	GO:0006550	isoleucine catabolic process		0.0001462	0.8736	0.006568	0.0609	3	5	ACADSB,ACAT1,BCKDK
GO: Biological Process	GO:0006006	glucose metabolic process		0.0001492	0.8914	0.006652	0.06168	17	246	HK2,BCKDK,PFKFB1,PFKM,MDH2,PGAM2,PGK1,PGM1,PKM,SLC37A4,KAT2B,PER2,DGAT2,DLAT,GPT,PC,ENO3
GO: Biological Process	GO:0016203	muscle attachment		0.0001581	0.9447	0.006927	0.06423	4	12	CEMIP2,LAMA2,LAMA4,LAMB2
GO: Biological Process	GO:0046390	ribose phosphate biosynthetic process		0.0001583	0.9455	0.006927	0.06423	18	271	ACACA,ACAT1,ELOVL5,PPCDC,ADK,PKM,STOML2,ADCY4,PPT1,GCDH,NDUFA10,NDUFB2,NDUFB3,ACSF3,DLAT,PDHX,TKT,PANK4
GO: Biological Process	GO:0003158	endothelium development		0.0001589	0.949	0.006927	0.06423	16	224	FASN,HEG1,COL15A1,XDH,GJA5,F11R,CXCR4,KDR,NOTCH4,LAMA4,EDNRB,ATOH8,CD34,ENG,TMEM100,CDH5
GO: Biological Process	GO:0001945	lymph vessel development		0.0001612	0.9629	0.006978	0.0647	9	80	HEG1,HOXC9,APLNR,VASH1,STAB1,CXCR4,KDR,ARAP3,EFNB2
GO: Biological Process	GO:0009152	purine ribonucleotide biosynthetic process		0.0001644	0.9822	0.007066	0.06552	17	248	ACACA,ACAT1,ELOVL5,PPCDC,ADK,PKM,STOML2,ADCY4,PPT1,GCDH,NDUFA10,NDUFB2,NDUFB3,ACSF3,DLAT,PDHX,PANK4
GO: Biological Process	GO:0003272	endocardial cushion formation		0.0001686	1	0.007195	0.06671	6	34	APLNR,DCHS1,HEYL,ROBO1,ENG,TMEM100
GO: Biological Process	GO:0009887	animal organ morphogenesis		0.0001723	1	0.007256	0.06728	67	1729	CFH,SPRY2,ESR1,CEMIP2,HEG1,HOXC9,HMCN2,APLNR,ALPL,COL3A1,COL5A1,COL5A2,HSPG2,NID2,FRAS1,SDK2,TMEM176B,IRX3,AP3B1,AQP1,RFLNB,DCHS1,FSCN1,CTSH,RNF207,DNAH11,SPARC,DISC1,ITGA6,CDH23,CCND1,ZFAND5,ALDH1L1,PLXND1,SCX,PTHLH,BMP1,PROM1,GJA5,KAT2B,ALDH1A2,PHOSPHO1,CXCR4,SULF1,KDR,LOXL3,CRISPLD2,ARHGEF28,OBSL1,LAMA2,LAMA4,LAMB1,LAMB2,CAV1,RET,SERPINH1,HEYL,NTN4,EFNB2,ATOH8,CD34,ROBO1,SETD7,LY6E,ENG,TMEM100…
GO: Biological Process	GO:0019319	hexose biosynthetic process		0.0001725	1	0.007256	0.06728	11	118	PFKFB1,MDH2,PGAM2,PGK1,PGM1,SLC37A4,KAT2B,PER2,DGAT2,GPT,PC
GO: Biological Process	GO:0001570	vasculogenesis		0.0001961	1	0.008162	0.07568	13	161	MB,HEG1,HOXC9,APLNR,XDH,MYO1E,CXCR4,SULF1,KDR,CAV1,CD34,ENG,TMEM100
GO: Biological Process	GO:0032981	mitochondrial respiratory chain complex I assembly		0.0001981	1	0.008162	0.07568	8	65	ECSIT,ACAD9,NUBPL,NDUFA10,NDUFB2,NDUFB3,NDUFAF2,AIFM1
GO: Biological Process	GO:0010257	NADH dehydrogenase complex assembly		0.0001981	1	0.008162	0.07568	8	65	ECSIT,ACAD9,NUBPL,NDUFA10,NDUFB2,NDUFB3,NDUFAF2,AIFM1
GO: Biological Process	GO:0060761	negative regulation of response to cytokine stimulus		0.0002063	1	0.008441	0.07827	10	101	APOA1,SAMHD1,PPARG,PARP14,GAS6,TTLL12,PXDN,SH2B3,CAV1,ROBO1
GO: Biological Process	GO:0001501	skeletal system development		0.0002427	1	0.009864	0.09147	39	863	CFH,PCSK5,ENPP2,ESR1,MEOX1,HOXC9,CMKLR1,ALPL,COL3A1,COL4A4,COL5A2,HSPG2,FRAS1,COL5A3,RFLNB,DCHS1,FSCN1,SPARC,INHA,DISC1,ZFAND5,ALDH1L1,SCX,PTHLH,BMP1,GJA5,KAT2B,ALDH1A2,PHOSPHO1,CXCR4,SULF1,KDR,LOXL3,CRISPLD2,SH2B3,SERPINH1,EGF,LOXL2,ENG
GO: Biological Process	GO:0046364	monosaccharide biosynthetic process		0.0002487	1	0.01004	0.09307	11	123	PFKFB1,MDH2,PGAM2,PGK1,PGM1,SLC37A4,KAT2B,PER2,DGAT2,GPT,PC
GO: Biological Process	GO:0001937	negative regulation of endothelial cell proliferation		0.0002804	1	0.01124	0.1042	9	86	COL4A3,VASH1,XDH,PPARG,SPARC,SULF1,CAV1,ATOH8,ENG
GO: Biological Process	GO:0006112	energy reserve metabolic process		0.0002837	1	0.0113	0.1048	10	105	PFKM,PCDH12,PGM1,PHKA1,PHKB,PHKG1,AGL,SLC37A4,PER2,EPM2A
GO: Biological Process	GO:0016042	lipid catabolic process		0.0002911	1	0.01152	0.1068	22	387	ACADSB,ACAT1,ENPP2,PLCB4,ABCD1,ECI2,HSD11B1,ABCD2,APOA1,PPT1,FUCA1,ECHDC1,GCDH,NUDT8,IVD,DAGLA,LDLR,OXCT1,EHHADH,GPCPD1,ECHDC2,PCCB
GO: Biological Process	GO:0018158	protein oxidation		0.0003074	1	0.01208	0.112	4	14	APOA1,PRDX3,LOXL3,LOXL2
GO: Biological Process	GO:0035025	positive regulation of Rho protein signal transduction		0.0003182	1	0.01223	0.1134	6	38	ADGRG1,COL3A1,APOA1,F11R,MCF2L,ROBO1
GO: Biological Process	GO:0072112	podocyte differentiation		0.0003186	1	0.01223	0.1134	7	53	PODXL,KLF15,MYO1E,PROM1,ALDH1A2,LAMB2,EDNRB
GO: Biological Process	GO:0061318	renal filtration cell differentiation		0.0003186	1	0.01223	0.1134	7	53	PODXL,KLF15,MYO1E,PROM1,ALDH1A2,LAMB2,EDNRB
GO: Biological Process	GO:0030323	respiratory tube development		0.0003194	1	0.01223	0.1134	18	287	PCSK5,SPRY2,HEG1,HSD11B1,COL3A1,ADAMTS2,AP3B1,CTSH,ADAMTSL2,SPARC,PTHLH,ALDH1A2,DHCR7,KDR,LOXL3,CRISPLD2,WWP1,EPAS1
GO: Biological Process	GO:0046949	fatty-acyl-CoA biosynthetic process		0.0003245	1	0.01235	0.1145	5	25	ACACA,ELOVL5,PPT1,GCDH,ACSF3
GO: Biological Process	GO:0009260	ribonucleotide biosynthetic process		0.000343	1	0.01276	0.1183	17	264	ACACA,ACAT1,ELOVL5,PPCDC,ADK,PKM,STOML2,ADCY4,PPT1,GCDH,NDUFA10,NDUFB2,NDUFB3,ACSF3,DLAT,PDHX,PANK4
GO: Biological Process	GO:0006633	fatty acid biosynthetic process		0.0003438	1	0.01276	0.1183	14	193	ACACA,ELOVL5,FASN,MID1IP1,SCD,FADS2,ABCD1,ABCD2,PTGES2,APOA1,PPARG,ACSF3,ACSM5,FADS1
GO: Biological Process	GO:0045446	endothelial cell differentiation		0.0003438	1	0.01276	0.1183	14	193	FASN,HEG1,COL15A1,XDH,F11R,CXCR4,KDR,NOTCH4,LAMA4,EDNRB,ATOH8,ENG,TMEM100,CDH5
GO: Biological Process	GO:0001659	temperature homeostasis		0.0003438	1	0.01276	0.1183	14	193	ABAT,FABP4,SCD,CMKLR1,ALPL,PPARG,ACOT11,PER2,CXCR4,ADAM17,LAMA4,CAV1,EDNRB,EPAS1
GO: Biological Process	GO:0072311	glomerular epithelial cell differentiation		0.0003583	1	0.01321	0.1225	7	54	PODXL,KLF15,MYO1E,PROM1,ALDH1A2,LAMB2,EDNRB
GO: Biological Process	GO:0000902	cell morphogenesis		0.0003652	1	0.01338	0.1241	56	1415	ENPP2,MBP,ADGRG1,RNF157,S100A10,HEG1,CNTN1,COL6A2,COL15A1,CCDC80,APOA1,ST6GAL1,AP3B1,SKIL,CRABP2,PREX2,NPTN,DCHS1,FAM53B,TRAK2,SPARC,SPR,MYO10,UNC5B,DISC1,CDH23,PLXND1,NEK3,F11R,CXCR4,ARHGAP44,KDR,DAGLA,CFAP410,NOTCH4,DPYSL3,ARHGEF28,OBSL1,LAMA2,LAMA4,LAMB1,LAMB2,RET,CDC42EP1,FMNL3,NTN4,FRY,OPTN,ARAP3,EFNB2,SPRY4,ST8SIA2,ROBO1,ENG,AGRN,CDH5
GO: Biological Process	GO:0106106	cold-induced thermogenesis		0.0003723	1	0.01356	0.1258	12	150	FABP4,SCD,CMKLR1,ALPL,PPARG,ACOT11,PER2,CXCR4,ADAM17,LAMA4,CAV1,EPAS1
GO: Biological Process	GO:0005976	polysaccharide metabolic process		0.0003759	1	0.01361	0.1262	11	129	PFKM,PCDH12,PGM1,PHKA1,PHKB,PHKG1,AGL,SLC37A4,PER2,EPM2A,EGF
GO: Biological Process	GO:0043651	linoleic acid metabolic process		0.0003936	1	0.01403	0.1301	5	26	EPHX2,ELOVL5,FADS2,ABCD1,FADS1
GO: Biological Process	GO:0048729	tissue morphogenesis		0.0003943	1	0.01403	0.1301	47	1132	SPRY2,ENPP2,ESR1,ECSIT,CEMIP2,HEG1,MID1IP1,APLNR,COL3A1,COL4A1,COL5A1,NID2,FRAS1,PODXL,IRX3,IGFBP7,DCHS1,SDC3,FSCN1,CTSH,RNF207,SPARC,UNC5B,DISC1,PLXND1,SCX,PTHLH,FREM2,ALDH1A2,CXCR4,SULF1,KDR,ADAM17,NOTCH4,CRISPLD2,ARHGEF28,RET,HEYL,NTN4,EFNB2,EGF,ATOH8,ROBO1,LY6E,ENG,TMEM100,CDH5
GO: Biological Process	GO:0035850	epithelial cell differentiation involved in kidney development		0.0003947	1	0.01403	0.1301	9	90	PODXL,KLF15,IRX3,MYO1E,PROM1,ALDH1A2,LAMB2,EDNRB,CD34
GO: Biological Process	GO:0022029	telencephalon cell migration		0.0004038	1	0.01428	0.1324	8	72	ADGRG1,COL3A1,DISC1,EFHC1,CXCR4,LAMB1,LHX6,ROBO1
GO: Biological Process	GO:0072073	kidney epithelium development		0.0004149	1	0.01458	0.1352	15	220	ACAT1,PODXL,KLF15,IRX3,AQP1,DCHS1,MYO1E,PROM1,ALDH1A2,LAMB2,RET,EDNRB,HEYL,EFNB2,CD34
GO: Biological Process	GO:0140053	mitochondrial gene expression		0.000418	1	0.0146	0.1354	13	174	CFH,MTG1,MRPL27,NOA1,SLC25A33,MRPL28,MTIF2,MRPS9,MRPL34,GFM1,AURKAIP1,PTCD3,SIRT3
GO: Biological Process	GO:0033559	unsaturated fatty acid metabolic process		0.0004289	1	0.0149	0.1381	11	131	EPHX2,ELOVL5,SCD,FADS2,ABCD1,ABCD2,PTGES2,PPARG,PTGR1,DAGLA,FADS1
GO: Biological Process	GO:0007517	muscle organ development		0.0004318	1	0.01491	0.1383	28	564	CEMIP2,CKMT2,HEG1,COL3A1,COL6A1,HSPG2,COL6A2,COL15A1,SKIL,CRHR2,VAMP5,ITGA6,SCX,ARHGEF28,LAMA2,LAMA4,LAMB1,LAMB2,CAV1,RET,HEYL,ATOH8,ITGB1BP2,TLL2,SPRY4,GPCPD1,LY6E,ENG
GO: Biological Process	GO:0072009	nephron epithelium development		0.0004416	1	0.01516	0.1406	13	175	ACAT1,PODXL,KLF15,IRX3,AQP1,DCHS1,MYO1E,PROM1,ALDH1A2,LAMB2,EDNRB,HEYL,CD34
GO: Biological Process	GO:0021795	cerebral cortex cell migration		0.0004497	1	0.01526	0.1415	7	56	ADGRG1,COL3A1,DISC1,EFHC1,LAMB1,LHX6,ROBO1
GO: Biological Process	GO:0003094	glomerular filtration		0.0004497	1	0.01526	0.1415	7	56	PODXL,AQP1,MYO1E,GAS6,GJA5,SULF1,CD34
GO: Biological Process	GO:0006164	purine nucleotide biosynthetic process		0.0004632	1	0.01563	0.145	17	271	ACACA,ACAT1,ELOVL5,PPCDC,ADK,PKM,STOML2,ADCY4,PPT1,GCDH,NDUFA10,NDUFB2,NDUFB3,ACSF3,DLAT,PDHX,PANK4
GO: Biological Process	GO:0003179	heart valve morphogenesis		0.0004871	1	0.01635	0.1516	8	74	CEMIP2,DCHS1,SCX,GJA5,JUP,ADAMTS9,HEYL,ROBO1
GO: Biological Process	GO:0006552	leucine catabolic process		0.0004931	1	0.01637	0.1517	3	7	BCKDK,MCCC2,IVD
GO: Biological Process	GO:0033023	mast cell homeostasis		0.0004931	1	0.01637	0.1517	3	7	KITLG,SLC15A4,ADAM17
GO: Biological Process	GO:0001959	regulation of cytokine-mediated signaling pathway		0.0005192	1	0.01704	0.158	13	178	AGPAT1,APOA1,SAMHD1,PPARG,PARP14,GAS6,TTLL12,PXDN,CXCR4,ADAM17,SH2B3,CAV1,ROBO1
GO: Biological Process	GO:0048709	oligodendrocyte differentiation		0.0005192	1	0.01704	0.158	13	178	CDKN2C,ENPP2,ADGRG1,ABCD1,ABCD2,CNTN1,VTN,PPARG,SOX13,DISC1,ALDH1A2,CXCR4,DAAM2
GO: Biological Process	GO:0090407	organophosphate biosynthetic process		0.0005267	1	0.0172	0.1594	31	658	ACACA,ACAT1,ELOVL5,PPCDC,ADK,PHKA1,CKMT2,PKM,STOML2,ADCY4,TMEM150A,AGPAT1,APOA1,PIGZ,PPT1,INPP4A,AGPAT3,GCDH,NDUFA10,NDUFB2,NDUFB3,ACSF3,DLAT,HDHD5,PDHX,FADS1,TAMM41,TKT,PANK4,SERAC1,PC
GO: Biological Process	GO:0060249	anatomical structure homeostasis		0.0005346	1	0.01736	0.1609	25	487	ACACA,MBP,PFKM,PRDX5,HSPB1,COL3A1,FRAS1,TMEM175,CTSH,ATP2B3,DISC1,CDH23,CCND1,SCX,PTHLH,PROM1,F11R,SULF1,KDR,LAMA2,CAV1,TFRC,CD34,CDH5,EPAS1
GO: Biological Process	GO:0097435	supramolecular fiber organization		0.0005446	1	0.0175	0.1623	42	992	S100A10,MID1IP1,LMOD1,FKBP4,COL3A1,COL4A4,COL5A1,COL5A2,HSPG2,ADAMTS2,COL5A3,MYO1B,APOA1,CRHR2,RFLNB,KBTBD13,FSCN1,MYO1E,SPTBN1,COLGALT2,SCX,BMP1,PXDN,F11R,CXCR4,LOXL3,DPYSL3,OBSL1,MYOZ3,CAV1,SERPINH1,LDLR,KPTN,CDC42EP1,CLIP4,FMNL3,HMCN1,LOXL2,TLL2,TMOD1,DAAM2,CDH5
GO: Biological Process	GO:0060538	skeletal muscle organ development		0.000545	1	0.0175	0.1623	20	352	CEMIP2,CKMT2,COL6A1,HSPG2,COL15A1,SKIL,CRHR2,VAMP5,ITGA6,SCX,LAMA2,LAMA4,LAMB2,CAV1,RET,HEYL,ATOH8,TLL2,SPRY4,GPCPD1
GO: Biological Process	GO:0042542	response to hydrogen peroxide		0.0005501	1	0.01757	0.1629	15	226	CFH,MB,ETS1,HSPB1,XDH,AQP1,ADAM9,MAP1LC3A,KCNA5,PER2,PRDX3,NQO1,OPTN,AIFM1,ENDOG
GO: Biological Process	GO:0006739	NADP metabolic process		0.0005587	1	0.01766	0.1637	7	58	ME2,HSD11B1,PRDX5,ALDH1L1,NQO1,TKT,PC
GO: Biological Process	GO:0038084	vascular endothelial growth factor signaling pathway		0.0005587	1	0.01766	0.1637	7	58	SPRY2,CEMIP2,HSPB1,XDH,KDR,TCF4,ROBO1
GO: Biological Process	GO:0051094	positive regulation of developmental process		0.0005707	1	0.01794	0.1664	66	1772	HK2,ENPP2,SERPINF1,ETS1,RNF157,EHD2,S100A10,ADRA2C,HOXC9,KITLG,CLIC1,APLNR,PKM,CMKLR1,HSPB1,FOXO6,ANXA3,APOA1,SHLD1,IRX3,PPARG,AP3B1,SKIL,AQP1,CRABP2,SOX13,NPTN,FAM210B,CTSH,DISC1,ADAM9,GAS6,CCND1,PLXND1,SCX,STAB1,BMP1,PROM1,JUP,F11R,ADAMTS9,CXCR4,NID1,KDR,ADGRL2,NOTCH4,TCF4,OBSL1,LAMA2,LAMB1,LAMB2,RET,TFRC,HEYL,EFNB2,EGF,ATOH8,LOXL2,CD34,ST8SIA2,ROBO1,ENG,TMEM100,AGRN,CDH5,EPAS1
GO: Biological Process	GO:0021885	forebrain cell migration		0.0005836	1	0.01825	0.1693	8	76	ADGRG1,COL3A1,DISC1,EFHC1,CXCR4,LAMB1,LHX6,ROBO1
GO: Biological Process	GO:0051881	regulation of mitochondrial membrane potential		0.0005888	1	0.01831	0.1698	9	95	CLIC1,ABCD1,STOML2,SLC25A33,PPID,GCLC,PRDX3,KDR,GOT1
GO: Biological Process	GO:0061138	morphogenesis of a branching epithelium		0.0005915	1	0.01831	0.1698	16	252	SPRY2,ESR1,COL4A1,IGFBP7,DCHS1,CTSH,UNC5B,PLXND1,ALDH1A2,CXCR4,SULF1,KDR,NOTCH4,NTN4,EGF,ENG
GO: Biological Process	GO:0044264	cellular polysaccharide metabolic process		0.0006299	1	0.01863	0.1727	10	116	PFKM,PCDH12,PGM1,PHKA1,PHKB,PHKG1,AGL,SLC37A4,PER2,EPM2A
GO: Biological Process	GO:0072229	metanephric proximal convoluted tubule development		0.0006302	1	0.01863	0.1727	2	2	ACAT1,AQP1
GO: Biological Process	GO:0009440	cyanate catabolic process		0.0006302	1	0.01863	0.1727	2	2	TST,MPST
GO: Biological Process	GO:0009439	cyanate metabolic process		0.0006302	1	0.01863	0.1727	2	2	TST,MPST
GO: Biological Process	GO:0007497	posterior midgut development		0.0006302	1	0.01863	0.1727	2	2	RET,EDNRB
GO: Biological Process	GO:1902024	L-histidine transport		0.0006302	1	0.01863	0.1727	2	2	SLC15A4,SLC38A3
GO: Biological Process	GO:0035498	carnosine metabolic process		0.0006302	1	0.01863	0.1727	2	2	CARNS1,CARNMT1
GO: Biological Process	GO:0015817	histidine transport		0.0006302	1	0.01863	0.1727	2	2	SLC15A4,SLC38A3
GO: Biological Process	GO:0003203	endocardial cushion morphogenesis		0.000633	1	0.01863	0.1727	6	43	APLNR,DCHS1,HEYL,ROBO1,ENG,TMEM100
GO: Biological Process	GO:0044273	sulfur compound catabolic process		0.000633	1	0.01863	0.1727	6	43	ACAT1,TST,ABCD1,MPST,GALNS,NUDT8
GO: Biological Process	GO:0072522	purine-containing compound biosynthetic process		0.0006698	1	0.01961	0.1819	17	280	ACACA,ACAT1,ELOVL5,PPCDC,ADK,PKM,STOML2,ADCY4,PPT1,GCDH,NDUFA10,NDUFB2,NDUFB3,ACSF3,DLAT,PDHX,PANK4
GO: Biological Process	GO:0003197	endocardial cushion development		0.0006877	1	0.01998	0.1852	7	60	CEMIP2,APLNR,DCHS1,HEYL,ROBO1,ENG,TMEM100
GO: Biological Process	GO:0072224	metanephric glomerulus development		0.0006889	1	0.01998	0.1852	4	17	AQP1,LAMB2,RET,CD34
GO: Biological Process	GO:0003170	heart valve development		0.0007388	1	0.02132	0.1977	9	98	CEMIP2,APLNR,DCHS1,SCX,GJA5,JUP,ADAMTS9,HEYL,ROBO1
GO: Biological Process	GO:0010001	glial cell differentiation		0.0007499	1	0.02154	0.1997	21	388	CDKN2C,ENPP2,ADGRG1,ABCD1,ABCD2,CNTN1,VTN,KLF15,PPARG,SOX13,ADAM22,DISC1,ITGA6,ALDH1A2,CXCR4,NAV1,C1S,LAMA2,LAMB2,LDLR,DAAM2
GO: Biological Process	GO:0030324	lung development		0.0007542	1	0.02156	0.1999	17	283	SPRY2,HEG1,HSD11B1,COL3A1,ADAMTS2,AP3B1,CTSH,ADAMTSL2,SPARC,PTHLH,ALDH1A2,DHCR7,KDR,LOXL3,CRISPLD2,WWP1,EPAS1
GO: Biological Process	GO:0016051	carbohydrate biosynthetic process		0.0007617	1	0.02167	0.2009	16	258	PFKFB1,MDH2,PGAM2,PGK1,PGM1,PHKG1,AGL,SLC37A4,KAT2B,PER2,DGAT2,GOT1,EPM2A,GPT,EGF,PC
GO: Biological Process	GO:0006573	valine metabolic process		0.0007744	1	0.02182	0.2024	3	8	BCKDK,ACAD8,HIBCH
GO: Biological Process	GO:0097327	response to antineoplastic agent		0.0007744	1	0.02182	0.2024	3	8	PTGR1,ADAM9,ADAM17
GO: Biological Process	GO:0009611	response to wounding		0.0007907	1	0.02218	0.2056	36	825	CFH,ABAT,ETS1,NREP,S100A10,ADRA2C,CLIC1,VAV3,HSPB1,COL3A1,COL5A1,VTN,VWF,VASH1,APOA1,PPARG,AP3B1,AQP1,PPL,SPARC,GAS6,F11R,CXCR4,KCNK2,ENPP5,KDR,ADAM17,NOTCH4,DPYSL3,SH2B3,LAMB2,CAV1,OPTN,CD34,ELK3,ENG
GO: Biological Process	GO:0001885	endothelial cell development		0.0007952	1	0.0222	0.2058	9	99	FASN,HEG1,COL15A1,F11R,NOTCH4,LAMA4,EDNRB,ENG,CDH5
GO: Biological Process	GO:0061061	muscle structure development		0.0008167	1	0.02269	0.2104	43	1044	CFH,PGAM2,CEMIP2,EHD2,MEOX1,CKMT2,HEG1,APLNR,LMOD1,TIMM44,COL3A1,COL6A1,HSPG2,COL6A2,COL15A1,IRX3,SKIL,CRHR2,VAMP5,ITGA6,SCX,CXCR4,NID1,ARHGEF28,OBSL1,LAMA2,LAMA4,LAMB1,LAMB2,CAV1,RET,EDNRB,HEYL,EFNB2,ATOH8,ITGB1BP2,TLL2,SPRY4,GPCPD1,TMOD1,LY6E,ENG,EPAS1
GO: Biological Process	GO:0045766	positive regulation of angiogenesis		0.0008224	1	0.02274	0.2109	15	235	HK2,ETS1,APLNR,PKM,HSPB1,ANXA3,AQP1,CTSH,JUP,CXCR4,KDR,NOTCH4,CD34,ENG,CDH5
GO: Biological Process	GO:0001936	regulation of endothelial cell proliferation		0.0008348	1	0.02298	0.2131	14	211	APLNR,COL4A3,VASH1,XDH,PPARG,SPARC,ALDH1A2,SULF1,KDR,ADAM17,CAV1,EGF,ATOH8,ENG
GO: Biological Process	GO:0006096	glycolytic process		0.000855	1	0.02342	0.2172	9	100	HK2,PFKFB1,PFKM,PGAM2,PGK1,PGM1,PKM,DHTKD1,ENO3
GO: Biological Process	GO:1904018	positive regulation of vasculature development		0.0008587	1	0.02342	0.2172	15	236	HK2,ETS1,APLNR,PKM,HSPB1,ANXA3,AQP1,CTSH,JUP,CXCR4,KDR,NOTCH4,CD34,ENG,CDH5
GO: Biological Process	GO:0048845	venous blood vessel morphogenesis		0.0008685	1	0.02358	0.2187	4	18	HEG1,NOTCH4,EFNB2,ENG
GO: Biological Process	GO:0046889	positive regulation of lipid biosynthetic process		0.0008756	1	0.02367	0.2195	10	121	ELOVL5,MID1IP1,ABCD1,ABCD2,APOA1,PPARG,DGAT2,LDLR,SIRT3,PC
GO: Biological Process	GO:0006757	ATP generation from ADP		0.0009185	1	0.02461	0.2282	9	101	HK2,PFKFB1,PFKM,PGAM2,PGK1,PGM1,PKM,DHTKD1,ENO3
GO: Biological Process	GO:0061005	cell differentiation involved in kidney development		0.0009185	1	0.02461	0.2282	9	101	PODXL,KLF15,IRX3,MYO1E,PROM1,ALDH1A2,LAMB2,EDNRB,CD34
GO: Biological Process	GO:0097205	renal filtration		0.0009244	1	0.02465	0.2286	7	63	PODXL,AQP1,MYO1E,GAS6,GJA5,SULF1,CD34
GO: Biological Process	GO:0032963	collagen metabolic process		0.0009484	1	0.02518	0.2335	11	144	PRDX5,COL5A1,ADAMTS2,PPARG,SCX,BMP1,MRC2,GOT1,SERPINH1,ENG,PCOLCE
GO: Biological Process	GO:0060759	regulation of response to cytokine stimulus		0.0009551	1	0.02525	0.2341	13	190	AGPAT1,APOA1,SAMHD1,PPARG,PARP14,GAS6,TTLL12,PXDN,CXCR4,ADAM17,SH2B3,CAV1,ROBO1
GO: Biological Process	GO:1990845	adaptive thermogenesis		0.0009703	1	0.02554	0.2368	12	167	FABP4,SCD,CMKLR1,ALPL,PPARG,ACOT11,PER2,CXCR4,ADAM17,LAMA4,CAV1,EPAS1
GO: Biological Process	GO:0042063	gliogenesis		0.0009756	1	0.02556	0.237	25	508	CDKN2C,ENPP2,ADGRG1,ABCD1,ABCD2,CNTN1,COL3A1,VTN,KLF15,PPARG,SOX13,ADAM22,DISC1,ITGA6,ALDH1A2,PTPRB,CXCR4,NAV1,C1S,EPM2A,LAMA2,LAMB1,LAMB2,LDLR,DAAM2
GO: Biological Process	GO:0035023	regulation of Rho protein signal transduction		0.0009858	1	0.02565	0.2378	9	102	ADGRG1,HEG1,COL3A1,APOA1,F11R,MCF2L,ARHGEF28,ARAP3,ROBO1
GO: Biological Process	GO:0009144	purine nucleoside triphosphate metabolic process		0.0009874	1	0.02565	0.2378	17	290	CFH,HK2,PFKFB1,PFKM,SLC25A25,PGAM2,PGK1,PGM1,ADK,PKM,DHTKD1,STOML2,SAMHD1,NDUFA10,NDUFB2,NDUFB3,ENO3
GO: Biological Process	GO:1901137	carbohydrate derivative biosynthetic process		0.001011	1	0.02613	0.2423	33	745	MAN1A1,ACACA,ACAT1,ELOVL5,PPCDC,ADK,PKM,ST8SIA5,PLOD1,ITM2A,STOML2,ADCY4,ST6GAL1,PIGZ,PPT1,TRAK2,GCDH,NDUFA10,NDUFB2,NDUFB3,GALNT18,GNPDA2,GBGT1,ACSF3,DLAT,ST8SIA4,B3GLCT,PDHX,EGF,TMTC4,TKT,PANK4,ST8SIA2
GO: Biological Process	GO:0050873	brown fat cell differentiation		0.001016	1	0.02617	0.2426	7	64	MB,FABP4,SCD,PPARG,SOX13,ITGA6,LAMA4
GO: Biological Process	GO:0007005	mitochondrion organization		0.001024	1	0.02626	0.2435	29	626	CFH,HK2,ECSIT,TIMM44,STOML2,APOO,ACAD9,SLC25A33,PPARG,NUBPL,AP3B1,ABLIM3,TRAK2,MAP1LC3A,NDUFA10,NDUFB2,NDUFB3,GCLC,PRDX3,KDR,EPM2A,NDUFAF2,PYROXD2,TFRC,OPTN,CEP89,AIFM1,ENDOG,EPAS1
GO: Biological Process	GO:0051240	positive regulation of multicellular organismal process		0.001049	1	0.02678	0.2484	70	1950	ABAT,HK2,ENPP2,SERPINF1,MBP,ETS1,FABP4,ADK,HEG1,ADRA2C,KITLG,SCD,APLNR,PKM,ABCD1,CMKLR1,ABCD2,HSPB1,STOML2,ALPL,IL27RA,VTN,ANXA3,AGPAT1,SHLD1,PPARG,AP3B1,SKIL,AQP1,CRABP2,SOX13,CRHR2,NPTN,CTSH,INHA,DISC1,SPTBN1,GAS6,CCND1,PLXND1,SCX,BMP1,RFTN1,GJA5,JUP,PER2,CXCR4,SULF1,ENPP5,KDR,ADAM17,ADGRL2,NOTCH4,RAPGEF4,OBSL1,CAV1,RET,EDNRB,TFRC,OPTN,EFNB2,EGF,LOXL2,CD34,ST8SIA2,ROBO1,ENG,AGRN,CDH5,EPAS1
GO: Biological Process	GO:0001886	endothelial cell morphogenesis		0.001079	1	0.02719	0.2521	4	19	HEG1,COL15A1,NOTCH4,ENG
GO: Biological Process	GO:0043217	myelin maintenance		0.001079	1	0.02719	0.2521	4	19	ADGRG1,ABCD1,ABCD2,CXCR4
GO: Biological Process	GO:0016264	gap junction assembly		0.001079	1	0.02719	0.2521	4	19	APLNR,IRX3,GJA5,CAV1
GO: Biological Process	GO:0007507	heart development		0.001104	1	0.02771	0.2569	44	1092	PCSK5,ENPP2,MB,CEMIP2,CKMT2,HEG1,APLNR,TIMM44,COL3A1,COL5A1,HSPG2,IRX3,PPARG,CRIP2,DCHS1,RNF207,DNAH11,SPARC,ALDH1L1,PLXND1,SCX,FREM2,GJA5,JUP,KAT2B,ALDH1A2,ADAMTS9,CXCR4,KCNK2,KDR,RAPGEF4,OBSL1,CAV1,HEYL,OXCT1,EFNB2,ATOH8,ROBO1,SETD7,CALCRL,LY6E,ENG,TMEM100,CDH5
GO: Biological Process	GO:0007423	sensory organ development		0.001137	1	0.02824	0.2619	47	1190	CFH,PCSK5,SPRY2,SERPINF1,CA14,SLC25A25,PGK1,FABP4,COL4A1,COL5A1,COL5A2,NID2,SDK2,COL15A1,SKIL,AQP1,IGFBP7,DCHS1,ATP2B3,SPARC,ITGA6,CDH23,CCND1,ALDH1L1,PLXND1,PROM1,FREM2,ALDH1A2,PXDN,SULF1,KCNK2,NAV1,C1QB,KDR,TCF4,OBSL1,LAMB1,KERA,LAMB2,CAV1,RET,OPTN,EFNB2,ATOH8,TMOD1,AGRN,MAB21L1
GO: Biological Process	GO:0002001	renin secretion into blood stream		0.00114	1	0.02824	0.2619	3	9	PCSK5,GJA5,EDNRB
GO: Biological Process	GO:0006549	isoleucine metabolic process		0.00114	1	0.02824	0.2619	3	9	ACADSB,ACAT1,BCKDK
GO: Biological Process	GO:0002040	sprouting angiogenesis		0.001146	1	0.02824	0.2619	17	294	CEMIP2,APLNR,PKM,IGFBP7,GAS6,PLXND1,ADAMTS9,CXCR4,GLUL,KDR,SH2B3,FMNL3,EFNB2,LOXL2,ROBO1,ENG,CDH5
GO: Biological Process	GO:0050878	regulation of body fluid levels		0.001149	1	0.02824	0.2619	25	514	CFH,ABAT,HK2,HEG1,ADRA2C,CLIC1,SCD,APLNR,VAV3,HSPB1,COL3A1,VTN,VWF,XDH,AP3B1,AQP1,GAS6,CCND1,GJA5,F11R,ENPP5,SH2B3,CAV1,EDNRB,CD34
GO: Biological Process	GO:0120161	regulation of cold-induced thermogenesis		0.001187	1	0.02905	0.2694	11	148	FABP4,SCD,CMKLR1,ALPL,ACOT11,PER2,CXCR4,ADAM17,LAMA4,CAV1,EPAS1
GO: Biological Process	GO:0019320	hexose catabolic process		0.001281	1	0.03124	0.2896	6	49	HK2,PFKM,PGAM2,PGK1,PKM,ENO3
GO: Biological Process	GO:0033108	mitochondrial respiratory chain complex assembly		0.001296	1	0.03147	0.2918	9	106	ECSIT,ACAD9,SLC25A33,NUBPL,NDUFA10,NDUFB2,NDUFB3,NDUFAF2,AIFM1
GO: Biological Process	GO:0006491	N-glycan processing		0.001322	1	0.03188	0.2956	4	20	MAN1A1,ST8SIA5,ST8SIA4,ST8SIA2
GO: Biological Process	GO:0046847	filopodium assembly		0.001324	1	0.03188	0.2956	8	86	FSCN1,MYO10,ITGA6,ARHGAP44,DPYSL3,FMNL3,DAAM2,AGRN
GO: Biological Process	GO:0001654	eye development		0.001333	1	0.03188	0.2956	36	850	CFH,SPRY2,SERPINF1,CA14,SLC25A25,FABP4,COL4A1,COL5A1,COL5A2,NID2,SDK2,COL15A1,SKIL,AQP1,ATP2B3,ITGA6,CCND1,PLXND1,PROM1,FREM2,ALDH1A2,PXDN,NAV1,KDR,TCF4,OBSL1,LAMB1,KERA,LAMB2,RET,OPTN,EFNB2,ATOH8,TMOD1,AGRN,MAB21L1
GO: Biological Process	GO:0060537	muscle tissue development		0.001335	1	0.03188	0.2956	31	697	CEMIP2,CKMT2,HEG1,APLNR,TIMM44,COL3A1,COL6A1,HSPG2,COL15A1,IRX3,SKIL,CRHR2,VAMP5,ITGA6,ZFAND5,SCX,GJA5,ALDH1A2,ADAMTS9,KCNK2,OBSL1,CAV1,RET,HEYL,EFNB2,ATOH8,TLL2,SPRY4,GPCPD1,LY6E,ENG
GO: Biological Process	GO:0071496	cellular response to external stimulus		0.00134	1	0.03188	0.2956	24	491	SCD,PPARG,SIPA1,AQP1,FSCN1,KIF26A,GAS6,ITGA6,MAP1LC3A,SCX,SESN1,F11R,NUAK1,GCLC,GLUL,TMEM150C,SLC38A3,GOT1,CAV1,KPTN,TFRC,FADS1,AIFM1,ENG
GO: Biological Process	GO:0043534	blood vessel endothelial cell migration		0.00136	1	0.03223	0.2989	14	222	ETS1,PLEKHG5,HSPB1,HSPG2,VASH1,APOA1,PPARG,JUP,CXCR4,KDR,ADAM17,EFNB2,ROBO1,CDH5
GO: Biological Process	GO:0007160	cell-matrix adhesion		0.001379	1	0.03255	0.3018	16	273	PCSK5,ENPP2,S100A10,COL3A1,NID2,VTN,COL5A3,DISC1,ADAM9,ITGA6,JUP,ADAMTS9,NID1,KDR,ARHGEF28,CD34
GO: Biological Process	GO:0150063	visual system development		0.001417	1	0.03332	0.3089	36	853	CFH,SPRY2,SERPINF1,CA14,SLC25A25,FABP4,COL4A1,COL5A1,COL5A2,NID2,SDK2,COL15A1,SKIL,AQP1,ATP2B3,ITGA6,CCND1,PLXND1,PROM1,FREM2,ALDH1A2,PXDN,NAV1,KDR,TCF4,OBSL1,LAMB1,KERA,LAMB2,RET,OPTN,EFNB2,ATOH8,TMOD1,AGRN,MAB21L1
GO: Biological Process	GO:0003013	circulatory system process		0.001445	1	0.03386	0.314	36	854	EPHX2,PCSK5,ABAT,HEG1,ADRA2C,COL4A3,CCDC80,IRX3,PPARG,CRHR2,CRIP2,ATP2A3,RNF207,ATP2B3,PLVAP,GAS6,GJA5,JUP,KCNA5,F11R,PER2,GCLC,CXCR4,SULF1,TRIM55,KDR,SLC38A3,CAV1,EDNRB,TFRC,EGF,CD34,ENG,AGRN,CDH5,EPAS1
GO: Biological Process	GO:0001763	morphogenesis of a branching structure		0.001542	1	0.03576	0.3316	16	276	SPRY2,ESR1,COL4A1,IGFBP7,DCHS1,CTSH,UNC5B,PLXND1,ALDH1A2,CXCR4,SULF1,KDR,NOTCH4,NTN4,EGF,ENG
GO: Biological Process	GO:0010811	positive regulation of cell-substrate adhesion		0.001552	1	0.03576	0.3316	11	153	PCSK5,ENPP2,VIT,S100A10,VTN,CCDC80,APOA1,DISC1,JUP,NID1,KDR
GO: Biological Process	GO:0044262	cellular carbohydrate metabolic process		0.001596	1	0.03576	0.3316	19	357	HK2,BCKDK,PFKFB1,PFKM,PCDH12,PGM1,PHKA1,PHKB,PHKG1,AGL,HSD11B1,SLC37A4,COQ3,KAT2B,PER2,DGAT2,GOT1,EPM2A,GPT
GO: Biological Process	GO:0042045	epithelial fluid transport		0.001599	1	0.03576	0.3316	3	10	AQP1,AHCYL1,EDNRB
GO: Biological Process	GO:0006551	leucine metabolic process		0.001599	1	0.03576	0.3316	3	10	BCKDK,MCCC2,IVD
GO: Biological Process	GO:1903596	regulation of gap junction assembly		0.001599	1	0.03576	0.3316	3	10	APLNR,IRX3,CAV1
GO: Biological Process	GO:0061959	response to (R)-carnitine		0.001599	1	0.03576	0.3316	3	10	ACACA,FASN,DGAT2
GO: Biological Process	GO:0001999	renal response to blood flow involved in circulatory renin-angiotensin regulation of systemic arterial blood pressure		0.001599	1	0.03576	0.3316	3	10	PCSK5,GJA5,EDNRB
GO: Biological Process	GO:0120305	regulation of pigmentation		0.001601	1	0.03576	0.3316	4	21	KITLG,ADAMTS9,SULF1,EDNRB
GO: Biological Process	GO:0043649	dicarboxylic acid catabolic process		0.001601	1	0.03576	0.3316	4	21	ALDH1L1,GLUL,ACSF3,GOT1
GO: Biological Process	GO:0097503	sialylation		0.001601	1	0.03576	0.3316	4	21	ST8SIA5,ST6GAL1,ST8SIA4,ST8SIA2
GO: Biological Process	GO:0048070	regulation of developmental pigmentation		0.001601	1	0.03576	0.3316	4	21	KITLG,ADAMTS9,SULF1,EDNRB
GO: Biological Process	GO:0061448	connective tissue development		0.001604	1	0.03576	0.3316	23	469	CFH,ACAT1,ENPP2,SLC25A25,COL3A1,COL5A1,HSPG2,PPARG,RFLNB,SPARC,DISC1,SCX,PTHLH,BMP1,KAT2B,DGAT2,SULF1,CRISPLD2,SERPINH1,OXCT1,EGF,LOXL2,CD34
GO: Biological Process	GO:2001212	regulation of vasculogenesis		0.001617	1	0.03591	0.333	5	35	HOXC9,XDH,KDR,CD34,TMEM100
GO: Biological Process	GO:0060348	bone development		0.001655	1	0.03661	0.3394	18	331	CFH,ESR1,ALPL,COL3A1,HSPG2,RFLNB,DCHS1,SPARC,DISC1,SCX,PTHLH,KAT2B,PHOSPHO1,SULF1,KDR,SH2B3,SERPINH1,ENG
GO: Biological Process	GO:0007596	blood coagulation		0.001661	1	0.03661	0.3394	16	278	CFH,ABAT,ADRA2C,CLIC1,VAV3,HSPB1,COL3A1,VTN,VWF,AP3B1,GAS6,F11R,ENPP5,SH2B3,CAV1,CD34
GO: Biological Process	GO:0060562	epithelial tube morphogenesis		0.00167	1	0.03669	0.3402	27	587	SPRY2,ESR1,CEMIP2,MID1IP1,APLNR,COL4A1,PODXL,IRX3,IGFBP7,DCHS1,CTSH,RNF207,SPARC,UNC5B,PLXND1,PTHLH,ALDH1A2,CXCR4,KDR,NOTCH4,RET,EFNB2,EGF,ATOH8,ROBO1,ENG,CDH5
GO: Biological Process	GO:0008015	blood circulation		0.001696	1	0.03711	0.3441	33	769	EPHX2,PCSK5,ABAT,ADRA2C,COL4A3,CCDC80,IRX3,PPARG,CRHR2,CRIP2,ATP2A3,RNF207,ATP2B3,PLVAP,GAS6,GJA5,JUP,KCNA5,F11R,PER2,GCLC,CXCR4,SULF1,TRIM55,KDR,CAV1,EDNRB,EGF,CD34,ENG,AGRN,CDH5,EPAS1
GO: Biological Process	GO:0045834	positive regulation of lipid metabolic process		0.001738	1	0.03789	0.3513	13	203	ELOVL5,MID1IP1,SCD,VAV3,ABCD1,ABCD2,STOML2,APOA1,PPARG,DGAT2,LDLR,SIRT3,PC
GO: Biological Process	GO:0046031	ADP metabolic process		0.001789	1	0.0385	0.357	9	111	HK2,PFKFB1,PFKM,PGAM2,PGK1,PGM1,PKM,DHTKD1,ENO3
GO: Biological Process	GO:0044272	sulfur compound biosynthetic process		0.001811	1	0.0385	0.357	11	156	ACACA,ACAT1,ELOVL5,MPST,PPT1,GCDH,GCLC,ACSF3,DLAT,PDHX,HAGH
GO: Biological Process	GO:0072237	metanephric proximal tubule development		0.001813	1	0.0385	0.357	2	3	ACAT1,AQP1
GO: Biological Process	GO:0046356	acetyl-CoA catabolic process		0.001813	1	0.0385	0.357	2	3	ACAT1,NUDT8
GO: Biological Process	GO:2001213	negative regulation of vasculogenesis		0.001813	1	0.0385	0.357	2	3	HOXC9,XDH
GO: Biological Process	GO:1903045	neural crest cell migration involved in sympathetic nervous system development		0.001813	1	0.0385	0.357	2	3	FSCN1,CXCR4
GO: Biological Process	GO:0090297	positive regulation of mitochondrial DNA replication		0.001813	1	0.0385	0.357	2	3	STOML2,ENDOG
GO: Biological Process	GO:0019725	cellular homeostasis		0.001817	1	0.0385	0.357	40	992	HK2,SERPINF1,PFKM,PGM1,APLNR,PRDX5,STOML2,ALPL,TMEM175,KLF15,AP3B1,AQP1,CRHR2,NPTN,PPT1,DHRS7C,ATP2A3,ATP2B3,SLC37A4,ANKRD9,DISC1,GAS6,CDH23,CCND1,SLC35G1,EFHC1,DGAT2,GCLC,CXCR4,TBC1D1,PRDX3,NQO1,NDUFAF2,CAV1,TFRC,OXCT1,TMTC4,TMEM9,ENDOG,CDH5
GO: Biological Process	GO:1900746	regulation of vascular endothelial growth factor signaling pathway		0.00184	1	0.03884	0.3602	5	36	SPRY2,CEMIP2,XDH,TCF4,ROBO1
GO: Biological Process	GO:0009612	response to mechanical stimulus		0.001887	1	0.03959	0.3671	20	390	ETS1,HSPB1,ALPL,COL3A1,PPARG,AQP1,PPL,CDH23,SCX,JUP,KCNA5,F11R,GCLC,CXCR4,KCNK2,TMEM150C,GOT1,CAV1,ENDOG,ENG
GO: Biological Process	GO:0003279	cardiac septum development		0.001899	1	0.03959	0.3671	10	134	PCSK5,HEG1,APLNR,DNAH11,PLXND1,GJA5,CXCR4,HEYL,ROBO1,ENG
GO: Biological Process	GO:0003188	heart valve formation		0.001919	1	0.03959	0.3671	4	22	CEMIP2,DCHS1,SCX,GJA5
GO: Biological Process	GO:0043129	surfactant homeostasis		0.001919	1	0.03959	0.3671	4	22	CTSH,PTHLH,KDR,EPAS1
GO: Biological Process	GO:1901569	fatty acid derivative catabolic process		0.001919	1	0.03959	0.3671	4	22	ACAT1,ABCD1,NUDT8,OXCT1
GO: Biological Process	GO:0046034	ATP metabolic process		0.001926	1	0.03959	0.3671	15	256	CFH,HK2,PFKFB1,PFKM,SLC25A25,PGAM2,PGK1,PGM1,PKM,DHTKD1,STOML2,NDUFA10,NDUFB2,NDUFB3,ENO3
GO: Biological Process	GO:0003171	atrioventricular valve development		0.001935	1	0.03959	0.3671	6	53	CEMIP2,APLNR,DCHS1,GJA5,JUP,HEYL
GO: Biological Process	GO:0045923	positive regulation of fatty acid metabolic process		0.001935	1	0.03959	0.3671	6	53	ELOVL5,MID1IP1,ABCD1,ABCD2,APOA1,PPARG
GO: Biological Process	GO:0046365	monosaccharide catabolic process		0.001935	1	0.03959	0.3671	6	53	HK2,PFKM,PGAM2,PGK1,PKM,ENO3
GO: Biological Process	GO:0051056	regulation of small GTPase mediated signal transduction		0.001951	1	0.03977	0.3688	18	336	SPRY2,ADGRG1,PLEKHG5,HEG1,KITLG,VAV3,SIPA1L2,COL3A1,APOA1,SIPA1,PREX2,F11R,ARHGAP44,MCF2L,ARHGEF28,ARAP3,SPRY4,ROBO1
GO: Biological Process	GO:0032543	mitochondrial translation		0.002006	1	0.04077	0.378	10	135	MTG1,MRPL27,NOA1,MRPL28,MTIF2,MRPS9,MRPL34,GFM1,AURKAIP1,PTCD3
GO: Biological Process	GO:0016052	carbohydrate catabolic process		0.002022	1	0.04094	0.3796	12	182	HK2,PFKFB1,PFKM,PGAM2,PGK1,PGM1,PHKG1,AGL,PKM,HSD11B1,DHTKD1,ENO3
GO: Biological Process	GO:0007599	hemostasis		0.002062	1	0.04161	0.3858	16	284	CFH,ABAT,ADRA2C,CLIC1,VAV3,HSPB1,COL3A1,VTN,VWF,AP3B1,GAS6,F11R,ENPP5,SH2B3,CAV1,CD34
GO: Biological Process	GO:0009141	nucleoside triphosphate metabolic process		0.002086	1	0.04196	0.3891	17	311	CFH,HK2,PFKFB1,PFKM,SLC25A25,PGAM2,PGK1,PGM1,ADK,PKM,DHTKD1,STOML2,SAMHD1,NDUFA10,NDUFB2,NDUFB3,ENO3
GO: Biological Process	GO:0042398	cellular modified amino acid biosynthetic process		0.002132	1	0.04242	0.3933	6	54	CHDH,CKMT2,ALDH1L1,GCLC,TMLHE,HAGH
GO: Biological Process	GO:0050817	coagulation		0.002136	1	0.04242	0.3933	16	285	CFH,ABAT,ADRA2C,CLIC1,VAV3,HSPB1,COL3A1,VTN,VWF,AP3B1,GAS6,F11R,ENPP5,SH2B3,CAV1,CD34
GO: Biological Process	GO:0033869	nucleoside bisphosphate catabolic process		0.002158	1	0.04242	0.3933	3	11	ACAT1,ABCD1,NUDT8
GO: Biological Process	GO:1901490	regulation of lymphangiogenesis		0.002158	1	0.04242	0.3933	3	11	HOXC9,VASH1,STAB1
GO: Biological Process	GO:0034031	ribonucleoside bisphosphate catabolic process		0.002158	1	0.04242	0.3933	3	11	ACAT1,ABCD1,NUDT8
GO: Biological Process	GO:0034034	purine nucleoside bisphosphate catabolic process		0.002158	1	0.04242	0.3933	3	11	ACAT1,ABCD1,NUDT8
GO: Biological Process	GO:0006107	oxaloacetate metabolic process		0.002158	1	0.04242	0.3933	3	11	MDH2,GOT1,PC
GO: Biological Process	GO:0035987	endodermal cell differentiation		0.002203	1	0.043	0.3987	7	73	APLNR,COL4A2,COL5A1,COL5A2,COL6A1,VTN,LAMB1
GO: Biological Process	GO:1903053	regulation of extracellular matrix organization		0.002203	1	0.043	0.3987	7	73	ETS1,CEMIP2,FSCN1,NID1,LAMA2,LAMB1,LAMB2
GO: Biological Process	GO:0001666	response to hypoxia		0.002322	1	0.04518	0.4189	24	512	ABAT,HK2,MB,ETS1,PGK1,PKM,ALAS1,PLOD1,PPARG,AQP1,KCNA5,CXCR4,KCNK2,KDR,ADAM17,DNMT3A,CAV1,LDLR,TFRC,LOXL2,CD34,ENDOG,ENG,EPAS1
GO: Biological Process	GO:0070848	response to growth factor		0.002332	1	0.04524	0.4195	40	1006	PCSK5,SPRY2,ECSIT,NREP,CEMIP2,HSPB1,COL3A1,COL4A2,VTN,ANXA3,XDH,APOA1,PPARG,SKIL,NPTN,PPP2R5B,ADAMTSL2,SPARC,ADAM9,PLK5,GAS6,PMEPA1,SCX,GJA5,GCLC,SULF1,KDR,ADAM17,GOT1,TCF4,RAPGEF4,CAV1,HEYL,OPTN,SPRY4,ROBO1,CDC34,ENG,TMEM100,CDH5
GO: Biological Process	GO:0060350	endochondral bone morphogenesis		0.002341	1	0.04525	0.4196	8	94	ALPL,COL3A1,HSPG2,DISC1,SCX,PTHLH,PHOSPHO1,SERPINH1
GO: Biological Process	GO:1902547	regulation of cellular response to vascular endothelial growth factor stimulus		0.002353	1	0.04534	0.4204	5	38	SPRY2,CEMIP2,XDH,TCF4,ROBO1
GO: Biological Process	GO:0007266	Rho protein signal transduction		0.002438	1	0.04675	0.4335	11	162	ADGRG1,PLEKHG5,HEG1,COL3A1,APOA1,F11R,MCF2L,ARHGEF28,CDC42EP1,ARAP3,ROBO1
GO: Biological Process	GO:0061053	somite development		0.002441	1	0.04675	0.4335	13	211	MEOX1,CCDC80,SCX,ALDH1A2,CXCR4,SULF1,LOXL3,LAMB1,LAMB2,CAV1,RGS3,EFNB2,CALCRL
GO: Biological Process	GO:0060485	mesenchyme development		0.002455	1	0.04686	0.4345	23	485	SPRY2,CEMIP2,MEOX1,KITLG,APLNR,RFLNB,DCHS1,FSCN1,DISC1,ALDH1L1,SCX,ALDH1A2,CXCR4,LOXL3,NOTCH4,LAMB1,RET,EDNRB,HEYL,LOXL2,ROBO1,ENG,TMEM100
GO: Biological Process	GO:0000302	response to reactive oxygen species		0.002628	1	0.04999	0.4636	17	318	CFH,MB,ETS1,PRDX5,HSPB1,XDH,AQP1,ADAM9,MAP1LC3A,SESN1,KCNA5,PER2,PRDX3,NQO1,OPTN,AIFM1,ENDOG
GO: Cellular Component	GO:0031012	extracellular matrix		1.99e-19	1.276e-16	4.929e-17	3.471e-16	62	678	SERPINF1,VIT,S100A10,HMCN2,PKM,SPARCL1,PLOD1,ALPL,COL3A1,COL4A1,COL4A2,COL4A3,COL4A4,COL5A1,COL5A2,COL6A1,HSPG2,NID2,COL6A2,FRAS1,VTN,COL15A1,VWF,ADAMTS2,ANXA3,CCDC80,COL5A3,APOA1,IGFBP7,SDC3,PODN,CTSH,ADAMTSL2,SPARC,ITGA6,BMP1,FREM2,SSC5D,PXDN,PHOSPHO1,ADAMTS9,COL21A1,CXCR4,SULF1,C1QB,NID1,LOXL3,CRISPLD2,LAMA2,LAMA4,LAMB1,KERA,LAMB2,ADAMTS8,SERPINH1,ITIH5,NTN4,HMCN1,LOXL2,SERAC1,AGRN,PCOLCE
GO: Cellular Component	GO:0062023	collagen-containing extracellular matrix		2.127e-19	1.364e-16	4.929e-17	3.471e-16	55	541	SERPINF1,VIT,S100A10,HMCN2,PKM,SPARCL1,PLOD1,COL3A1,COL4A1,COL4A2,COL4A3,COL4A4,COL5A1,COL5A2,COL6A1,HSPG2,NID2,COL6A2,FRAS1,VTN,COL15A1,VWF,ADAMTS2,ANXA3,CCDC80,COL5A3,APOA1,IGFBP7,SDC3,PODN,CTSH,SPARC,ITGA6,BMP1,FREM2,SSC5D,PXDN,ADAMTS9,COL21A1,SULF1,C1QB,NID1,LOXL3,LAMA2,LAMA4,LAMB1,LAMB2,ADAMTS8,SERPINH1,ITIH5,NTN4,HMCN1,LOXL2,AGRN,PCOLCE
GO: Cellular Component	GO:0030312	external encapsulating structure		2.307e-19	1.479e-16	4.929e-17	3.471e-16	62	680	SERPINF1,VIT,S100A10,HMCN2,PKM,SPARCL1,PLOD1,ALPL,COL3A1,COL4A1,COL4A2,COL4A3,COL4A4,COL5A1,COL5A2,COL6A1,HSPG2,NID2,COL6A2,FRAS1,VTN,COL15A1,VWF,ADAMTS2,ANXA3,CCDC80,COL5A3,APOA1,IGFBP7,SDC3,PODN,CTSH,ADAMTSL2,SPARC,ITGA6,BMP1,FREM2,SSC5D,PXDN,PHOSPHO1,ADAMTS9,COL21A1,CXCR4,SULF1,C1QB,NID1,LOXL3,CRISPLD2,LAMA2,LAMA4,LAMB1,KERA,LAMB2,ADAMTS8,SERPINH1,ITIH5,NTN4,HMCN1,LOXL2,SERAC1,AGRN,PCOLCE
GO: Cellular Component	GO:0005759	mitochondrial matrix		2.705e-18	1.734e-15	4.335e-16	3.053e-15	52	514	MTG1,ABAT,ACADSB,ACAT1,BCKDK,MRPL27,MDH2,TST,ME2,HOGA1,ALAS1,PRDX5,TIMM44,DHTKD1,MPST,MRPL28,ACSF2,NUBPL,ACAD8,ACOT11,PDP1,MRPS9,ALDH4A1,MRPL34,GFM1,METTL15,GCDH,BCKDHB,MCCC2,COQ3,DBT,NDUFA10,IVD,HIBCH,SUOX,PRDX3,ACSF3,DLAT,ACSM5,AURKAIP1,PTCD3,HYKK,PYROXD2,PDHX,SIRT3,RNASEL,OXCT1,AASS,TMLHE,HAGH,PC,PCCB
GO: Cellular Component	GO:0005604	basement membrane		1.275e-16	8.172e-14	1.634e-14	1.151e-13	26	132	SERPINF1,HMCN2,COL4A1,COL4A2,COL4A3,COL4A4,COL5A1,HSPG2,NID2,FRAS1,VTN,COL15A1,CCDC80,SPARC,ITGA6,FREM2,PXDN,NID1,LAMA2,LAMA4,LAMB1,LAMB2,NTN4,HMCN1,LOXL2,AGRN
GO: Cellular Component	GO:0005581	collagen trimer		1.531e-09	9.813e-07	1.636e-07	1.152e-06	16	97	PLOD1,COL3A1,COL4A1,COL4A2,COL4A3,COL4A4,COL5A1,COL5A2,COL6A1,COL6A2,COL15A1,COL5A3,COL21A1,MRC2,C1QB,C1QTNF9
GO: Cellular Component	GO:0005788	endoplasmic reticulum lumen		1.57e-08	1.006e-05	1.437e-06	1.012e-05	28	335	PCSK5,SPARCL1,COL3A1,COL4A1,COL4A2,COL4A3,COL4A4,COL5A1,COL5A2,COL6A1,COL6A2,SUMF2,VTN,COL15A1,COL5A3,APOA1,ANO8,IGFBP7,GAS6,P4HA3,COLGALT2,COL21A1,ADAM17,TOR3A,LAMB1,LAMB2,SERPINH1,AIFM1
GO: Cellular Component	GO:0098644	complex of collagen trimers		2.742e-08	1.758e-05	2.197e-06	1.547e-05	8	22	COL3A1,COL4A1,COL4A2,COL4A3,COL4A4,COL5A1,COL5A2,COL5A3
GO: Cellular Component	GO:0005743	mitochondrial inner membrane		6.89e-08	4.417e-05	4.907e-06	3.455e-05	38	595	MTG1,MRS2,ACAT1,CHDH,MRPL27,L2HGDH,ECSIT,MDH2,TST,SLC25A25,CKMT2,ALAS1,TIMM44,STOML2,MPST,APOO,ACAD9,NOA1,SLC25A33,MRPL28,PPOX,MRPS9,MRPL34,GCDH,BCKDHB,COQ3,NDUFA10,NDUFB2,NDUFB3,ALDH18A1,AURKAIP1,PTCD3,NDUFAF2,SIRT3,TAMM41,AIFM1,PC,ENDOG
GO: Cellular Component	GO:0019866	organelle inner membrane		9.945e-07	0.0006375	6.375e-05	0.0004488	38	662	MTG1,MRS2,ACAT1,CHDH,MRPL27,L2HGDH,ECSIT,MDH2,TST,SLC25A25,CKMT2,ALAS1,TIMM44,STOML2,MPST,APOO,ACAD9,NOA1,SLC25A33,MRPL28,PPOX,MRPS9,MRPL34,GCDH,BCKDHB,COQ3,NDUFA10,NDUFB2,NDUFB3,ALDH18A1,AURKAIP1,PTCD3,NDUFAF2,SIRT3,TAMM41,AIFM1,PC,ENDOG
GO: Cellular Component	GO:0098651	basement membrane collagen trimer		1.899e-06	0.001217	0.0001024	0.0007211	5	10	COL4A1,COL4A2,COL4A3,COL4A4,COL15A1
GO: Cellular Component	GO:0005740	mitochondrial envelope		1.917e-06	0.001229	0.0001024	0.0007211	46	902	MTG1,HK2,MRS2,ACAT1,CHDH,MRPL27,L2HGDH,ECSIT,MDH2,TST,SLC25A25,CKMT2,ALAS1,ABCD1,TIMM44,STOML2,ALPL,MPST,APOO,ACAD9,NOA1,SLC25A33,MRPL28,PPOX,FAM210B,MRPS9,MRPL34,GCDH,BCKDHB,COQ3,NDUFA10,NDUFB2,NDUFB3,IVD,SUOX,ALDH18A1,AURKAIP1,PTCD3,NDUFAF2,PRELID3B,SIRT3,TAMM41,CEP89,AIFM1,PC,ENDOG
GO: Cellular Component	GO:0031966	mitochondrial membrane		4.852e-06	0.00311	0.0002393	0.001685	43	848	MTG1,HK2,MRS2,ACAT1,CHDH,MRPL27,L2HGDH,ECSIT,MDH2,TST,SLC25A25,CKMT2,ALAS1,ABCD1,TIMM44,STOML2,ALPL,MPST,APOO,ACAD9,NOA1,SLC25A33,MRPL28,PPOX,FAM210B,MRPS9,MRPL34,GCDH,BCKDHB,COQ3,NDUFA10,NDUFB2,NDUFB3,IVD,ALDH18A1,AURKAIP1,PTCD3,NDUFAF2,SIRT3,TAMM41,AIFM1,PC,ENDOG
GO: Cellular Component	GO:0031967	organelle envelope		8.139e-06	0.005217	0.0003478	0.002449	62	1439	MTG1,HK2,MRS2,ACAT1,CHDH,MRPL27,L2HGDH,ECSIT,MDH2,TST,SLC25A25,CKMT2,CLIC1,ALAS1,ABCD1,HSD11B1,TIMM44,STOML2,ALPL,MPST,APOO,TMEM176B,ACAD9,NOA1,SLC25A33,MRPL28,AQP1,PPOX,FAM210B,MRPS9,MRPL34,ATP2A3,INPP4A,AGPAT3,GCDH,BCKDHB,CCND1,GCHFR,COQ3,NDUFA10,NDUFB2,NDUFB3,IVD,SUOX,DHCR7,ALDH18A1,AURKAIP1,TOR3A,PTCD3,UACA,NDUFAF2,PRELID3B,SIRT3,EDNRB,TAMM41,CEP89,AIFM1,JPT1,PC,ENDOG,CDH5,IPO11
GO: Cellular Component	GO:0031975	envelope		8.139e-06	0.005217	0.0003478	0.002449	62	1439	MTG1,HK2,MRS2,ACAT1,CHDH,MRPL27,L2HGDH,ECSIT,MDH2,TST,SLC25A25,CKMT2,CLIC1,ALAS1,ABCD1,HSD11B1,TIMM44,STOML2,ALPL,MPST,APOO,TMEM176B,ACAD9,NOA1,SLC25A33,MRPL28,AQP1,PPOX,FAM210B,MRPS9,MRPL34,ATP2A3,INPP4A,AGPAT3,GCDH,BCKDHB,CCND1,GCHFR,COQ3,NDUFA10,NDUFB2,NDUFB3,IVD,SUOX,DHCR7,ALDH18A1,AURKAIP1,TOR3A,PTCD3,UACA,NDUFAF2,PRELID3B,SIRT3,EDNRB,TAMM41,CEP89,AIFM1,JPT1,PC,ENDOG,CDH5,IPO11
GO: Cellular Component	GO:0005587	collagen type IV trimer		1.141e-05	0.007314	0.0004571	0.003219	4	7	COL4A1,COL4A2,COL4A3,COL4A4
GO: Cellular Component	GO:0098637	protein complex involved in cell-matrix adhesion		1.392e-05	0.008922	0.0005248	0.003695	5	14	VTN,NID1,LAMA2,LAMB1,LAMB2
GO: Cellular Component	GO:0098642	network-forming collagen trimer		3.951e-05	0.02533	0.001333	0.009386	4	9	COL4A1,COL4A2,COL4A3,COL4A4
GO: Cellular Component	GO:0098645	collagen network		3.951e-05	0.02533	0.001333	0.009386	4	9	COL4A1,COL4A2,COL4A3,COL4A4
GO: Cellular Component	GO:0005588	collagen type V trimer		5.616e-05	0.036	0.0018	0.01267	3	4	COL5A1,COL5A2,COL5A3
GO: Cellular Component	GO:0045121	membrane raft		0.0001208	0.07745	0.003644	0.02566	25	450	ADGRG1,PGK1,EHD2,S100A10,CNTN1,STOML2,PODXL,ANXA13,AQP1,PPT1,ATP2B3,PLVAP,UNC5B,RFTN1,KCNA5,MALL,SULF1,KDR,ADAM17,CAV1,RET,SERPINH1,LDLR,EDNRB,STOM
GO: Cellular Component	GO:0098857	membrane microdomain		0.0001251	0.08018	0.003644	0.02566	25	451	ADGRG1,PGK1,EHD2,S100A10,CNTN1,STOML2,PODXL,ANXA13,AQP1,PPT1,ATP2B3,PLVAP,UNC5B,RFTN1,KCNA5,MALL,SULF1,KDR,ADAM17,CAV1,RET,SERPINH1,LDLR,EDNRB,STOM
GO: Cellular Component	GO:0005964	phosphorylase kinase complex		0.0001378	0.08835	0.003755	0.02644	3	5	PHKA1,PHKB,PHKG1
GO: Cellular Component	GO:0005583	fibrillar collagen trimer		0.0001465	0.09387	0.003755	0.02644	4	12	COL3A1,COL5A1,COL5A2,COL5A3
GO: Cellular Component	GO:0098643	banded collagen fibril		0.0001465	0.09387	0.003755	0.02644	4	12	COL3A1,COL5A1,COL5A2,COL5A3
GO: Cellular Component	GO:0030424	axon		0.0001935	0.124	0.00477	0.03359	40	901	CFH,ESR1,SERPINF1,MBP,PLEKHG5,ADRA2C,FKBP4,HSPB1,CNTN1,ANXA3,IRX3,AP3B1,AQP1,ADAM22,CRHR2,NPTN,PPT1,SDC3,TRAK2,FSCN1,ATP2B3,DISC1,SPTBN1,PLXND1,NEK3,KCNC4,CXCR4,GLUL,KCNK2,NAV1,SYN1,ADGRL2,DAGLA,GOT1,DPYSL3,RAPGEF4,RET,OPTN,ROBO1,AGRN
GO: Cellular Component	GO:0005947	mitochondrial alpha-ketoglutarate dehydrogenase complex		0.0002707	0.1735	0.006426	0.04524	3	6	BCKDK,BCKDHB,DBT
GO: Cellular Component	GO:0043256	laminin complex		0.0003811	0.2443	0.008724	0.06142	4	15	LAMA4,LAMB1,LAMB2,NTN4
GO: Cellular Component	GO:0045240	dihydrolipoyl dehydrogenase complex		0.00151	0.9679	0.03338	0.235	3	10	BCKDK,BCKDHB,DBT
GO: Cellular Component	GO:0098798	mitochondrial protein-containing complex		0.001695	1	0.03621	0.2549	17	311	BCKDK,MRPL27,TIMM44,APOO,MRPL28,MRPS9,MRPL34,BCKDHB,MCCC2,DBT,NDUFA10,NDUFB2,NDUFB3,DLAT,AURKAIP1,PTCD3,PDHX
GO: Cellular Component	GO:0098636	protein complex involved in cell adhesion		0.001929	1	0.03989	0.2809	6	54	VTN,ITGA6,NID1,LAMA2,LAMB1,LAMB2
GO: Cellular Component	GO:0030062	mitochondrial tricarboxylic acid cycle enzyme complex		0.002039	1	0.04084	0.2876	3	11	BCKDK,BCKDHB,DBT
GO: Cellular Component	GO:0043083	synaptic cleft		0.002494	1	0.04845	0.3412	4	24	LAMA2,LAMA4,LAMB2,AGRN
GO: Cellular Component	GO:0005777	peroxisome		0.00265	1	0.04854	0.3417	11	167	EPHX2,ACAT1,ABCD1,ECI2,PRDX5,ABCD2,XDH,PXMP2,CAV1,EHHADH,TKT
GO: Cellular Component	GO:0042579	microbody		0.00265	1	0.04854	0.3417	11	167	EPHX2,ACAT1,ABCD1,ECI2,PRDX5,ABCD2,XDH,PXMP2,CAV1,EHHADH,TKT
Pathway	1270244	Extracellular matrix organization	BioSystems: REACTOME	5.636e-18	1.23e-14	1.23e-14	1.017e-13	42	297	PLOD1,COL3A1,COL4A1,COL4A2,COL4A3,COL4A4,COL5A1,COL5A2,COL6A1,HSPG2,NID2,COL6A2,VTN,COL15A1,ADAMTS2,COL5A3,SDC3,CAPN12,SPARC,ADAM9,ITGA6,P4HA3,COLGALT2,BMP1,F11R,ADAMTS9,COL21A1,NID1,KDR,ADAM17,LOXL3,LAMA2,LAMA4,LAMB1,LAMB2,ADAMTS8,SERPINH1,NTN4,LOXL2,TLL2,AGRN,PCOLCE
Pathway	M5887	Genes encoding structural components of basement membranes	MSigDB C2 BIOCARTA (v7.5.1)	1.954e-16	4.266e-13	2.133e-13	1.763e-12	17	40	COL4A1,COL4A2,COL4A3,COL4A4,COL6A1,HSPG2,NID2,COL6A2,COL15A1,NID1,LAMA2,LAMA4,LAMB1,LAMB2,NTN4,HMCN1,AGRN
Pathway	1270245	Collagen formation	BioSystems: REACTOME	9.714e-16	2.121e-12	7.069e-13	5.843e-12	23	93	PLOD1,COL3A1,COL4A1,COL4A2,COL4A3,COL4A4,COL5A1,COL5A2,COL6A1,COL6A2,COL15A1,ADAMTS2,COL5A3,ITGA6,P4HA3,COLGALT2,BMP1,COL21A1,LOXL3,SERPINH1,LOXL2,TLL2,PCOLCE
Pathway	M5884	Ensemble of genes encoding core extracellular matrix including ECM glycoproteins, collagens and proteoglycans	MSigDB C2 BIOCARTA (v7.5.1)	3.052e-15	6.662e-12	1.56e-12	1.289e-11	37	275	VIT,HMCN2,SPARCL1,COL3A1,COL4A1,COL4A2,COL4A3,COL4A4,COL5A1,COL5A2,COL6A1,HSPG2,NID2,COL6A2,FRAS1,VTN,COL15A1,VWF,COL5A3,IGFBP7,PODN,SPARC,GAS6,PXDN,COL21A1,NID1,CRISPLD2,LAMA2,LAMA4,LAMB1,KERA,LAMB2,VWA7,NTN4,HMCN1,AGRN,PCOLCE
Pathway	1270246	Collagen biosynthesis and modifying enzymes	BioSystems: REACTOME	3.572e-15	7.798e-12	1.56e-12	1.289e-11	20	70	PLOD1,COL3A1,COL4A1,COL4A2,COL4A3,COL4A4,COL5A1,COL5A2,COL6A1,COL6A2,COL15A1,ADAMTS2,COL5A3,P4HA3,COLGALT2,BMP1,COL21A1,SERPINH1,TLL2,PCOLCE
Pathway	1270247	Assembly of collagen fibrils and other multimeric structures	BioSystems: REACTOME	5.052e-13	1.103e-09	1.838e-10	1.519e-09	17	60	COL3A1,COL4A1,COL4A2,COL4A3,COL4A4,COL5A1,COL5A2,COL6A1,COL6A2,COL15A1,COL5A3,ITGA6,BMP1,LOXL3,LOXL2,TLL2,PCOLCE
Pathway	M7098	ECM-receptor interaction	MSigDB C2 BIOCARTA (v7.5.1)	1.807e-12	3.945e-09	5.636e-10	4.659e-09	19	84	COL3A1,COL4A1,COL4A2,COL4A4,COL5A1,COL5A2,COL6A1,HSPG2,COL6A2,VTN,VWF,COL5A3,SDC3,ITGA6,LAMA2,LAMA4,LAMB1,LAMB2,AGRN
Pathway	132956	Metabolic pathways	BioSystems: KEGG	2.796e-12	6.103e-09	7.629e-10	6.306e-09	81	1272	EPHX2,ABAT,MAN1A1,HK2,ACACA,ACADSB,ACAT1,CHDH,PPCDC,PFKM,MDH2,TST,PGAM2,PGK1,PGM1,ADK,CKMT2,FASN,HOGA1,AGL,PKM,ST8SIA5,ALAS1,PLCB4,HSD11B1,ALPL,MPST,PTGES2,AGPAT1,XDH,ST6GAL1,PPOX,ACAD8,PPT1,ALDH4A1,SMS,TRAK2,AHCYL1,GALNS,SPR,INPP4A,AGPAT3,P4HA3,GCDH,BCKDHB,MCCC2,COQ3,DBT,NDUFA10,NDUFB2,NDUFB3,GALNT18,IVD,ALDH1A2,PHOSPHO1,HIBCH,SUOX,DGAT2,GCLC,DHCR7,DHCR24,GNPDA2,GBGT1,GLUL,ALDH18A1,DLAT,ACSM5,GO…
Pathway	1269959	Glucose metabolism	BioSystems: REACTOME	9.675e-11	2.112e-07	2.347e-08	1.94e-07	17	81	HK2,PFKFB1,PFKM,MDH2,PGAM2,PGK1,PGM1,PHKA1,PHKB,PHKG1,AGL,PKM,GNPDA2,GOT1,EPM2A,PC,ENO3
Pathway	M5889	Ensemble of genes encoding extracellular matrix and extracellular matrix-associated proteins	MSigDB C2 BIOCARTA (v7.5.1)	1.084e-10	2.366e-07	2.366e-08	1.956e-07	67	1026	PCSK5,SERPINF1,VIT,S100A10,HMCN2,KITLG,SPARCL1,PLOD1,COL3A1,COL4A1,COL4A2,COL4A3,COL4A4,COL5A1,COL5A2,COL6A1,HSPG2,NID2,COL6A2,FRAS1,VTN,COL15A1,VWF,ADAMTS2,ANXA3,ANXA13,COL5A3,ADAM22,IGFBP7,SDC3,PODN,CTSH,ADAMTSL2,SPARC,INHA,ADAM9,GAS6,P4HA3,PLXND1,BMP1,FREM2,PXDN,ADAMTS9,COL21A1,SULF1,C1QB,NID1,ADAM17,LOXL3,CRISPLD2,LAMA2,LAMA4,LAMB1,KERA,LAMB2,ADAMTS8,VWA7,SERPINH1,ITIH5,NTN4,EGF,HMCN1,LOXL2,T…
Pathway	SMP00032	Valine, Leucine and Isoleucine Degradation	SMPDB	3.032e-10	6.62e-07	6.018e-08	4.975e-07	11	30	ABAT,ACADSB,ACAT1,ACAD8,BCKDHB,MCCC2,DBT,IVD,HIBCH,OXCT1,PCCB
Pathway	M18	Beta1 integrin cell surface interactions	MSigDB C2 BIOCARTA (v7.5.1)	3.776e-10	8.243e-07	6.869e-08	5.678e-07	15	66	COL3A1,COL4A1,COL4A3,COL4A4,COL5A1,COL5A2,COL6A1,COL6A2,VTN,ITGA6,NID1,LAMA2,LAMA4,LAMB1,LAMB2
Pathway	1270161	Branched-chain amino acid catabolism	BioSystems: REACTOME	4.453e-10	9.721e-07	7.478e-08	6.181e-07	10	24	ACADSB,ACAT1,BCKDK,ACAD8,BCKDHB,MCCC2,DBT,IVD,HIBCH,TMLHE
Pathway	82952	Valine, leucine and isoleucine degradation	BioSystems: KEGG	5.426e-10	1.185e-06	8.461e-08	6.994e-07	13	48	ABAT,ACADSB,ACAT1,ACAD8,BCKDHB,MCCC2,DBT,IVD,HIBCH,ACSF3,OXCT1,EHHADH,PCCB
Pathway	M3005	Genes encoding collagen proteins	MSigDB C2 BIOCARTA (v7.5.1)	2.32e-09	5.064e-06	3.165e-07	2.616e-06	12	44	COL3A1,COL4A1,COL4A2,COL4A3,COL4A4,COL5A1,COL5A2,COL6A1,COL6A2,COL15A1,COL5A3,COL21A1
Pathway	M11835	Valine, leucine and isoleucine degradation	MSigDB C2 BIOCARTA (v7.5.1)	2.32e-09	5.064e-06	3.165e-07	2.616e-06	12	44	ABAT,ACADSB,ACAT1,ACAD8,BCKDHB,MCCC2,DBT,IVD,HIBCH,OXCT1,EHHADH,PCCB
Pathway	1470926	Collagen chain trimerization	BioSystems: REACTOME	5.319e-09	1.161e-05	6.83e-07	5.645e-06	12	47	COL3A1,COL4A1,COL4A2,COL4A3,COL4A4,COL5A1,COL5A2,COL6A1,COL6A2,COL15A1,COL5A3,COL21A1
Pathway	PW:0000043	pyruvate metabolic	Pathway Ontology	5.851e-09	1.277e-05	7.096e-07	5.865e-06	10	30	ACACA,ACAT1,MDH2,PKM,PDP1,ALDH1A2,DLAT,PDHX,HAGH,PC
Pathway	83068	ECM-receptor interaction	BioSystems: KEGG	9.242e-09	2.018e-05	1.062e-06	8.778e-06	15	82	COL4A1,COL4A2,COL4A3,COL4A4,COL6A1,HSPG2,COL6A2,VTN,VWF,ITGA6,LAMA2,LAMA4,LAMB1,LAMB2,AGRN
Pathway	814926	Carbon metabolism	BioSystems: KEGG	2.363e-08	5.159e-05	2.579e-06	2.132e-05	17	114	HK2,ACAT1,PFKM,MDH2,ME2,PGAM2,PGK1,PKM,HIBCH,DLAT,GOT1,GPT,EHHADH,TKT,PC,PCCB,ENO3
Pathway	M3008	Genes encoding structural ECM glycoproteins	MSigDB C2 BIOCARTA (v7.5.1)	4.428e-08	9.667e-05	4.603e-06	3.805e-05	22	196	VIT,HMCN2,SPARCL1,NID2,FRAS1,VTN,VWF,IGFBP7,SPARC,GAS6,PXDN,NID1,CRISPLD2,LAMA2,LAMA4,LAMB1,LAMB2,VWA7,NTN4,HMCN1,AGRN,PCOLCE
Pathway	1270158	Metabolism of amino acids and derivatives	BioSystems: REACTOME	5.433e-08	0.0001186	5.391e-06	4.456e-05	31	363	ACADSB,ACAT1,BCKDK,TST,CKMT2,CARNS1,DHTKD1,ACAD8,ALDH4A1,SMS,GCDH,BCKDHB,MCCC2,DBT,IVD,HIBCH,SUOX,GCLC,GLUL,NQO1,ALDH18A1,DLAT,GOT1,HYKK,GPT,PDHX,AASS,TMLHE,GADL1,CARNMT1,PCBD1
Pathway	M160	Integrins in angiogenesis	MSigDB C2 BIOCARTA (v7.5.1)	1.5e-07	0.0003276	1.424e-05	0.0001177	13	74	VAV3,COL3A1,COL4A1,COL4A3,COL4A4,COL5A1,COL5A2,COL6A1,COL6A2,VTN,COL15A1,F11R,KDR
Pathway	83004	Propanoate metabolism	BioSystems: KEGG	1.819e-07	0.0003971	1.655e-05	0.0001368	9	32	ABAT,ACACA,ACAT1,ECHDC1,BCKDHB,DBT,HIBCH,EHHADH,PCCB
Pathway	M7253	Focal adhesion	MSigDB C2 BIOCARTA (v7.5.1)	2.59e-07	0.0005655	2.249e-05	0.0001859	21	199	VAV3,COL3A1,COL4A1,COL4A2,COL4A4,COL5A1,COL5A2,COL6A1,COL6A2,VTN,VWF,COL5A3,ITGA6,CCND1,KDR,LAMA2,LAMA4,LAMB1,LAMB2,CAV1,EGF
Pathway	M39565	miRNA targets in ECM and membrane receptors	MSigDB C2 BIOCARTA (v7.5.1)	2.678e-07	0.0005847	2.249e-05	0.0001859	10	43	COL3A1,COL4A1,COL4A2,COL5A1,COL5A2,COL6A1,COL6A2,COL5A3,LAMA4,LAMB2
Pathway	1270253	Laminin interactions	BioSystems: REACTOME	2.929e-07	0.0006394	2.368e-05	0.0001957	8	25	HSPG2,NID2,ITGA6,NID1,LAMA2,LAMA4,LAMB1,LAMB2
Pathway	M39474	Glycolysis and gluconeogenesis	MSigDB C2 BIOCARTA (v7.5.1)	4.235e-07	0.0009244	3.188e-05	0.0002635	10	45	HK2,PFKM,MDH2,PGAM2,PGK1,PKM,DLAT,GOT1,PC,ENO3
Pathway	1270254	Non-integrin membrane-ECM interactions	BioSystems: REACTOME	4.235e-07	0.0009244	3.188e-05	0.0002635	10	45	HSPG2,VTN,SDC3,ITGA6,LAMA2,LAMA4,LAMB1,LAMB2,NTN4,AGRN
Pathway	1270313	NCAM1 interactions	BioSystems: REACTOME	7.108e-07	0.001552	5.172e-05	0.0004275	9	37	COL4A1,COL4A2,COL4A3,COL4A4,COL6A1,COL6A2,ST8SIA4,ST8SIA2,AGRN
Pathway	SMP00040	Glycolysis	SMPDB	7.599e-07	0.001659	5.351e-05	0.0004423	6	13	HK2,PFKM,PGAM2,PGK1,PGM1,PKM
Pathway	868084	Fatty acid metabolism	BioSystems: KEGG	8.043e-07	0.001756	5.487e-05	0.0004535	10	48	ACACA,ACADSB,ACAT1,ELOVL5,FASN,SCD,FADS2,PPT1,FADS1,EHHADH
Pathway	P00034	Integrin signalling pathway	PantherDB	1.374e-06	0.003	9.092e-05	0.0007515	18	167	COL3A1,COL4A1,COL4A2,COL4A3,COL4A4,COL5A1,COL5A2,COL6A1,COL6A2,COL15A1,COL5A3,ITGA6,LAMA2,LAMA4,LAMB1,LAMB2,CAV1,NTN4
Pathway	MAP00620_Pyruvate_metabolism	MAP00620 Pyruvate metabolism	GenMAPP	1.838e-06	0.004012	0.000118	0.0009753	8	31	ACACA,ACAT1,MDH2,ME2,PKM,DLAT,HAGH,PC
Pathway	1270249	Crosslinking of collagen fibrils	BioSystems: REACTOME	2.132e-06	0.004654	0.000133	0.001099	5	9	BMP1,LOXL3,LOXL2,TLL2,PCOLCE
Pathway	M22040	Regulators of Bone Mineralization	MSigDB C2 BIOCARTA (v7.5.1)	4.164e-06	0.00909	0.0002525	0.002087	5	10	ALPL,COL4A1,COL4A2,COL4A3,COL4A4
Pathway	83067	Focal adhesion	BioSystems: KEGG	4.351e-06	0.009499	0.0002567	0.002122	19	199	MYLK4,VAV3,COL4A1,COL4A2,COL4A3,COL4A4,COL6A1,COL6A2,VTN,VWF,ITGA6,CCND1,KDR,LAMA2,LAMA4,LAMB1,LAMB2,CAV1,EGF
Pathway	M198	Syndecan-1-mediated signaling events	MSigDB C2 BIOCARTA (v7.5.1)	5.013e-06	0.01094	0.000288	0.002381	9	46	COL3A1,COL4A1,COL4A3,COL4A4,COL5A1,COL5A2,COL6A1,COL6A2,COL15A1
Pathway	M39402	Focal adhesion	MSigDB C2 BIOCARTA (v7.5.1)	5.419e-06	0.01183	0.0003034	0.002507	19	202	MYLK4,VAV3,COL4A1,COL4A2,COL4A4,COL5A2,COL6A2,VTN,VWF,COL5A3,ITGA6,CCND1,KDR,LAMA2,LAMA4,LAMB1,LAMB2,CAV1,EGF
Pathway	790012	Biosynthesis of amino acids	BioSystems: KEGG	8.565e-06	0.0187	0.0004674	0.003864	11	75	PFKM,PGAM2,PGK1,PKM,GLUL,ALDH18A1,GOT1,GPT,TKT,PC,ENO3
Pathway	172847	Protein digestion and absorption	BioSystems: KEGG	9.205e-06	0.02009	0.0004784	0.003954	12	90	COL3A1,COL4A1,COL4A2,COL4A3,COL4A4,COL5A1,COL5A2,COL6A1,COL6A2,COL15A1,COL5A3,COL21A1
Pathway	1268974	Defects in biotin (Btn) metabolism	BioSystems: REACTOME	9.423e-06	0.02057	0.0004784	0.003954	4	6	ACACA,MCCC2,PC,PCCB
Pathway	1268975	Defective HLCS causes multiple carboxylase deficiency	BioSystems: REACTOME	9.423e-06	0.02057	0.0004784	0.003954	4	6	ACACA,MCCC2,PC,PCCB
Pathway	SMP00128	Gluconeogenesis	SMPDB	1.038e-05	0.02267	0.0005152	0.004258	6	19	HK2,MDH2,PGAM2,PGK1,PGM1,PC
Pathway	82998	Pyruvate metabolism	BioSystems: KEGG	1.173e-05	0.02561	0.0005691	0.004704	8	39	ACACA,ACAT1,MDH2,ME2,PKM,DLAT,HAGH,PC
Pathway	142387	valine degradation	BioSystems: BIOCYC	1.248e-05	0.02724	0.0005923	0.004896	5	12	ABAT,ACAD8,BCKDHB,DBT,HIBCH
Pathway	1269957	Metabolism of carbohydrates	BioSystems: REACTOME	1.414e-05	0.03086	0.000641	0.005299	23	296	HK2,PFKFB1,PFKM,MDH2,PGAM2,PGK1,PGM1,PHKA1,PHKB,PHKG1,AGL,PKM,HSPG2,SDC3,SLC37A4,GNPDA2,GOT1,EPM2A,KERA,TKT,PC,AGRN,ENO3
Pathway	M7934	Pyruvate metabolism	MSigDB C2 BIOCARTA (v7.5.1)	1.43e-05	0.03122	0.000641	0.005299	8	40	ACACA,ACAT1,MDH2,ME2,PKM,DLAT,HAGH,PC
Pathway	MAP00010_Glycolysis_Gluconeogenesis	MAP00010 Glycolysis Gluconeogenesis	GenMAPP	1.439e-05	0.03141	0.000641	0.005299	9	52	HK2,PFKM,PGAM2,PGK1,PGM1,PKM,DLAT,FMNL3,ENO3
Pathway	PW:0000640	glycolysis pathway	Pathway Ontology	1.978e-05	0.04319	0.0008315	0.006873	6	21	HK2,PFKFB1,PFKM,PGAM2,PGK1,PKM
Pathway	PW:0000057	carbon fixation	Pathway Ontology	1.981e-05	0.04324	0.0008315	0.006873	5	13	MDH2,PKM,GOT1,GPT,TKT
Pathway	PW:0000027	glutamate metabolic	Pathway Ontology	1.981e-05	0.04324	0.0008315	0.006873	5	13	ABAT,GCLC,GLUL,GOT1,GPT
Pathway	1270011	Triglyceride Biosynthesis	BioSystems: REACTOME	2.047e-05	0.04469	0.0008432	0.00697	11	82	ACACA,ELOVL5,FASN,SCD,AGPAT1,ACSF2,PPT1,ACOT11,AGPAT3,DGAT2,ACSF3
Pathway	1270260	Integrin cell surface interactions	BioSystems: REACTOME	2.149e-05	0.04691	0.0008687	0.007181	10	68	COL4A1,COL4A2,COL4A3,COL4A4,HSPG2,VTN,ITGA6,F11R,KDR,AGRN
Pathway	M53	Beta3 integrin cell surface interactions	MSigDB C2 BIOCARTA (v7.5.1)	2.502e-05	0.05462	0.0009914	0.008195	8	43	COL4A1,COL4A3,COL4A4,VTN,F11R,KDR,LAMA4,LAMB1
Pathway	83118	Small cell lung cancer	BioSystems: KEGG	2.58e-05	0.05633	0.0009914	0.008195	11	84	TRAF5,COL4A1,COL4A2,COL4A3,COL4A4,ITGA6,CCND1,LAMA2,LAMA4,LAMB1,LAMB2
Pathway	M39440	Fatty acid biosynthesis	MSigDB C2 BIOCARTA (v7.5.1)	2.655e-05	0.05796	0.0009914	0.008195	6	22	ACACA,FASN,SCD,ECHDC1,PC,ECHDC2
Pathway	1269961	Gluconeogenesis	BioSystems: REACTOME	2.68e-05	0.05849	0.0009914	0.008195	7	32	PFKFB1,MDH2,PGAM2,PGK1,GOT1,PC,ENO3
Pathway	1269960	Glycolysis	BioSystems: REACTOME	2.68e-05	0.05849	0.0009914	0.008195	7	32	HK2,PFKFB1,PFKM,PGAM2,PGK1,PKM,ENO3
Pathway	M39719	Focal adhesion: PI3K-Akt-mTOR-signaling pathway	MSigDB C2 BIOCARTA (v7.5.1)	2.807e-05	0.06127	0.001021	0.008441	23	309	ACACA,PFKFB1,KITLG,COL3A1,COL4A1,COL4A2,COL4A4,COL5A1,COL5A2,COL6A2,VTN,VWF,COL5A3,PPP2R5B,ITGA6,TBC1D1,KDR,LAMA2,LAMA4,LAMB1,LAMB2,EGF,EPAS1
Pathway	104488	Cysteine and methionine metabolism	BioSystems: KEGG	3.538e-05	0.07724	0.001266	0.01047	8	45	MDH2,TST,MPST,SMS,AHCYL1,GCLC,GOT1,DNMT3A
Pathway	1270010	Fatty acid, triacylglycerol, and ketone body metabolism	BioSystems: REACTOME	4.019e-05	0.08774	0.001415	0.0117	20	253	ACACA,ACAT1,ELOVL5,FASN,MID1IP1,SCD,ALAS1,AGPAT1,APOA1,ACSF2,PPARG,PPT1,ACOT11,AGPAT3,DGAT2,ACSF3,FADS1,OXCT1,THRSP,PCCB
Pathway	82956	Lysine degradation	BioSystems: KEGG	4.119e-05	0.08992	0.001427	0.0118	9	59	ACAT1,PLOD1,GCDH,COLGALT2,HYKK,EHHADH,AASS,TMLHE,SETD7
Pathway	1270144	Metabolism of vitamins and cofactors	BioSystems: REACTOME	4.225e-05	0.09223	0.001441	0.01191	16	175	ACACA,ENPP2,PPCDC,FASN,HSPG2,SLC19A2,APOA1,PARP14,SDC3,MCCC2,ALDH1L1,LDLR,PANK4,PC,PCCB,AGRN
Pathway	M3468	Genes encoding enzymes and their regulators involved in the remodeling of the extracellular matrix	MSigDB C2 BIOCARTA (v7.5.1)	5.471e-05	0.1194	0.001819	0.01503	19	238	PCSK5,SERPINF1,PLOD1,ADAMTS2,ADAM22,CTSH,ADAMTSL2,ADAM9,P4HA3,BMP1,ADAMTS9,SULF1,ADAM17,LOXL3,ADAMTS8,SERPINH1,ITIH5,LOXL2,TLL2
Pathway	M39570	Amino acid metabolism	MSigDB C2 BIOCARTA (v7.5.1)	5.499e-05	0.12	0.001819	0.01503	11	91	MDH2,PKM,MPST,SMS,HIBCH,GLUL,ALDH18A1,GOT1,PDHX,EHHADH,PC
Pathway	413340	Glycolysis (Embden-Meyerhof pathway), glucose => pyruvate	BioSystems: KEGG	5.86e-05	0.1279	0.001909	0.01578	6	25	HK2,PFKM,PGAM2,PGK1,PKM,ENO3
Pathway	MAP00710_Carbon_fixation	MAP00710 Carbon fixation	GenMAPP	6.261e-05	0.1367	0.001981	0.01637	5	16	MDH2,PGK1,PKM,GOT1,GPT
Pathway	M39780	Omega-9 fatty acid synthesis	MSigDB C2 BIOCARTA (v7.5.1)	6.261e-05	0.1367	0.001981	0.01637	5	16	ELOVL5,FASN,SCD,FADS2,FADS1
Pathway	M40064	Biotin metabolism, including IEMs	MSigDB C2 BIOCARTA (v7.5.1)	7.391e-05	0.1613	0.002305	0.01905	4	9	ACACA,MCCC2,PC,PCCB
Pathway	82957	Arginine and proline metabolism	BioSystems: KEGG	7.78e-05	0.1698	0.002392	0.01977	8	50	CKMT2,HOGA1,CARNS1,ALDH4A1,SMS,P4HA3,ALDH18A1,GOT1
Pathway	1269963	Glycogen breakdown (glycogenolysis)	BioSystems: REACTOME	8.663e-05	0.1891	0.002591	0.02141	5	17	PGM1,PHKA1,PHKB,PHKG1,AGL
Pathway	PW:0000641	gluconeogenesis pathway	Pathway Ontology	8.663e-05	0.1891	0.002591	0.02141	5	17	PFKFB1,PGAM2,PGK1,GOT1,PC
Pathway	167324	Amoebiasis	BioSystems: KEGG	9.02e-05	0.1969	0.002661	0.022	11	96	PLCB4,HSPB1,COL3A1,COL4A1,COL4A2,COL4A3,COL4A4,LAMA2,LAMA4,LAMB1,LAMB2
Pathway	M39834	Small cell lung cancer	MSigDB C2 BIOCARTA (v7.5.1)	0.0001089	0.2377	0.00317	0.0262	11	98	TRAF5,COL4A1,COL4A2,COL4A3,COL4A4,ITGA6,CCND1,LAMA2,LAMA4,LAMB1,LAMB2
Pathway	83002	Glyoxylate and dicarboxylate metabolism	BioSystems: KEGG	0.0001159	0.2531	0.003287	0.02717	6	28	ACAT1,MDH2,HOGA1,GLUL,HYI,PCCB
Pathway	83007	Butanoate metabolism	BioSystems: KEGG	0.0001159	0.2531	0.003287	0.02717	6	28	ABAT,ACAT1,L2HGDH,ACSM5,OXCT1,EHHADH
Pathway	1270086	Linoleic acid (LA) metabolism	BioSystems: REACTOME	0.0001204	0.2628	0.003326	0.02749	4	10	ELOVL5,FADS2,ABCD1,FADS1
Pathway	PW:0000028	alanine and aspartate metabolic	Pathway Ontology	0.0001204	0.2628	0.003326	0.02749	4	10	ABAT,GOT1,GPT,PC
Pathway	M39595	Glycogen synthesis and degradation	MSigDB C2 BIOCARTA (v7.5.1)	0.0001219	0.2661	0.003326	0.02749	7	40	HK2,PGM1,PHKA1,PHKB,PHKG1,AGL,PPP2R5B
Pathway	M3228	Small cell lung cancer	MSigDB C2 BIOCARTA (v7.5.1)	0.000136	0.2969	0.003666	0.0303	10	84	TRAF5,COL4A1,COL4A2,COL4A4,ITGA6,CCND1,LAMA2,LAMA4,LAMB1,LAMB2
Pathway	PW:0000025	glycolysis/gluconeogenesis	Pathway Ontology	0.0001427	0.3115	0.003798	0.0314	6	29	HK2,PFKM,PGAM2,PGM1,PKM,ENO3
Pathway	1270012	Fatty Acyl-CoA Biosynthesis	BioSystems: REACTOME	0.0001558	0.3401	0.004097	0.03387	8	55	ACACA,ELOVL5,FASN,SCD,ACSF2,PPT1,ACOT11,ACSF3
Pathway	M158	Alpha6 beta4 integrin-ligand interactions	MSigDB C2 BIOCARTA (v7.5.1)	0.000185	0.4038	0.004695	0.03881	4	11	ITGA6,LAMA2,LAMB1,LAMB2
Pathway	M15422	Vitamin C in the Brain	MSigDB C2 BIOCARTA (v7.5.1)	0.000185	0.4038	0.004695	0.03881	4	11	COL4A1,COL4A2,COL4A3,COL4A4
Pathway	1270153	Biotin transport and metabolism	BioSystems: REACTOME	0.000185	0.4038	0.004695	0.03881	4	11	ACACA,MCCC2,PC,PCCB
Pathway	MAP00251_Glutamate_metabolism	MAP00251 Glutamate metabolism	GenMAPP	0.0002022	0.4414	0.005016	0.04146	5	20	ABAT,GCLC,GLUL,GOT1,GPT
Pathway	MAP00640_Propanoate_metabolism	MAP00640 Propanoate metabolism	GenMAPP	0.0002022	0.4414	0.005016	0.04146	5	20	ABAT,ACACA,ACAT1,EHHADH,PCCB
Pathway	82966	beta-Alanine metabolism	BioSystems: KEGG	0.0002107	0.46	0.005169	0.04272	6	31	ABAT,CARNS1,SMS,HIBCH,EHHADH,GADL1
Pathway	M13720	Lysine degradation	MSigDB C2 BIOCARTA (v7.5.1)	0.0002271	0.4957	0.005508	0.04553	7	44	ACAT1,PLOD1,GCDH,EHHADH,AASS,TMLHE,SETD7
Pathway	1309221	Histidine, lysine, phenylalanine, tyrosine, proline and tryptophan catabolism	BioSystems: REACTOME	0.0002624	0.5728	0.006167	0.05097	7	45	CARNS1,ALDH4A1,GCDH,HYKK,AASS,CARNMT1,PCBD1
Pathway	142359	leucine degradation	BioSystems: BIOCYC	0.0002712	0.592	0.006167	0.05097	4	12	BCKDHB,MCCC2,DBT,IVD
Pathway	142358	isoleucine degradation	BioSystems: BIOCYC	0.0002712	0.592	0.006167	0.05097	4	12	ACADSB,ACAT1,BCKDHB,DBT
Pathway	M39816	Aerobic glycolysis	MSigDB C2 BIOCARTA (v7.5.1)	0.0002712	0.592	0.006167	0.05097	4	12	PFKM,PGAM2,PGK1,PKM
Pathway	413341	Glycolysis, core module involving three-carbon compounds	BioSystems: KEGG	0.0002712	0.592	0.006167	0.05097	4	12	PGAM2,PGK1,PKM,ENO3
Pathway	M39331	Alanine and aspartate metabolism	MSigDB C2 BIOCARTA (v7.5.1)	0.0002712	0.592	0.006167	0.05097	4	12	ABAT,GOT1,GPT,PC
Pathway	M4086	Propanoate metabolism	MSigDB C2 BIOCARTA (v7.5.1)	0.0003021	0.6594	0.006797	0.05618	6	33	ABAT,ACACA,ACAT1,HIBCH,EHHADH,PCCB
Pathway	1270001	Metabolism of lipids and lipoproteins	BioSystems: REACTOME	0.0003051	0.6661	0.006797	0.05618	41	816	EPHX2,PCSK5,ACACA,ACAT1,CHDH,ELOVL5,FABP4,FASN,MID1IP1,SCD,FADS2,ALAS1,ABCD1,ECI2,HSD11B1,SUMF2,PTGES2,AGPAT1,APOA1,ACSF2,PPARG,PPT1,PTGR1,ACOT11,INPP4A,AGPAT3,COQ3,BMP1,PHOSPHO1,DGAT2,DHCR7,DHCR24,ACSF3,CAV1,LDLR,FADS1,OXCT1,THRSP,EHHADH,GPCPD1,PCCB
Pathway	1270257	Degradation of the extracellular matrix	BioSystems: REACTOME	0.0003572	0.7799	0.007816	0.06461	11	112	HSPG2,COL15A1,CAPN12,ADAM9,BMP1,ADAMTS9,NID1,ADAM17,LAMB1,ADAMTS8,TLL2
Pathway	M3397	Butanoate metabolism	MSigDB C2 BIOCARTA (v7.5.1)	0.000358	0.7816	0.007816	0.06461	6	34	ABAT,ACAT1,L2HGDH,ACSM5,OXCT1,EHHADH
Pathway	M11521	Glycolysis / Gluconeogenesis	MSigDB C2 BIOCARTA (v7.5.1)	0.0003635	0.7936	0.007858	0.06495	8	62	HK2,PFKM,PGAM2,PGK1,PGM1,PKM,DLAT,ENO3
Pathway	142373	superpathway of methionine degradation	BioSystems: BIOCYC	0.0003829	0.8359	0.007886	0.06518	4	13	BCKDHB,DBT,SUOX,GOT1
Pathway	413354	Leucine degradation, leucine => acetoacetate + acetyl-CoA	BioSystems: KEGG	0.0003829	0.8359	0.007886	0.06518	4	13	BCKDHB,MCCC2,DBT,IVD
Pathway	M12950	Angiotensin-converting enzyme 2 regulates heart function	MSigDB C2 BIOCARTA (v7.5.1)	0.0003829	0.8359	0.007886	0.06518	4	13	COL4A1,COL4A2,COL4A3,COL4A4
Pathway	PW:0000064	propanoate metabolic	Pathway Ontology	0.0003829	0.8359	0.007886	0.06518	4	13	ABAT,ACACA,ACAT1,PCCB
Pathway	M39371	Valproic acid pathway	MSigDB C2 BIOCARTA (v7.5.1)	0.0003829	0.8359	0.007886	0.06518	4	13	ABAT,ACADSB,IVD,EHHADH
Pathway	M39853	Cholesterol metabolism with Bloch and Kandutsch-Russell pathways	MSigDB C2 BIOCARTA (v7.5.1)	0.0003956	0.8635	0.00807	0.06671	7	48	ELOVL5,FASN,SCD,FADS2,DHCR7,DHCR24,FADS1
Pathway	83105	Pathways in cancer	BioSystems: KEGG	0.0004327	0.9446	0.008705	0.07196	24	395	TRAF5,ETS1,PLEKHG5,KITLG,PLCB4,COL4A1,COL4A2,COL4A3,COL4A4,ADCY4,PPARG,ITGA6,CCND1,JUP,CXCR4,LAMA2,LAMA4,LAMB1,LAMB2,RET,CCDC6,EDNRB,EGF,EPAS1
Pathway	M42575	Linoleic acid metabolism affected by coronavirus infection	MSigDB C2 BIOCARTA (v7.5.1)	0.0004347	0.9489	0.008705	0.07196	3	6	ELOVL5,FADS2,FADS1
Pathway	835393	superpathway of conversion of glucose to acetyl CoA and entry into the TCA cycle	BioSystems: BIOCYC	0.0004942	1	0.009807	0.08106	6	36	PFKM,MDH2,PGAM2,PGK1,PKM,DLAT
Pathway	138045	HIF-1-alpha transcription factor network	BioSystems: Pathway Interaction Database	0.0005038	1	0.009834	0.08129	8	65	HK2,ETS1,PGK1,PGM1,PKM,CXCR4,TFRC,ENG
Pathway	PW:0000534	glycogen degradation	Pathway Ontology	0.0005045	1	0.009834	0.08129	5	24	PGM1,PHKA1,PHKB,PHKG1,AGL
Pathway	M6487	Platelet Amyloid Precursor Protein Pathway	MSigDB C2 BIOCARTA (v7.5.1)	0.000524	1	0.01012	0.08368	4	14	COL4A1,COL4A2,COL4A3,COL4A4
Pathway	M255	HIF-1-alpha transcription factor network	MSigDB C2 BIOCARTA (v7.5.1)	0.0005592	1	0.01071	0.08852	8	66	HK2,ETS1,PGK1,PGM1,PKM,CXCR4,TFRC,ENG
Pathway	1270180	Glyoxylate metabolism and glycine degradation	BioSystems: REACTOME	0.000616	1	0.01166	0.09637	5	25	DHTKD1,BCKDHB,DBT,DLAT,PDHX
Pathway	82926	Glycolysis / Gluconeogenesis	BioSystems: KEGG	0.0006195	1	0.01166	0.09637	8	67	HK2,PFKM,PGAM2,PGK1,PGM1,PKM,DLAT,ENO3
Pathway	1270084	alpha-linolenic (omega3) and linoleic (omega6) acid metabolism	BioSystems: REACTOME	0.0006986	1	0.0126	0.1042	4	15	ELOVL5,FADS2,ABCD1,FADS1
Pathway	1270085	alpha-linolenic acid (ALA) metabolism	BioSystems: REACTOME	0.0006986	1	0.0126	0.1042	4	15	ELOVL5,FADS2,ABCD1,FADS1
Pathway	782382	gluconeogenesis	BioSystems: BIOCYC	0.0006986	1	0.0126	0.1042	4	15	MDH2,PGAM2,PGK1,PC
Pathway	782396	glycolysis	BioSystems: BIOCYC	0.0006986	1	0.0126	0.1042	4	15	PFKM,PGAM2,PGK1,PKM
Pathway	M39790	Cysteine and methionine catabolism	MSigDB C2 BIOCARTA (v7.5.1)	0.0006986	1	0.0126	0.1042	4	15	MPST,SUOX,GCLC,GOT1
Pathway	MAP00632_Benzoate_degradation	MAP00632 Benzoate degradation	GenMAPP	0.0007446	1	0.01301	0.1075	3	7	ACAT1,GCDH,EHHADH
Pathway	P02772	Pyruvate metabolism	PantherDB	0.0007446	1	0.01301	0.1075	3	7	PKM,CLYBL,PC
Pathway	M39809	Cerebral organic acidurias, including diseases	MSigDB C2 BIOCARTA (v7.5.1)	0.0007446	1	0.01301	0.1075	3	7	L2HGDH,MDH2,GCDH
Pathway	MAP00280_Valine_leucine_and_isoleucine_degradation	MAP00280 Valine leucine and isoleucine degradation	GenMAPP	0.000745	1	0.01301	0.1075	5	26	BCKDHB,MCCC2,IVD,EHHADH,PCCB
Pathway	1269010	Diseases of glycosylation	BioSystems: REACTOME	0.0007656	1	0.01327	0.1096	9	86	HSPG2,ADAMTS2,SDC3,ADAMTSL2,ADAMTS9,NOTCH4,KERA,ADAMTS8,AGRN
Pathway	1270145	Metabolism of water-soluble vitamins and cofactors	BioSystems: REACTOME	0.0007936	1	0.01364	0.1128	11	123	ACACA,ENPP2,PPCDC,FASN,SLC19A2,PARP14,MCCC2,ALDH1L1,PANK4,PC,PCCB
Pathway	M2551	Arginine and proline metabolism	MSigDB C2 BIOCARTA (v7.5.1)	0.0008215	1	0.01401	0.1158	7	54	CKMT2,ALDH4A1,SMS,P4HA3,GLUL,ALDH18A1,GOT1
Pathway	M39375	Clear cell renal cell carcinoma pathways	MSigDB C2 BIOCARTA (v7.5.1)	0.0008329	1	0.01409	0.1165	9	87	HK2,ACACA,PFKM,PGK1,PGM1,FASN,PKM,KDR,ENO3
Pathway	MAP00310_Lysine_degradation	MAP00310 Lysine degradation	GenMAPP	0.0009106	1	0.01529	0.1264	4	16	ACAT1,GCDH,EHHADH,AASS
Pathway	M39781	Mitochondrial complex I assembly model OXPHOS system	MSigDB C2 BIOCARTA (v7.5.1)	0.001025	1	0.01707	0.1411	7	56	ECSIT,ACAD9,NUBPL,NDUFA10,NDUFB2,NDUFB3,NDUFAF2
Pathway	1270256	ECM proteoglycans	BioSystems: REACTOME	0.00114	1	0.01869	0.1545	7	57	VTN,SPARC,LAMA2,LAMA4,LAMB1,LAMB2,AGRN
Pathway	1339146	Complex I biogenesis	BioSystems: REACTOME	0.00114	1	0.01869	0.1545	7	57	ECSIT,ACAD9,NUBPL,NDUFA10,NDUFB2,NDUFB3,NDUFAF2
Pathway	1270149	Vitamin B5 (pantothenate) metabolism	BioSystems: REACTOME	0.001164	1	0.01869	0.1545	4	17	ENPP2,PPCDC,FASN,PANK4
Pathway	M1389	Sprouty regulation of tyrosine kinase signals	MSigDB C2 BIOCARTA (v7.5.1)	0.001164	1	0.01869	0.1545	4	17	SPRY2,PTPRB,EGF,SPRY4
Pathway	1268959	Defects in vitamin and cofactor metabolism	BioSystems: REACTOME	0.001164	1	0.01869	0.1545	4	17	ACACA,MCCC2,PC,PCCB
Pathway	1270121	The citric acid (TCA) cycle and respiratory electron transport	BioSystems: REACTOME	0.001204	1	0.01919	0.1586	13	170	L2HGDH,ECSIT,MDH2,ACAD9,NUBPL,PDP1,NDUFA10,NDUFB2,NDUFB3,DLAT,NDUFAF2,PDHX,HAGH
Pathway	1270101	Integration of energy metabolism	BioSystems: REACTOME	0.001285	1	0.02032	0.168	10	111	ACACA,PFKFB1,FASN,ADRA2C,ADCY4,AGPAT1,AHCYL1,KCNS3,RAPGEF4,TKT
Pathway	SMP00060	Pyruvate Metabolism	SMPDB	0.001463	1	0.02282	0.1886	4	18	ACAT1,ME2,HAGH,PC
Pathway	SMP00196	Leigh Syndrome	SMPDB	0.001463	1	0.02282	0.1886	4	18	ACAT1,ME2,HAGH,PC
Pathway	M6391	Peroxisome	MSigDB C2 BIOCARTA (v7.5.1)	0.001697	1	0.02525	0.2088	8	78	EPHX2,ABCD1,ECI2,PRDX5,ABCD2,XDH,PXMP2,EHHADH
Pathway	1270159	Amino acid synthesis and interconversion (transamination)	BioSystems: REACTOME	0.001712	1	0.02525	0.2088	5	31	GLUL,ALDH18A1,GOT1,GPT,GADL1
Pathway	1270114	ChREBP activates metabolic gene expression	BioSystems: REACTOME	0.001712	1	0.02525	0.2088	3	9	ACACA,FASN,AGPAT1
Pathway	SMP00013	Cysteine Metabolism	SMPDB	0.001712	1	0.02525	0.2088	3	9	MPST,GCLC,GOT1
Pathway	SMP00037	Lysine Degradation	SMPDB	0.001712	1	0.02525	0.2088	3	9	ACAT1,GCDH,AASS
Pathway	SMP00186	Glutaric Aciduria Type III	SMPDB	0.001712	1	0.02525	0.2088	3	9	ACAT1,GCDH,AASS
Pathway	PW:0000042	galactose metabolic	Pathway Ontology	0.001712	1	0.02525	0.2088	3	9	HK2,PFKM,PGM1
Pathway	M39774	Thiamine metabolic pathways	MSigDB C2 BIOCARTA (v7.5.1)	0.001712	1	0.02525	0.2088	3	9	BCKDK,SLC19A2,TKT
Pathway	M239	a6b1 and a6b4 Integrin signaling	MSigDB C2 BIOCARTA (v7.5.1)	0.001869	1	0.02739	0.2264	6	46	ITGA6,LAMA2,LAMA4,LAMB1,LAMB2,EGF
Pathway	M17758	Alanine, aspartate and glutamate metabolism	MSigDB C2 BIOCARTA (v7.5.1)	0.001982	1	0.02884	0.2384	5	32	ABAT,ALDH4A1,GLUL,GOT1,GPT
Pathway	1457800	MET activates PTK2 signaling	BioSystems: REACTOME	0.002214	1	0.0318	0.2629	4	20	LAMA2,LAMA4,LAMB1,LAMB2
Pathway	M15394	Acute Myocardial Infarction	MSigDB C2 BIOCARTA (v7.5.1)	0.002214	1	0.0318	0.2629	4	20	COL4A1,COL4A2,COL4A3,COL4A4
Pathway	M39870	Type I collagen synthesis in the context of osteogenesis imperfecta	MSigDB C2 BIOCARTA (v7.5.1)	0.002282	1	0.03255	0.2691	5	33	SERPINF1,PLOD1,ADAMTS2,BMP1,SERPINH1
Pathway	1270303	Axon guidance	BioSystems: REACTOME	0.002354	1	0.03294	0.2723	28	551	KITLG,VAV3,CNTN1,COL4A1,COL4A2,COL4A3,COL4A4,COL6A1,COL6A2,VWF,ABLIM3,PPP2R5B,MYO10,UNC5B,SPTBN1,PLXND1,KDR,ST8SIA4,DPYSL3,ARHGEF28,LAMB1,RET,NTN4,EFNB2,EGF,ST8SIA2,ROBO1,AGRN
Pathway	83026	Sulfur metabolism	BioSystems: KEGG	0.002394	1	0.03294	0.2723	3	10	TST,MPST,SUOX
Pathway	672815	icosapentaenoate biosynthesis II (metazoa)	BioSystems: BIOCYC	0.002394	1	0.03294	0.2723	3	10	ELOVL5,FADS2,ACSM5
Pathway	1271888	docosahexaenoate biosynthesis III (mammals)	BioSystems: BIOCYC	0.002399	1	0.03294	0.2723	2	3	ELOVL5,FADS2
Pathway	879730	Fatty acid biosynthesis, initiation	BioSystems: KEGG	0.002399	1	0.03294	0.2723	2	3	ACACA,FASN
Pathway	1270028	Utilization of Ketone Bodies	BioSystems: REACTOME	0.002399	1	0.03294	0.2723	2	3	ACAT1,OXCT1
Pathway	131226	Peroxisome	BioSystems: KEGG	0.002524	1	0.03443	0.2846	8	83	EPHX2,ABCD1,ECI2,PRDX5,ABCD2,XDH,PXMP2,EHHADH
Pathway	1270122	Pyruvate metabolism and Citric Acid (TCA) cycle	BioSystems: REACTOME	0.002597	1	0.035	0.2893	6	49	L2HGDH,MDH2,PDP1,DLAT,PDHX,HAGH
Pathway	1269897	Binding and Uptake of Ligands by Scavenger Receptors	BioSystems: REACTOME	0.002597	1	0.035	0.2893	6	49	COL3A1,COL4A1,COL4A2,APOA1,SPARC,STAB1
Pathway	M10911	Cysteine and methionine metabolism	MSigDB C2 BIOCARTA (v7.5.1)	0.002613	1	0.035	0.2893	5	34	MPST,SMS,AHCYL1,GOT1,DNMT3A
Pathway	MAP00252_Alanine_and_aspartate_metabolism	MAP00252 Alanine and aspartate metabolism	GenMAPP	0.002674	1	0.03538	0.2925	4	21	ABAT,GOT1,GPT,PC
Pathway	1269899	Scavenging by Class A Receptors	BioSystems: REACTOME	0.002674	1	0.03538	0.2925	4	21	COL3A1,COL4A1,COL4A2,APOA1
Pathway	101142	Alanine, aspartate and glutamate metabolism	BioSystems: KEGG	0.002978	1	0.03917	0.3238	5	35	ABAT,ALDH4A1,GLUL,GOT1,GPT
Pathway	82978	Other types of O-glycan biosynthesis	BioSystems: KEGG	0.003196	1	0.04128	0.3412	4	22	MFNG,ST6GAL1,COLGALT2,B3GLCT
Pathway	M2668	beta-Alanine metabolism	MSigDB C2 BIOCARTA (v7.5.1)	0.003196	1	0.04128	0.3412	4	22	ABAT,SMS,HIBCH,EHHADH
Pathway	M11673	Biosynthesis of unsaturated fatty acids	MSigDB C2 BIOCARTA (v7.5.1)	0.003196	1	0.04128	0.3412	4	22	ELOVL5,SCD,FADS2,FADS1
Pathway	413352	Lysine degradation, lysine => saccharopine => acetoacetyl-CoA	BioSystems: KEGG	0.003223	1	0.04139	0.3421	3	11	GCDH,EHHADH,AASS
Pathway	83034	Biosynthesis of unsaturated fatty acids	BioSystems: KEGG	0.003783	1	0.04801	0.3968	4	23	ELOVL5,SCD,FADS2,FADS1
Pathway	M15997	Intrinsic Prothrombin Activation Pathway	MSigDB C2 BIOCARTA (v7.5.1)	0.003783	1	0.04801	0.3968	4	23	COL4A1,COL4A2,COL4A3,COL4A4
