# Supplementary material for: Transcriptome Profiling Reveals Enhanced Mitochondrial Activity as a Cold Adaptive Strategy to Hypothermia in Zebrafish Muscle
Source: Cells. 2023 May 11;12(10):1366. doi: 10.3390/cells12101366 (PMC10216211; doi:10.3390/cells12101366)
Supplement: Supplementary file 1 [file cells-12-01366-s001.zip › Table_S19_IPG_Hibernating_vs_active_bear_gastroc.xlsx]

## Sheet: IPG_BP
Supplementary Table 19. IPathwayGuide impact analysis showing biological processes of hibernating vs active bear gastrocnemius
goId	goName	countDE	countAll	pv_fdr
GO:0019752	carboxylic acid metabolic process	96	599	7.9944e-10
GO:0043436	oxoacid metabolic process	96	611	1.36571e-09
GO:0006082	organic acid metabolic process	96	623	3.10893e-09
GO:0032787	monocarboxylic acid metabolic process	66	365	8.3275e-09
GO:0016054	organic acid catabolic process	41	170	8.6606e-09
GO:0046395	carboxylic acid catabolic process	39	166	5.55167e-08
GO:0044282	small molecule catabolic process	47	249	1.52274e-06
GO:0006631	fatty acid metabolic process	43	242	4.16375e-05
GO:0044281	small molecule metabolic process	135	1187	6.73602e-05
GO:0030198	extracellular matrix organization	38	207	7.77233e-05
GO:0045229	external encapsulating structure organization	38	207	7.77233e-05
GO:0043062	extracellular structure organization	38	208	7.77233e-05
GO:0048514	blood vessel morphogenesis	63	443	0.000138365
GO:0048646	anatomical structure formation involved in morphogenesis	94	769	0.000228411
GO:0032835	glomerulus development	15	46	0.000239832
GO:0045765	regulation of angiogenesis	35	195	0.000287299
GO:0044255	cellular lipid metabolic process	83	663	0.000356613
GO:0035295	tube development	89	730	0.00036641
GO:1901342	regulation of vasculature development	35	199	0.00036641
GO:0001525	angiogenesis	54	373	0.00036641
GO:0001568	blood vessel development	67	505	0.000475857
GO:0006629	lipid metabolic process	100	856	0.000514791
GO:2000026	regulation of multicellular organismal development	100	857	0.000521374
GO:0006635	fatty acid beta-oxidation	17	63	0.000527408
GO:0009063	cellular amino acid catabolic process	18	73	0.00106592
GO:0019395	fatty acid oxidation	19	81	0.00122991
GO:0035239	tube morphogenesis	75	607	0.00128305
GO:0072329	monocarboxylic acid catabolic process	20	89	0.00128646
GO:0001944	vasculature development	68	535	0.00128646
GO:0009062	fatty acid catabolic process	19	82	0.00128799
GO:0034440	lipid oxidation	19	83	0.00150432
GO:0009888	tissue development	128	1206	0.00179041
GO:0033865	nucleoside bisphosphate metabolic process	20	93	0.00209377
GO:0033875	ribonucleoside bisphosphate metabolic process	20	93	0.00209377
GO:0034032	purine nucleoside bisphosphate metabolic process	20	93	0.00209377
GO:0044242	cellular lipid catabolic process	27	150	0.00222067
GO:0006637	acyl-CoA metabolic process	17	72	0.00245442
GO:0035383	thioester metabolic process	17	72	0.00245442
GO:0032836	glomerular basement membrane development	6	10	0.00444133
GO:0060429	epithelium development	79	681	0.00482995
GO:0046394	carboxylic acid biosynthetic process	30	185	0.00552459
GO:0031667	response to nutrient levels	43	310	0.00635214
GO:0016053	organic acid biosynthetic process	30	187	0.00635214
GO:0072330	monocarboxylic acid biosynthetic process	22	118	0.00651396
GO:0009083	branched-chain amino acid catabolic process	7	15	0.00651396
GO:0030199	collagen fibril organization	13	50	0.00694549
GO:0042592	homeostatic process	114	1087	0.00694549
GO:0048731	system development	269	2992	0.00720584
GO:0072006	nephron development	19	95	0.00720584
GO:0009991	response to extracellular stimulus	45	336	0.00852736
GO:0030258	lipid modification	25	147	0.00888267
GO:0010565	regulation of cellular ketone metabolic process	18	89	0.00922431
GO:0045923	positive regulation of fatty acid metabolic process	9	27	0.0109357
GO:0007275	multicellular organism development	284	3215	0.013324
GO:0030855	epithelial cell differentiation	46	354	0.013324
GO:0009081	branched-chain amino acid metabolic process	7	17	0.0142757
GO:0072359	circulatory system development	88	812	0.0149321
GO:0001666	response to hypoxia	33	227	0.0149321
GO:0036293	response to decreased oxygen levels	34	239	0.0177653
GO:0006084	acetyl-CoA metabolic process	9	29	0.0177653
GO:0001960	negative regulation of cytokine-mediated signaling pathway	11	42	0.0185662
GO:0016042	lipid catabolic process	30	204	0.0225648
GO:0048513	animal organ development	198	2149	0.0232641
GO:0048856	anatomical structure development	307	3545	0.0235732
GO:0006575	cellular modified amino acid metabolic process	20	114	0.0235732
GO:0071711	basement membrane organization	8	25	0.0299307
GO:0016525	negative regulation of angiogenesis	14	67	0.0299307
GO:0044283	small molecule biosynthetic process	46	370	0.0299307
GO:0007584	response to nutrient	19	108	0.0299307
GO:0007155	cell adhesion	94	906	0.03331
GO:2000181	negative regulation of blood vessel morphogenesis	14	68	0.0337316
GO:0031960	response to corticosteroid	18	101	0.0337316
GO:0006091	generation of precursor metabolites and energy	43	342	0.0337316
GO:0022610	biological adhesion	94	909	0.0337316
GO:0006520	cellular amino acid metabolic process	29	202	0.0337316
GO:0060485	mesenchyme development	29	202	0.0337316
GO:0033023	mast cell homeostasis	3	3	0.0337316
GO:0055009	atrial cardiac muscle tissue morphogenesis	3	3	0.0337316
GO:0060761	negative regulation of response to cytokine stimulus	11	46	0.0337316
GO:0019217	regulation of fatty acid metabolic process	13	61	0.0349755
GO:1901343	negative regulation of vasculature development	14	69	0.0353662
GO:0008610	lipid biosynthetic process	56	483	0.0361193
GO:0051239	regulation of multicellular organismal process	156	1655	0.0361193
GO:0022603	regulation of anatomical structure morphogenesis	71	650	0.0368369
GO:0005975	carbohydrate metabolic process	51	430	0.0368369
GO:0021795	cerebral cortex cell migration	8	27	0.0410565
GO:0009150	purine ribonucleotide metabolic process	37	286	0.0428818
GO:0022029	telencephalon cell migration	9	34	0.0456609
GO:0072001	renal system development	30	217	0.0456609
GO:0046890	regulation of lipid biosynthetic process	19	114	0.0473742
GO:0043542	endothelial cell migration	26	179	0.0479951
GO:0072010	glomerular epithelium development	6	16	0.0479951
GO:0006163	purine nucleotide metabolic process	38	299	0.0479951
GO:0045686	negative regulation of glial cell differentiation	5	11	0.0489019
GO:0046320	regulation of fatty acid oxidation	8	28	0.0490884
GO:0070482	response to oxygen levels	34	260	0.0511426
GO:0001706	endoderm formation	9	35	0.0511426
GO:0003197	endocardial cushion development	9	35	0.0511426
GO:0001822	kidney development	29	210	0.0511426
GO:0001935	endothelial cell proliferation	19	116	0.0526298
GO:0043651	linoleic acid metabolic process	4	7	0.0561698
GO:1901029	negative regulation of mitochondrial outer membrane permeabilization involved in apoptotic signaling pathway	4	7	0.0561698
GO:0006633	fatty acid biosynthetic process	16	91	0.0595052
GO:0002181	cytoplasmic translation	21	136	0.0602752
GO:0021885	forebrain cell migration	9	36	0.0602752
GO:0050996	positive regulation of lipid catabolic process	6	17	0.0609636
GO:0051384	response to glucocorticoid	16	92	0.0647521
GO:0050793	regulation of developmental process	147	1577	0.0672202
GO:0048872	homeostasis of number of cells	27	195	0.0672202
GO:0006090	pyruvate metabolic process	15	84	0.0672202
GO:1901568	fatty acid derivative metabolic process	10	44	0.0672202
GO:0001937	negative regulation of endothelial cell proliferation	8	30	0.0677991
GO:0003203	endocardial cushion morphogenesis	8	30	0.0677991
GO:0033866	nucleoside bisphosphate biosynthetic process	11	52	0.0694916
GO:0034030	ribonucleoside bisphosphate biosynthetic process	11	52	0.0694916
GO:0034033	purine nucleoside bisphosphate biosynthetic process	11	52	0.0694916
GO:0072009	nephron epithelium development	13	68	0.0700364
GO:0019693	ribose phosphate metabolic process	38	309	0.070572
GO:0009259	ribonucleotide metabolic process	37	299	0.0716165
GO:0032502	developmental process	326	3879	0.0716165
GO:0032501	multicellular organismal process	345	4132	0.0720807
GO:0003272	endocardial cushion formation	7	24	0.0720807
GO:0021543	pallium development	17	103	0.0725779
GO:0016339	calcium-dependent cell-cell adhesion via plasma membrane cell adhesion molecules	6	18	0.0730671
GO:0042180	cellular ketone metabolic process	20	131	0.0755376
GO:0035384	thioester biosynthetic process	9	38	0.0755376
GO:0071616	acyl-CoA biosynthetic process	9	38	0.0755376
GO:0072521	purine-containing compound metabolic process	38	312	0.0756362
GO:0071456	cellular response to hypoxia	17	104	0.0756362
GO:0003228	atrial cardiac muscle tissue development	3	4	0.0756362
GO:0006853	carnitine shuttle	3	4	0.0756362
GO:0061181	regulation of chondrocyte development	3	4	0.0756362
GO:1904772	response to tetrachloromethane	3	4	0.0756362
GO:0010631	epithelial cell migration	31	240	0.0760728
GO:0090132	epithelium migration	31	240	0.0760728
GO:0072073	kidney epithelium development	15	87	0.0760728
GO:0033869	nucleoside bisphosphate catabolic process	4	8	0.0760728
GO:0034031	ribonucleoside bisphosphate catabolic process	4	8	0.0760728
GO:0034034	purine nucleoside bisphosphate catabolic process	4	8	0.0760728
GO:0036109	alpha-linolenic acid metabolic process	4	8	0.0760728
GO:1905709	negative regulation of membrane permeability	4	8	0.0760728
GO:0036294	cellular response to decreased oxygen levels	18	114	0.0760728
GO:0001655	urogenital system development	31	241	0.0760728
GO:0043648	dicarboxylic acid metabolic process	12	62	0.0760728
GO:0006577	amino-acid betaine metabolic process	5	13	0.0760728
GO:0042744	hydrogen peroxide catabolic process	5	13	0.0760728
GO:0043649	dicarboxylic acid catabolic process	5	13	0.0760728
GO:0045723	positive regulation of fatty acid biosynthetic process	5	13	0.0760728
GO:0006006	glucose metabolic process	22	152	0.0772792
GO:0030856	regulation of epithelial cell differentiation	14	79	0.0772792
GO:0021799	cerebral cortex radially oriented cell migration	6	19	0.0825029
GO:0050673	epithelial cell proliferation	34	274	0.0828367
GO:0002262	myeloid cell homeostasis	19	125	0.0857787
GO:0090130	tissue migration	31	244	0.0882499
GO:0006790	sulfur compound metabolic process	30	234	0.0889699
GO:0021987	cerebral cortex development	13	72	0.0898105
GO:0015909	long-chain fatty acid transport	9	40	0.0898105
GO:0009653	anatomical structure morphogenesis	159	1752	0.0898105
GO:0050678	regulation of epithelial cell proliferation	30	235	0.0930166
GO:0015980	energy derivation by oxidation of organic compounds	29	225	0.0935163
GO:0007492	endoderm development	10	48	0.0935163
GO:0071453	cellular response to oxygen levels	19	127	0.0974626
GO:0046321	positive regulation of fatty acid oxidation	5	14	0.0991273
GO:0061318	renal filtration cell differentiation	5	14	0.0991273
GO:0072112	glomerular visceral epithelial cell differentiation	5	14	0.0991273
GO:0072311	glomerular epithelial cell differentiation	5	14	0.0991273
GO:0007156	homophilic cell adhesion via plasma membrane adhesion molecules	12	65	0.101516
GO:0001959	regulation of cytokine-mediated signaling pathway	15	91	0.101516
GO:0048871	multicellular organismal homeostasis	38	322	0.103281
GO:0061035	regulation of cartilage development	11	57	0.103457
GO:0016264	gap junction assembly	4	9	0.106822
GO:0051241	negative regulation of multicellular organismal process	65	625	0.106822
GO:0030857	negative regulation of epithelial cell differentiation	7	27	0.106822
GO:0042304	regulation of fatty acid biosynthetic process	7	27	0.106822
GO:0120254	olefinic compound metabolic process	11	58	0.116109
GO:0062012	regulation of small molecule metabolic process	29	230	0.118478
GO:0003231	cardiac ventricle development	14	84	0.118937
GO:0048762	mesenchymal cell differentiation	23	170	0.12538
GO:0042542	response to hydrogen peroxide	17	112	0.125424
GO:0001936	regulation of endothelial cell proliferation	16	103	0.125915
GO:0034101	erythrocyte homeostasis	16	103	0.125915
GO:0006536	glutamate metabolic process	5	15	0.125915
GO:0090208	positive regulation of triglyceride metabolic process	5	15	0.125915
GO:0051093	negative regulation of developmental process	59	562	0.125915
GO:0021537	telencephalon development	21	151	0.125915
GO:0006550	isoleucine catabolic process	3	5	0.125915
GO:0006574	valine catabolic process	3	5	0.125915
GO:0098693	regulation of synaptic vesicle cycle	3	5	0.125915
GO:1903596	regulation of gap junction assembly	3	5	0.125915
GO:0019318	hexose metabolic process	24	181	0.125915
GO:0001656	metanephros development	10	51	0.125915
GO:0003158	endothelium development	16	104	0.132204
GO:0045834	positive regulation of lipid metabolic process	16	104	0.132204
GO:0098742	cell-cell adhesion via plasma-membrane adhesion molecules	18	123	0.133582
GO:0055088	lipid homeostasis	15	95	0.133582
GO:0006641	triglyceride metabolic process	11	60	0.135607
GO:0019218	regulation of steroid metabolic process	11	60	0.135607
GO:0001667	ameboidal-type cell migration	38	331	0.137364
GO:0040036	regulation of fibroblast growth factor receptor signaling pathway	6	22	0.137364
GO:0044273	sulfur compound catabolic process	6	22	0.137364
GO:0050829	defense response to Gram-negative bacterium	6	22	0.137364
GO:0006636	unsaturated fatty acid biosynthetic process	7	29	0.137364
GO:0045601	regulation of endothelial cell differentiation	7	29	0.137364
GO:0001731	formation of translation preinitiation complex	4	10	0.137364
GO:0009437	carnitine metabolic process	4	10	0.137364
GO:0032000	positive regulation of fatty acid beta-oxidation	4	10	0.137364
GO:0050667	homocysteine metabolic process	4	10	0.137364
GO:0072224	metanephric glomerulus development	4	10	0.137364
GO:1901569	fatty acid derivative catabolic process	4	10	0.137364
GO:0030218	erythrocyte differentiation	15	96	0.137364
GO:0005977	glycogen metabolic process	11	61	0.143249
GO:0006073	cellular glucan metabolic process	11	61	0.143249
GO:0044042	glucan metabolic process	11	61	0.143249
GO:0005996	monosaccharide metabolic process	25	195	0.146315
GO:0021983	pituitary gland development	5	16	0.146726
GO:0015908	fatty acid transport	10	53	0.146726
GO:0045766	positive regulation of angiogenesis	17	116	0.146726
GO:1904018	positive regulation of vasculature development	17	116	0.146726
GO:0071229	cellular response to acid chemical	11	62	0.146726
GO:0035337	fatty-acyl-CoA metabolic process	7	30	0.146726
GO:0035987	endodermal cell differentiation	7	30	0.146726
GO:0045446	endothelial cell differentiation	14	89	0.146726
GO:0007497	posterior midgut development	2	2	0.146726
GO:0009439	cyanate metabolic process	2	2	0.146726
GO:0009440	cyanate catabolic process	2	2	0.146726
GO:0015817	histidine transport	2	2	0.146726
GO:0030300	regulation of intestinal cholesterol absorption	2	2	0.146726
GO:0032764	negative regulation of mast cell cytokine production	2	2	0.146726
GO:0033024	mast cell apoptotic process	2	2	0.146726
GO:0033025	regulation of mast cell apoptotic process	2	2	0.146726
GO:0034378	chylomicron assembly	2	2	0.146726
GO:0034402	recruitment of 3'-end processing factors to RNA polymerase II holoenzyme complex	2	2	0.146726
GO:0035498	carnosine metabolic process	2	2	0.146726
GO:0035799	ureter maturation	2	2	0.146726
GO:0046952	ketone body catabolic process	2	2	0.146726
GO:0060086	circadian temperature homeostasis	2	2	0.146726
GO:0060825	fibroblast growth factor receptor signaling pathway involved in neural plate anterior/posterior pattern formation	2	2	0.146726
GO:0061182	negative regulation of chondrocyte development	2	2	0.146726
GO:0061888	regulation of astrocyte activation	2	2	0.146726
GO:0061889	negative regulation of astrocyte activation	2	2	0.146726
GO:0090193	positive regulation of glomerulus development	2	2	0.146726
GO:0120229	protein localization to motile cilium	2	2	0.146726
GO:1900248	negative regulation of cytoplasmic translational elongation	2	2	0.146726
GO:1903224	regulation of endodermal cell differentiation	2	2	0.146726
GO:1903225	negative regulation of endodermal cell differentiation	2	2	0.146726
GO:1904729	regulation of intestinal lipid absorption	2	2	0.146726
GO:2000313	regulation of fibroblast growth factor receptor signaling pathway involved in neural plate anterior/posterior pattern formation	2	2	0.146726
GO:1901605	alpha-amino acid metabolic process	18	127	0.147209
GO:0003281	ventricular septum development	10	54	0.148223
GO:0019216	regulation of lipid metabolic process	28	229	0.149495
GO:1904892	regulation of receptor signaling pathway via STAT	9	46	0.15235
GO:0014031	mesenchymal cell development	11	63	0.155975
GO:0003279	cardiac septum development	13	81	0.159835
GO:0003094	glomerular filtration	5	17	0.162236
GO:0006085	acetyl-CoA biosynthetic process	5	17	0.162236
GO:0031998	regulation of fatty acid beta-oxidation	5	17	0.162236
GO:0046889	positive regulation of lipid biosynthetic process	10	55	0.162236
GO:1901606	alpha-amino acid catabolic process	10	55	0.162236
GO:0060412	ventricular septum morphogenesis	7	31	0.162236
GO:0060841	venous blood vessel development	4	11	0.162236
GO:0061307	cardiac neural crest cell differentiation involved in heart development	4	11	0.162236
GO:0061308	cardiac neural crest cell development involved in heart development	4	11	0.162236
GO:0009605	response to external stimulus	136	1512	0.162236
GO:0030323	respiratory tube development	18	129	0.162236
GO:0016051	carbohydrate biosynthetic process	20	149	0.162236
GO:0001676	long-chain fatty acid metabolic process	9	47	0.162236
GO:0001570	vasculogenesis	11	64	0.162236
GO:0003230	cardiac atrium development	6	24	0.162236
GO:0006549	isoleucine metabolic process	3	6	0.162236
GO:0015669	gas transport	3	6	0.162236
GO:0030299	intestinal cholesterol absorption	3	6	0.162236
GO:0033189	response to vitamin A	3	6	0.162236
GO:0035795	negative regulation of mitochondrial membrane permeability	3	6	0.162236
GO:0042045	epithelial fluid transport	3	6	0.162236
GO:0048712	negative regulation of astrocyte differentiation	3	6	0.162236
GO:0048845	venous blood vessel morphogenesis	3	6	0.162236
GO:0060353	regulation of cell adhesion molecule production	3	6	0.162236
GO:2001293	malonyl-CoA metabolic process	3	6	0.162236
GO:0060759	regulation of response to cytokine stimulus	15	101	0.166908
GO:0001659	temperature homeostasis	17	121	0.177495
GO:0033559	unsaturated fatty acid metabolic process	9	48	0.180321
GO:0003254	regulation of membrane depolarization	7	32	0.180321
GO:0032365	intracellular lipid transport	7	32	0.180321
GO:0050994	regulation of lipid catabolic process	8	40	0.184612
GO:1903825	organic acid transmembrane transport	14	93	0.186117
GO:1905039	carboxylic acid transmembrane transport	14	93	0.186117
GO:0071695	anatomical structure maturation	18	132	0.186944
GO:0006094	gluconeogenesis	10	57	0.186944
GO:0015936	coenzyme A metabolic process	5	18	0.186944
GO:0035025	positive regulation of Rho protein signal transduction	5	18	0.186944
GO:0042219	cellular modified amino acid catabolic process	5	18	0.186944
GO:0051900	regulation of mitochondrial depolarization	5	18	0.186944
GO:0097205	renal filtration	5	18	0.186944
GO:1902001	fatty acid transmembrane transport	5	18	0.186944
GO:0090181	regulation of cholesterol metabolic process	6	25	0.188343
GO:0006112	energy reserve metabolic process	11	66	0.189282
GO:0055092	sterol homeostasis	9	49	0.197168
GO:0001574	ganglioside biosynthetic process	4	12	0.200526
GO:0018158	protein oxidation	4	12	0.200526
GO:0042532	negative regulation of tyrosine phosphorylation of STAT protein	4	12	0.200526
GO:0072132	mesenchyme morphogenesis	8	41	0.202959
GO:0051094	positive regulation of developmental process	80	839	0.208022
GO:0062013	positive regulation of small molecule metabolic process	14	95	0.211293
GO:0009612	response to mechanical stimulus	19	145	0.22287
GO:0030324	lung development	17	125	0.222938
GO:0061138	morphogenesis of a branching epithelium	17	125	0.222938
GO:0001704	formation of primary germ layer	12	77	0.224381
GO:0014014	negative regulation of gliogenesis	5	19	0.227025
GO:1904893	negative regulation of receptor signaling pathway via STAT	5	19	0.227025
GO:0061005	cell differentiation involved in kidney development	7	34	0.231666
GO:0006552	leucine catabolic process	3	7	0.235911
GO:0006651	diacylglycerol biosynthetic process	3	7	0.235911
GO:0007494	midgut development	3	7	0.235911
GO:0015810	aspartate transmembrane transport	3	7	0.235911
GO:0044241	lipid digestion	3	7	0.235911
GO:0098856	intestinal lipid absorption	3	7	0.235911
GO:0014032	neural crest cell development	10	60	0.24553
GO:0019319	hexose biosynthetic process	10	60	0.24553
GO:0003205	cardiac chamber development	16	117	0.24852
GO:0015849	organic acid transport	21	168	0.248863
GO:0009117	nucleotide metabolic process	39	365	0.248863
GO:0048545	response to steroid hormone	27	232	0.248863
GO:0046425	regulation of receptor signaling pathway via JAK-STAT	8	43	0.248863
GO:0035850	epithelial cell differentiation involved in kidney development	6	27	0.248863
GO:0090207	regulation of triglyceride metabolic process	6	27	0.248863
GO:0006071	glycerol metabolic process	4	13	0.248863
GO:0010889	regulation of sequestering of triglyceride	4	13	0.248863
GO:0015802	basic amino acid transport	4	13	0.248863
GO:0070831	basement membrane assembly	4	13	0.248863
GO:0046503	glycerolipid catabolic process	7	35	0.254973
GO:0000302	response to reactive oxygen species	21	169	0.256819
GO:0060411	cardiac septum morphogenesis	9	52	0.259256
GO:0006688	glycosphingolipid biosynthetic process	5	20	0.263289
GO:0051882	mitochondrial depolarization	5	20	0.263289
GO:0001101	response to acid chemical	14	99	0.270855
GO:0006639	acylglycerol metabolic process	12	80	0.275006
GO:0032355	response to estradiol	13	90	0.283454
GO:0033273	response to vitamin	9	53	0.283454
GO:0051881	regulation of mitochondrial membrane potential	10	62	0.283454
GO:0098609	cell-cell adhesion	50	497	0.283454
GO:0006753	nucleoside phosphate metabolic process	39	370	0.283454
GO:0006638	neutral lipid metabolic process	12	81	0.283454
GO:0003273	cell migration involved in endocardial cushion formation	2	3	0.283454
GO:0006548	histidine catabolic process	2	3	0.283454
GO:0009092	homoserine metabolic process	2	3	0.283454
GO:0009397	folic acid-containing compound catabolic process	2	3	0.283454
GO:0015793	glycerol transport	2	3	0.283454
GO:0019346	transsulfuration	2	3	0.283454
GO:0019470	4-hydroxyproline catabolic process	2	3	0.283454
GO:0019471	4-hydroxyproline metabolic process	2	3	0.283454
GO:0033087	negative regulation of immature T cell proliferation	2	3	0.283454
GO:0033088	negative regulation of immature T cell proliferation in thymus	2	3	0.283454
GO:0035993	deltoid tuberosity development	2	3	0.283454
GO:0042560	pteridine-containing compound catabolic process	2	3	0.283454
GO:0043490	malate-aspartate shuttle	2	3	0.283454
GO:0046356	acetyl-CoA catabolic process	2	3	0.283454
GO:0060290	transdifferentiation	2	3	0.283454
GO:0060354	negative regulation of cell adhesion molecule production	2	3	0.283454
GO:0060456	positive regulation of digestive system process	2	3	0.283454
GO:0060971	embryonic heart tube left/right pattern formation	2	3	0.283454
GO:0061056	sclerotome development	2	3	0.283454
GO:0090192	regulation of glomerulus development	2	3	0.283454
GO:1902109	negative regulation of mitochondrial membrane permeability involved in apoptotic process	2	3	0.283454
GO:1904478	regulation of intestinal absorption	2	3	0.283454
GO:1904880	response to hydrogen sulfide	2	3	0.283454
GO:0060840	artery development	11	72	0.288805
GO:0048878	chemical homeostasis	65	677	0.288805
GO:0051240	positive regulation of multicellular organismal process	82	883	0.288805
GO:0006491	N-glycan processing	4	14	0.288805
GO:0021801	cerebral cortex radial glia-guided migration	4	14	0.288805
GO:0022030	telencephalon glial cell migration	4	14	0.288805
GO:0030730	sequestering of triglyceride	4	14	0.288805
GO:0040037	negative regulation of fibroblast growth factor receptor signaling pathway	4	14	0.288805
GO:0048710	regulation of astrocyte differentiation	4	14	0.288805
GO:0048799	animal organ maturation	5	21	0.288805
GO:0072210	metanephric nephron development	5	21	0.288805
GO:0003151	outflow tract morphogenesis	9	54	0.288863
GO:0031100	animal organ regeneration	9	54	0.288863
GO:0006534	cysteine metabolic process	3	8	0.290504
GO:0006573	valine metabolic process	3	8	0.290504
GO:0010896	regulation of triglyceride catabolic process	3	8	0.290504
GO:0045117	azole transmembrane transport	3	8	0.290504
GO:0048484	enteric nervous system development	3	8	0.290504
GO:0060352	cell adhesion molecule production	3	8	0.290504
GO:0061309	cardiac neural crest cell development involved in outflow tract morphogenesis	3	8	0.290504
GO:0070307	lens fiber cell development	3	8	0.290504
GO:0086069	bundle of His cell to Purkinje myocyte communication	3	8	0.290504
GO:0086070	SA node cell to atrial cardiac muscle cell communication	3	8	0.290504
GO:0003229	ventricular cardiac muscle tissue development	7	37	0.290504
GO:1902475	L-alpha-amino acid transmembrane transport	7	37	0.290504
GO:0001763	morphogenesis of a branching structure	17	132	0.290504
GO:0030900	forebrain development	25	217	0.29421
GO:0050796	regulation of insulin secretion	14	102	0.29421
GO:0048821	erythrocyte development	6	29	0.29421
GO:0046364	monosaccharide biosynthetic process	10	64	0.304164
GO:0048864	stem cell development	10	64	0.304164
GO:0005976	polysaccharide metabolic process	12	83	0.305915
GO:0003333	amino acid transmembrane transport	9	55	0.306385
GO:0009247	glycolipid biosynthetic process	9	55	0.306385
GO:0007369	gastrulation	16	123	0.30945
GO:0009152	purine ribonucleotide biosynthetic process	17	134	0.324461
GO:0003171	atrioventricular valve development	5	22	0.328791
GO:0034097	response to cytokine	54	553	0.329959
GO:0071230	cellular response to amino acid stimulus	9	56	0.337882
GO:0003198	epithelial to mesenchymal transition involved in endocardial cushion formation	4	15	0.339778
GO:0015813	L-glutamate transmembrane transport	4	15	0.339778
GO:0097150	neuronal stem cell population maintenance	4	15	0.339778
GO:0097503	sialylation	4	15	0.339778
GO:2001212	regulation of vasculogenesis	4	15	0.339778
GO:1990845	adaptive thermogenesis	15	115	0.352761
GO:0014033	neural crest cell differentiation	10	66	0.356651
GO:0035270	endocrine system development	10	66	0.356651
GO:0010817	regulation of hormone levels	28	255	0.356651
GO:0048732	gland development	30	278	0.365284
GO:0002931	response to ischemia	8	48	0.367526
GO:0042632	cholesterol homeostasis	8	48	0.367526
GO:0044264	cellular polysaccharide metabolic process	11	76	0.367526
GO:0003007	heart morphogenesis	21	179	0.367526
GO:0043603	cellular amide metabolic process	80	873	0.369582
GO:0030073	insulin secretion	15	116	0.369582
GO:0010038	response to metal ion	26	234	0.370762
GO:0043200	response to amino acid	12	86	0.371434
GO:0001961	positive regulation of cytokine-mediated signaling pathway	6	31	0.371434
GO:0009611	response to wounding	37	359	0.371434
GO:0000096	sulfur amino acid metabolic process	5	23	0.371434
GO:0045785	positive regulation of cell adhesion	29	268	0.371434
GO:0003188	heart valve formation	3	9	0.371434
GO:0006551	leucine metabolic process	3	9	0.371434
GO:0043619	regulation of transcription from RNA polymerase II promoter in response to oxidative stress	3	9	0.371434
GO:0046322	negative regulation of fatty acid oxidation	3	9	0.371434
GO:1990253	cellular response to leucine starvation	3	9	0.371434
GO:0005978	glycogen biosynthetic process	7	40	0.390072
GO:0007586	digestion	7	40	0.390072
GO:0009250	glucan biosynthetic process	7	40	0.390072
GO:0086065	cell communication involved in cardiac conduction	7	40	0.390072
GO:0019400	alditol metabolic process	4	16	0.396995
GO:0042044	fluid transport	4	16	0.396995
GO:0055093	response to hyperoxia	4	16	0.396995
GO:1900151	regulation of nuclear-transcribed mRNA catabolic process, deadenylation-dependent decay	4	16	0.396995
GO:1901028	regulation of mitochondrial outer membrane permeabilization involved in apoptotic signaling pathway	4	16	0.396995

## Sheet: IPG_PW
Supplementary Table 19: IPathwayGuide impact analysis showing pathways of hibernating vs active bear gastrocnemius
pName	countDE	countAll	pv_fdr	pAcc_fdr	pComb_fdr	pORA_fdr
ECM-receptor interaction	17	68	1.76824e-05	0.0494753	1.14416e-05	0.000427398
Valine, leucine and isoleucine degradation	16	43	0.0007331			7.53023e-06
Metabolic pathways	121	1036	0.0007331			1.39826e-05
Fatty acid metabolism	15	49	0.0007331			0.000127922
Protein digestion and absorption	14	52	0.00537507			0.00084651
Propanoate metabolism	10	28	0.00537507			0.00084651
Small cell lung cancer	11	78	0.00705402	0.0494753	0.0159753	0.310571
Carbon metabolism	18	90	0.0165504			0.00339047
Glyoxylate and dicarboxylate metabolism	8	25	0.0435693			0.00904137
Arginine and proline metabolism	10	38	0.0435693			0.00904137
Fatty acid degradation	9	32	0.0435693			0.00904137
Pyruvate metabolism	9	32	0.0435693			0.00904137
PPAR signaling pathway	12	51	0.0488854	0.978273	0.110711	0.00904137
beta-Alanine metabolism	7	21	0.04912			0.0122491
Focal adhesion	20	173	0.0900248	0.512744	0.186404	0.322074
Butanoate metabolism	6	18	0.0961167			0.0278246
Biosynthesis of amino acids	11	53	0.0961167			0.0278246
Glycolysis / Gluconeogenesis	9	39	0.109599			0.0322176
Ribosome	19	127	0.132662			0.0400072
Tryptophan metabolism	6	22	0.205935			0.0700653
Lysine degradation	10	53	0.217624			0.0745362
Peroxisome	12	71	0.228642			0.0788249
Amoebiasis	11	65	0.241281	0.763061	0.557583	0.095513
Fat digestion and absorption	5	17	0.246388			0.0858909
Glycerolipid metabolism	8	42	0.364422			0.1307
African trypanosomiasis	5	17	0.369996	0.970371	0.837932	0.0858909
Cysteine and methionine metabolism	7	36	0.432444			0.17464
Sulfur metabolism	3	10	0.697874			0.349398
Alanine, aspartate and glutamate metabolism	5	26	0.718882			0.387803
Glucagon signaling pathway	11	83	0.718882	0.870765	0.936458	0.389289
Histidine metabolism	3	11	0.718882			0.397954
Ferroptosis	6	34	0.776347	0.990564	0.936458	0.371014
