# Supplementary material for: Transcriptome Profiling Reveals Enhanced Mitochondrial Activity as a Cold Adaptive Strategy to Hypothermia in Zebrafish Muscle
Source: Cells. 2023 May 11;12(10):1366. doi: 10.3390/cells12101366 (PMC10216211; doi:10.3390/cells12101366)
Supplement: Supplementary file 1 [file cells-12-01366-s001.zip › Table_S20_DEGs shared_in_torpor_vs_control_zebrafish_vs_hibernating_vs_active_bear.xlsx]

## Sheet: 0.1
Supplementary Table S20. Genes shared in muscle of torpor group in zebrafish and hibernating vs active bear gastrocnemius
	Zebrafish		Bear
Gene	log2FoldChange	padj	log2FoldChange	padj
	Upregulated
ASCC1	1.32862	0.0120265	0.389905	0.041248
BTF3L4	1.42629	0.000203445	0.4417	0.04699
BZW2	1.62706	8.05e-05	0.417453	0.0697403
CIART	2.4821	0.0474007	0.891921	0.0836718
DDX23	0.908934	0.089752	0.450489	0.0395614
FAM136A	1.81025	0.0348568	0.467205	0.0694192
HTATSF1	1.36268	0.00964363	0.503035	0.0022148
IMPDH2	2.55494	3.28e-08	1.11804	4.37869e-08
MTHFR	1.89166	4.39e-07	1.07199	0.000492781
NR1D1	4.17228	1.34e-05	1.07281	0.0808103
NRAS	0.854143	0.0488234	0.377363	0.0815014
POLR1E	1.83453	0.00790198	0.712808	0.0131233
PRMT1	1.23449	0.0182386	0.527673	0.0346832
SLC41A1	2.29343	0.0343514	0.92446	0.000360946
SMIM20	0.919034	0.0534952	0.461817	0.0241765
UCHL5	2.05768	1.79e-06	0.434053	0.0135033
VMA21	1.17546	0.0466815	0.653892	4.47234e-06
	Downregulated
AGRN	-1.40892	0.0151591	-0.663574	0.0568247
ALDH1L1	-1.66543	0.0164649	-2.903	2.30101e-24
ALDH4A1	-1.14091	0.0970797	-0.683399	0.047455
CAP2	-0.923862	0.0335562	-0.467963	0.0311012
CEMIP2	-1.2789	0.0205375	-0.597158	0.0925516
CHD3	-1.02083	0.0320675	-0.889226	0.0238426
COL4A1	-1.57115	0.0145463	-2.23531	5.0443e-22
COL4A2	-1.55934	0.010441	-1.39191	2.13605e-07
COL5A1	-1.23	0.0721646	-1.40166	0.00450511
DHTKD1	-1.18676	0.0273406	-1.8621	4.8585e-06
DPYSL3	-0.719988	0.0662866	-0.890388	0.0022608
ENO3	-1.69205	7.61e-06	-0.973763	0.00479455
ERP44	-1.27293	0.000215512	-0.419532	0.0947352
FKBP4	-0.946142	0.0664709	-0.647577	0.0595053
GYS1	-1.39613	0.00180615	-0.556668	0.042395
HDLBP	-0.775559	0.0535498	-0.487671	0.0918731
HSPG2	-1.60057	0.0052528	-1.42703	1.17783e-08
IPO7	-0.869168	0.0196189	-0.448547	0.0393544
KLHDC3	-1.65321	0.00172167	-0.51959	0.0570449
LRP6	-1.28934	0.0881645	-0.528302	0.0200205
NRP1	-1.48798	0.0122438	-0.462842	0.00739855
PDHX	-1.01047	0.074999	-0.820738	0.000184738
PGAM2	-1.288	0.000586118	-0.806306	0.0824833
PLOD1	-1.15046	0.0939619	-0.884549	1.69167e-05
PLXND1	-2.19513	0.0619992	-0.618502	0.00167071
PODXL	-1.17639	0.0397627	-0.752718	0.0173554
PTPRB	-1.34519	0.0279325	-1.00019	0.000548217
RUSC2	-0.76649	0.0894837	-0.601825	0.0325562
SERPINF1	-1.72796	0.000149295	-1.65222	1.46063e-07
SETD7	-1.80446	7.03e-06	-0.591892	0.0017951
SPRY4	-0.91299	0.0193488	-1.34238	0.0591711
TMEM233	-1.88233	0.0098453	-1.12972	0.0348257
UBALD2	-1.30057	0.0748369	-0.630922	0.0162458
	Opposite regulation
ABAT	0.953791	0.0523585	-0.667134	0.0894604
CHCHD2	1.38399	0.0178119	-0.528732	0.00778903
CISD1	0.798832	0.084803	-0.42034	0.0784474
CTSH	1.13752	0.000612435	-1.0526	0.0565752
ENDOG	1.49352	0.0559954	-0.861419	0.0248595
FKBP5	3.86141	8.5e-11	-1.01947	0.0585074
GNPDA2	1.01875	0.0765549	-0.656257	0.0801405
GTPBP10	1.41681	0.00631704	-1.14072	1.12372e-06
HIBADH	0.960565	0.0993858	-0.467767	0.0605435
LIAS	1.06618	0.00872821	-0.456645	0.0762209
MCCC2	0.784496	0.0824268	-1.05853	4.64193e-05
MCUR1	2.12302	3.7e-06	-0.542107	0.0608643
METAP2	0.853565	0.0104096	-0.374014	0.0520802
MRPL28	1.45699	0.0216501	-0.829405	0.00269408
MTG1	1.08175	0.047306	-0.914664	0.000346336
NDUFAF2	1.60626	0.0620933	-0.809422	0.0654902
NDUFB2	1.23439	0.0240032	-0.656906	0.00335685
NFS1	1.80698	6.22e-05	-0.555716	0.0246661
OPTN	1.22924	0.0466232	-0.581502	0.069837
PPID	0.843557	0.0998242	-0.601926	0.0169027
PRELID3B	2.52114	4.62e-07	-0.61894	0.0177069
PTGES2	0.913692	0.0886461	-0.641173	0.0149892
SAMHD1	2.46811	0.00867094	-1.03202	0.000236084
SDHC	0.844611	0.093727	-0.412258	0.0773173
SLC38A4	1.15778	0.00631704	-0.819557	0.00710023
SMS	1.65596	3.82e-05	-0.587961	0.00183333
SRA1	1.04424	0.0987107	-0.56026	0.077179
STOML2	1.43263	0.0324254	-0.624763	0.0336681
TMEM160	1.37763	0.0469147	-1.00841	0.0741991
CARF	-1.23681	0.0788091	0.689691	0.011404
ESD	-1.46215	0.00135129	0.33162	0.0835366
FGGY	-1.4118	0.00396607	0.591768	0.00460715
MLIP	-1.4082	0.0477705	0.799571	0.00779869
RPS17	-0.621234	0.0309606	0.424739	0.0779494
SMARCA1	-1.27936	0.00951373	0.659544	0.00445014
SORBS1	-1.08793	0.0833157	0.519324	0.0474313
TOPBP1	-2.06771	0.0373466	0.823583	0.000628822
ZC3H6	-1.0439	0.0898728	0.581922	0.0125557
ZNF219	-1.16106	0.0652565	1.04238	0.0162458
