# Supplementary material for: Transcriptome Profiling Reveals Enhanced Mitochondrial Activity as a Cold Adaptive Strategy to Hypothermia in Zebrafish Muscle
Source: Cells. 2023 May 11;12(10):1366. doi: 10.3390/cells12101366 (PMC10216211; doi:10.3390/cells12101366)
Supplement: Supplementary file 1 [file cells-12-01366-s001.zip › Table_S21_Comparison_of_GO_in_torpor_zebrafish_and_hibernating_bear_and_ORA_of_shared_genes.xlsx]

## Sheet: Shared upregulated GO
Supplementary Table S21. Comparison of upregulated GO terms in zebrafish torpor group and hibernating bear
Category	ID	Name
GO: Biological Process	GO:0043604	amide biosynthetic process
GO: Biological Process	GO:0071826	ribonucleoprotein complex subunit organization
GO: Biological Process	GO:0022618	ribonucleoprotein complex assembly
GO: Biological Process	GO:0006412	translation
GO: Biological Process	GO:0001666	response to hypoxia
GO: Cellular Component	GO:0044391	ribosomal subunit
GO: Cellular Component	GO:0140535	intracellular protein-containing complex
GO: Cellular Component	GO:0015934	large ribosomal subunit
GO: Molecular Function	GO:0003735	structural constituent of ribosome
Pathway	83036	Ribosome
Pathway	1269649	Gene Expression
Pathway	1270158	Metabolism of amino acids and derivatives

## Sheet: Shared downregulated GO
Supplementary Table S21. Comparison of downregulated GO terms in zebrafish torpor group and hibernating bear
Category	ID	Name
GO: Biological Process	GO:0000902	cell morphogenesis
GO: Biological Process	GO:0001525	angiogenesis
GO: Biological Process	GO:0001568	blood vessel development
GO: Biological Process	GO:0001654	eye development
GO: Biological Process	GO:0001655	urogenital system development
GO: Biological Process	GO:0001822	kidney development
GO: Biological Process	GO:0001944	vasculature development
GO: Biological Process	GO:0003279	cardiac septum development
GO: Biological Process	GO:0006007	glucose catabolic process
GO: Biological Process	GO:0006090	pyruvate metabolic process
GO: Biological Process	GO:0006096	glycolytic process
GO: Biological Process	GO:0006734	NADH metabolic process
GO: Biological Process	GO:0006735	NADH regeneration
GO: Biological Process	GO:0006757	ATP generation from ADP
GO: Biological Process	GO:0007423	sensory organ development
GO: Biological Process	GO:0007507	heart development
GO: Biological Process	GO:0007517	muscle organ development
GO: Biological Process	GO:0009611	response to wounding
GO: Biological Process	GO:0009887	animal organ morphogenesis
GO: Biological Process	GO:0016203	muscle attachment
GO: Biological Process	GO:0022603	regulation of anatomical structure morphogenesis
GO: Biological Process	GO:0030198	extracellular matrix organization
GO: Biological Process	GO:0031589	cell-substrate adhesion
GO: Biological Process	GO:0035239	tube morphogenesis
GO: Biological Process	GO:0035295	tube development
GO: Biological Process	GO:0035904	aorta development
GO: Biological Process	GO:0042060	wound healing
GO: Biological Process	GO:0043062	extracellular structure organization
GO: Biological Process	GO:0045229	external encapsulating structure organization
GO: Biological Process	GO:0046031	ADP metabolic process
GO: Biological Process	GO:0048514	blood vessel morphogenesis
GO: Biological Process	GO:0048646	anatomical structure formation involved in morphogenesis
GO: Biological Process	GO:0048709	oligodendrocyte differentiation
GO: Biological Process	GO:0048729	tissue morphogenesis
GO: Biological Process	GO:0048880	sensory system development
GO: Biological Process	GO:0051094	positive regulation of developmental process
GO: Biological Process	GO:0060485	mesenchyme development
GO: Biological Process	GO:0060537	muscle tissue development
GO: Biological Process	GO:0060538	skeletal muscle organ development
GO: Biological Process	GO:0060840	artery development
GO: Biological Process	GO:0061061	muscle structure development
GO: Biological Process	GO:0061138	morphogenesis of a branching epithelium
GO: Biological Process	GO:0061615	glycolytic process through fructose-6-phosphate
GO: Biological Process	GO:0061620	glycolytic process through glucose-6-phosphate
GO: Biological Process	GO:0061621	canonical glycolysis
GO: Biological Process	GO:0061718	glucose catabolic process to pyruvate
GO: Biological Process	GO:0071711	basement membrane organization
GO: Biological Process	GO:0072001	renal system development
GO: Biological Process	GO:0072359	circulatory system development
GO: Biological Process	GO:0097435	supramolecular fiber organization
GO: Biological Process	GO:0110011	regulation of basement membrane organization
GO: Biological Process	GO:0150063	visual system development
GO: Cellular Component	GO:0005581	collagen trimer
GO: Cellular Component	GO:0005587	collagen type IV trimer
GO: Cellular Component	GO:0005604	basement membrane
GO: Cellular Component	GO:0005788	endoplasmic reticulum lumen
GO: Cellular Component	GO:0030312	external encapsulating structure
GO: Cellular Component	GO:0030424	axon
GO: Cellular Component	GO:0031012	extracellular matrix
GO: Cellular Component	GO:0062023	collagen-containing extracellular matrix
GO: Cellular Component	GO:0098644	complex of collagen trimers
GO: Molecular Function	GO:0005198	structural molecule activity
GO: Molecular Function	GO:0005201	extracellular matrix structural constituent
GO: Molecular Function	GO:0016903	oxidoreductase activity, acting on the aldehyde or oxo group of donors
GO: Molecular Function	GO:0030020	extracellular matrix structural constituent conferring tensile strength
GO: Molecular Function	GO:0044877	protein-containing complex binding
GO: Molecular Function	GO:0048407	platelet-derived growth factor binding
GO: Molecular Function	GO:0050839	cell adhesion molecule binding
Pathway	M15394	Acute Myocardial Infarction
Pathway	M15997	Intrinsic Prothrombin Activation Pathway
Pathway	M3005	Genes encoding collagen proteins
Pathway	M7098	ECM-receptor interaction
Pathway	M7253	Focal adhesion
Pathway	PW:0000025	glycolysis/gluconeogenesis
Pathway	1269010	Diseases of glycosylation
Pathway	1269899	Scavenging by Class A Receptors
Pathway	1270244	Extracellular matrix organization
Pathway	1270246	Collagen biosynthesis and modifying enzymes
Pathway	1270254	Non-integrin membrane-ECM interactions
Pathway	1270260	Integrin cell surface interactions
Pathway	1470926	Collagen chain trimerization
Pathway	413341	Glycolysis, core module involving three-carbon compounds
Pathway	83068	ECM-receptor interaction

## Sheet: Opposite regulation ORA
Supplementary Table S21. ORA of shared DEGs in zebrafish torpor group and hibernating bear
Category	ID	Name	Source	p-value	q-value Bonferroni	q-value FDR B&H	q-value FDR B&Y	Hit Count in Query List	Hit Count in Genome	Hit in Query List
GO: Molecular Function	GO:0051536	iron-sulfur cluster binding		4.285e-06	0.0007714	0.0003857	0.002227	4	76	LIAS,ABAT,NFS1,CISD1
GO: Molecular Function	GO:0051540	metal cluster binding		4.285e-06	0.0007714	0.0003857	0.002227	4	76	LIAS,ABAT,NFS1,CISD1
GO: Molecular Function	GO:0009055	electron transfer activity		5.656e-05	0.01018	0.003394	0.01959	4	146	PTGES2,NDUFB2,NDUFAF2,SDHC
GO: Molecular Function	GO:0005528	FK506 binding		0.0001333	0.02399	0.004721	0.02725	2	12	PPID,FKBP5
GO: Molecular Function	GO:0016783	sulfurtransferase activity		0.0001574	0.02833	0.004721	0.02725	2	13	LIAS,NFS1
GO: Molecular Function	GO:0005527	macrolide binding		0.0001834	0.03302	0.004721	0.02725	2	14	PPID,FKBP5
GO: Molecular Function	GO:0016853	isomerase activity		0.0001836	0.03305	0.004721	0.02725	4	198	PTGES2,PPID,FKBP5,GNPDA2
GO: Molecular Function	GO:0031071	cysteine desulfurase activity		0.001455	0.2619	0.0119	0.06871	1	1	NFS1
GO: Molecular Function	GO:0032560	guanyl deoxyribonucleotide binding		0.001455	0.2619	0.0119	0.06871	1	1	SAMHD1
GO: Molecular Function	GO:0016768	spermine synthase activity		0.001455	0.2619	0.0119	0.06871	1	1	SMS
GO: Molecular Function	GO:0001155	TFIIIA-class transcription factor binding		0.001455	0.2619	0.0119	0.06871	1	1	OPTN
GO: Molecular Function	GO:0032567	dGTP binding		0.001455	0.2619	0.0119	0.06871	1	1	SAMHD1
GO: Molecular Function	GO:0008442	3-hydroxyisobutyrate dehydrogenase activity		0.001455	0.2619	0.0119	0.06871	1	1	HIBADH
GO: Molecular Function	GO:0047298	(S)-3-amino-2-methylpropionate transaminase activity		0.001455	0.2619	0.0119	0.06871	1	1	ABAT
GO: Molecular Function	GO:0016992	lipoate synthase activity		0.001455	0.2619	0.0119	0.06871	1	1	LIAS
GO: Molecular Function	GO:0032145	succinate-semialdehyde dehydrogenase binding		0.001455	0.2619	0.0119	0.06871	1	1	ABAT
GO: Molecular Function	GO:0034386	4-aminobutyrate:2-oxoglutarate transaminase activity		0.001455	0.2619	0.0119	0.06871	1	1	ABAT
GO: Molecular Function	GO:0008832	dGTPase activity		0.001455	0.2619	0.0119	0.06871	1	1	SAMHD1
GO: Molecular Function	GO:0030108	HLA-A specific activating MHC class I receptor activity		0.001455	0.2619	0.0119	0.06871	1	1	CTSH
GO: Molecular Function	GO:0106375	deoxynucleoside triphosphate hydrolase activity		0.001455	0.2619	0.0119	0.06871	1	1	SAMHD1
GO: Molecular Function	GO:0003867	4-aminobutyrate transaminase activity		0.001455	0.2619	0.0119	0.06871	1	1	ABAT
GO: Molecular Function	GO:0016793	triphosphoric monoester hydrolase activity		0.001455	0.2619	0.0119	0.06871	1	1	SAMHD1
GO: Molecular Function	GO:0004177	aminopeptidase activity		0.001692	0.3046	0.01324	0.07646	2	42	CTSH,METAP2
GO: Molecular Function	GO:0008137	NADH dehydrogenase (ubiquinone) activity		0.002027	0.3649	0.0152	0.08776	2	46	NDUFB2,NDUFAF2
GO: Molecular Function	GO:0050136	NADH dehydrogenase (quinone) activity		0.002115	0.3807	0.01523	0.08792	2	47	NDUFB2,NDUFAF2
GO: Molecular Function	GO:0003955	NAD(P)H dehydrogenase (quinone) activity		0.002391	0.4303	0.01582	0.09135	2	50	NDUFB2,NDUFAF2
GO: Molecular Function	GO:0003755	peptidyl-prolyl cis-trans isomerase activity		0.002391	0.4303	0.01582	0.09135	2	50	PPID,FKBP5
GO: Molecular Function	GO:0003954	NADH dehydrogenase activity		0.002486	0.4475	0.01582	0.09135	2	51	NDUFB2,NDUFAF2
GO: Molecular Function	GO:0016859	cis-trans isomerase activity		0.002682	0.4827	0.01582	0.09135	2	53	PPID,FKBP5
GO: Molecular Function	GO:0030170	pyridoxal phosphate binding		0.002885	0.5193	0.01582	0.09135	2	55	ABAT,NFS1
GO: Molecular Function	GO:0032397	activating MHC class I receptor activity		0.002903	0.5226	0.01582	0.09135	1	2	CTSH
GO: Molecular Function	GO:0004485	methylcrotonoyl-CoA carboxylase activity		0.002903	0.5226	0.01582	0.09135	1	2	MCCC2
GO: Molecular Function	GO:0004342	glucosamine-6-phosphate deaminase activity		0.002903	0.5226	0.01582	0.09135	1	2	GNPDA2
GO: Molecular Function	GO:0070279	vitamin B6 binding		0.002989	0.538	0.01582	0.09135	2	56	ABAT,NFS1
GO: Molecular Function	GO:0016627	oxidoreductase activity, acting on the CH-CH group of donors		0.003651	0.6571	0.01877	0.1084	2	62	PTGES2,SDHC
GO: Molecular Function	GO:0016655	oxidoreductase activity, acting on NAD(P)H, quinone or similar compound as acceptor		0.004005	0.7208	0.02002	0.1156	2	65	NDUFB2,NDUFAF2
GO: Molecular Function	GO:0036134	12-hydroxyheptadecatrienoic acid synthase activity		0.004352	0.7834	0.02009	0.116	1	3	PTGES2
GO: Molecular Function	GO:0050220	prostaglandin-E synthase activity		0.004352	0.7834	0.02009	0.116	1	3	PTGES2
GO: Molecular Function	GO:0002153	steroid receptor RNA activator RNA binding		0.004352	0.7834	0.02009	0.116	1	3	SRA1
GO: Molecular Function	GO:0016860	intramolecular oxidoreductase activity		0.004759	0.8566	0.02141	0.1236	2	71	PTGES2,GNPDA2
GO: Molecular Function	GO:0016782	transferase activity, transferring sulphur-containing groups		0.005024	0.9042	0.02205	0.1273	2	73	LIAS,NFS1
GO: Molecular Function	GO:0000104	succinate dehydrogenase activity		0.005799	1	0.02485	0.1435	1	4	SDHC
GO: Molecular Function	GO:0016491	oxidoreductase activity		0.006481	1	0.02713	0.1566	5	834	PTGES2,NDUFB2,NDUFAF2,HIBADH,SDHC
GO: Molecular Function	GO:0015453	oxidoreduction-driven active transmembrane transporter activity		0.006906	1	0.02825	0.1631	2	86	NDUFB2,NDUFAF2
GO: Molecular Function	GO:0001025	RNA polymerase III general transcription initiation factor binding		0.007243	1	0.02834	0.1636	1	5	OPTN
GO: Molecular Function	GO:0030984	kininogen binding		0.007243	1	0.02834	0.1636	1	5	CTSH
GO: Molecular Function	GO:0016421	CoA carboxylase activity		0.008686	1	0.03326	0.192	1	6	MCCC2
GO: Molecular Function	GO:0032554	purine deoxyribonucleotide binding		0.01013	1	0.03645	0.2104	1	7	SAMHD1
GO: Molecular Function	GO:0016885	ligase activity, forming carbon-carbon bonds		0.01013	1	0.03645	0.2104	1	7	MCCC2
GO: Molecular Function	GO:1990050	phosphatidic acid transfer activity		0.01013	1	0.03645	0.2104	1	7	PRELID3B
GO: Molecular Function	GO:0016651	oxidoreductase activity, acting on NAD(P)H		0.0107	1	0.03778	0.2181	2	108	NDUFB2,NDUFAF2
GO: Molecular Function	GO:0070324	thyroid hormone binding		0.01156	1	0.03928	0.2267	1	8	CTSH
GO: Molecular Function	GO:0016861	intramolecular oxidoreductase activity, interconverting aldoses and ketoses		0.01156	1	0.03928	0.2267	1	8	GNPDA2
GO: Molecular Function	GO:0008238	exopeptidase activity		0.01207	1	0.04022	0.2322	2	115	CTSH,METAP2
GO: Molecular Function	GO:0032552	deoxyribonucleotide binding		0.013	1	0.04255	0.2456	1	9	SAMHD1
GO: Biological Process	GO:0090297	positive regulation of mitochondrial DNA replication		5.669e-06	0.005392	0.005387	0.04005	2	3	ENDOG,STOML2
GO: Biological Process	GO:1901860	positive regulation of mitochondrial DNA metabolic process		1.133e-05	0.01077	0.005387	0.04005	2	4	ENDOG,STOML2
GO: Biological Process	GO:0090296	regulation of mitochondrial DNA replication		2.827e-05	0.02689	0.008963	0.06664	2	6	ENDOG,STOML2
GO: Biological Process	GO:0045333	cellular respiration		3.892e-05	0.03701	0.009252	0.06879	5	279	CHCHD2,NDUFB2,CISD1,SDHC,STOML2
GO: Biological Process	GO:1901858	regulation of mitochondrial DNA metabolic process		8.453e-05	0.08038	0.01468	0.1091	2	10	ENDOG,STOML2
GO: Biological Process	GO:0006119	oxidative phosphorylation		9.261e-05	0.08807	0.01468	0.1091	4	172	CHCHD2,NDUFB2,SDHC,STOML2
GO: Biological Process	GO:0042776	proton motive force-driven mitochondrial ATP synthesis		0.0001267	0.1205	0.01698	0.1262	3	70	NDUFB2,SDHC,STOML2
GO: Biological Process	GO:0015986	proton motive force-driven ATP synthesis		0.0001747	0.1662	0.01698	0.1262	3	78	NDUFB2,SDHC,STOML2
GO: Biological Process	GO:0015980	energy derivation by oxidation of organic compounds		0.0001818	0.1729	0.01698	0.1262	5	387	CHCHD2,NDUFB2,CISD1,SDHC,STOML2
GO: Biological Process	GO:0007005	mitochondrion organization		0.0001948	0.1853	0.01698	0.1262	6	626	CHCHD2,OPTN,NDUFB2,ENDOG,NDUFAF2,STOML2
GO: Biological Process	GO:2000105	positive regulation of DNA-templated DNA replication		0.0001964	0.1868	0.01698	0.1262	2	15	ENDOG,STOML2
GO: Biological Process	GO:0009060	aerobic respiration		0.0002426	0.2307	0.01923	0.143	4	221	CHCHD2,NDUFB2,SDHC,STOML2
GO: Biological Process	GO:0006264	mitochondrial DNA replication		0.0003187	0.3031	0.02331	0.1733	2	19	ENDOG,STOML2
GO: Biological Process	GO:0006851	mitochondrial calcium ion transmembrane transport		0.0003907	0.3716	0.02475	0.184	2	21	STOML2,MCUR1
GO: Biological Process	GO:0009083	branched-chain amino acid catabolic process		0.0004294	0.4084	0.02475	0.184	2	22	MCCC2,HIBADH
GO: Biological Process	GO:0042775	mitochondrial ATP synthesis coupled electron transport		0.0004811	0.4575	0.02475	0.184	3	110	CHCHD2,NDUFB2,SDHC
GO: Biological Process	GO:0042773	ATP synthesis coupled electron transport		0.000494	0.4698	0.02475	0.184	3	111	CHCHD2,NDUFB2,SDHC
GO: Biological Process	GO:0046395	carboxylic acid catabolic process		0.0004968	0.4725	0.02475	0.184	4	267	ABAT,MCCC2,HIBADH,GNPDA2
GO: Biological Process	GO:0016054	organic acid catabolic process		0.0005254	0.4996	0.02475	0.184	4	271	ABAT,MCCC2,HIBADH,GNPDA2
GO: Biological Process	GO:0019752	carboxylic acid metabolic process		0.0005262	0.5005	0.02475	0.184	7	1062	LIAS,PTGES2,ABAT,SMS,MCCC2,HIBADH,GNPDA2
GO: Biological Process	GO:0055086	nucleobase-containing small molecule metabolic process		0.0005979	0.5686	0.02475	0.184	6	772	SAMHD1,MCCC2,NDUFB2,GNPDA2,SDHC,STOML2
GO: Biological Process	GO:0043436	oxoacid metabolic process		0.000615	0.5849	0.02475	0.184	7	1090	LIAS,PTGES2,ABAT,SMS,MCCC2,HIBADH,GNPDA2
GO: Biological Process	GO:0009063	cellular amino acid catabolic process		0.0006353	0.6042	0.02475	0.184	3	121	ABAT,MCCC2,HIBADH
GO: Biological Process	GO:0006082	organic acid metabolic process		0.0006495	0.6177	0.02475	0.184	7	1100	LIAS,PTGES2,ABAT,SMS,MCCC2,HIBADH,GNPDA2
GO: Biological Process	GO:0006754	ATP biosynthetic process		0.0006507	0.6188	0.02475	0.184	3	122	NDUFB2,SDHC,STOML2
GO: Biological Process	GO:0009144	purine nucleoside triphosphate metabolic process		0.0006774	0.6442	0.02478	0.1842	4	290	SAMHD1,NDUFB2,SDHC,STOML2
GO: Biological Process	GO:0009081	branched-chain amino acid metabolic process		0.0007501	0.7134	0.02642	0.1965	2	29	MCCC2,HIBADH
GO: Biological Process	GO:0006163	purine nucleotide metabolic process		0.0008631	0.8208	0.02681	0.1994	5	544	SAMHD1,MCCC2,NDUFB2,SDHC,STOML2
GO: Biological Process	GO:0009141	nucleoside triphosphate metabolic process		0.0008793	0.8362	0.02681	0.1994	4	311	SAMHD1,NDUFB2,SDHC,STOML2
GO: Biological Process	GO:0022904	respiratory electron transport chain		0.0008919	0.8482	0.02681	0.1994	3	136	CHCHD2,NDUFB2,SDHC
GO: Biological Process	GO:0009206	purine ribonucleoside triphosphate biosynthetic process		0.0009111	0.8664	0.02681	0.1994	3	137	NDUFB2,SDHC,STOML2
GO: Biological Process	GO:0032042	mitochondrial DNA metabolic process		0.000914	0.8693	0.02681	0.1994	2	32	ENDOG,STOML2
GO: Biological Process	GO:0009145	purine nucleoside triphosphate biosynthetic process		0.0009304	0.8848	0.02681	0.1994	3	138	NDUFB2,SDHC,STOML2
GO: Biological Process	GO:0006520	cellular amino acid metabolic process		0.001	0.9514	0.02798	0.2081	4	322	ABAT,SMS,MCCC2,HIBADH
GO: Biological Process	GO:0009201	ribonucleoside triphosphate biosynthetic process		0.001031	0.9807	0.02802	0.2083	3	143	NDUFB2,SDHC,STOML2
GO: Biological Process	GO:0006091	generation of precursor metabolites and energy		0.001106	1	0.02922	0.2172	5	575	CHCHD2,NDUFB2,CISD1,SDHC,STOML2
GO: Biological Process	GO:0072521	purine-containing compound metabolic process		0.001176	1	0.03023	0.2248	5	583	SAMHD1,MCCC2,NDUFB2,SDHC,STOML2
GO: Biological Process	GO:0006979	response to oxidative stress		0.00125	1	0.03055	0.2272	5	591	CHCHD2,LIAS,OPTN,ENDOG,PPID
GO: Biological Process	GO:0009142	nucleoside triphosphate biosynthetic process		0.001253	1	0.03055	0.2272	3	153	NDUFB2,SDHC,STOML2
GO: Biological Process	GO:0000413	protein peptidyl-prolyl isomerization		0.001289	1	0.03064	0.2278	2	38	PPID,FKBP5
GO: Biological Process	GO:0032043	mitochondrial DNA catabolic process		0.001402	1	0.03173	0.236	1	1	ENDOG
GO: Biological Process	GO:0009107	lipoate biosynthetic process		0.001402	1	0.03173	0.236	1	1	LIAS
GO: Biological Process	GO:0000002	mitochondrial genome maintenance		0.001804	1	0.0399	0.2966	2	45	ENDOG,STOML2
GO: Biological Process	GO:0006261	DNA-templated DNA replication		0.001964	1	0.04157	0.3091	3	179	SAMHD1,ENDOG,STOML2
GO: Biological Process	GO:0006790	sulfur compound metabolic process		0.002119	1	0.04157	0.3091	4	395	LIAS,PTGES2,SMS,NFS1
GO: Biological Process	GO:0009117	nucleotide metabolic process		0.002376	1	0.04157	0.3091	5	684	SAMHD1,MCCC2,NDUFB2,SDHC,STOML2
GO: Biological Process	GO:0022900	electron transport chain		0.002468	1	0.04157	0.3091	3	194	CHCHD2,NDUFB2,SDHC
GO: Biological Process	GO:0006753	nucleoside phosphate metabolic process		0.002483	1	0.04157	0.3091	5	691	SAMHD1,MCCC2,NDUFB2,SDHC,STOML2
GO: Biological Process	GO:0051604	protein maturation		0.002646	1	0.04157	0.3091	4	420	LIAS,CTSH,METAP2,STOML2
GO: Biological Process	GO:0046061	dATP catabolic process		0.002797	1	0.04157	0.3091	1	2	SAMHD1
GO: Biological Process	GO:0006203	dGTP catabolic process		0.002797	1	0.04157	0.3091	1	2	SAMHD1
GO: Biological Process	GO:1990046	stress-induced mitochondrial fusion		0.002797	1	0.04157	0.3091	1	2	STOML2
GO: Biological Process	GO:0009450	gamma-aminobutyric acid catabolic process		0.002797	1	0.04157	0.3091	1	2	ABAT
GO: Biological Process	GO:0035551	protein initiator methionine removal involved in protein maturation		0.002797	1	0.04157	0.3091	1	2	METAP2
GO: Biological Process	GO:1902722	positive regulation of prolactin secretion		0.002797	1	0.04157	0.3091	1	2	ABAT
GO: Biological Process	GO:0061528	aspartate secretion		0.002797	1	0.04157	0.3091	1	2	ABAT
GO: Biological Process	GO:1900210	positive regulation of cardiolipin metabolic process		0.002797	1	0.04157	0.3091	1	2	STOML2
GO: Biological Process	GO:1904450	positive regulation of aspartate secretion		0.002797	1	0.04157	0.3091	1	2	ABAT
GO: Biological Process	GO:1904448	regulation of aspartate secretion		0.002797	1	0.04157	0.3091	1	2	ABAT
GO: Biological Process	GO:0006597	spermine biosynthetic process		0.002797	1	0.04157	0.3091	1	2	SMS
GO: Biological Process	GO:0006043	glucosamine catabolic process		0.002797	1	0.04157	0.3091	1	2	GNPDA2
GO: Biological Process	GO:0009106	lipoate metabolic process		0.002797	1	0.04157	0.3091	1	2	LIAS
GO: Biological Process	GO:0018282	metal incorporation into metallo-sulfur cluster		0.002797	1	0.04157	0.3091	1	2	NFS1
GO: Biological Process	GO:0018283	iron incorporation into metallo-sulfur cluster		0.002797	1	0.04157	0.3091	1	2	NFS1
GO: Biological Process	GO:0018208	peptidyl-proline modification		0.002978	1	0.04358	0.324	2	58	PPID,FKBP5
GO: Biological Process	GO:0044282	small molecule catabolic process		0.003078	1	0.04372	0.3251	4	438	ABAT,MCCC2,HIBADH,GNPDA2
GO: Biological Process	GO:0045740	positive regulation of DNA replication		0.00308	1	0.04372	0.3251	2	59	ENDOG,STOML2
GO: Biological Process	GO:0090329	regulation of DNA-templated DNA replication		0.003504	1	0.049	0.3643	2	63	ENDOG,STOML2
GO: Cellular Component	GO:0005740	mitochondrial envelope		1.518e-08	2.095e-06	2.095e-06	1.154e-05	11	902	PRELID3B,CHCHD2,MTG1,MRPL28,NDUFB2,ENDOG,CISD1,NDUFAF2,SDHC,STOML2,MCUR1
GO: Cellular Component	GO:0005743	mitochondrial inner membrane		1.03e-06	0.0001421	4.689e-05	0.0002583	8	595	MTG1,MRPL28,NDUFB2,ENDOG,NDUFAF2,SDHC,STOML2,MCUR1
GO: Cellular Component	GO:0031966	mitochondrial membrane		1.358e-06	0.0001874	4.689e-05	0.0002583	9	848	MTG1,MRPL28,NDUFB2,ENDOG,CISD1,NDUFAF2,SDHC,STOML2,MCUR1
GO: Cellular Component	GO:0031967	organelle envelope		1.699e-06	0.0002345	4.689e-05	0.0002583	11	1439	PRELID3B,CHCHD2,MTG1,MRPL28,NDUFB2,ENDOG,CISD1,NDUFAF2,SDHC,STOML2,MCUR1
GO: Cellular Component	GO:0031975	envelope		1.699e-06	0.0002345	4.689e-05	0.0002583	11	1439	PRELID3B,CHCHD2,MTG1,MRPL28,NDUFB2,ENDOG,CISD1,NDUFAF2,SDHC,STOML2,MCUR1
GO: Cellular Component	GO:0019866	organelle inner membrane		2.286e-06	0.0003155	5.258e-05	0.0002896	8	662	MTG1,MRPL28,NDUFB2,ENDOG,NDUFAF2,SDHC,STOML2,MCUR1
GO: Cellular Component	GO:0005759	mitochondrial matrix		5.046e-06	0.0006964	9.948e-05	0.000548	7	514	LIAS,MTG1,MRPL28,ABAT,MCCC2,NFS1,HIBADH
GO: Cellular Component	GO:0005758	mitochondrial intermembrane space		0.0003429	0.04733	0.005916	0.03258	3	99	PRELID3B,CHCHD2,STOML2
GO: Cellular Component	GO:0031970	organelle envelope lumen		0.0004923	0.06794	0.007549	0.04158	3	112	PRELID3B,CHCHD2,STOML2
GO: Cellular Component	GO:0098798	mitochondrial protein-containing complex		0.0008467	0.1168	0.01168	0.06436	4	311	MRPL28,MCCC2,NDUFB2,SDHC
GO: Cellular Component	GO:0032144	4-aminobutyrate transaminase complex		0.001387	0.1914	0.01595	0.08788	1	1	ABAT
GO: Cellular Component	GO:0005831	steroid hormone aporeceptor complex		0.001387	0.1914	0.01595	0.08788	1	1	SRA1
GO: Cellular Component	GO:1905202	methylcrotonoyl-CoA carboxylase complex		0.002769	0.3821	0.02548	0.1403	1	2	MCCC2
GO: Cellular Component	GO:0002169	3-methylcrotonyl-CoA carboxylase complex, mitochondrial		0.002769	0.3821	0.02548	0.1403	1	2	MCCC2
GO: Cellular Component	GO:0032473	cytoplasmic side of mitochondrial outer membrane		0.002769	0.3821	0.02548	0.1403	1	2	CISD1
GO: Cellular Component	GO:0045257	succinate dehydrogenase complex (ubiquinone)		0.005531	0.7632	0.03816	0.2102	1	4	SDHC
GO: Cellular Component	GO:0005749	mitochondrial respiratory chain complex II, succinate dehydrogenase complex (ubiquinone)		0.005531	0.7632	0.03816	0.2102	1	4	SDHC
GO: Cellular Component	GO:0045283	fumarate reductase complex		0.005531	0.7632	0.03816	0.2102	1	4	SDHC
GO: Cellular Component	GO:0045281	succinate dehydrogenase complex		0.005531	0.7632	0.03816	0.2102	1	4	SDHC
GO: Cellular Component	GO:0045273	respiratory chain complex II		0.005531	0.7632	0.03816	0.2102	1	4	SDHC
GO: Cellular Component	GO:0005761	mitochondrial ribosome		0.007641	1	0.04678	0.2577	2	95	MTG1,MRPL28
GO: Cellular Component	GO:0000313	organellar ribosome		0.007641	1	0.04678	0.2577	2	95	MTG1,MRPL28
GO: Cellular Component	GO:0098803	respiratory chain complex		0.007797	1	0.04678	0.2577	2	96	NDUFB2,SDHC
GO: Cellular Component	GO:0005746	mitochondrial respirasome		0.008273	1	0.04757	0.262	2	99	NDUFB2,SDHC
Pathway	SMP00032	Valine, Leucine and Isoleucine Degradation	SMPDB	1.662e-05	0.003307	0.001793	0.01053	3	30	ABAT,MCCC2,HIBADH
Pathway	132956	Metabolic pathways	BioSystems: KEGG	1.802e-05	0.003586	0.001793	0.01053	10	1272	LIAS,PTGES2,ABAT,SMS,MCCC2,NFS1,NDUFB2,HIBADH,GNPDA2,SDHC
Pathway	M11835	Valine, leucine and isoleucine degradation	MSigDB C2 BIOCARTA (v7.5.1)	5.338e-05	0.01062	0.003453	0.02028	3	44	ABAT,MCCC2,HIBADH
Pathway	82952	Valine, leucine and isoleucine degradation	BioSystems: KEGG	6.94e-05	0.01381	0.003453	0.02028	3	48	ABAT,MCCC2,HIBADH
Pathway	MAP00410_beta_Alanine_metabolism	MAP00410 beta Alanine metabolism	GenMAPP	0.0003659	0.07281	0.01456	0.08553	2	17	ABAT,SMS
Pathway	M2668	beta-Alanine metabolism	MSigDB C2 BIOCARTA (v7.5.1)	0.0006183	0.123	0.01834	0.1077	2	22	ABAT,SMS
Pathway	1270128	Respiratory electron transport	BioSystems: REACTOME	0.0006492	0.1292	0.01834	0.1077	3	102	NDUFB2,NDUFAF2,SDHC
Pathway	1270161	Branched-chain amino acid catabolism	BioSystems: REACTOME	0.0007372	0.1467	0.01834	0.1077	2	24	MCCC2,HIBADH
Pathway	1270127	Respiratory electron transport, ATP synthesis by chemiosmotic coupling, and heat production by uncoupling proteins.	BioSystems: REACTOME	0.001171	0.2331	0.02105	0.1237	3	125	NDUFB2,NDUFAF2,SDHC
Pathway	82966	beta-Alanine metabolism	BioSystems: KEGG	0.001233	0.2454	0.02105	0.1237	2	31	ABAT,SMS
Pathway	M7272	Parkinson's disease	MSigDB C2 BIOCARTA (v7.5.1)	0.001312	0.261	0.02105	0.1237	3	130	NDUFB2,PPID,SDHC
Pathway	SMP00351	GABA-Transaminase Deficiency	SMPDB	0.001693	0.3369	0.02105	0.1237	1	1	ABAT
Pathway	1108765	[2Fe-2S] iron-sulfur cluster biosynthesis	BioSystems: BIOCYC	0.001693	0.3369	0.02105	0.1237	1	1	NFS1
Pathway	545335	4-aminobutyrate degradation	BioSystems: BIOCYC	0.001693	0.3369	0.02105	0.1237	1	1	ABAT
Pathway	142290	spermine biosynthesis	BioSystems: BIOCYC	0.001693	0.3369	0.02105	0.1237	1	1	SMS
Pathway	P02750	Lipoate_biosynthesis	PantherDB	0.001693	0.3369	0.02105	0.1237	1	1	LIAS
Pathway	1270121	The citric acid (TCA) cycle and respiratory electron transport	BioSystems: REACTOME	0.002822	0.5616	0.02854	0.1676	3	170	NDUFB2,NDUFAF2,SDHC
Pathway	1270158	Metabolism of amino acids and derivatives	BioSystems: REACTOME	0.00295	0.5871	0.02854	0.1676	4	363	LIAS,SMS,MCCC2,HIBADH
Pathway	1268777	Degradation of GABA	BioSystems: REACTOME	0.003377	0.6721	0.02854	0.1676	1	2	ABAT
Pathway	142210	lipoate biosynthesis and incorporation	BioSystems: BIOCYC	0.003377	0.6721	0.02854	0.1676	1	2	LIAS
Pathway	142334	beta-alanine degradation	BioSystems: BIOCYC	0.003377	0.6721	0.02854	0.1676	1	2	ABAT
Pathway	P02726	Aminobutyrate degradation	PantherDB	0.003377	0.6721	0.02854	0.1676	1	2	ABAT
Pathway	M13486	Huntington's disease	MSigDB C2 BIOCARTA (v7.5.1)	0.003422	0.6809	0.02854	0.1676	3	182	NDUFB2,PPID,SDHC
Pathway	PW:0000034	oxidative phosphorylation	Pathway Ontology	0.003442	0.6849	0.02854	0.1676	2	52	NDUFB2,SDHC
Pathway	M39781	Mitochondrial complex I assembly model OXPHOS system	MSigDB C2 BIOCARTA (v7.5.1)	0.003981	0.7922	0.03154	0.1853	2	56	NDUFB2,NDUFAF2
Pathway	1339146	Complex I biogenesis	BioSystems: REACTOME	0.004121	0.8201	0.03154	0.1853	2	57	NDUFB2,NDUFAF2
Pathway	142319	N-acetylglucosamine degradation I	BioSystems: BIOCYC	0.005062	1	0.03598	0.2113	1	3	GNPDA2
Pathway	83017	Lipoic acid metabolism	BioSystems: KEGG	0.005062	1	0.03598	0.2113	1	3	LIAS
Pathway	413433	GABA (gamma-Aminobutyrate) shunt	BioSystems: KEGG	0.006744	1	0.04194	0.2463	1	4	ABAT
Pathway	545283	molybdenum cofactor biosynthesis	BioSystems: BIOCYC	0.006744	1	0.04194	0.2463	1	4	NFS1
Pathway	545336	N-acetylglucosamine degradation II	BioSystems: BIOCYC	0.006744	1	0.04194	0.2463	1	4	GNPDA2
Pathway	142350	GABA shunt	BioSystems: BIOCYC	0.006744	1	0.04194	0.2463	1	4	ABAT
